# Supplementary material for: Integrating Diverse Datasets Improves Developmental Enhancer Prediction
Source: PLoS Comput Biol. 2014 Jun 26;10(6):e1003677. doi: 10.1371/journal.pcbi.1003677 (PMC4072507; doi:10.1371/journal.pcbi.1003677)
Supplement: Table S1 — Functional genomics features used in our analysis. This Excel spreadsheet lists the files used from ENCODE (http://genome.ucsc.edu/ENCODE/) or GEO (http://www.ncbi.nlm.nih.gov/geo/). There is a sheet for each of the classifiers based on functional genomics data that lists all data files used. ENCODE data set names are UCSC track names. GEO data set names are GEO identifiers. (XLS) [file pcbi.1003677.s012.xls]

## Sheet: All Functional Genomics
GSM807734 (GEO accession number)	dataType=ChipSeq	cell=adult human heart		antibody=p300
GSM807735 (GEO accession number)	dataType=ChipSeq	cell = fetal human heart		antibody=p300
wgEncodeBroadHistoneA549CtcfDex100nmPk.broadPeak.gz	dataType=ChipSeq	cell=A549	treatment=DEX_100nM	antibody=CTCF
wgEncodeBroadHistoneA549CtcfEtoh02Pk.broadPeak.gz	dataType=ChipSeq	cell=A549	treatment=EtOH_0.02pct	antibody=CTCF
wgEncodeBroadHistoneA549H2azDex100nmPk.broadPeak.gz	dataType=ChipSeq	cell=A549	treatment=DEX_100nM	antibody=H2A.Z
wgEncodeBroadHistoneA549H2azEtoh02Pk.broadPeak.gz	dataType=ChipSeq	cell=A549	treatment=EtOH_0.02pct	antibody=H2A.Z
wgEncodeBroadHistoneA549H3k04me1Dex100nmPk.broadPeak.gz	dataType=ChipSeq	cell=A549	treatment=DEX_100nM	antibody=H3K4me1
wgEncodeBroadHistoneA549H3k04me1Etoh02Pk.broadPeak.gz	dataType=ChipSeq	cell=A549	treatment=EtOH_0.02pct	antibody=H3K4me1
wgEncodeBroadHistoneA549H3k04me2Dex100nmPk.broadPeak.gz	dataType=ChipSeq	cell=A549	treatment=DEX_100nM	antibody=H3K4me2
wgEncodeBroadHistoneA549H3k04me2Etoh02Pk.broadPeak.gz	dataType=ChipSeq	cell=A549	treatment=EtOH_0.02pct	antibody=H3K4me2
wgEncodeBroadHistoneA549H3k04me3Dex100nmPk.broadPeak.gz	dataType=ChipSeq	cell=A549	treatment=DEX_100nM	antibody=H3K4me3
wgEncodeBroadHistoneA549H3k04me3Etoh02Pk.broadPeak.gz	dataType=ChipSeq	cell=A549	treatment=EtOH_0.02pct	antibody=H3K4me3
wgEncodeBroadHistoneA549H3k09acEtoh02Pk.broadPeak.gz	dataType=ChipSeq	cell=A549	treatment=EtOH_0.02pct	antibody=H3K9ac
wgEncodeBroadHistoneA549H3k09me3Etoh02Pk.broadPeak.gz	dataType=ChipSeq	cell=A549	treatment=EtOH_0.02pct	antibody=H3K9me3
wgEncodeBroadHistoneA549H3k27acDex100nmPk.broadPeak.gz	dataType=ChipSeq	cell=A549	treatment=DEX_100nM	antibody=H3K27ac
wgEncodeBroadHistoneA549H3k27acEtoh02Pk.broadPeak.gz	dataType=ChipSeq	cell=A549	treatment=EtOH_0.02pct	antibody=H3K27ac
wgEncodeBroadHistoneA549H3k27me3Dex100nmPk.broadPeak.gz	dataType=ChipSeq	cell=A549	treatment=DEX_100nM	antibody=H3K27me3
wgEncodeBroadHistoneA549H3k27me3Etoh02Pk.broadPeak.gz	dataType=ChipSeq	cell=A549	treatment=EtOH_0.02pct	antibody=H3K27me3
wgEncodeBroadHistoneA549H3k36me3Dex100nmPk.broadPeak.gz	dataType=ChipSeq	cell=A549	treatment=DEX_100nM	antibody=H3K36me3
wgEncodeBroadHistoneA549H3k36me3Etoh02Pk.broadPeak.gz	dataType=ChipSeq	cell=A549	treatment=EtOH_0.02pct	antibody=H3K36me3
wgEncodeBroadHistoneA549H3k79me2Dex100nmPk.broadPeak.gz	dataType=ChipSeq	cell=A549	treatment=DEX_100nM	antibody=H3K79me2
wgEncodeBroadHistoneA549H3k79me2Etoh02Pk.broadPeak.gz	dataType=ChipSeq	cell=A549	treatment=EtOH_0.02pct	antibody=H3K79me2
wgEncodeBroadHistoneA549H4k20me1Etoh02Pk.broadPeak.gz	dataType=ChipSeq	cell=A549	treatment=EtOH_0.02pct	antibody=H4K20me1
wgEncodeBroadHistoneCd20CtcfPk.broadPeak.gz	dataType=ChipSeq	cell=CD20+	treatment=None	antibody=CTCF
wgEncodeBroadHistoneCd20H2azPk.broadPeak.gz	dataType=ChipSeq	cell=CD20+	treatment=None	antibody=H2A.Z
wgEncodeBroadHistoneCd20H3k04me2Pk.broadPeak.gz	dataType=ChipSeq	cell=CD20+	treatment=None	antibody=H3K4me2
wgEncodeBroadHistoneCd20ro01794Ezh239875Pk.broadPeak.gz	dataType=ChipSeq	cell=CD20+_RO01794	treatment=None	antibody=EZH2_(39875)
wgEncodeBroadHistoneCd20ro01794H3k27acPk.broadPeak.gz	dataType=ChipSeq	cell=CD20+_RO01794	treatment=None	antibody=H3K27ac
wgEncodeBroadHistoneCd20ro01794H4k20me1Pk.broadPeak.gz	dataType=ChipSeq	cell=CD20+_RO01794	treatment=None	antibody=H4K20me1
wgEncodeBroadHistoneDnd41CtcfPk.broadPeak.gz	dataType=ChipSeq	cell=Dnd41	treatment=None	antibody=CTCF
wgEncodeBroadHistoneDnd41Ezh239875Pk.broadPeak.gz	dataType=ChipSeq	cell=Dnd41	treatment=None	antibody=EZH2_(39875)
wgEncodeBroadHistoneDnd41H2azPk.broadPeak.gz	dataType=ChipSeq	cell=Dnd41	treatment=None	antibody=H2A.Z
wgEncodeBroadHistoneDnd41H3k04me1Pk.broadPeak.gz	dataType=ChipSeq	cell=Dnd41	treatment=None	antibody=H3K4me1
wgEncodeBroadHistoneDnd41H3k04me2Pk.broadPeak.gz	dataType=ChipSeq	cell=Dnd41	treatment=None	antibody=H3K4me2
wgEncodeBroadHistoneDnd41H3k04me3Pk.broadPeak.gz	dataType=ChipSeq	cell=Dnd41	treatment=None	antibody=H3K4me3
wgEncodeBroadHistoneDnd41H3k09acPk.broadPeak.gz	dataType=ChipSeq	cell=Dnd41	treatment=None	antibody=H3K9ac
wgEncodeBroadHistoneDnd41H3k09me3Pk.broadPeak.gz	dataType=ChipSeq	cell=Dnd41	treatment=None	antibody=H3K9me3
wgEncodeBroadHistoneDnd41H3k27acPk.broadPeak.gz	dataType=ChipSeq	cell=Dnd41	treatment=None	antibody=H3K27ac
wgEncodeBroadHistoneDnd41H3k27me3Pk.broadPeak.gz	dataType=ChipSeq	cell=Dnd41	treatment=None	antibody=H3K27me3
wgEncodeBroadHistoneDnd41H3k36me3Pk.broadPeak.gz	dataType=ChipSeq	cell=Dnd41	treatment=None	antibody=H3K36me3
wgEncodeBroadHistoneDnd41H3k79me2Pk.broadPeak.gz	dataType=ChipSeq	cell=Dnd41	treatment=None	antibody=H3K79me2
wgEncodeBroadHistoneDnd41H4k20me1Pk.broadPeak.gz	dataType=ChipSeq	cell=Dnd41	treatment=None	antibody=H4K20me1
wgEncodeBroadHistoneGm12878CtcfStdPk.broadPeak.gz	dataType=ChipSeq	cell=GM12878	treatment=None	antibody=CTCF
wgEncodeBroadHistoneGm12878Ezh239875Pk.broadPeak.gz	dataType=ChipSeq	cell=GM12878	treatment=None	antibody=EZH2_(39875)
wgEncodeBroadHistoneGm12878H2azStdPk.broadPeak.gz	dataType=ChipSeq	cell=GM12878	treatment=None	antibody=H2A.Z
wgEncodeBroadHistoneGm12878H3k04me1StdPkV2.broadPeak.gz	dataType=ChipSeq	cell=GM12878	treatment=None	antibody=H3K4me1
wgEncodeBroadHistoneGm12878H3k04me3StdPkV2.broadPeak.gz	dataType=ChipSeq	cell=GM12878	treatment=None	antibody=H3K4me3
wgEncodeBroadHistoneGm12878H3k27acStdPk.broadPeak.gz	dataType=ChipSeq	cell=GM12878	treatment=None	antibody=H3K27ac
wgEncodeBroadHistoneGm12878H3k27me3StdPk.broadPeak.gz	dataType=ChipSeq	cell=GM12878	treatment=None	antibody=H3K27me3
wgEncodeBroadHistoneGm12878H3k27me3StdPkV2.broadPeak.gz	dataType=ChipSeq	cell=GM12878	treatment=None	antibody=H3K27me3
wgEncodeBroadHistoneGm12878H3k36me3StdPk.broadPeak.gz	dataType=ChipSeq	cell=GM12878	treatment=None	antibody=H3K36me3
wgEncodeBroadHistoneGm12878H3k4me1StdPk.broadPeak.gz	dataType=ChipSeq	cell=GM12878	treatment=None	antibody=H3K4me1
wgEncodeBroadHistoneGm12878H3k4me2StdPk.broadPeak.gz	dataType=ChipSeq	cell=GM12878	treatment=None	antibody=H3K4me2
wgEncodeBroadHistoneGm12878H3k4me3StdPk.broadPeak.gz	dataType=ChipSeq	cell=GM12878	treatment=None	antibody=H3K4me3
wgEncodeBroadHistoneGm12878H3k79me2StdPk.broadPeak.gz	dataType=ChipSeq	cell=GM12878	treatment=None	antibody=H3K79me2
wgEncodeBroadHistoneGm12878H3k9acStdPk.broadPeak.gz	dataType=ChipSeq	cell=GM12878	treatment=None	antibody=H3K9ac
wgEncodeBroadHistoneGm12878H3k9me3StdPk.broadPeak.gz	dataType=ChipSeq	cell=GM12878	treatment=None	antibody=H3K9me3
wgEncodeBroadHistoneGm12878H4k20me1StdPk.broadPeak.gz	dataType=ChipSeq	cell=GM12878	treatment=None	antibody=H4K20me1
wgEncodeBroadHistoneH1hescChd1a301218aStdPk.broadPeak.gz	dataType=ChipSeq	cell=H1-hESC	treatment=None	antibody=CHD1_(A301-218A)
wgEncodeBroadHistoneH1hescChd7a301223a1Pk.broadPeak.gz	dataType=ChipSeq	cell=H1-hESC	treatment=None	antibody=CHD7_(A301-223A-1)
wgEncodeBroadHistoneH1hescCtcfStdPk.broadPeak.gz	dataType=ChipSeq	cell=H1-hESC	treatment=None	antibody=CTCF
wgEncodeBroadHistoneH1hescEzh239875Pk.broadPeak.gz	dataType=ChipSeq	cell=H1-hESC	treatment=None	antibody=EZH2_(39875)
wgEncodeBroadHistoneH1hescH2azStdPk.broadPeak.gz	dataType=ChipSeq	cell=H1-hESC	treatment=None	antibody=H2A.Z
wgEncodeBroadHistoneH1hescH3k09me3StdPk.broadPeak.gz	dataType=ChipSeq	cell=H1-hESC	treatment=None	antibody=H3K9me3
wgEncodeBroadHistoneH1hescH3k27acStdPk.broadPeak.gz	dataType=ChipSeq	cell=H1-hESC	treatment=None	antibody=H3K27ac
wgEncodeBroadHistoneH1hescH3k27me3StdPk.broadPeak.gz	dataType=ChipSeq	cell=H1-hESC	treatment=None	antibody=H3K27me3
wgEncodeBroadHistoneH1hescH3k36me3StdPk.broadPeak.gz	dataType=ChipSeq	cell=H1-hESC	treatment=None	antibody=H3K36me3
wgEncodeBroadHistoneH1hescH3k4me1StdPk.broadPeak.gz	dataType=ChipSeq	cell=H1-hESC	treatment=None	antibody=H3K4me1
wgEncodeBroadHistoneH1hescH3k4me2StdPk.broadPeak.gz	dataType=ChipSeq	cell=H1-hESC	treatment=None	antibody=H3K4me2
wgEncodeBroadHistoneH1hescH3k4me3StdPk.broadPeak.gz	dataType=ChipSeq	cell=H1-hESC	treatment=None	antibody=H3K4me3
wgEncodeBroadHistoneH1hescH3k79me2StdPk.broadPeak.gz	dataType=ChipSeq	cell=H1-hESC	treatment=None	antibody=H3K79me2
wgEncodeBroadHistoneH1hescH3k9acStdPk.broadPeak.gz	dataType=ChipSeq	cell=H1-hESC	treatment=None	antibody=H3K9ac
wgEncodeBroadHistoneH1hescH4k20me1StdPk.broadPeak.gz	dataType=ChipSeq	cell=H1-hESC	treatment=None	antibody=H4K20me1
wgEncodeBroadHistoneH1hescHdac2a300705aPk.broadPeak.gz	dataType=ChipSeq	cell=H1-hESC	treatment=None	antibody=HDAC2_(A300-705A)
wgEncodeBroadHistoneH1hescHdac6a301341aPk.broadPeak.gz	dataType=ChipSeq	cell=H1-hESC	treatment=None	antibody=HDAC6_(A301-341A)
wgEncodeBroadHistoneH1hescJarid1aab26049StdPk.broadPeak.gz	dataType=ChipSeq	cell=H1-hESC	treatment=None	antibody=JARID1A_(ab26049)
wgEncodeBroadHistoneH1hescJmjd2aa300861a1Pk.broadPeak.gz	dataType=ChipSeq	cell=H1-hESC	treatment=None	antibody=JMJD2A_(A300-861A-1)
wgEncodeBroadHistoneH1hescP300kat3bPk.broadPeak.gz	dataType=ChipSeq	cell=H1-hESC	treatment=None	antibody=P300_KAT3B
wgEncodeBroadHistoneH1hescPhf8a301772aPk.broadPeak.gz	dataType=ChipSeq	cell=H1-hESC	treatment=None	antibody=PHF8_(A301-772A)
wgEncodeBroadHistoneH1hescPlu1Pk.broadPeak.gz	dataType=ChipSeq	cell=H1-hESC	treatment=None	antibody=PLU1
wgEncodeBroadHistoneH1hescRbbp5a300109aStdPk.broadPeak.gz	dataType=ChipSeq	cell=H1-hESC	treatment=None	antibody=RBBP5_(A300-109A)
wgEncodeBroadHistoneH1hescSap3039731Pk.broadPeak.gz	dataType=ChipSeq	cell=H1-hESC	treatment=None	antibody=SAP30_(39731)
wgEncodeBroadHistoneH1hescSirt6Pk.broadPeak.gz	dataType=ChipSeq	cell=H1-hESC	treatment=None	antibody=SIRT6
wgEncodeBroadHistoneH1hescSuz12051317Pk.broadPeak.gz	dataType=ChipSeq	cell=H1-hESC	treatment=None	antibody=SUZ12_(05-1317)
wgEncodeBroadHistoneHelas3CtcfStdPk.broadPeak.gz	dataType=ChipSeq	cell=HeLa-S3	treatment=None	antibody=CTCF
wgEncodeBroadHistoneHelas3Ezh239875Pk.broadPeak.gz	dataType=ChipSeq	cell=HeLa-S3	treatment=None	antibody=EZH2_(39875)
wgEncodeBroadHistoneHelas3H2azPk.broadPeak.gz	dataType=ChipSeq	cell=HeLa-S3	treatment=None	antibody=H2A.Z
wgEncodeBroadHistoneHelas3H3k04me1StdPk.broadPeak.gz	dataType=ChipSeq	cell=HeLa-S3	treatment=None	antibody=H3K4me1
wgEncodeBroadHistoneHelas3H3k09me3Pk.broadPeak.gz	dataType=ChipSeq	cell=HeLa-S3	treatment=None	antibody=H3K9me3
wgEncodeBroadHistoneHelas3H3k27acStdPk.broadPeak.gz	dataType=ChipSeq	cell=HeLa-S3	treatment=None	antibody=H3K27ac
wgEncodeBroadHistoneHelas3H3k27me3StdPk.broadPeak.gz	dataType=ChipSeq	cell=HeLa-S3	treatment=None	antibody=H3K27me3
wgEncodeBroadHistoneHelas3H3k36me3StdPk.broadPeak.gz	dataType=ChipSeq	cell=HeLa-S3	treatment=None	antibody=H3K36me3
wgEncodeBroadHistoneHelas3H3k4me2StdPk.broadPeak.gz	dataType=ChipSeq	cell=HeLa-S3	treatment=None	antibody=H3K4me2
wgEncodeBroadHistoneHelas3H3k4me3StdPk.broadPeak.gz	dataType=ChipSeq	cell=HeLa-S3	treatment=None	antibody=H3K4me3
wgEncodeBroadHistoneHelas3H3k79me2StdPk.broadPeak.gz	dataType=ChipSeq	cell=HeLa-S3	treatment=None	antibody=H3K79me2
wgEncodeBroadHistoneHelas3H3k9acStdPk.broadPeak.gz	dataType=ChipSeq	cell=HeLa-S3	treatment=None	antibody=H3K9ac
wgEncodeBroadHistoneHelas3H4k20me1StdPk.broadPeak.gz	dataType=ChipSeq	cell=HeLa-S3	treatment=None	antibody=H4K20me1
wgEncodeBroadHistoneHelas3Pol2bStdPk.broadPeak.gz	dataType=ChipSeq	cell=HeLa-S3	treatment=None	antibody=CTCF
wgEncodeBroadHistoneHepg2CtcfStdPk.broadPeak.gz	dataType=ChipSeq	cell=HepG2	treatment=None	antibody=CTCF
wgEncodeBroadHistoneHepg2Ezh239875Pk.broadPeak.gz	dataType=ChipSeq	cell=HepG2	treatment=None	antibody=EZH2_(39875)
wgEncodeBroadHistoneHepg2H2azStdPk.broadPeak.gz	dataType=ChipSeq	cell=HepG2	treatment=None	antibody=H2A.Z
wgEncodeBroadHistoneHepg2H3k04me1StdPk.broadPeak.gz	dataType=ChipSeq	cell=HepG2	treatment=None	antibody=H3K4me1
wgEncodeBroadHistoneHepg2H3k09me3Pk.broadPeak.gz	dataType=ChipSeq	cell=HepG2	treatment=None	antibody=H3K9me3
wgEncodeBroadHistoneHepg2H3k27acStdPk.broadPeak.gz	dataType=ChipSeq	cell=HepG2	treatment=None	antibody=H3K27ac
wgEncodeBroadHistoneHepg2H3k27me3StdPk.broadPeak.gz	dataType=ChipSeq	cell=HepG2	treatment=None	antibody=H3K27me3
wgEncodeBroadHistoneHepg2H3k36me3StdPk.broadPeak.gz	dataType=ChipSeq	cell=HepG2	treatment=None	antibody=H3K36me3
wgEncodeBroadHistoneHepg2H3k4me2StdPk.broadPeak.gz	dataType=ChipSeq	cell=HepG2	treatment=None	antibody=H3K4me2
wgEncodeBroadHistoneHepg2H3k4me3StdPk.broadPeak.gz	dataType=ChipSeq	cell=HepG2	treatment=None	antibody=H3K4me3
wgEncodeBroadHistoneHepg2H3k79me2StdPk.broadPeak.gz	dataType=ChipSeq	cell=HepG2	treatment=None	antibody=H3K79me2
wgEncodeBroadHistoneHepg2H3k9acStdPk.broadPeak.gz	dataType=ChipSeq	cell=HepG2	treatment=None	antibody=H3K9ac
wgEncodeBroadHistoneHepg2H4k20me1StdPk.broadPeak.gz	dataType=ChipSeq	cell=HepG2	treatment=None	antibody=H4K20me1
wgEncodeBroadHistoneHmecCtcfStdPk.broadPeak.gz	dataType=ChipSeq	cell=HMEC	treatment=None	antibody=CTCF
wgEncodeBroadHistoneHmecEzh239875Pk.broadPeak.gz	dataType=ChipSeq	cell=HMEC	treatment=None	antibody=EZH2_(39875)
wgEncodeBroadHistoneHmecH2azPk.broadPeak.gz	dataType=ChipSeq	cell=HMEC	treatment=None	antibody=H2A.Z
wgEncodeBroadHistoneHmecH3k09me3Pk.broadPeak.gz	dataType=ChipSeq	cell=HMEC	treatment=None	antibody=H3K9me3
wgEncodeBroadHistoneHmecH3k27acStdPk.broadPeak.gz	dataType=ChipSeq	cell=HMEC	treatment=None	antibody=H3K27ac
wgEncodeBroadHistoneHmecH3k27me3StdPk.broadPeak.gz	dataType=ChipSeq	cell=HMEC	treatment=None	antibody=H3K27me3
wgEncodeBroadHistoneHmecH3k36me3StdPk.broadPeak.gz	dataType=ChipSeq	cell=HMEC	treatment=None	antibody=H3K36me3
wgEncodeBroadHistoneHmecH3k4me1StdPk.broadPeak.gz	dataType=ChipSeq	cell=HMEC	treatment=None	antibody=H3K4me1
wgEncodeBroadHistoneHmecH3k4me2StdPk.broadPeak.gz	dataType=ChipSeq	cell=HMEC	treatment=None	antibody=H3K4me2
wgEncodeBroadHistoneHmecH3k4me3StdPk.broadPeak.gz	dataType=ChipSeq	cell=HMEC	treatment=None	antibody=H3K4me3
wgEncodeBroadHistoneHmecH3k79me2Pk.broadPeak.gz	dataType=ChipSeq	cell=HMEC	treatment=None	antibody=H3K79me2
wgEncodeBroadHistoneHmecH3k9acStdPk.broadPeak.gz	dataType=ChipSeq	cell=HMEC	treatment=None	antibody=H3K9ac
wgEncodeBroadHistoneHmecH4k20me1StdPk.broadPeak.gz	dataType=ChipSeq	cell=HMEC	treatment=None	antibody=H4K20me1
wgEncodeBroadHistoneHsmmCtcfStdPk.broadPeak.gz	dataType=ChipSeq	cell=HSMM	treatment=None	antibody=CTCF
wgEncodeBroadHistoneHsmmEzh239875Pk.broadPeak.gz	dataType=ChipSeq	cell=HSMM	treatment=None	antibody=EZH2_(39875)
wgEncodeBroadHistoneHsmmH2azStdPk.broadPeak.gz	dataType=ChipSeq	cell=HSMM	treatment=None	antibody=H2A.Z
wgEncodeBroadHistoneHsmmH3k27acStdPk.broadPeak.gz	dataType=ChipSeq	cell=HSMM	treatment=None	antibody=H3K27ac
wgEncodeBroadHistoneHsmmH3k27me3StdPk.broadPeak.gz	dataType=ChipSeq	cell=HSMM	treatment=None	antibody=H3K27me3
wgEncodeBroadHistoneHsmmH3k36me3StdPk.broadPeak.gz	dataType=ChipSeq	cell=HSMM	treatment=None	antibody=H3K36me3
wgEncodeBroadHistoneHsmmH3k4me1StdPk.broadPeak.gz	dataType=ChipSeq	cell=HSMM	treatment=None	antibody=H3K4me1
wgEncodeBroadHistoneHsmmH3k4me2StdPk.broadPeak.gz	dataType=ChipSeq	cell=HSMM	treatment=None	antibody=H3K4me2
wgEncodeBroadHistoneHsmmH3k4me3StdPk.broadPeak.gz	dataType=ChipSeq	cell=HSMM	treatment=None	antibody=H3K4me3
wgEncodeBroadHistoneHsmmH3k79me2StdPk.broadPeak.gz	dataType=ChipSeq	cell=HSMM	treatment=None	antibody=H3K79me2
wgEncodeBroadHistoneHsmmH3k9acStdPk.broadPeak.gz	dataType=ChipSeq	cell=HSMM	treatment=None	antibody=H3K9ac
wgEncodeBroadHistoneHsmmH3k9me3StdPk.broadPeak.gz	dataType=ChipSeq	cell=HSMM	treatment=None	antibody=H3K9me3
wgEncodeBroadHistoneHsmmH4k20me1StdPk.broadPeak.gz	dataType=ChipSeq	cell=HSMM	treatment=None	antibody=H4K20me1
wgEncodeBroadHistoneHsmmtCtcfStdPk.broadPeak.gz	dataType=ChipSeq	cell=HSMMtube	treatment=None	antibody=CTCF
wgEncodeBroadHistoneHsmmtEzh239875Pk.broadPeak.gz	dataType=ChipSeq	cell=HSMMtube	treatment=None	antibody=EZH2_(39875)
wgEncodeBroadHistoneHsmmtH2azStdPk.broadPeak.gz	dataType=ChipSeq	cell=HSMMtube	treatment=None	antibody=H2A.Z
wgEncodeBroadHistoneHsmmtH3k09me3Pk.broadPeak.gz	dataType=ChipSeq	cell=HSMMtube	treatment=None	antibody=H3K9me3
wgEncodeBroadHistoneHsmmtH3k27acStdPk.broadPeak.gz	dataType=ChipSeq	cell=HSMMtube	treatment=None	antibody=H3K27ac
wgEncodeBroadHistoneHsmmtH3k27me3Pk.broadPeak.gz	dataType=ChipSeq	cell=HSMMtube	treatment=None	antibody=H3K27me3
wgEncodeBroadHistoneHsmmtH3k36me3StdPk.broadPeak.gz	dataType=ChipSeq	cell=HSMMtube	treatment=None	antibody=H3K36me3
wgEncodeBroadHistoneHsmmtH3k4me1StdPk.broadPeak.gz	dataType=ChipSeq	cell=HSMMtube	treatment=None	antibody=H3K4me1
wgEncodeBroadHistoneHsmmtH3k4me2StdPk.broadPeak.gz	dataType=ChipSeq	cell=HSMMtube	treatment=None	antibody=H3K4me2
wgEncodeBroadHistoneHsmmtH3k4me3StdPk.broadPeak.gz	dataType=ChipSeq	cell=HSMMtube	treatment=None	antibody=H3K4me3
wgEncodeBroadHistoneHsmmtH3k79me2StdPk.broadPeak.gz	dataType=ChipSeq	cell=HSMMtube	treatment=None	antibody=H3K79me2
wgEncodeBroadHistoneHsmmtH3k9acStdPk.broadPeak.gz	dataType=ChipSeq	cell=HSMMtube	treatment=None	antibody=H3K9ac
wgEncodeBroadHistoneHsmmtH4k20me1StdPk.broadPeak.gz	dataType=ChipSeq	cell=HSMMtube	treatment=None	antibody=H4K20me1
wgEncodeBroadHistoneHuvecCtcfStdPk.broadPeak.gz	dataType=ChipSeq	cell=HUVEC	treatment=None	antibody=CTCF
wgEncodeBroadHistoneHuvecEzh239875Pk.broadPeak.gz	dataType=ChipSeq	cell=HUVEC	treatment=None	antibody=EZH2_(39875)
wgEncodeBroadHistoneHuvecH2azPk.broadPeak.gz	dataType=ChipSeq	cell=HUVEC	treatment=None	antibody=H2A.Z
wgEncodeBroadHistoneHuvecH3k09me3Pk.broadPeak.gz	dataType=ChipSeq	cell=HUVEC	treatment=None	antibody=H3K9me3
wgEncodeBroadHistoneHuvecH3k27acStdPk.broadPeak.gz	dataType=ChipSeq	cell=HUVEC	treatment=None	antibody=H3K27ac
wgEncodeBroadHistoneHuvecH3k27me3StdPk.broadPeak.gz	dataType=ChipSeq	cell=HUVEC	treatment=None	antibody=H3K27me3
wgEncodeBroadHistoneHuvecH3k36me3StdPk.broadPeak.gz	dataType=ChipSeq	cell=HUVEC	treatment=None	antibody=H3K36me3
wgEncodeBroadHistoneHuvecH3k4me1StdPk.broadPeak.gz	dataType=ChipSeq	cell=HUVEC	treatment=None	antibody=H3K4me1
wgEncodeBroadHistoneHuvecH3k4me2StdPk.broadPeak.gz	dataType=ChipSeq	cell=HUVEC	treatment=None	antibody=H3K4me2
wgEncodeBroadHistoneHuvecH3k4me3StdPk.broadPeak.gz	dataType=ChipSeq	cell=HUVEC	treatment=None	antibody=H3K4me3
wgEncodeBroadHistoneHuvecH3k79me2Pk.broadPeak.gz	dataType=ChipSeq	cell=HUVEC	treatment=None	antibody=H3K79me2
wgEncodeBroadHistoneHuvecH3k9acStdPk.broadPeak.gz	dataType=ChipSeq	cell=HUVEC	treatment=None	antibody=H3K9ac
wgEncodeBroadHistoneHuvecH3k9me1StdPk.broadPeak.gz	dataType=ChipSeq	cell=HUVEC	treatment=None	antibody=H3K9me1
wgEncodeBroadHistoneHuvecH4k20me1StdPk.broadPeak.gz	dataType=ChipSeq	cell=HUVEC	treatment=None	antibody=H4K20me1
wgEncodeBroadHistoneHuvecPol2bStdPk.broadPeak.gz	dataType=ChipSeq	cell=HUVEC	treatment=None	antibody=Pol2
wgEncodeBroadHistoneK562Cbpsc369Pk.broadPeak.gz	dataType=ChipSeq	cell=K562	treatment=None	antibody=CBP_(sc-369)
wgEncodeBroadHistoneK562Cbx2Pk.broadPeak.gz	dataType=ChipSeq	cell=K562	treatment=None	antibody=CBX2
wgEncodeBroadHistoneK562Cbx3sc101004Pk.broadPeak.gz	dataType=ChipSeq	cell=K562	treatment=None	antibody=CBX3_(SC-101004)
wgEncodeBroadHistoneK562Cbx8Pk.broadPeak.gz	dataType=ChipSeq	cell=K562	treatment=None	antibody=CBX8
wgEncodeBroadHistoneK562Chd1a301218aStdPk.broadPeak.gz	dataType=ChipSeq	cell=K562	treatment=None	antibody=CHD1_(A301-218A)
wgEncodeBroadHistoneK562Chd4mi2Pk.broadPeak.gz	dataType=ChipSeq	cell=K562	treatment=None	antibody=CHD4_Mi2
wgEncodeBroadHistoneK562Chd7a301223a1Pk.broadPeak.gz	dataType=ChipSeq	cell=K562	treatment=None	antibody=CHD7_(A301-223A-1)
wgEncodeBroadHistoneK562CtcfStdPk.broadPeak.gz	dataType=ChipSeq	cell=K562	treatment=None	antibody=CTCF
wgEncodeBroadHistoneK562Ezh239875StdPk.broadPeak.gz	dataType=ChipSeq	cell=K562	treatment=None	antibody=EZH2_(39875)
wgEncodeBroadHistoneK562H2azStdPk.broadPeak.gz	dataType=ChipSeq	cell=K562	treatment=None	antibody=H2A.Z
wgEncodeBroadHistoneK562H3k27acStdPk.broadPeak.gz	dataType=ChipSeq	cell=K562	treatment=None	antibody=H3K27ac
wgEncodeBroadHistoneK562H3k27me3StdPk.broadPeak.gz	dataType=ChipSeq	cell=K562	treatment=None	antibody=H3K27me3
wgEncodeBroadHistoneK562H3k36me3StdPk.broadPeak.gz	dataType=ChipSeq	cell=K562	treatment=None	antibody=H3K36me3
wgEncodeBroadHistoneK562H3k4me1StdPk.broadPeak.gz	dataType=ChipSeq	cell=K562	treatment=None	antibody=H3K4me1
wgEncodeBroadHistoneK562H3k4me2StdPk.broadPeak.gz	dataType=ChipSeq	cell=K562	treatment=None	antibody=H3K4me2
wgEncodeBroadHistoneK562H3k4me3StdPk.broadPeak.gz	dataType=ChipSeq	cell=K562	treatment=None	antibody=H3K4me3
wgEncodeBroadHistoneK562H3k79me2StdPk.broadPeak.gz	dataType=ChipSeq	cell=K562	treatment=None	antibody=H3K79me2
wgEncodeBroadHistoneK562H3k9acStdPk.broadPeak.gz	dataType=ChipSeq	cell=K562	treatment=None	antibody=H3K9ac
wgEncodeBroadHistoneK562H3k9me1StdPk.broadPeak.gz	dataType=ChipSeq	cell=K562	treatment=None	antibody=H3K9me1
wgEncodeBroadHistoneK562H3k9me3StdPk.broadPeak.gz	dataType=ChipSeq	cell=K562	treatment=None	antibody=H3K9me3
wgEncodeBroadHistoneK562H4k20me1StdPk.broadPeak.gz	dataType=ChipSeq	cell=K562	treatment=None	antibody=H4K20me1
wgEncodeBroadHistoneK562Hdac1sc6298StdPk.broadPeak.gz	dataType=ChipSeq	cell=K562	treatment=None	antibody=HDAC1_(SC-6298)
wgEncodeBroadHistoneK562Hdac2a300705aStdPk.broadPeak.gz	dataType=ChipSeq	cell=K562	treatment=None	antibody=HDAC2_(A300-705A)
wgEncodeBroadHistoneK562Hdac6a301341aPk.broadPeak.gz	dataType=ChipSeq	cell=K562	treatment=None	antibody=HDAC6_(A301-341A)
wgEncodeBroadHistoneK562Lsd1Pk.broadPeak.gz	dataType=ChipSeq	cell=K562	treatment=None	antibody=LSD1
wgEncodeBroadHistoneK562NcorPk.broadPeak.gz	dataType=ChipSeq	cell=K562	treatment=None	antibody=NCoR
wgEncodeBroadHistoneK562Nsd2ab75359Pk.broadPeak.gz	dataType=ChipSeq	cell=K562	treatment=None	antibody=NSD2_(ab75359)
wgEncodeBroadHistoneK562P300StdPk.broadPeak.gz	dataType=ChipSeq	cell=K562	treatment=None	antibody=p300
wgEncodeBroadHistoneK562PcafPk.broadPeak.gz	dataType=ChipSeq	cell=K562	treatment=None	antibody=PCAF
wgEncodeBroadHistoneK562Phf8a301772aStdPk.broadPeak.gz	dataType=ChipSeq	cell=K562	treatment=None	antibody=PHF8_(A301-772A)
wgEncodeBroadHistoneK562Plu1StdPk.broadPeak.gz	dataType=ChipSeq	cell=K562	treatment=None	antibody=PLU1
wgEncodeBroadHistoneK562Pol2bStdPk.broadPeak.gz	dataType=ChipSeq	cell=K562	treatment=None	antibody=Pol2
wgEncodeBroadHistoneK562Rbbp5a300109aStdPk.broadPeak.gz	dataType=ChipSeq	cell=K562	treatment=None	antibody=RBBP5_(A300-109A)
wgEncodeBroadHistoneK562RestPk.broadPeak.gz	dataType=ChipSeq	cell=K562	treatment=None	antibody=REST
wgEncodeBroadHistoneK562Rnf2Pk.broadPeak.gz	dataType=ChipSeq	cell=K562	treatment=None	antibody=RNF2
wgEncodeBroadHistoneK562Sap3039731StdPk.broadPeak.gz	dataType=ChipSeq	cell=K562	treatment=None	antibody=SAP30_(39731)
wgEncodeBroadHistoneK562Setdb1Pk.broadPeak.gz	dataType=ChipSeq	cell=K562	treatment=None	antibody=SETDB1
wgEncodeBroadHistoneK562Sirt6Pk.broadPeak.gz	dataType=ChipSeq	cell=K562	treatment=None	antibody=SIRT6
wgEncodeBroadHistoneK562Suz12051317Pk.broadPeak.gz	dataType=ChipSeq	cell=K562	treatment=None	antibody=SUZ12_(05-1317)
wgEncodeBroadHistoneMonocd14ro1746CtcfPk.broadPeak.gz	dataType=ChipSeq	cell=Monocytes-CD14+_RO01746	treatment=None	antibody=CTCF
wgEncodeBroadHistoneMonocd14ro1746H2azPk.broadPeak.gz	dataType=ChipSeq	cell=Monocytes-CD14+_RO01746	treatment=None	antibody=H2A.Z
wgEncodeBroadHistoneMonocd14ro1746H3k04me1Pk.broadPeak.gz	dataType=ChipSeq	cell=Monocytes-CD14+_RO01746	treatment=None	antibody=H3K4me1
wgEncodeBroadHistoneMonocd14ro1746H3k04me2Pk.broadPeak.gz	dataType=ChipSeq	cell=Monocytes-CD14+_RO01746	treatment=None	antibody=H3K4me2
wgEncodeBroadHistoneMonocd14ro1746H3k04me3Pk.broadPeak.gz	dataType=ChipSeq	cell=Monocytes-CD14+_RO01746	treatment=None	antibody=H3K4me3
wgEncodeBroadHistoneMonocd14ro1746H3k09acPk.broadPeak.gz	dataType=ChipSeq	cell=Monocytes-CD14+_RO01746	treatment=None	antibody=H3K9ac
wgEncodeBroadHistoneMonocd14ro1746H3k09me3Pk.broadPeak.gz	dataType=ChipSeq	cell=Monocytes-CD14+_RO01746	treatment=None	antibody=H3K9me3
wgEncodeBroadHistoneMonocd14ro1746H3k27acPk.broadPeak.gz	dataType=ChipSeq	cell=Monocytes-CD14+_RO01746	treatment=None	antibody=H3K27ac
wgEncodeBroadHistoneMonocd14ro1746H3k27me3Pk.broadPeak.gz	dataType=ChipSeq	cell=Monocytes-CD14+_RO01746	treatment=None	antibody=H3K27me3
wgEncodeBroadHistoneMonocd14ro1746H3k36me3Pk.broadPeak.gz	dataType=ChipSeq	cell=Monocytes-CD14+_RO01746	treatment=None	antibody=H3K36me3
wgEncodeBroadHistoneMonocd14ro1746H3k79me2Pk.broadPeak.gz	dataType=ChipSeq	cell=Monocytes-CD14+_RO01746	treatment=None	antibody=H3K79me2
wgEncodeBroadHistoneMonocd14ro1746H4k20me1Pk.broadPeak.gz	dataType=ChipSeq	cell=Monocytes-CD14+_RO01746	treatment=None	antibody=H4K20me1
wgEncodeBroadHistoneNhaCtcfStdPk.broadPeak.gz	dataType=ChipSeq	cell=NH-A	treatment=None	antibody=CTCF
wgEncodeBroadHistoneNhaEzh239875Pk.broadPeak.gz	dataType=ChipSeq	cell=NH-A	treatment=None	antibody=EZH2_(39875)
wgEncodeBroadHistoneNhaH2azPk.broadPeak.gz	dataType=ChipSeq	cell=NH-A	treatment=None	antibody=H2A.Z
wgEncodeBroadHistoneNhaH3k04me2Pk.broadPeak.gz	dataType=ChipSeq	cell=NH-A	treatment=None	antibody=H3K4me2
wgEncodeBroadHistoneNhaH3k09acPk.broadPeak.gz	dataType=ChipSeq	cell=NH-A	treatment=None	antibody=H3K9ac
wgEncodeBroadHistoneNhaH3k09me3Pk.broadPeak.gz	dataType=ChipSeq	cell=NH-A	treatment=None	antibody=H3K9me3
wgEncodeBroadHistoneNhaH3k27acStdPk.broadPeak.gz	dataType=ChipSeq	cell=NH-A	treatment=None	antibody=H3K27ac
wgEncodeBroadHistoneNhaH3k27me3StdPk.broadPeak.gz	dataType=ChipSeq	cell=NH-A	treatment=None	antibody=H3K27me3
wgEncodeBroadHistoneNhaH3k36me3StdPk.broadPeak.gz	dataType=ChipSeq	cell=NH-A	treatment=None	antibody=H3K36me3
wgEncodeBroadHistoneNhaH3k4me1StdPk.broadPeak.gz	dataType=ChipSeq	cell=NH-A	treatment=None	antibody=H3K4me1
wgEncodeBroadHistoneNhaH3k4me3StdPk.broadPeak.gz	dataType=ChipSeq	cell=NH-A	treatment=None	antibody=H3K4me3
wgEncodeBroadHistoneNhaH3k79me2Pk.broadPeak.gz	dataType=ChipSeq	cell=NH-A	treatment=None	antibody=H3K79me2
wgEncodeBroadHistoneNhaH4k20me1Pk.broadPeak.gz	dataType=ChipSeq	cell=NH-A	treatment=None	antibody=H4K20me1
wgEncodeBroadHistoneNhdfadCtcfStdPk.broadPeak.gz	dataType=ChipSeq	cell=NHDF-Ad	treatment=None	antibody=CTCF
wgEncodeBroadHistoneNhdfadEzh239875Pk.broadPeak.gz	dataType=ChipSeq	cell=NHDF-Ad	treatment=None	antibody=EZH2_(39875)
wgEncodeBroadHistoneNhdfadH2azPk.broadPeak.gz	dataType=ChipSeq	cell=NHDF-Ad	treatment=None	antibody=H2A.Z
wgEncodeBroadHistoneNhdfadH3k04me1Pk.broadPeak.gz	dataType=ChipSeq	cell=NHDF-Ad	treatment=None	antibody=H3K4me1
wgEncodeBroadHistoneNhdfadH3k09me3Pk.broadPeak.gz	dataType=ChipSeq	cell=NHDF-Ad	treatment=None	antibody=H3K9me3
wgEncodeBroadHistoneNhdfadH3k27acStdPk.broadPeak.gz	dataType=ChipSeq	cell=NHDF-Ad	treatment=None	antibody=H3K27ac
wgEncodeBroadHistoneNhdfadH3k27me3StdPk.broadPeak.gz	dataType=ChipSeq	cell=NHDF-Ad	treatment=None	antibody=H3K27me3
wgEncodeBroadHistoneNhdfadH3k36me3StdPk.broadPeak.gz	dataType=ChipSeq	cell=NHDF-Ad	treatment=None	antibody=H3K36me3
wgEncodeBroadHistoneNhdfadH3k4me2StdPk.broadPeak.gz	dataType=ChipSeq	cell=NHDF-Ad	treatment=None	antibody=H3K4me2
wgEncodeBroadHistoneNhdfadH3k4me3StdPk.broadPeak.gz	dataType=ChipSeq	cell=NHDF-Ad	treatment=None	antibody=H3K4me3
wgEncodeBroadHistoneNhdfadH3k79me2Pk.broadPeak.gz	dataType=ChipSeq	cell=NHDF-Ad	treatment=None	antibody=H3K79me2
wgEncodeBroadHistoneNhdfadH3k9acStdPk.broadPeak.gz	dataType=ChipSeq	cell=NHDF-Ad	treatment=None	antibody=H3K9ac
wgEncodeBroadHistoneNhdfadH4k20me1Pk.broadPeak.gz	dataType=ChipSeq	cell=NHDF-Ad	treatment=None	antibody=H4K20me1
wgEncodeBroadHistoneNhekCtcfStdPk.broadPeak.gz	dataType=ChipSeq	cell=NHEK	treatment=None	antibody=CTCF
wgEncodeBroadHistoneNhekEzh239875Pk.broadPeak.gz	dataType=ChipSeq	cell=NHEK	treatment=None	antibody=EZH2_(39875)
wgEncodeBroadHistoneNhekH2azPk.broadPeak.gz	dataType=ChipSeq	cell=NHEK	treatment=None	antibody=H2A.Z
wgEncodeBroadHistoneNhekH3k09me3Pk.broadPeak.gz	dataType=ChipSeq	cell=NHEK	treatment=None	antibody=H3K9me3
wgEncodeBroadHistoneNhekH3k27acStdPk.broadPeak.gz	dataType=ChipSeq	cell=NHEK	treatment=None	antibody=H3K27ac
wgEncodeBroadHistoneNhekH3k27me3StdPk.broadPeak.gz	dataType=ChipSeq	cell=NHEK	treatment=None	antibody=H3K27me3
wgEncodeBroadHistoneNhekH3k36me3StdPk.broadPeak.gz	dataType=ChipSeq	cell=NHEK	treatment=None	antibody=H3K36me3
wgEncodeBroadHistoneNhekH3k4me1StdPk.broadPeak.gz	dataType=ChipSeq	cell=NHEK	treatment=None	antibody=H3K4me1
wgEncodeBroadHistoneNhekH3k4me2StdPk.broadPeak.gz	dataType=ChipSeq	cell=NHEK	treatment=None	antibody=H3K4me2
wgEncodeBroadHistoneNhekH3k4me3StdPk.broadPeak.gz	dataType=ChipSeq	cell=NHEK	treatment=None	antibody=H3K4me3
wgEncodeBroadHistoneNhekH3k79me2Pk.broadPeak.gz	dataType=ChipSeq	cell=NHEK	treatment=None	antibody=H3K79me2
wgEncodeBroadHistoneNhekH3k9acStdPk.broadPeak.gz	dataType=ChipSeq	cell=NHEK	treatment=None	antibody=H3K9ac
wgEncodeBroadHistoneNhekH3k9me1StdPk.broadPeak.gz	dataType=ChipSeq	cell=NHEK	treatment=None	antibody=H3K9me1
wgEncodeBroadHistoneNhekH4k20me1StdPk.broadPeak.gz	dataType=ChipSeq	cell=NHEK	treatment=None	antibody=H4K20me1
wgEncodeBroadHistoneNhekPol2bStdPk.broadPeak.gz	dataType=ChipSeq	cell=NHEK	treatment=None	antibody=Pol2
wgEncodeBroadHistoneNhlfCtcfStdPk.broadPeak.gz	dataType=ChipSeq	cell=NHLF	treatment=None	antibody=CTCF
wgEncodeBroadHistoneNhlfEzh239875Pk.broadPeak.gz	dataType=ChipSeq	cell=NHLF	treatment=None	antibody=EZH2_(39875)
wgEncodeBroadHistoneNhlfH2azPk.broadPeak.gz	dataType=ChipSeq	cell=NHLF	treatment=None	antibody=H2A.Z
wgEncodeBroadHistoneNhlfH3k09me3Pk.broadPeak.gz	dataType=ChipSeq	cell=NHLF	treatment=None	antibody=H3K9me3
wgEncodeBroadHistoneNhlfH3k27acStdPk.broadPeak.gz	dataType=ChipSeq	cell=NHLF	treatment=None	antibody=H3K27ac
wgEncodeBroadHistoneNhlfH3k27me3StdPk.broadPeak.gz	dataType=ChipSeq	cell=NHLF	treatment=None	antibody=H3K27me3
wgEncodeBroadHistoneNhlfH3k36me3StdPk.broadPeak.gz	dataType=ChipSeq	cell=NHLF	treatment=None	antibody=H3K36me3
wgEncodeBroadHistoneNhlfH3k4me1StdPk.broadPeak.gz	dataType=ChipSeq	cell=NHLF	treatment=None	antibody=H3K4me1
wgEncodeBroadHistoneNhlfH3k4me2StdPk.broadPeak.gz	dataType=ChipSeq	cell=NHLF	treatment=None	antibody=H3K4me2
wgEncodeBroadHistoneNhlfH3k4me3StdPk.broadPeak.gz	dataType=ChipSeq	cell=NHLF	treatment=None	antibody=H3K4me3
wgEncodeBroadHistoneNhlfH3k79me2Pk.broadPeak.gz	dataType=ChipSeq	cell=NHLF	treatment=None	antibody=H3K79me2
wgEncodeBroadHistoneNhlfH3k9acStdPk.broadPeak.gz	dataType=ChipSeq	cell=NHLF	treatment=None	antibody=H3K9ac
wgEncodeBroadHistoneNhlfH4k20me1StdPk.broadPeak.gz	dataType=ChipSeq	cell=NHLF	treatment=None	antibody=H4K20me1
wgEncodeBroadHistoneOsteoblCtcfStdPk.broadPeak.gz	dataType=ChipSeq	cell=Osteobl	treatment=None	antibody=CTCF
wgEncodeBroadHistoneOsteoblH2azStdPk.broadPeak.gz	dataType=ChipSeq	cell=Osteobl	treatment=None	antibody=H2A.Z
wgEncodeBroadHistoneOsteoblH3k27acStdPk.broadPeak.gz	dataType=ChipSeq	cell=Osteobl	treatment=None	antibody=H3K27ac
wgEncodeBroadHistoneOsteoblH3k36me3StdPk.broadPeak.gz	dataType=ChipSeq	cell=Osteobl	treatment=None	antibody=H3K36me3
wgEncodeBroadHistoneOsteoblH3k4me1StdPk.broadPeak.gz	dataType=ChipSeq	cell=Osteobl	treatment=None	antibody=H3K4me1
wgEncodeBroadHistoneOsteoblH3k4me2StdPk.broadPeak.gz	dataType=ChipSeq	cell=Osteobl	treatment=None	antibody=H3K4me2
wgEncodeBroadHistoneOsteoblH3k9me3StdPk.broadPeak.gz	dataType=ChipSeq	cell=Osteobl	treatment=None	antibody=H3K9me3
wgEncodeBroadHistoneOsteoH3k04me3Pk.broadPeak.gz	dataType=ChipSeq	cell=Osteobl	treatment=None	antibody=H3K4me3
wgEncodeBroadHistoneOsteoH3k27me3Pk.broadPeak.gz	dataType=ChipSeq	cell=Osteobl	treatment=None	antibody=H3K27me3
wgEncodeBroadHistoneOsteoH3k79me2Pk.broadPeak.gz	dataType=ChipSeq	cell=Osteobl	treatment=None	antibody=H3K79me2
wgEncodeBroadHistoneOsteoH4k20me1Pk.broadPeak.gz	dataType=ChipSeq	cell=Osteobl	treatment=None	antibody=H4K20me1
wgEncodeBroadHistoneOsteoP300kat3bPk.broadPeak.gz	dataType=ChipSeq	cell=Osteobl	treatment=None	antibody=P300_KAT3B
wgEncodeHaibTfbsA549Atf3V0422111Etoh02PkRep1.broadPeak.gz	dataType=ChipSeq	cell=A549	treatment=EtOH_0.02pct	antibody=ATF3
wgEncodeHaibTfbsA549Atf3V0422111Etoh02PkRep2.broadPeak.gz	dataType=ChipSeq	cell=A549	treatment=EtOH_0.02pct	antibody=ATF3
wgEncodeHaibTfbsA549Bcl3V0422111Etoh02PkRep1.broadPeak.gz	dataType=ChipSeq	cell=A549	treatment=EtOH_0.02pct	antibody=BCL3
wgEncodeHaibTfbsA549Bcl3V0422111Etoh02PkRep2.broadPeak.gz	dataType=ChipSeq	cell=A549	treatment=EtOH_0.02pct	antibody=BCL3
wgEncodeHaibTfbsA549Cebpbsc150V0422111PkRep1.broadPeak.gz	dataType=ChipSeq	cell=A549	treatment=None	antibody=CEBPB_(SC-150)
wgEncodeHaibTfbsA549Cebpbsc150V0422111PkRep2.broadPeak.gz	dataType=ChipSeq	cell=A549	treatment=None	antibody=CEBPB_(SC-150)
wgEncodeHaibTfbsA549Creb1sc240V0416102Dex100nmPkRep1.broadPeak.gz	dataType=ChipSeq	cell=A549	treatment=DEX_100nM	antibody=CREB1_(SC-240)
wgEncodeHaibTfbsA549Creb1sc240V0416102Dex100nmPkRep2.broadPeak.gz	dataType=ChipSeq	cell=A549	treatment=DEX_100nM	antibody=CREB1_(SC-240)
wgEncodeHaibTfbsA549Ctcfsc5916Pcr1xDex100nmPkRep1.broadPeak.gz	dataType=ChipSeq	cell=A549	treatment=DEX_100nM	antibody=CTCF_(SC-5916)
wgEncodeHaibTfbsA549Ctcfsc5916Pcr1xDex100nmPkRep2.broadPeak.gz	dataType=ChipSeq	cell=A549	treatment=DEX_100nM	antibody=CTCF_(SC-5916)
wgEncodeHaibTfbsA549Ctcfsc5916Pcr1xEtoh02PkRep1.broadPeak.gz	dataType=ChipSeq	cell=A549	treatment=EtOH_0.02pct	antibody=CTCF_(SC-5916)
wgEncodeHaibTfbsA549Ctcfsc5916Pcr1xEtoh02PkRep2.broadPeak.gz	dataType=ChipSeq	cell=A549	treatment=EtOH_0.02pct	antibody=CTCF_(SC-5916)
wgEncodeHaibTfbsA549E2f6V0422111PkRep1.broadPeak.gz	dataType=ChipSeq	cell=A549	treatment=None	antibody=E2F6
wgEncodeHaibTfbsA549E2f6V0422111PkRep2.broadPeak.gz	dataType=ChipSeq	cell=A549	treatment=None	antibody=E2F6
wgEncodeHaibTfbsA549Elf1V0422111Etoh02PkRep1.broadPeak.gz	dataType=ChipSeq	cell=A549	treatment=EtOH_0.02pct	antibody=ELF1_(SC-631)
wgEncodeHaibTfbsA549Elf1V0422111Etoh02PkRep2.broadPeak.gz	dataType=ChipSeq	cell=A549	treatment=EtOH_0.02pct	antibody=ELF1_(SC-631)
wgEncodeHaibTfbsA549Ets1V0422111Etoh02PkRep1.broadPeak.gz	dataType=ChipSeq	cell=A549	treatment=EtOH_0.02pct	antibody=ETS1
wgEncodeHaibTfbsA549Ets1V0422111Etoh02PkRep2.broadPeak.gz	dataType=ChipSeq	cell=A549	treatment=EtOH_0.02pct	antibody=ETS1
wgEncodeHaibTfbsA549Fosl2V0422111Etoh02PkRep1.broadPeak.gz	dataType=ChipSeq	cell=A549	treatment=EtOH_0.02pct	antibody=FOSL2
wgEncodeHaibTfbsA549Fosl2V0422111Etoh02PkRep2.broadPeak.gz	dataType=ChipSeq	cell=A549	treatment=EtOH_0.02pct	antibody=FOSL2
wgEncodeHaibTfbsA549Foxa1V0416102Dex100nmPkRep1.broadPeak.gz	dataType=ChipSeq	cell=A549	treatment=DEX_100nM	antibody=FOXA1_(SC-101058)
wgEncodeHaibTfbsA549Foxa1V0416102Dex100nmPkRep2.broadPeak.gz	dataType=ChipSeq	cell=A549	treatment=DEX_100nM	antibody=FOXA1_(SC-101058)
wgEncodeHaibTfbsA549Foxa2V0416102Etoh02PkRep1.broadPeak.gz	dataType=ChipSeq	cell=A549	treatment=EtOH_0.02pct	antibody=FOXA2_(SC-6554)
wgEncodeHaibTfbsA549Foxa2V0416102Etoh02PkRep2.broadPeak.gz	dataType=ChipSeq	cell=A549	treatment=EtOH_0.02pct	antibody=FOXA2_(SC-6554)
wgEncodeHaibTfbsA549GabpV0422111Etoh02PkRep1.broadPeak.gz	dataType=ChipSeq	cell=A549	treatment=EtOH_0.02pct	antibody=GABP
wgEncodeHaibTfbsA549GabpV0422111Etoh02PkRep2.broadPeak.gz	dataType=ChipSeq	cell=A549	treatment=EtOH_0.02pct	antibody=GABP
wgEncodeHaibTfbsA549Gata3V0422111PkRep1.broadPeak.gz	dataType=ChipSeq	cell=A549	treatment=None	antibody=GATA3_(SC-268)
wgEncodeHaibTfbsA549Gata3V0422111PkRep2.broadPeak.gz	dataType=ChipSeq	cell=A549	treatment=None	antibody=GATA3_(SC-268)
wgEncodeHaibTfbsA549GrPcr1xDex500pmPkRep1.broadPeak.gz	dataType=ChipSeq	cell=A549	treatment=DEX_500pM	antibody=GR
wgEncodeHaibTfbsA549GrPcr1xDex500pmPkRep2.broadPeak.gz	dataType=ChipSeq	cell=A549	treatment=DEX_500pM	antibody=GR
wgEncodeHaibTfbsA549GrPcr1xDex50nmPkRep1.broadPeak.gz	dataType=ChipSeq	cell=A549	treatment=DEX_50nM	antibody=GR
wgEncodeHaibTfbsA549GrPcr1xDex50nmPkRep2.broadPeak.gz	dataType=ChipSeq	cell=A549	treatment=DEX_50nM	antibody=GR
wgEncodeHaibTfbsA549GrPcr1xDex5nmPkRep1.broadPeak.gz	dataType=ChipSeq	cell=A549	treatment=DEX_5nM	antibody=GR
wgEncodeHaibTfbsA549GrPcr1xDex5nmPkRep2.broadPeak.gz	dataType=ChipSeq	cell=A549	treatment=DEX_5nM	antibody=GR
wgEncodeHaibTfbsA549GrPcr2xDex100nmPkRep1.broadPeak.gz	dataType=ChipSeq	cell=A549	treatment=DEX_100nM	antibody=GR
wgEncodeHaibTfbsA549GrPcr2xDex100nmPkRep2.broadPeak.gz	dataType=ChipSeq	cell=A549	treatment=DEX_100nM	antibody=GR
wgEncodeHaibTfbsA549JundV0416102Etoh02PkRep1.broadPeak.gz	dataType=ChipSeq	cell=A549	treatment=EtOH_0.02pct	antibody=JunD
wgEncodeHaibTfbsA549JundV0416102Etoh02PkRep2.broadPeak.gz	dataType=ChipSeq	cell=A549	treatment=EtOH_0.02pct	antibody=JunD
wgEncodeHaibTfbsA549MaxV0422111PkRep1.broadPeak.gz	dataType=ChipSeq	cell=A549	treatment=None	antibody=Max
wgEncodeHaibTfbsA549MaxV0422111PkRep2.broadPeak.gz	dataType=ChipSeq	cell=A549	treatment=None	antibody=Max
wgEncodeHaibTfbsA549NrsfV0422111Etoh02PkRep1.broadPeak.gz	dataType=ChipSeq	cell=A549	treatment=EtOH_0.02pct	antibody=NRSF
wgEncodeHaibTfbsA549NrsfV0422111Etoh02PkRep2.broadPeak.gz	dataType=ChipSeq	cell=A549	treatment=EtOH_0.02pct	antibody=NRSF
wgEncodeHaibTfbsA549P300V0422111Etoh02PkRep1.broadPeak.gz	dataType=ChipSeq	cell=A549	treatment=EtOH_0.02pct	antibody=p300
wgEncodeHaibTfbsA549P300V0422111Etoh02PkRep2.broadPeak.gz	dataType=ChipSeq	cell=A549	treatment=EtOH_0.02pct	antibody=p300
wgEncodeHaibTfbsA549Pbx3V0422111PkRep1.broadPeak.gz	dataType=ChipSeq	cell=A549	treatment=None	antibody=Pbx3
wgEncodeHaibTfbsA549Pbx3V0422111PkRep2.broadPeak.gz	dataType=ChipSeq	cell=A549	treatment=None	antibody=Pbx3
wgEncodeHaibTfbsA549Pol2Pcr2xDex100nmPkRep1.broadPeak.gz	dataType=ChipSeq	cell=A549	treatment=DEX_100nM	antibody=Pol2
wgEncodeHaibTfbsA549Pol2Pcr2xDex100nmPkRep2.broadPeak.gz	dataType=ChipSeq	cell=A549	treatment=DEX_100nM	antibody=Pol2
wgEncodeHaibTfbsA549Pol2Pcr2xEtoh02PkRep1.broadPeak.gz	dataType=ChipSeq	cell=A549	treatment=EtOH_0.02pct	antibody=Pol2
wgEncodeHaibTfbsA549Pol2Pcr2xEtoh02PkRep2.broadPeak.gz	dataType=ChipSeq	cell=A549	treatment=EtOH_0.02pct	antibody=Pol2
wgEncodeHaibTfbsA549Rad21V0422111PkRep1.broadPeak.gz	dataType=ChipSeq	cell=A549	treatment=None	antibody=Rad21
wgEncodeHaibTfbsA549Rad21V0422111PkRep2.broadPeak.gz	dataType=ChipSeq	cell=A549	treatment=None	antibody=Rad21
wgEncodeHaibTfbsA549Sin3ak20V0422111Etoh02PkRep1.broadPeak.gz	dataType=ChipSeq	cell=A549	treatment=EtOH_0.02pct	antibody=Sin3Ak-20
wgEncodeHaibTfbsA549Sin3ak20V0422111Etoh02PkRep2.broadPeak.gz	dataType=ChipSeq	cell=A549	treatment=EtOH_0.02pct	antibody=Sin3Ak-20
wgEncodeHaibTfbsA549Six5V0422111Etoh02PkRep1.broadPeak.gz	dataType=ChipSeq	cell=A549	treatment=EtOH_0.02pct	antibody=SIX5
wgEncodeHaibTfbsA549Six5V0422111Etoh02PkRep2.broadPeak.gz	dataType=ChipSeq	cell=A549	treatment=EtOH_0.02pct	antibody=SIX5
wgEncodeHaibTfbsA549Sp1V0422111Etoh02PkRep1.broadPeak.gz	dataType=ChipSeq	cell=A549	treatment=EtOH_0.02pct	antibody=SP1
wgEncodeHaibTfbsA549Sp1V0422111Etoh02PkRep2.broadPeak.gz	dataType=ChipSeq	cell=A549	treatment=EtOH_0.02pct	antibody=SP1
wgEncodeHaibTfbsA549Taf1V0422111Etoh02PkRep1.broadPeak.gz	dataType=ChipSeq	cell=A549	treatment=EtOH_0.02pct	antibody=TAF1
wgEncodeHaibTfbsA549Taf1V0422111Etoh02PkRep2.broadPeak.gz	dataType=ChipSeq	cell=A549	treatment=EtOH_0.02pct	antibody=TAF1
wgEncodeHaibTfbsA549Tcf12V0422111Etoh02PkRep1.broadPeak.gz	dataType=ChipSeq	cell=A549	treatment=EtOH_0.02pct	antibody=TCF12
wgEncodeHaibTfbsA549Tcf12V0422111Etoh02PkRep2.broadPeak.gz	dataType=ChipSeq	cell=A549	treatment=EtOH_0.02pct	antibody=TCF12
wgEncodeHaibTfbsA549Tead4sc101184V0422111PkRep1.broadPeak.gz	dataType=ChipSeq	cell=A549	treatment=None	antibody=TEAD4_(SC-101184)
wgEncodeHaibTfbsA549Tead4sc101184V0422111PkRep2.broadPeak.gz	dataType=ChipSeq	cell=A549	treatment=None	antibody=TEAD4_(SC-101184)
wgEncodeHaibTfbsA549Usf1Pcr1xDex100nmPkRep1.broadPeak.gz	dataType=ChipSeq	cell=A549	treatment=DEX_100nM	antibody=USF-1
wgEncodeHaibTfbsA549Usf1Pcr1xDex100nmPkRep2.broadPeak.gz	dataType=ChipSeq	cell=A549	treatment=DEX_100nM	antibody=USF-1
wgEncodeHaibTfbsA549Usf1Pcr1xEtoh02PkRep1.broadPeak.gz	dataType=ChipSeq	cell=A549	treatment=EtOH_0.02pct	antibody=USF-1
wgEncodeHaibTfbsA549Usf1Pcr1xEtoh02PkRep2.broadPeak.gz	dataType=ChipSeq	cell=A549	treatment=EtOH_0.02pct	antibody=USF-1
wgEncodeHaibTfbsA549Usf1V0422111Etoh02PkRep1.broadPeak.gz	dataType=ChipSeq	cell=A549	treatment=EtOH_0.02pct	antibody=USF-1
wgEncodeHaibTfbsA549Usf1V0422111Etoh02PkRep2.broadPeak.gz	dataType=ChipSeq	cell=A549	treatment=EtOH_0.02pct	antibody=USF-1
wgEncodeHaibTfbsA549Yy1cV0422111Etoh02PkRep1.broadPeak.gz	dataType=ChipSeq	cell=A549	treatment=EtOH_0.02pct	antibody=YY1_(SC-281)
wgEncodeHaibTfbsA549Yy1cV0422111Etoh02PkRep2.broadPeak.gz	dataType=ChipSeq	cell=A549	treatment=EtOH_0.02pct	antibody=YY1_(SC-281)
wgEncodeHaibTfbsA549Zbtb33V0422111Etoh02PkRep1.broadPeak.gz	dataType=ChipSeq	cell=A549	treatment=EtOH_0.02pct	antibody=ZBTB33
wgEncodeHaibTfbsA549Zbtb33V0422111Etoh02PkRep2.broadPeak.gz	dataType=ChipSeq	cell=A549	treatment=EtOH_0.02pct	antibody=ZBTB33
wgEncodeHaibTfbsEcc1Cebpbsc150V0422111PkRep1.broadPeak.gz	dataType=ChipSeq	cell=ECC-1	treatment=None	antibody=CEBPB_(SC-150)
wgEncodeHaibTfbsEcc1Cebpbsc150V0422111PkRep2.broadPeak.gz	dataType=ChipSeq	cell=ECC-1	treatment=None	antibody=CEBPB_(SC-150)
wgEncodeHaibTfbsEcc1Creb1sc240V0422111PkRep1.broadPeak.gz	dataType=ChipSeq	cell=ECC-1	treatment=None	antibody=CREB1_(SC-240)
wgEncodeHaibTfbsEcc1Creb1sc240V0422111PkRep2.broadPeak.gz	dataType=ChipSeq	cell=ECC-1	treatment=None	antibody=CREB1_(SC-240)
wgEncodeHaibTfbsEcc1CtcfcV0416102Dm002p1hPkRep1.broadPeak.gz	dataType=ChipSeq	cell=ECC-1	treatment=DMSO_0.02pct	antibody=CTCF_(SC-5916)
wgEncodeHaibTfbsEcc1CtcfcV0416102Dm002p1hPkRep2.broadPeak.gz	dataType=ChipSeq	cell=ECC-1	treatment=DMSO_0.02pct	antibody=CTCF_(SC-5916)
wgEncodeHaibTfbsEcc1Egr1V0422111PkRep1.broadPeak.gz	dataType=ChipSeq	cell=ECC-1	treatment=None	antibody=Egr-1
wgEncodeHaibTfbsEcc1Egr1V0422111PkRep2.broadPeak.gz	dataType=ChipSeq	cell=ECC-1	treatment=None	antibody=Egr-1
wgEncodeHaibTfbsEcc1EraaV0416102Bpa1hPkRep1.broadPeak.gz	dataType=ChipSeq	cell=ECC-1	treatment=BPA_100nM	antibody=ERalpha_a
wgEncodeHaibTfbsEcc1EraaV0416102Bpa1hPkRep2.broadPeak.gz	dataType=ChipSeq	cell=ECC-1	treatment=BPA_100nM	antibody=ERalpha_a
wgEncodeHaibTfbsEcc1EralphaaV0416102Est10nm1hPkRep1.broadPeak.gz	dataType=ChipSeq	cell=ECC-1	treatment=Estradiol_10nM	antibody=ERalpha_a
wgEncodeHaibTfbsEcc1EralphaaV0416102Est10nm1hPkRep2.broadPeak.gz	dataType=ChipSeq	cell=ECC-1	treatment=Estradiol_10nM	antibody=ERalpha_a
wgEncodeHaibTfbsEcc1EralphaaV0416102Gen1hPkRep1.broadPeak.gz	dataType=ChipSeq	cell=ECC-1	treatment=Genistein_100nM	antibody=ERalpha_a
wgEncodeHaibTfbsEcc1EralphaaV0416102Gen1hPkRep2.broadPeak.gz	dataType=ChipSeq	cell=ECC-1	treatment=Genistein_100nM	antibody=ERalpha_a
wgEncodeHaibTfbsEcc1Foxa1sc6553V0416102Dm002p1hPkRep1.broadPeak.gz	dataType=ChipSeq	cell=ECC-1	treatment=DMSO_0.02pct	antibody=FOXA1_(SC-6553)
wgEncodeHaibTfbsEcc1Foxa1sc6553V0416102Dm002p1hPkRep2.broadPeak.gz	dataType=ChipSeq	cell=ECC-1	treatment=DMSO_0.02pct	antibody=FOXA1_(SC-6553)
wgEncodeHaibTfbsEcc1Foxm1sc502V0422111PkRep1.broadPeak.gz	dataType=ChipSeq	cell=ECC-1	treatment=None	antibody=FOXM1_(SC-502)
wgEncodeHaibTfbsEcc1Foxm1sc502V0422111PkRep2.broadPeak.gz	dataType=ChipSeq	cell=ECC-1	treatment=None	antibody=FOXM1_(SC-502)
wgEncodeHaibTfbsEcc1GrV0416102Dex100nmPkRep1.broadPeak.gz	dataType=ChipSeq	cell=ECC-1	treatment=DEX_100nM	antibody=GR
wgEncodeHaibTfbsEcc1GrV0416102Dex100nmPkRep2.broadPeak.gz	dataType=ChipSeq	cell=ECC-1	treatment=DEX_100nM	antibody=GR
wgEncodeHaibTfbsEcc1MaxV0422111PkRep1.broadPeak.gz	dataType=ChipSeq	cell=ECC-1	treatment=None	antibody=Max
wgEncodeHaibTfbsEcc1MaxV0422111PkRep2.broadPeak.gz	dataType=ChipSeq	cell=ECC-1	treatment=None	antibody=Max
wgEncodeHaibTfbsEcc1Mybl2sc81192V0422111PkRep1.broadPeak	dataType=ChipSeq	cell=ECC-1	treatment=None	antibody=MYBL2_(SC-81192)
wgEncodeHaibTfbsEcc1Mybl2sc81192V0422111PkRep2.broadPeak	dataType=ChipSeq	cell=ECC-1	treatment=None	antibody=MYBL2_(SC-81192)
wgEncodeHaibTfbsEcc1Nficsc81335V0422111PkRep1.broadPeak.gz	dataType=ChipSeq	cell=ECC-1	treatment=None	antibody=NFIC_(SC-81335)
wgEncodeHaibTfbsEcc1Nficsc81335V0422111PkRep2.broadPeak.gz	dataType=ChipSeq	cell=ECC-1	treatment=None	antibody=NFIC_(SC-81335)
wgEncodeHaibTfbsEcc1NrsfV0422111PkRep1.broadPeak.gz	dataType=ChipSeq	cell=ECC-1	treatment=None	antibody=NRSF
wgEncodeHaibTfbsEcc1NrsfV0422111PkRep2.broadPeak.gz	dataType=ChipSeq	cell=ECC-1	treatment=None	antibody=NRSF
wgEncodeHaibTfbsEcc1P300V0422111PkRep1.broadPeak.gz	dataType=ChipSeq	cell=ECC-1	treatment=None	antibody=p300
wgEncodeHaibTfbsEcc1P300V0422111PkRep2.broadPeak.gz	dataType=ChipSeq	cell=ECC-1	treatment=None	antibody=p300
wgEncodeHaibTfbsEcc1Pol2V0416102Dm002p1hPkRep1.broadPeak.gz	dataType=ChipSeq	cell=ECC-1	treatment=DMSO_0.02pct	antibody=Pol2
wgEncodeHaibTfbsEcc1Pol2V0416102Dm002p1hPkRep2.broadPeak.gz	dataType=ChipSeq	cell=ECC-1	treatment=DMSO_0.02pct	antibody=Pol2
wgEncodeHaibTfbsEcc1Rad21V0422111PkRep1.broadPeak.gz	dataType=ChipSeq	cell=ECC-1	treatment=None	antibody=Rad21
wgEncodeHaibTfbsEcc1Rad21V0422111PkRep2.broadPeak.gz	dataType=ChipSeq	cell=ECC-1	treatment=None	antibody=Rad21
wgEncodeHaibTfbsEcc1SrfV0422111PkRep1.broadPeak.gz	dataType=ChipSeq	cell=ECC-1	treatment=None	antibody=SRF
wgEncodeHaibTfbsEcc1SrfV0422111PkRep2.broadPeak.gz	dataType=ChipSeq	cell=ECC-1	treatment=None	antibody=SRF
wgEncodeHaibTfbsEcc1Taf1V0422111PkRep1.broadPeak.gz	dataType=ChipSeq	cell=ECC-1	treatment=None	antibody=TAF1
wgEncodeHaibTfbsEcc1Taf1V0422111PkRep2.broadPeak.gz	dataType=ChipSeq	cell=ECC-1	treatment=None	antibody=TAF1
wgEncodeHaibTfbsEcc1Tcf12V0422111PkRep1.broadPeak.gz	dataType=ChipSeq	cell=ECC-1	treatment=None	antibody=TCF12
wgEncodeHaibTfbsEcc1Tcf12V0422111PkRep2.broadPeak.gz	dataType=ChipSeq	cell=ECC-1	treatment=None	antibody=TCF12
wgEncodeHaibTfbsEcc1Tead4sc101184V0422111PkRep1.broadPeak.gz	dataType=ChipSeq	cell=ECC-1	treatment=None	antibody=TEAD4_(SC-101184)
wgEncodeHaibTfbsEcc1Tead4sc101184V0422111PkRep2.broadPeak.gz	dataType=ChipSeq	cell=ECC-1	treatment=None	antibody=TEAD4_(SC-101184)
wgEncodeHaibTfbsEcc1Usf1V0422111PkRep1.broadPeak.gz	dataType=ChipSeq	cell=ECC-1	treatment=None	antibody=USF-1
wgEncodeHaibTfbsEcc1Usf1V0422111PkRep2.broadPeak.gz	dataType=ChipSeq	cell=ECC-1	treatment=None	antibody=USF-1
wgEncodeHaibTfbsEcc1Yy1sc281V0422111PkRep1.broadPeak.gz	dataType=ChipSeq	cell=ECC-1	treatment=None	antibody=YY1_(SC-281)
wgEncodeHaibTfbsEcc1Yy1sc281V0422111PkRep2.broadPeak.gz	dataType=ChipSeq	cell=ECC-1	treatment=None	antibody=YY1_(SC-281)
wgEncodeHaibTfbsEcc1Zbtb7aV0422111PkRep1.broadPeak.gz	dataType=ChipSeq	cell=ECC-1	treatment=None	antibody=ZBTB7A_(SC-34508)
wgEncodeHaibTfbsEcc1Zbtb7aV0422111PkRep2.broadPeak.gz	dataType=ChipSeq	cell=ECC-1	treatment=None	antibody=ZBTB7A_(SC-34508)
wgEncodeHaibTfbsGm12878Atf2sc81188V0422111PkRep1.broadPeak.gz	dataType=ChipSeq	cell=GM12878	treatment=None	antibody=ATF2_(SC-81188)
wgEncodeHaibTfbsGm12878Atf2sc81188V0422111PkRep2.broadPeak.gz	dataType=ChipSeq	cell=GM12878	treatment=None	antibody=ATF2_(SC-81188)
wgEncodeHaibTfbsGm12878Atf3Pcr1xPkRep1.broadPeak.gz	dataType=ChipSeq	cell=GM12878	treatment=None	antibody=ATF3
wgEncodeHaibTfbsGm12878Atf3Pcr1xPkRep2.broadPeak.gz	dataType=ChipSeq	cell=GM12878	treatment=None	antibody=ATF3
wgEncodeHaibTfbsGm12878BatfPcr1xPkRep1.broadPeak.gz	dataType=ChipSeq	cell=GM12878	treatment=None	antibody=BATF
wgEncodeHaibTfbsGm12878BatfPcr1xPkRep2.broadPeak.gz	dataType=ChipSeq	cell=GM12878	treatment=None	antibody=BATF
wgEncodeHaibTfbsGm12878Bcl11aPcr1xPkRep1.broadPeak.gz	dataType=ChipSeq	cell=GM12878	treatment=None	antibody=BCL11A
wgEncodeHaibTfbsGm12878Bcl11aPcr1xPkRep2.broadPeak.gz	dataType=ChipSeq	cell=GM12878	treatment=None	antibody=BCL11A
wgEncodeHaibTfbsGm12878Bcl3V0416101PkRep1.broadPeak.gz	dataType=ChipSeq	cell=GM12878	treatment=None	antibody=BCL3
wgEncodeHaibTfbsGm12878Bcl3V0416101PkRep2.broadPeak.gz	dataType=ChipSeq	cell=GM12878	treatment=None	antibody=BCL3
wgEncodeHaibTfbsGm12878Bclaf101388V0416101PkRep1.broadPeak.gz	dataType=ChipSeq	cell=GM12878	treatment=None	antibody=BCLAF1_(SC-101388)
wgEncodeHaibTfbsGm12878Bclaf101388V0416101PkRep2.broadPeak.gz	dataType=ChipSeq	cell=GM12878	treatment=None	antibody=BCLAF1_(SC-101388)
wgEncodeHaibTfbsGm12878Cebpbsc150V0422111PkRep1.broadPeak.gz	dataType=ChipSeq	cell=GM12878	treatment=None	antibody=CEBPB_(SC-150)
wgEncodeHaibTfbsGm12878Cebpbsc150V0422111PkRep2.broadPeak.gz	dataType=ChipSeq	cell=GM12878	treatment=None	antibody=CEBPB_(SC-150)
wgEncodeHaibTfbsGm12878Creb1sc240V0422111PkRep1.broadPeak.gz	dataType=ChipSeq	cell=GM12878	treatment=None	antibody=CREB1_(SC-240)
wgEncodeHaibTfbsGm12878Creb1sc240V0422111PkRep2.broadPeak.gz	dataType=ChipSeq	cell=GM12878	treatment=None	antibody=CREB1_(SC-240)
wgEncodeHaibTfbsGm12878Ebfsc137065Pcr1xPkRep1.broadPeak.gz	dataType=ChipSeq	cell=GM12878	treatment=None	antibody=EBF1_(SC-137065)
wgEncodeHaibTfbsGm12878Ebfsc137065Pcr1xPkRep2.broadPeak.gz	dataType=ChipSeq	cell=GM12878	treatment=None	antibody=EBF1_(SC-137065)
wgEncodeHaibTfbsGm12878Egr1Pcr2xPkRep3.broadPeak.gz	dataType=ChipSeq	cell=GM12878	treatment=None	antibody=Egr-1
wgEncodeHaibTfbsGm12878Egr1V0416101PkRep1.broadPeak.gz	dataType=ChipSeq	cell=GM12878	treatment=None	antibody=Egr-1
wgEncodeHaibTfbsGm12878Egr1V0416101PkRep2.broadPeak.gz	dataType=ChipSeq	cell=GM12878	treatment=None	antibody=Egr-1
wgEncodeHaibTfbsGm12878Elf1sc631V0416101PkRep1.broadPeak.gz	dataType=ChipSeq	cell=GM12878	treatment=None	antibody=ELF1_(SC-631)
wgEncodeHaibTfbsGm12878Elf1sc631V0416101PkRep2.broadPeak.gz	dataType=ChipSeq	cell=GM12878	treatment=None	antibody=ELF1_(SC-631)
wgEncodeHaibTfbsGm12878Ets1Pcr1xPkRep1.broadPeak.gz	dataType=ChipSeq	cell=GM12878	treatment=None	antibody=ETS1
wgEncodeHaibTfbsGm12878Ets1Pcr1xPkRep1V2.broadPeak.gz	dataType=ChipSeq	cell=GM12878	treatment=None	antibody=ETS1
wgEncodeHaibTfbsGm12878Ets1Pcr1xPkRep2.broadPeak.gz	dataType=ChipSeq	cell=GM12878	treatment=None	antibody=ETS1
wgEncodeHaibTfbsGm12878Ets1Pcr1xPkRep2V2.broadPeak.gz	dataType=ChipSeq	cell=GM12878	treatment=None	antibody=ETS1
wgEncodeHaibTfbsGm12878Foxm1sc502V0422111PkRep1.broadPeak.gz	dataType=ChipSeq	cell=GM12878	treatment=None	antibody=FOXM1_(SC-502)
wgEncodeHaibTfbsGm12878Foxm1sc502V0422111PkRep2.broadPeak.gz	dataType=ChipSeq	cell=GM12878	treatment=None	antibody=FOXM1_(SC-502)
wgEncodeHaibTfbsGm12878GabpPcr2xPkRep1.broadPeak.gz	dataType=ChipSeq	cell=GM12878	treatment=None	antibody=GABP
wgEncodeHaibTfbsGm12878GabpPcr2xPkRep2.broadPeak.gz	dataType=ChipSeq	cell=GM12878	treatment=None	antibody=GABP
wgEncodeHaibTfbsGm12878Irf4sc6059Pcr1xPkRep1.broadPeak.gz	dataType=ChipSeq	cell=GM12878	treatment=None	antibody=IRF4_(SC-6059)
wgEncodeHaibTfbsGm12878Irf4sc6059Pcr1xPkRep2.broadPeak.gz	dataType=ChipSeq	cell=GM12878	treatment=None	antibody=IRF4_(SC-6059)
wgEncodeHaibTfbsGm12878Mef2aPcr1xPkRep1.broadPeak.gz	dataType=ChipSeq	cell=GM12878	treatment=None	antibody=MEF2A
wgEncodeHaibTfbsGm12878Mef2aPcr1xPkRep2.broadPeak.gz	dataType=ChipSeq	cell=GM12878	treatment=None	antibody=MEF2A
wgEncodeHaibTfbsGm12878Mef2csc13268V0416101PkRep1.broadPeak.gz	dataType=ChipSeq	cell=GM12878	treatment=None	antibody=MEF2C_(SC-13268)
wgEncodeHaibTfbsGm12878Mef2csc13268V0416101PkRep2.broadPeak.gz	dataType=ChipSeq	cell=GM12878	treatment=None	antibody=MEF2C_(SC-13268)
wgEncodeHaibTfbsGm12878Mta3sc81325V0422111PkRep1.broadPeak.gz	dataType=ChipSeq	cell=GM12878	treatment=None	antibody=MTA3_(SC-81325)
wgEncodeHaibTfbsGm12878Mta3sc81325V0422111PkRep2.broadPeak.gz	dataType=ChipSeq	cell=GM12878	treatment=None	antibody=MTA3_(SC-81325)
wgEncodeHaibTfbsGm12878Nfatc1sc17834V0422111PkRep1.broadPeak.gz	dataType=ChipSeq	cell=GM12878	treatment=None	antibody=NFATC1_(SC-17834)
wgEncodeHaibTfbsGm12878Nfatc1sc17834V0422111PkRep2.broadPeak.gz	dataType=ChipSeq	cell=GM12878	treatment=None	antibody=NFATC1_(SC-17834)
wgEncodeHaibTfbsGm12878Nficsc81335V0422111PkRep1.broadPeak.gz	dataType=ChipSeq	cell=GM12878	treatment=None	antibody=NFIC_(SC-81335)
wgEncodeHaibTfbsGm12878Nficsc81335V0422111PkRep2.broadPeak.gz	dataType=ChipSeq	cell=GM12878	treatment=None	antibody=NFIC_(SC-81335)
wgEncodeHaibTfbsGm12878NrsfPcr1xPkRep1.broadPeak.gz	dataType=ChipSeq	cell=GM12878	treatment=None	antibody=NRSF
wgEncodeHaibTfbsGm12878NrsfPcr1xPkRep2.broadPeak.gz	dataType=ChipSeq	cell=GM12878	treatment=None	antibody=NRSF
wgEncodeHaibTfbsGm12878NrsfPcr2xPkRep1.broadPeak.gz	dataType=ChipSeq	cell=GM12878	treatment=None	antibody=NRSF
wgEncodeHaibTfbsGm12878NrsfPcr2xPkRep2.broadPeak.gz	dataType=ChipSeq	cell=GM12878	treatment=None	antibody=NRSF
wgEncodeHaibTfbsGm12878P300Pcr1xPkRep1.broadPeak.gz	dataType=ChipSeq	cell=GM12878	treatment=None	antibody=p300
wgEncodeHaibTfbsGm12878P300Pcr1xPkRep2.broadPeak.gz	dataType=ChipSeq	cell=GM12878	treatment=None	antibody=p300
wgEncodeHaibTfbsGm12878Pax5c20Pcr1xPkRep1.broadPeak.gz	dataType=ChipSeq	cell=GM12878	treatment=None	antibody=PAX5-C20
wgEncodeHaibTfbsGm12878Pax5c20Pcr1xPkRep2.broadPeak.gz	dataType=ChipSeq	cell=GM12878	treatment=None	antibody=PAX5-C20
wgEncodeHaibTfbsGm12878Pax5n19Pcr1xPkRep1.broadPeak.gz	dataType=ChipSeq	cell=GM12878	treatment=None	antibody=PAX5-N19
wgEncodeHaibTfbsGm12878Pax5n19Pcr1xPkRep2.broadPeak.gz	dataType=ChipSeq	cell=GM12878	treatment=None	antibody=PAX5-N19
wgEncodeHaibTfbsGm12878Pbx3Pcr1xPkRep1.broadPeak.gz	dataType=ChipSeq	cell=GM12878	treatment=None	antibody=Pbx3
wgEncodeHaibTfbsGm12878Pbx3Pcr1xPkRep2.broadPeak.gz	dataType=ChipSeq	cell=GM12878	treatment=None	antibody=Pbx3
wgEncodeHaibTfbsGm12878Pmlsc71910V0422111PkRep1.broadPeak.gz	dataType=ChipSeq	cell=GM12878	treatment=None	antibody=PML_(SC-71910)
wgEncodeHaibTfbsGm12878Pmlsc71910V0422111PkRep2.broadPeak.gz	dataType=ChipSeq	cell=GM12878	treatment=None	antibody=PML_(SC-71910)
wgEncodeHaibTfbsGm12878Pol24h8Pcr1xPkRep1.broadPeak.gz	dataType=ChipSeq	cell=GM12878	treatment=None	antibody=Pol2-4H8
wgEncodeHaibTfbsGm12878Pol24h8Pcr1xPkRep2.broadPeak.gz	dataType=ChipSeq	cell=GM12878	treatment=None	antibody=Pol2-4H8
wgEncodeHaibTfbsGm12878Pol2Pcr2xPkRep1.broadPeak.gz	dataType=ChipSeq	cell=GM12878	treatment=None	antibody=Pol2
wgEncodeHaibTfbsGm12878Pol2Pcr2xPkRep2.broadPeak.gz	dataType=ChipSeq	cell=GM12878	treatment=None	antibody=Pol2
wgEncodeHaibTfbsGm12878Pou2f2Pcr1xPkRep1.broadPeak.gz	dataType=ChipSeq	cell=GM12878	treatment=None	antibody=POU2F2
wgEncodeHaibTfbsGm12878Pou2f2Pcr1xPkRep2.broadPeak.gz	dataType=ChipSeq	cell=GM12878	treatment=None	antibody=POU2F2
wgEncodeHaibTfbsGm12878Pou2f2Pcr1xPkRep3.broadPeak.gz	dataType=ChipSeq	cell=GM12878	treatment=None	antibody=POU2F2
wgEncodeHaibTfbsGm12878Pu1Pcr1xPkRep1.broadPeak.gz	dataType=ChipSeq	cell=GM12878	treatment=None	antibody=PU.1
wgEncodeHaibTfbsGm12878Pu1Pcr1xPkRep2.broadPeak.gz	dataType=ChipSeq	cell=GM12878	treatment=None	antibody=PU.1
wgEncodeHaibTfbsGm12878Pu1Pcr1xPkRep3.broadPeak.gz	dataType=ChipSeq	cell=GM12878	treatment=None	antibody=PU.1
wgEncodeHaibTfbsGm12878Rad21V0416101PkRep1.broadPeak.gz	dataType=ChipSeq	cell=GM12878	treatment=None	antibody=Rad21
wgEncodeHaibTfbsGm12878Rad21V0416101PkRep2.broadPeak.gz	dataType=ChipSeq	cell=GM12878	treatment=None	antibody=Rad21
wgEncodeHaibTfbsGm12878Runx3sc101553V0422111PkRep1.broadPeak.gz	dataType=ChipSeq	cell=GM12878	treatment=None	antibody=RUNX3_(SC-101553)
wgEncodeHaibTfbsGm12878Runx3sc101553V0422111PkRep2.broadPeak.gz	dataType=ChipSeq	cell=GM12878	treatment=None	antibody=RUNX3_(SC-101553)
wgEncodeHaibTfbsGm12878RxraPcr1xPkRep1.broadPeak.gz	dataType=ChipSeq	cell=GM12878	treatment=None	antibody=RXRA
wgEncodeHaibTfbsGm12878RxraPcr1xPkRep2.broadPeak.gz	dataType=ChipSeq	cell=GM12878	treatment=None	antibody=RXRA
wgEncodeHaibTfbsGm12878Six5Pcr1xPkRep1.broadPeak.gz	dataType=ChipSeq	cell=GM12878	treatment=None	antibody=SIX5
wgEncodeHaibTfbsGm12878Six5Pcr1xPkRep2.broadPeak.gz	dataType=ChipSeq	cell=GM12878	treatment=None	antibody=SIX5
wgEncodeHaibTfbsGm12878Sp1Pcr1xPkRep1.broadPeak.gz	dataType=ChipSeq	cell=GM12878	treatment=None	antibody=SP1
wgEncodeHaibTfbsGm12878Sp1Pcr1xPkRep2.broadPeak.gz	dataType=ChipSeq	cell=GM12878	treatment=None	antibody=SP1
wgEncodeHaibTfbsGm12878SrfPcr2xPkRep1.broadPeak.gz	dataType=ChipSeq	cell=GM12878	treatment=None	antibody=SRF
wgEncodeHaibTfbsGm12878SrfPcr2xPkRep2.broadPeak.gz	dataType=ChipSeq	cell=GM12878	treatment=None	antibody=SRF
wgEncodeHaibTfbsGm12878SrfV0416101PkRep1.broadPeak.gz	dataType=ChipSeq	cell=GM12878	treatment=None	antibody=SRF
wgEncodeHaibTfbsGm12878SrfV0416101PkRep2.broadPeak.gz	dataType=ChipSeq	cell=GM12878	treatment=None	antibody=SRF
wgEncodeHaibTfbsGm12878Stat5asc74442V0422111PkRep1.broadPeak.gz	dataType=ChipSeq	cell=GM12878	treatment=None	antibody=STAT5A_(SC-74442)
wgEncodeHaibTfbsGm12878Stat5asc74442V0422111PkRep2.broadPeak.gz	dataType=ChipSeq	cell=GM12878	treatment=None	antibody=STAT5A_(SC-74442)
wgEncodeHaibTfbsGm12878Taf1Pcr1xPkRep1.broadPeak.gz	dataType=ChipSeq	cell=GM12878	treatment=None	antibody=TAF1
wgEncodeHaibTfbsGm12878Taf1Pcr1xPkRep2.broadPeak.gz	dataType=ChipSeq	cell=GM12878	treatment=None	antibody=TAF1
wgEncodeHaibTfbsGm12878Tcf12Pcr1xPkRep1.broadPeak.gz	dataType=ChipSeq	cell=GM12878	treatment=None	antibody=TCF12
wgEncodeHaibTfbsGm12878Tcf12Pcr1xPkRep2.broadPeak.gz	dataType=ChipSeq	cell=GM12878	treatment=None	antibody=TCF12
wgEncodeHaibTfbsGm12878Tcf3Pcr1xPkRep1.broadPeak.gz	dataType=ChipSeq	cell=GM12878	treatment=None	antibody=TCF3_(SC-349)
wgEncodeHaibTfbsGm12878Tcf3Pcr1xPkRep2.broadPeak.gz	dataType=ChipSeq	cell=GM12878	treatment=None	antibody=TCF3_(SC-349)
wgEncodeHaibTfbsGm12878Usf1Pcr2xPkRep1.broadPeak.gz	dataType=ChipSeq	cell=GM12878	treatment=None	antibody=USF-1
wgEncodeHaibTfbsGm12878Usf1Pcr2xPkRep2.broadPeak.gz	dataType=ChipSeq	cell=GM12878	treatment=None	antibody=USF-1
wgEncodeHaibTfbsGm12878Yy1sc281Pcr1xPkRep1.broadPeak.gz	dataType=ChipSeq	cell=GM12878	treatment=None	antibody=YY1_(SC-281)
wgEncodeHaibTfbsGm12878Yy1sc281Pcr1xPkRep2.broadPeak.gz	dataType=ChipSeq	cell=GM12878	treatment=None	antibody=YY1_(SC-281)
wgEncodeHaibTfbsGm12878Zbtb33Pcr1xPkRep1.broadPeak.gz	dataType=ChipSeq	cell=GM12878	treatment=None	antibody=ZBTB33
wgEncodeHaibTfbsGm12878Zbtb33Pcr1xPkRep2.broadPeak.gz	dataType=ChipSeq	cell=GM12878	treatment=None	antibody=ZBTB33
wgEncodeHaibTfbsGm12878Zeb1sc25388V0416102PkRep1.broadPeak.gz	dataType=ChipSeq	cell=GM12878	treatment=None	antibody=ZEB1_(SC-25388)
wgEncodeHaibTfbsGm12878Zeb1sc25388V0416102PkRep2.broadPeak.gz	dataType=ChipSeq	cell=GM12878	treatment=None	antibody=ZEB1_(SC-25388)
wgEncodeHaibTfbsGm12891Pax5c20V0416101PkRep1.broadPeak.gz	dataType=ChipSeq	cell=GM12891	treatment=None	antibody=PAX5-C20
wgEncodeHaibTfbsGm12891Pax5c20V0416101PkRep2.broadPeak.gz	dataType=ChipSeq	cell=GM12891	treatment=None	antibody=PAX5-C20
wgEncodeHaibTfbsGm12891Pol24h8Pcr1xPkRep1.broadPeak.gz	dataType=ChipSeq	cell=GM12891	treatment=None	antibody=Pol2-4H8
wgEncodeHaibTfbsGm12891Pol24h8Pcr1xPkRep2.broadPeak.gz	dataType=ChipSeq	cell=GM12891	treatment=None	antibody=Pol2-4H8
wgEncodeHaibTfbsGm12891Pol2Pcr1xPkRep1.broadPeak.gz	dataType=ChipSeq	cell=GM12891	treatment=None	antibody=Pol2
wgEncodeHaibTfbsGm12891Pol2Pcr1xPkRep2.broadPeak.gz	dataType=ChipSeq	cell=GM12891	treatment=None	antibody=Pol2
wgEncodeHaibTfbsGm12891Pou2f2Pcr1xPkRep1.broadPeak.gz	dataType=ChipSeq	cell=GM12891	treatment=None	antibody=POU2F2
wgEncodeHaibTfbsGm12891Pou2f2Pcr1xPkRep2.broadPeak.gz	dataType=ChipSeq	cell=GM12891	treatment=None	antibody=POU2F2
wgEncodeHaibTfbsGm12891Pu1Pcr1xPkRep1.broadPeak.gz	dataType=ChipSeq	cell=GM12891	treatment=None	antibody=PU.1
wgEncodeHaibTfbsGm12891Pu1Pcr1xPkRep2.broadPeak.gz	dataType=ChipSeq	cell=GM12891	treatment=None	antibody=PU.1
wgEncodeHaibTfbsGm12891Taf1Pcr1xPkRep1.broadPeak.gz	dataType=ChipSeq	cell=GM12891	treatment=None	antibody=TAF1
wgEncodeHaibTfbsGm12891Taf1Pcr1xPkRep2.broadPeak.gz	dataType=ChipSeq	cell=GM12891	treatment=None	antibody=TAF1
wgEncodeHaibTfbsGm12891Yy1sc281V0416101PkRep1.broadPeak.gz	dataType=ChipSeq	cell=GM12891	treatment=None	antibody=YY1_(SC-281)
wgEncodeHaibTfbsGm12891Yy1sc281V0416101PkRep2.broadPeak.gz	dataType=ChipSeq	cell=GM12891	treatment=None	antibody=YY1_(SC-281)
wgEncodeHaibTfbsGm12892Pax5c20V0416101PkRep1.broadPeak.gz	dataType=ChipSeq	cell=GM12892	treatment=None	antibody=PAX5-C20
wgEncodeHaibTfbsGm12892Pax5c20V0416101PkRep2.broadPeak.gz	dataType=ChipSeq	cell=GM12892	treatment=None	antibody=PAX5-C20
wgEncodeHaibTfbsGm12892Pol24h8V0416102PkRep1.broadPeak.gz	dataType=ChipSeq	cell=GM12892	treatment=None	antibody=Pol2-4H8
wgEncodeHaibTfbsGm12892Pol24h8V0416102PkRep2.broadPeak.gz	dataType=ChipSeq	cell=GM12892	treatment=None	antibody=Pol2-4H8
wgEncodeHaibTfbsGm12892Pol2V0416102PkRep1.broadPeak.gz	dataType=ChipSeq	cell=GM12892	treatment=None	antibody=Pol2
wgEncodeHaibTfbsGm12892Pol2V0416102PkRep2.broadPeak.gz	dataType=ChipSeq	cell=GM12892	treatment=None	antibody=Pol2
wgEncodeHaibTfbsGm12892Taf1V0416102PkRep1.broadPeak.gz	dataType=ChipSeq	cell=GM12892	treatment=None	antibody=TAF1
wgEncodeHaibTfbsGm12892Taf1V0416102PkRep2.broadPeak.gz	dataType=ChipSeq	cell=GM12892	treatment=None	antibody=TAF1
wgEncodeHaibTfbsGm12892Yy1V0416101PkRep1.broadPeak.gz	dataType=ChipSeq	cell=GM12892	treatment=None	antibody=YY1
wgEncodeHaibTfbsGm12892Yy1V0416101PkRep2.broadPeak.gz	dataType=ChipSeq	cell=GM12892	treatment=None	antibody=YY1
wgEncodeHaibTfbsH1hescAtf2sc81188V0422111PkRep1.broadPeak.gz	dataType=ChipSeq	cell=H1-hESC	treatment=None	antibody=ATF2_(SC-81188)
wgEncodeHaibTfbsH1hescAtf2sc81188V0422111PkRep2.broadPeak.gz	dataType=ChipSeq	cell=H1-hESC	treatment=None	antibody=ATF2_(SC-81188)
wgEncodeHaibTfbsH1hescAtf3V0416102PkRep1.broadPeak.gz	dataType=ChipSeq	cell=H1-hESC	treatment=None	antibody=ATF3
wgEncodeHaibTfbsH1hescAtf3V0416102PkRep2.broadPeak.gz	dataType=ChipSeq	cell=H1-hESC	treatment=None	antibody=ATF3
wgEncodeHaibTfbsH1hescBcl11aPcr1xPkRep1.broadPeak.gz	dataType=ChipSeq	cell=H1-hESC	treatment=None	antibody=BCL11A
wgEncodeHaibTfbsH1hescBcl11aV0416102PkRep2.broadPeak.gz	dataType=ChipSeq	cell=H1-hESC	treatment=None	antibody=BCL11A
wgEncodeHaibTfbsH1hescCreb1sc240V0422111PkRep1.broadPeak.gz	dataType=ChipSeq	cell=H1-hESC	treatment=None	antibody=CREB1_(SC-240)
wgEncodeHaibTfbsH1hescCreb1sc240V0422111PkRep2.broadPeak.gz	dataType=ChipSeq	cell=H1-hESC	treatment=None	antibody=CREB1_(SC-240)
wgEncodeHaibTfbsH1hescCtcfsc5916V0416102PkRep1.broadPeak.gz	dataType=ChipSeq	cell=H1-hESC	treatment=None	antibody=CTCF_(SC-5916)
wgEncodeHaibTfbsH1hescCtcfsc5916V0416102PkRep2.broadPeak.gz	dataType=ChipSeq	cell=H1-hESC	treatment=None	antibody=CTCF_(SC-5916)
wgEncodeHaibTfbsH1hescE2f6V0422111PkRep1.broadPeak.gz	dataType=ChipSeq	cell=H1-hESC	treatment=None	antibody=E2F6
wgEncodeHaibTfbsH1hescE2f6V0422111PkRep2.broadPeak.gz	dataType=ChipSeq	cell=H1-hESC	treatment=None	antibody=E2F6
wgEncodeHaibTfbsH1hescEgr1V0416102PkRep1.broadPeak.gz	dataType=ChipSeq	cell=H1-hESC	treatment=None	antibody=Egr-1
wgEncodeHaibTfbsH1hescEgr1V0416102PkRep2.broadPeak.gz	dataType=ChipSeq	cell=H1-hESC	treatment=None	antibody=Egr-1
wgEncodeHaibTfbsH1hescFosl1sc183V0416102PkRep1.broadPeak.gz	dataType=ChipSeq	cell=H1-hESC	treatment=None	antibody=FOSL1_(SC-183)
wgEncodeHaibTfbsH1hescFosl1sc183V0416102PkRep2.broadPeak.gz	dataType=ChipSeq	cell=H1-hESC	treatment=None	antibody=FOSL1_(SC-183)
wgEncodeHaibTfbsH1hescGabpPcr1xPkRep1.broadPeak.gz	dataType=ChipSeq	cell=H1-hESC	treatment=None	antibody=GABP
wgEncodeHaibTfbsH1hescGabpPcr1xPkRep2.broadPeak.gz	dataType=ChipSeq	cell=H1-hESC	treatment=None	antibody=GABP
wgEncodeHaibTfbsH1hescHdac2sc6296V0416102PkRep1.broadPeak.gz	dataType=ChipSeq	cell=H1-hESC	treatment=None	antibody=HDAC2_(SC-6296)
wgEncodeHaibTfbsH1hescHdac2sc6296V0416102PkRep2.broadPeak.gz	dataType=ChipSeq	cell=H1-hESC	treatment=None	antibody=HDAC2_(SC-6296)
wgEncodeHaibTfbsH1hescJundV0416102PkRep1.broadPeak.gz	dataType=ChipSeq	cell=H1-hESC	treatment=None	antibody=JunD
wgEncodeHaibTfbsH1hescJundV0416102PkRep2.broadPeak.gz	dataType=ChipSeq	cell=H1-hESC	treatment=None	antibody=JunD
wgEncodeHaibTfbsH1hescMaxV0422111PkRep1.broadPeak.gz	dataType=ChipSeq	cell=H1-hESC	treatment=None	antibody=Max
wgEncodeHaibTfbsH1hescMaxV0422111PkRep2.broadPeak.gz	dataType=ChipSeq	cell=H1-hESC	treatment=None	antibody=Max
wgEncodeHaibTfbsH1hescNanogsc33759V0416102PkRep1.broadPeak.gz	dataType=ChipSeq	cell=H1-hESC	treatment=None	antibody=NANOG_(SC-33759)
wgEncodeHaibTfbsH1hescNanogsc33759V0416102PkRep2.broadPeak.gz	dataType=ChipSeq	cell=H1-hESC	treatment=None	antibody=NANOG_(SC-33759)
wgEncodeHaibTfbsH1hescNrsfV0416102PkRep1.broadPeak.gz	dataType=ChipSeq	cell=H1-hESC	treatment=None	antibody=NRSF
wgEncodeHaibTfbsH1hescNrsfV0416102PkRep2.broadPeak.gz	dataType=ChipSeq	cell=H1-hESC	treatment=None	antibody=NRSF
wgEncodeHaibTfbsH1hescP300V0416102PkRep1.broadPeak.gz	dataType=ChipSeq	cell=H1-hESC	treatment=None	antibody=p300
wgEncodeHaibTfbsH1hescP300V0416102PkRep2.broadPeak.gz	dataType=ChipSeq	cell=H1-hESC	treatment=None	antibody=p300
wgEncodeHaibTfbsH1hescPol24h8V0416102PkRep1.broadPeak.gz	dataType=ChipSeq	cell=H1-hESC	treatment=None	antibody=Pol2-4H8
wgEncodeHaibTfbsH1hescPol24h8V0416102PkRep2.broadPeak.gz	dataType=ChipSeq	cell=H1-hESC	treatment=None	antibody=Pol2-4H8
wgEncodeHaibTfbsH1hescPol2V0416102PkRep1.broadPeak.gz	dataType=ChipSeq	cell=H1-hESC	treatment=None	antibody=Pol2
wgEncodeHaibTfbsH1hescPol2V0416102PkRep2.broadPeak.gz	dataType=ChipSeq	cell=H1-hESC	treatment=None	antibody=Pol2
wgEncodeHaibTfbsH1hescPou5f1sc9081V0416102PkRep1.broadPeak.gz	dataType=ChipSeq	cell=H1-hESC	treatment=None	antibody=POU5F1_(SC-9081)
wgEncodeHaibTfbsH1hescPou5f1sc9081V0416102PkRep2.broadPeak.gz	dataType=ChipSeq	cell=H1-hESC	treatment=None	antibody=POU5F1_(SC-9081)
wgEncodeHaibTfbsH1hescRad21V0416102PkRep1.broadPeak.gz	dataType=ChipSeq	cell=H1-hESC	treatment=None	antibody=Rad21
wgEncodeHaibTfbsH1hescRad21V0416102PkRep2.broadPeak.gz	dataType=ChipSeq	cell=H1-hESC	treatment=None	antibody=Rad21
wgEncodeHaibTfbsH1hescRxraV0416102PkRep1.broadPeak.gz	dataType=ChipSeq	cell=H1-hESC	treatment=None	antibody=RXRA
wgEncodeHaibTfbsH1hescRxraV0416102PkRep2.broadPeak.gz	dataType=ChipSeq	cell=H1-hESC	treatment=None	antibody=RXRA
wgEncodeHaibTfbsH1hescSin3ak20Pcr1xPkRep1.broadPeak.gz	dataType=ChipSeq	cell=H1-hESC	treatment=None	antibody=Sin3Ak-20
wgEncodeHaibTfbsH1hescSin3ak20Pcr1xPkRep2.broadPeak.gz	dataType=ChipSeq	cell=H1-hESC	treatment=None	antibody=Sin3Ak-20
wgEncodeHaibTfbsH1hescSix5Pcr1xPkRep1.broadPeak.gz	dataType=ChipSeq	cell=H1-hESC	treatment=None	antibody=SIX5
wgEncodeHaibTfbsH1hescSix5Pcr1xPkRep2.broadPeak.gz	dataType=ChipSeq	cell=H1-hESC	treatment=None	antibody=SIX5
wgEncodeHaibTfbsH1hescSp1Pcr1xPkRep1.broadPeak.gz	dataType=ChipSeq	cell=H1-hESC	treatment=None	antibody=SP1
wgEncodeHaibTfbsH1hescSp1Pcr1xPkRep2.broadPeak.gz	dataType=ChipSeq	cell=H1-hESC	treatment=None	antibody=SP1
wgEncodeHaibTfbsH1hescSp2V0422111PkRep1.broadPeak.gz	dataType=ChipSeq	cell=H1-hESC	treatment=None	antibody=SP2_(SC-643)
wgEncodeHaibTfbsH1hescSp2V0422111PkRep2.broadPeak.gz	dataType=ChipSeq	cell=H1-hESC	treatment=None	antibody=SP2_(SC-643)
wgEncodeHaibTfbsH1hescSp4v20V0422111PkRep1.broadPeak.gz	dataType=ChipSeq	cell=H1-hESC	treatment=None	antibody=SP4_(V-20)
wgEncodeHaibTfbsH1hescSp4v20V0422111PkRep2.broadPeak.gz	dataType=ChipSeq	cell=H1-hESC	treatment=None	antibody=SP4_(V-20)
wgEncodeHaibTfbsH1hescSrfPcr1xPkRep1.broadPeak.gz	dataType=ChipSeq	cell=H1-hESC	treatment=None	antibody=SRF
wgEncodeHaibTfbsH1hescSrfPcr1xPkRep2.broadPeak.gz	dataType=ChipSeq	cell=H1-hESC	treatment=None	antibody=SRF
wgEncodeHaibTfbsH1hescTaf1V0416102PkRep1.broadPeak.gz	dataType=ChipSeq	cell=H1-hESC	treatment=None	antibody=TAF1
wgEncodeHaibTfbsH1hescTaf1V0416102PkRep2.broadPeak.gz	dataType=ChipSeq	cell=H1-hESC	treatment=None	antibody=TAF1
wgEncodeHaibTfbsH1hescTaf7sc101167V0416102PkRep1.broadPeak.gz	dataType=ChipSeq	cell=H1-hESC	treatment=None	antibody=TAF7_(SC-101167)
wgEncodeHaibTfbsH1hescTaf7sc101167V0416102PkRep2.broadPeak.gz	dataType=ChipSeq	cell=H1-hESC	treatment=None	antibody=TAF7_(SC-101167)
wgEncodeHaibTfbsH1hescTcf12Pcr1xPkRep1.broadPeak.gz	dataType=ChipSeq	cell=H1-hESC	treatment=None	antibody=TCF12
wgEncodeHaibTfbsH1hescTcf12Pcr1xPkRep2.broadPeak.gz	dataType=ChipSeq	cell=H1-hESC	treatment=None	antibody=TCF12
wgEncodeHaibTfbsH1hescTead4sc101184V0422111PkRep1.broadPeak.gz	dataType=ChipSeq	cell=H1-hESC	treatment=None	antibody=TEAD4_(SC-101184)
wgEncodeHaibTfbsH1hescTead4sc101184V0422111PkRep2.broadPeak.gz	dataType=ChipSeq	cell=H1-hESC	treatment=None	antibody=TEAD4_(SC-101184)
wgEncodeHaibTfbsH1hescUsf1Pcr1xPkRep1.broadPeak.gz	dataType=ChipSeq	cell=H1-hESC	treatment=None	antibody=USF-1
wgEncodeHaibTfbsH1hescUsf1Pcr1xPkRep2.broadPeak.gz	dataType=ChipSeq	cell=H1-hESC	treatment=None	antibody=USF-1
wgEncodeHaibTfbsH1hescYy1sc281V0416102PkRep1.broadPeak.gz	dataType=ChipSeq	cell=H1-hESC	treatment=None	antibody=YY1_(SC-281)
wgEncodeHaibTfbsH1hescYy1sc281V0416102PkRep2.broadPeak.gz	dataType=ChipSeq	cell=H1-hESC	treatment=None	antibody=YY1_(SC-281)
wgEncodeHaibTfbsH1neuronsNrsfV0422111PkRep1.broadPeak.gz	dataType=ChipSeq	cell=H1-neurons	treatment=None	antibody=NRSF
wgEncodeHaibTfbsH1neuronsNrsfV0422111PkRep2.broadPeak.gz	dataType=ChipSeq	cell=H1-neurons	treatment=None	antibody=NRSF
wgEncodeHaibTfbsH1neuronsPol24h8V0422111PkRep1.broadPeak.gz	dataType=ChipSeq	cell=H1-neurons	treatment=None	antibody=Pol2-4H8
wgEncodeHaibTfbsH1neuronsPol24h8V0422111PkRep2.broadPeak.gz	dataType=ChipSeq	cell=H1-neurons	treatment=None	antibody=Pol2-4H8
wgEncodeHaibTfbsH1neuronsTaf1V0422111PkRep1.broadPeak.gz	dataType=ChipSeq	cell=H1-neurons	treatment=None	antibody=TAF1
wgEncodeHaibTfbsH1neuronsTaf1V0422111PkRep2.broadPeak.gz	dataType=ChipSeq	cell=H1-neurons	treatment=None	antibody=TAF1
wgEncodeHaibTfbsHct116Atf3V0422111PkRep1.broadPeak.gz	dataType=ChipSeq	cell=HCT-116	treatment=None	antibody=ATF3
wgEncodeHaibTfbsHct116Atf3V0422111PkRep2.broadPeak.gz	dataType=ChipSeq	cell=HCT-116	treatment=None	antibody=ATF3
wgEncodeHaibTfbsHct116Cbx3sc101004V0422111PkRep1.broadPeak.gz	dataType=ChipSeq	cell=HCT-116	treatment=None	antibody=CBX3_(SC-101004)
wgEncodeHaibTfbsHct116Cbx3sc101004V0422111PkRep2.broadPeak.gz	dataType=ChipSeq	cell=HCT-116	treatment=None	antibody=CBX3_(SC-101004)
wgEncodeHaibTfbsHct116Cebpbsc150V0422111PkRep1.broadPeak.gz	dataType=ChipSeq	cell=HCT-116	treatment=None	antibody=CEBPB_(SC-150)
wgEncodeHaibTfbsHct116Cebpbsc150V0422111PkRep2.broadPeak.gz	dataType=ChipSeq	cell=HCT-116	treatment=None	antibody=CEBPB_(SC-150)
wgEncodeHaibTfbsHct116CtcfcV0422111PkRep1.broadPeak.gz	dataType=ChipSeq	cell=HCT-116	treatment=None	antibody=CTCF_(SC-5916)
wgEncodeHaibTfbsHct116CtcfcV0422111PkRep2.broadPeak.gz	dataType=ChipSeq	cell=HCT-116	treatment=None	antibody=CTCF_(SC-5916)
wgEncodeHaibTfbsHct116Egr1V0422111PkRep1.broadPeak.gz	dataType=ChipSeq	cell=HCT-116	treatment=None	antibody=Egr-1
wgEncodeHaibTfbsHct116Egr1V0422111PkRep2.broadPeak.gz	dataType=ChipSeq	cell=HCT-116	treatment=None	antibody=Egr-1
wgEncodeHaibTfbsHct116Elf1V0422111PkRep1.broadPeak.gz	dataType=ChipSeq	cell=HCT-116	treatment=None	antibody=ELF1_(SC-631)
wgEncodeHaibTfbsHct116Elf1V0422111PkRep2.broadPeak.gz	dataType=ChipSeq	cell=HCT-116	treatment=None	antibody=ELF1_(SC-631)
wgEncodeHaibTfbsHct116Fosl1V0422111PkRep1.broadPeak.gz	dataType=ChipSeq	cell=HCT-116	treatment=None	antibody=FOSL1_(SC-183)
wgEncodeHaibTfbsHct116Fosl1V0422111PkRep2.broadPeak.gz	dataType=ChipSeq	cell=HCT-116	treatment=None	antibody=FOSL1_(SC-183)
wgEncodeHaibTfbsHct116JundV0422111PkRep1.broadPeak.gz	dataType=ChipSeq	cell=HCT-116	treatment=None	antibody=JunD
wgEncodeHaibTfbsHct116JundV0422111PkRep2.broadPeak.gz	dataType=ChipSeq	cell=HCT-116	treatment=None	antibody=JunD
wgEncodeHaibTfbsHct116MaxV0422111PkRep1.broadPeak.gz	dataType=ChipSeq	cell=HCT-116	treatment=None	antibody=Max
wgEncodeHaibTfbsHct116MaxV0422111PkRep2.broadPeak.gz	dataType=ChipSeq	cell=HCT-116	treatment=None	antibody=Max
wgEncodeHaibTfbsHct116NrsfV0422111PkRep1.broadPeak.gz	dataType=ChipSeq	cell=HCT-116	treatment=None	antibody=NRSF
wgEncodeHaibTfbsHct116NrsfV0422111PkRep2.broadPeak.gz	dataType=ChipSeq	cell=HCT-116	treatment=None	antibody=NRSF
wgEncodeHaibTfbsHct116Pol24h8V0416101PkRep1.broadPeak.gz	dataType=ChipSeq	cell=HCT-116	treatment=None	antibody=Pol2-4H8
wgEncodeHaibTfbsHct116Pol24h8V0416101PkRep2.broadPeak.gz	dataType=ChipSeq	cell=HCT-116	treatment=None	antibody=Pol2-4H8
wgEncodeHaibTfbsHct116Rad21V0422111PkRep1.broadPeak.gz	dataType=ChipSeq	cell=HCT-116	treatment=None	antibody=Rad21
wgEncodeHaibTfbsHct116Rad21V0422111PkRep2.broadPeak.gz	dataType=ChipSeq	cell=HCT-116	treatment=None	antibody=Rad21
wgEncodeHaibTfbsHct116Sin3ak20V0422111PkRep1.broadPeak.gz	dataType=ChipSeq	cell=HCT-116	treatment=None	antibody=Sin3Ak-20
wgEncodeHaibTfbsHct116Sin3ak20V0422111PkRep2.broadPeak.gz	dataType=ChipSeq	cell=HCT-116	treatment=None	antibody=Sin3Ak-20
wgEncodeHaibTfbsHct116Sp1V0422111PkRep1.broadPeak.gz	dataType=ChipSeq	cell=HCT-116	treatment=None	antibody=SP1
wgEncodeHaibTfbsHct116Sp1V0422111PkRep2.broadPeak.gz	dataType=ChipSeq	cell=HCT-116	treatment=None	antibody=SP1
wgEncodeHaibTfbsHct116SrfV0422111PkRep1.broadPeak.gz	dataType=ChipSeq	cell=HCT-116	treatment=None	antibody=SRF
wgEncodeHaibTfbsHct116SrfV0422111PkRep2.broadPeak.gz	dataType=ChipSeq	cell=HCT-116	treatment=None	antibody=SRF
wgEncodeHaibTfbsHct116Tead4sc101184V0422111PkRep1.broadPeak.gz	dataType=ChipSeq	cell=HCT-116	treatment=None	antibody=TEAD4_(SC-101184)
wgEncodeHaibTfbsHct116Tead4sc101184V0422111PkRep2.broadPeak.gz	dataType=ChipSeq	cell=HCT-116	treatment=None	antibody=TEAD4_(SC-101184)
wgEncodeHaibTfbsHct116Usf1V0422111PkRep1.broadPeak.gz	dataType=ChipSeq	cell=HCT-116	treatment=None	antibody=USF-1
wgEncodeHaibTfbsHct116Usf1V0422111PkRep2.broadPeak.gz	dataType=ChipSeq	cell=HCT-116	treatment=None	antibody=USF-1
wgEncodeHaibTfbsHct116Yy1sc281V0416101PkRep1.broadPeak.gz	dataType=ChipSeq	cell=HCT-116	treatment=None	antibody=YY1_(SC-281)
wgEncodeHaibTfbsHct116Yy1sc281V0416101PkRep2.broadPeak.gz	dataType=ChipSeq	cell=HCT-116	treatment=None	antibody=YY1_(SC-281)
wgEncodeHaibTfbsHct116Zbtb33V0416101PkRep1.broadPeak.gz	dataType=ChipSeq	cell=HCT-116	treatment=None	antibody=ZBTB33
wgEncodeHaibTfbsHct116Zbtb33V0416101PkRep2.broadPeak.gz	dataType=ChipSeq	cell=HCT-116	treatment=None	antibody=ZBTB33
wgEncodeHaibTfbsHelas3GabpPcr1xPkRep1.broadPeak.gz	dataType=ChipSeq	cell=HeLa-S3	treatment=None	antibody=GABP
wgEncodeHaibTfbsHelas3GabpPcr1xPkRep2.broadPeak.gz	dataType=ChipSeq	cell=HeLa-S3	treatment=None	antibody=GABP
wgEncodeHaibTfbsHelas3NrsfPcr1xPkRep1.broadPeak.gz	dataType=ChipSeq	cell=HeLa-S3	treatment=None	antibody=NRSF
wgEncodeHaibTfbsHelas3NrsfPcr1xPkRep2.broadPeak.gz	dataType=ChipSeq	cell=HeLa-S3	treatment=None	antibody=NRSF
wgEncodeHaibTfbsHelas3Pol2Pcr1xPkRep1.broadPeak.gz	dataType=ChipSeq	cell=HeLa-S3	treatment=None	antibody=Pol2
wgEncodeHaibTfbsHelas3Pol2Pcr1xPkRep2.broadPeak.gz	dataType=ChipSeq	cell=HeLa-S3	treatment=None	antibody=Pol2
wgEncodeHaibTfbsHelas3Taf1Pcr1xPkRep1.broadPeak.gz	dataType=ChipSeq	cell=HeLa-S3	treatment=None	antibody=TAF1
wgEncodeHaibTfbsHelas3Taf1Pcr1xPkRep2.broadPeak.gz	dataType=ChipSeq	cell=HeLa-S3	treatment=None	antibody=TAF1
wgEncodeHaibTfbsHepg2Atf3V0416101PkRep1.broadPeak.gz	dataType=ChipSeq	cell=HepG2	treatment=None	antibody=ATF3
wgEncodeHaibTfbsHepg2Atf3V0416101PkRep2.broadPeak.gz	dataType=ChipSeq	cell=HepG2	treatment=None	antibody=ATF3
wgEncodeHaibTfbsHepg2Bhlhe40V0416101PkRep1.broadPeak.gz	dataType=ChipSeq	cell=HepG2	treatment=None	antibody=BHLHE40
wgEncodeHaibTfbsHepg2Bhlhe40V0416101PkRep2.broadPeak.gz	dataType=ChipSeq	cell=HepG2	treatment=None	antibody=BHLHE40
wgEncodeHaibTfbsHepg2Cebpbsc150V0416101PkRep1.broadPeak.gz	dataType=ChipSeq	cell=HepG2	treatment=None	antibody=CEBPB_(SC-150)
wgEncodeHaibTfbsHepg2Cebpbsc150V0416101PkRep2.broadPeak.gz	dataType=ChipSeq	cell=HepG2	treatment=None	antibody=CEBPB_(SC-150)
wgEncodeHaibTfbsHepg2Cebpdsc636V0416101PkRep1.broadPeak.gz	dataType=ChipSeq	cell=HepG2	treatment=None	antibody=CEBPD_(SC-636)
wgEncodeHaibTfbsHepg2Cebpdsc636V0416101PkRep2.broadPeak.gz	dataType=ChipSeq	cell=HepG2	treatment=None	antibody=CEBPD_(SC-636)
wgEncodeHaibTfbsHepg2Creb1sc240V0422111PkRep1.broadPeak.gz	dataType=ChipSeq	cell=HepG2	treatment=None	antibody=CREB1_(SC-240)
wgEncodeHaibTfbsHepg2Creb1sc240V0422111PkRep2.broadPeak.gz	dataType=ChipSeq	cell=HepG2	treatment=None	antibody=CREB1_(SC-240)
wgEncodeHaibTfbsHepg2Ctcfsc5916V0416101PkRep1.broadPeak.gz	dataType=ChipSeq	cell=HepG2	treatment=None	antibody=CTCF_(SC-5916)
wgEncodeHaibTfbsHepg2Ctcfsc5916V0416101PkRep2.broadPeak.gz	dataType=ChipSeq	cell=HepG2	treatment=None	antibody=CTCF_(SC-5916)
wgEncodeHaibTfbsHepg2Elf1sc631V0416101PkRep1.broadPeak.gz	dataType=ChipSeq	cell=HepG2	treatment=None	antibody=ELF1_(SC-631)
wgEncodeHaibTfbsHepg2Elf1sc631V0416101PkRep2.broadPeak.gz	dataType=ChipSeq	cell=HepG2	treatment=None	antibody=ELF1_(SC-631)
wgEncodeHaibTfbsHepg2Fosl2V0416101PkRep1.broadPeak.gz	dataType=ChipSeq	cell=HepG2	treatment=None	antibody=FOSL2
wgEncodeHaibTfbsHepg2Fosl2V0416101PkRep2.broadPeak.gz	dataType=ChipSeq	cell=HepG2	treatment=None	antibody=FOSL2
wgEncodeHaibTfbsHepg2Foxa1sc101058V0416101PkRep1.broadPeak.gz	dataType=ChipSeq	cell=HepG2	treatment=None	antibody=FOXA1_(SC-101058)
wgEncodeHaibTfbsHepg2Foxa1sc101058V0416101PkRep2.broadPeak.gz	dataType=ChipSeq	cell=HepG2	treatment=None	antibody=FOXA1_(SC-101058)
wgEncodeHaibTfbsHepg2Foxa1sc6553V0416101PkRep1.broadPeak.gz	dataType=ChipSeq	cell=HepG2	treatment=None	antibody=FOXA1_(SC-6553)
wgEncodeHaibTfbsHepg2Foxa1sc6553V0416101PkRep2.broadPeak.gz	dataType=ChipSeq	cell=HepG2	treatment=None	antibody=FOXA1_(SC-6553)
wgEncodeHaibTfbsHepg2Foxa2sc6554V0416101PkRep1.broadPeak.gz	dataType=ChipSeq	cell=HepG2	treatment=None	antibody=FOXA2_(SC-6554)
wgEncodeHaibTfbsHepg2Foxa2sc6554V0416101PkRep2.broadPeak.gz	dataType=ChipSeq	cell=HepG2	treatment=None	antibody=FOXA2_(SC-6554)
wgEncodeHaibTfbsHepg2GabpPcr2xPkRep1.broadPeak.gz	dataType=ChipSeq	cell=HepG2	treatment=None	antibody=GABP
wgEncodeHaibTfbsHepg2GabpPcr2xPkRep2.broadPeak.gz	dataType=ChipSeq	cell=HepG2	treatment=None	antibody=GABP
wgEncodeHaibTfbsHepg2Hdac2sc6296V0416101PkRep1.broadPeak.gz	dataType=ChipSeq	cell=HepG2	treatment=None	antibody=HDAC2_(SC-6296)
wgEncodeHaibTfbsHepg2Hdac2sc6296V0416101PkRep2.broadPeak.gz	dataType=ChipSeq	cell=HepG2	treatment=None	antibody=HDAC2_(SC-6296)
wgEncodeHaibTfbsHepg2Hey1V0416101PkRep1.broadPeak.gz	dataType=ChipSeq	cell=HepG2	treatment=None	antibody=HEY1
wgEncodeHaibTfbsHepg2Hey1V0416101PkRep2.broadPeak.gz	dataType=ChipSeq	cell=HepG2	treatment=None	antibody=HEY1
wgEncodeHaibTfbsHepg2Hnf4asc8987V0416101PkRep1.broadPeak.gz	dataType=ChipSeq	cell=HepG2	treatment=None	antibody=HNF4A_(SC-8987)
wgEncodeHaibTfbsHepg2Hnf4asc8987V0416101PkRep2.broadPeak.gz	dataType=ChipSeq	cell=HepG2	treatment=None	antibody=HNF4A_(SC-8987)
wgEncodeHaibTfbsHepg2Hnf4gsc6558V0416101PkRep1.broadPeak.gz	dataType=ChipSeq	cell=HepG2	treatment=None	antibody=HNF4G_(SC-6558)
wgEncodeHaibTfbsHepg2Hnf4gsc6558V0416101PkRep2.broadPeak.gz	dataType=ChipSeq	cell=HepG2	treatment=None	antibody=HNF4G_(SC-6558)
wgEncodeHaibTfbsHepg2JundPcr1xPkRep1.broadPeak.gz	dataType=ChipSeq	cell=HepG2	treatment=None	antibody=JunD
wgEncodeHaibTfbsHepg2JundPcr1xPkRep2.broadPeak.gz	dataType=ChipSeq	cell=HepG2	treatment=None	antibody=JunD
wgEncodeHaibTfbsHepg2MaxV0422111PkRep1.broadPeak.gz	dataType=ChipSeq	cell=HepG2	treatment=None	antibody=Max
wgEncodeHaibTfbsHepg2MaxV0422111PkRep2.broadPeak.gz	dataType=ChipSeq	cell=HepG2	treatment=None	antibody=Max
wgEncodeHaibTfbsHepg2Mbd4sc271530V0422111PkRep1.broadPeak.gz	dataType=ChipSeq	cell=HepG2	treatment=None	antibody=MBD4_(SC-271530)
wgEncodeHaibTfbsHepg2Mbd4sc271530V0422111PkRep2.broadPeak.gz	dataType=ChipSeq	cell=HepG2	treatment=None	antibody=MBD4_(SC-271530)
wgEncodeHaibTfbsHepg2Mybl2sc81192V0422111PkRep1.broadPeak.gz	dataType=ChipSeq	cell=HepG2	treatment=None	antibody=MYBL2_(SC-81192)
wgEncodeHaibTfbsHepg2Mybl2sc81192V0422111PkRep2.broadPeak.gz	dataType=ChipSeq	cell=HepG2	treatment=None	antibody=MYBL2_(SC-81192)
wgEncodeHaibTfbsHepg2Nficsc81335V0422111PkRep1.broadPeak.gz	dataType=ChipSeq	cell=HepG2	treatment=None	antibody=NFIC_(SC-81335)
wgEncodeHaibTfbsHepg2Nficsc81335V0422111PkRep2.broadPeak.gz	dataType=ChipSeq	cell=HepG2	treatment=None	antibody=NFIC_(SC-81335)
wgEncodeHaibTfbsHepg2Nr2f2sc271940V0422111PkRep1.broadPeak.gz	dataType=ChipSeq	cell=HepG2	treatment=None	antibody=NR2F2_(SC-271940)
wgEncodeHaibTfbsHepg2Nr2f2sc271940V0422111PkRep2.broadPeak.gz	dataType=ChipSeq	cell=HepG2	treatment=None	antibody=NR2F2_(SC-271940)
wgEncodeHaibTfbsHepg2NrsfPcr2xPkRep1.broadPeak.gz	dataType=ChipSeq	cell=HepG2	treatment=None	antibody=NRSF
wgEncodeHaibTfbsHepg2NrsfPcr2xPkRep2.broadPeak.gz	dataType=ChipSeq	cell=HepG2	treatment=None	antibody=NRSF
wgEncodeHaibTfbsHepg2NrsfV0416101PkRep1.broadPeak.gz	dataType=ChipSeq	cell=HepG2	treatment=None	antibody=NRSF
wgEncodeHaibTfbsHepg2NrsfV0416101PkRep2.broadPeak.gz	dataType=ChipSeq	cell=HepG2	treatment=None	antibody=NRSF
wgEncodeHaibTfbsHepg2P300V0416101PkRep1.broadPeak.gz	dataType=ChipSeq	cell=HepG2	treatment=None	antibody=p300
wgEncodeHaibTfbsHepg2P300V0416101PkRep2.broadPeak.gz	dataType=ChipSeq	cell=HepG2	treatment=None	antibody=p300
wgEncodeHaibTfbsHepg2Pol24h8V0416102PkRep1.broadPeak.gz	dataType=ChipSeq	cell=HepG2	treatment=None	antibody=Pol2-4H8
wgEncodeHaibTfbsHepg2Pol24h8V0416102PkRep2.broadPeak.gz	dataType=ChipSeq	cell=HepG2	treatment=None	antibody=Pol2-4H8
wgEncodeHaibTfbsHepg2Pol2Pcr2xPkRep1.broadPeak.gz	dataType=ChipSeq	cell=HepG2	treatment=None	antibody=Pol2
wgEncodeHaibTfbsHepg2Pol2Pcr2xPkRep2.broadPeak.gz	dataType=ChipSeq	cell=HepG2	treatment=None	antibody=Pol2
wgEncodeHaibTfbsHepg2Rad21V0416101PkRep1.broadPeak.gz	dataType=ChipSeq	cell=HepG2	treatment=None	antibody=Rad21
wgEncodeHaibTfbsHepg2Rad21V0416101PkRep2.broadPeak.gz	dataType=ChipSeq	cell=HepG2	treatment=None	antibody=Rad21
wgEncodeHaibTfbsHepg2RxraPcr1xPkRep1.broadPeak.gz	dataType=ChipSeq	cell=HepG2	treatment=None	antibody=RXRA
wgEncodeHaibTfbsHepg2RxraPcr1xPkRep2.broadPeak.gz	dataType=ChipSeq	cell=HepG2	treatment=None	antibody=RXRA
wgEncodeHaibTfbsHepg2Sin3ak20Pcr1xPkRep1.broadPeak.gz	dataType=ChipSeq	cell=HepG2	treatment=None	antibody=Sin3Ak-20
wgEncodeHaibTfbsHepg2Sin3ak20Pcr1xPkRep2.broadPeak.gz	dataType=ChipSeq	cell=HepG2	treatment=None	antibody=Sin3Ak-20
wgEncodeHaibTfbsHepg2Sp1Pcr1xPkRep1.broadPeak.gz	dataType=ChipSeq	cell=HepG2	treatment=None	antibody=SP1
wgEncodeHaibTfbsHepg2Sp1Pcr1xPkRep2.broadPeak.gz	dataType=ChipSeq	cell=HepG2	treatment=None	antibody=SP1
wgEncodeHaibTfbsHepg2Sp2V0422111PkRep1.broadPeak.gz	dataType=ChipSeq	cell=HepG2	treatment=None	antibody=SP2_(SC-643)
wgEncodeHaibTfbsHepg2Sp2V0422111PkRep2.broadPeak.gz	dataType=ChipSeq	cell=HepG2	treatment=None	antibody=SP2_(SC-643)
wgEncodeHaibTfbsHepg2SrfV0416101PkRep1.broadPeak.gz	dataType=ChipSeq	cell=HepG2	treatment=None	antibody=SRF
wgEncodeHaibTfbsHepg2SrfV0416101PkRep2.broadPeak.gz	dataType=ChipSeq	cell=HepG2	treatment=None	antibody=SRF
wgEncodeHaibTfbsHepg2Taf1Pcr2xPkRep1.broadPeak.gz	dataType=ChipSeq	cell=HepG2	treatment=None	antibody=TAF1
wgEncodeHaibTfbsHepg2Taf1Pcr2xPkRep2.broadPeak.gz	dataType=ChipSeq	cell=HepG2	treatment=None	antibody=TAF1
wgEncodeHaibTfbsHepg2Tcf12Pcr1xPkRep1.broadPeak.gz	dataType=ChipSeq	cell=HepG2	treatment=None	antibody=TCF12
wgEncodeHaibTfbsHepg2Tcf12Pcr1xPkRep2.broadPeak.gz	dataType=ChipSeq	cell=HepG2	treatment=None	antibody=TCF12
wgEncodeHaibTfbsHepg2Tead4sc101184V0422111PkRep1.broadPeak.gz	dataType=ChipSeq	cell=HepG2	treatment=None	antibody=TEAD4_(SC-101184)
wgEncodeHaibTfbsHepg2Tead4sc101184V0422111PkRep2.broadPeak.gz	dataType=ChipSeq	cell=HepG2	treatment=None	antibody=TEAD4_(SC-101184)
wgEncodeHaibTfbsHepg2Usf1Pcr1xPkRep1.broadPeak.gz	dataType=ChipSeq	cell=HepG2	treatment=None	antibody=USF-1
wgEncodeHaibTfbsHepg2Usf1Pcr1xPkRep2.broadPeak.gz	dataType=ChipSeq	cell=HepG2	treatment=None	antibody=USF-1
wgEncodeHaibTfbsHepg2Yy1sc281V0416101PkRep1.broadPeak.gz	dataType=ChipSeq	cell=HepG2	treatment=None	antibody=YY1_(SC-281)
wgEncodeHaibTfbsHepg2Yy1sc281V0416101PkRep2.broadPeak.gz	dataType=ChipSeq	cell=HepG2	treatment=None	antibody=YY1_(SC-281)
wgEncodeHaibTfbsHepg2Zbtb33Pcr1xPkRep1.broadPeak.gz	dataType=ChipSeq	cell=HepG2	treatment=None	antibody=ZBTB33
wgEncodeHaibTfbsHepg2Zbtb33Pcr1xPkRep2.broadPeak.gz	dataType=ChipSeq	cell=HepG2	treatment=None	antibody=ZBTB33
wgEncodeHaibTfbsHepg2Zbtb33V0416101PkRep1.broadPeak.gz	dataType=ChipSeq	cell=HepG2	treatment=None	antibody=ZBTB33
wgEncodeHaibTfbsHepg2Zbtb33V0416101PkRep2.broadPeak.gz	dataType=ChipSeq	cell=HepG2	treatment=None	antibody=ZBTB33
wgEncodeHaibTfbsHepg2Zbtb7aV0416101PkRep1.broadPeak.gz	dataType=ChipSeq	cell=HepG2	treatment=None	antibody=ZBTB7A_(SC-34508)
wgEncodeHaibTfbsHepg2Zbtb7aV0416101PkRep2.broadPeak.gz	dataType=ChipSeq	cell=HepG2	treatment=None	antibody=ZBTB7A_(SC-34508)
wgEncodeHaibTfbsHepg2Zeb1V0422111PkRep1.broadPeak.gz	dataType=ChipSeq	cell=HepG2	treatment=None	antibody=ZEB1_(SC-25388)
wgEncodeHaibTfbsHepg2Zeb1V0422111PkRep2.broadPeak.gz	dataType=ChipSeq	cell=HepG2	treatment=None	antibody=ZEB1_(SC-25388)
wgEncodeHaibTfbsHl60GabpV0422111PkRep1.broadPeak.gz	dataType=ChipSeq	cell=HL-60	treatment=None	antibody=GABP
wgEncodeHaibTfbsHl60GabpV0422111PkRep2.broadPeak.gz	dataType=ChipSeq	cell=HL-60	treatment=None	antibody=GABP
wgEncodeHaibTfbsHl60NrsfV0422111PkRep1.broadPeak.gz	dataType=ChipSeq	cell=HL-60	treatment=None	antibody=NRSF
wgEncodeHaibTfbsHl60NrsfV0422111PkRep2.broadPeak.gz	dataType=ChipSeq	cell=HL-60	treatment=None	antibody=NRSF
wgEncodeHaibTfbsHl60Pol24h8V0422111PkRep1.broadPeak.gz	dataType=ChipSeq	cell=HL-60	treatment=None	antibody=Pol2-4H8
wgEncodeHaibTfbsHl60Pol24h8V0422111PkRep2.broadPeak.gz	dataType=ChipSeq	cell=HL-60	treatment=None	antibody=Pol2-4H8
wgEncodeHaibTfbsHl60Pu1V0422111PkRep1.broadPeak.gz	dataType=ChipSeq	cell=HL-60	treatment=None	antibody=PU.1
wgEncodeHaibTfbsHl60Pu1V0422111PkRep2.broadPeak.gz	dataType=ChipSeq	cell=HL-60	treatment=None	antibody=PU.1
wgEncodeHaibTfbsHuvecPol24h8V0416101PkRep1.broadPeak.gz	dataType=ChipSeq	cell=HUVEC	treatment=None	antibody=Pol2-4H8
wgEncodeHaibTfbsHuvecPol24h8V0416101PkRep2.broadPeak.gz	dataType=ChipSeq	cell=HUVEC	treatment=None	antibody=Pol2-4H8
wgEncodeHaibTfbsHuvecPol2Pcr1xPkRep1.broadPeak.gz	dataType=ChipSeq	cell=HUVEC	treatment=None	antibody=Pol2
wgEncodeHaibTfbsHuvecPol2Pcr1xPkRep2.broadPeak.gz	dataType=ChipSeq	cell=HUVEC	treatment=None	antibody=Pol2
wgEncodeHaibTfbsK562Atf3V0416101PkRep1.broadPeak.gz	dataType=ChipSeq	cell=K562	treatment=None	antibody=ATF3
wgEncodeHaibTfbsK562Atf3V0416101PkRep2.broadPeak.gz	dataType=ChipSeq	cell=K562	treatment=None	antibody=ATF3
wgEncodeHaibTfbsK562Bcl3Pcr1xPkRep1.broadPeak.gz	dataType=ChipSeq	cell=K562	treatment=None	antibody=BCL3
wgEncodeHaibTfbsK562Bcl3Pcr1xPkRep2.broadPeak.gz	dataType=ChipSeq	cell=K562	treatment=None	antibody=BCL3
wgEncodeHaibTfbsK562Bclaf101388Pcr1xPkRep1.broadPeak.gz	dataType=ChipSeq	cell=K562	treatment=None	antibody=BCLAF1_(SC-101388)
wgEncodeHaibTfbsK562Bclaf101388Pcr1xPkRep2.broadPeak.gz	dataType=ChipSeq	cell=K562	treatment=None	antibody=BCLAF1_(SC-101388)
wgEncodeHaibTfbsK562Cbx3sc101004V0422111PkRep1.broadPeak.gz	dataType=ChipSeq	cell=K562	treatment=None	antibody=CBX3_(SC-101004)
wgEncodeHaibTfbsK562Cbx3sc101004V0422111PkRep2.broadPeak.gz	dataType=ChipSeq	cell=K562	treatment=None	antibody=CBX3_(SC-101004)
wgEncodeHaibTfbsK562Cebpbsc150V0422111PkRep1.broadPeak.gz	dataType=ChipSeq	cell=K562	treatment=None	antibody=CEBPB_(SC-150)
wgEncodeHaibTfbsK562Cebpbsc150V0422111PkRep2.broadPeak.gz	dataType=ChipSeq	cell=K562	treatment=None	antibody=CEBPB_(SC-150)
wgEncodeHaibTfbsK562Cebpdsc636V0422111PkRep1.broadPeak.gz	dataType=ChipSeq	cell=K562	treatment=None	antibody=CEBPD_(SC-636)
wgEncodeHaibTfbsK562Cebpdsc636V0422111PkRep2.broadPeak.gz	dataType=ChipSeq	cell=K562	treatment=None	antibody=CEBPD_(SC-636)
wgEncodeHaibTfbsK562Creb1sc240V0422111PkRep1.broadPeak.gz	dataType=ChipSeq	cell=K562	treatment=None	antibody=CREB1_(SC-240)
wgEncodeHaibTfbsK562Creb1sc240V0422111PkRep2.broadPeak.gz	dataType=ChipSeq	cell=K562	treatment=None	antibody=CREB1_(SC-240)
wgEncodeHaibTfbsK562CtcfcPcr1xPkRep1.broadPeak.gz	dataType=ChipSeq	cell=K562	treatment=None	antibody=CTCF
wgEncodeHaibTfbsK562CtcfcPcr1xPkRep1V2.broadPeak.gz	dataType=ChipSeq	cell=K562	treatment=None	antibody=CTCF_(SC-5916)
wgEncodeHaibTfbsK562CtcfcPcr1xPkRep2.broadPeak.gz	dataType=ChipSeq	cell=K562	treatment=None	antibody=CTCF_(SC-5916)
wgEncodeHaibTfbsK562Ctcflsc98982V0416101PkRep1.broadPeak.gz	dataType=ChipSeq	cell=K562	treatment=None	antibody=CTCFL_(SC-98982)
wgEncodeHaibTfbsK562Ctcflsc98982V0416101PkRep2.broadPeak.gz	dataType=ChipSeq	cell=K562	treatment=None	antibody=CTCFL_(SC-98982)
wgEncodeHaibTfbsK562E2f6sc22823V0416102PkRep1.broadPeak.gz	wgEncodeHaibTfbsK562E2f6V0416102PkRep1.broadPeak.gz	grant=Myers	lab=HudsonAlpha	composite=wgEncodeHaibTfbs
wgEncodeHaibTfbsK562E2f6sc22823V0416102PkRep1.broadPeak.gz	wgEncodeHaibTfbsK562E2f6V0416102PkRep1.broadPeak.gz	grant=Myers	lab=HudsonAlpha	composite=wgEncodeHaibTfbs
wgEncodeHaibTfbsK562E2f6sc22823V0416102PkRep2.broadPeak.gz	wgEncodeHaibTfbsK562E2f6V0416102PkRep2.broadPeak.gz	grant=Myers	lab=HudsonAlpha	composite=wgEncodeHaibTfbs
wgEncodeHaibTfbsK562E2f6sc22823V0416102PkRep2.broadPeak.gz	wgEncodeHaibTfbsK562E2f6V0416102PkRep2.broadPeak.gz	grant=Myers	lab=HudsonAlpha	composite=wgEncodeHaibTfbs
wgEncodeHaibTfbsK562E2f6V0416102PkRep1.broadPeak.gz	dataType=ChipSeq	cell=K562	treatment=None	antibody=E2F6
wgEncodeHaibTfbsK562E2f6V0416102PkRep2.broadPeak.gz	dataType=ChipSeq	cell=K562	treatment=None	antibody=E2F6
wgEncodeHaibTfbsK562Egr1V0416101PkRep1.broadPeak.gz	dataType=ChipSeq	cell=K562	treatment=None	antibody=Egr-1
wgEncodeHaibTfbsK562Egr1V0416101PkRep2.broadPeak.gz	dataType=ChipSeq	cell=K562	treatment=None	antibody=Egr-1
wgEncodeHaibTfbsK562Elf1sc631V0416102PkRep1.broadPeak.gz	dataType=ChipSeq	cell=K562	treatment=None	antibody=ELF1_(SC-631)
wgEncodeHaibTfbsK562Elf1sc631V0416102PkRep2.broadPeak.gz	dataType=ChipSeq	cell=K562	treatment=None	antibody=ELF1_(SC-631)
wgEncodeHaibTfbsK562Ets1V0416101PkRep1.broadPeak.gz	dataType=ChipSeq	cell=K562	treatment=None	antibody=ETS1
wgEncodeHaibTfbsK562Ets1V0416101PkRep2.broadPeak.gz	dataType=ChipSeq	cell=K562	treatment=None	antibody=ETS1
wgEncodeHaibTfbsK562Fosl1sc183V0416101PkRep1.broadPeak.gz	dataType=ChipSeq	cell=K562	treatment=None	antibody=FOSL1_(SC-183)
wgEncodeHaibTfbsK562Fosl1sc183V0416101PkRep2.broadPeak.gz	dataType=ChipSeq	cell=K562	treatment=None	antibody=FOSL1_(SC-183)
wgEncodeHaibTfbsK562GabpV0416101PkRep1.broadPeak.gz	dataType=ChipSeq	cell=K562	treatment=None	antibody=GABP
wgEncodeHaibTfbsK562GabpV0416101PkRep2.broadPeak.gz	dataType=ChipSeq	cell=K562	treatment=None	antibody=GABP
wgEncodeHaibTfbsK562Gata2sc267Pcr1xPkRep1.broadPeak.gz	dataType=ChipSeq	cell=K562	treatment=None	antibody=GATA2_(SC-267)
wgEncodeHaibTfbsK562Gata2sc267Pcr1xPkRep2.broadPeak.gz	dataType=ChipSeq	cell=K562	treatment=None	antibody=GATA2_(SC-267)
wgEncodeHaibTfbsK562Hdac2sc6296V0416102PkRep1.broadPeak.gz	dataType=ChipSeq	cell=K562	treatment=None	antibody=HDAC2_(SC-6296)
wgEncodeHaibTfbsK562Hdac2sc6296V0416102PkRep2.broadPeak.gz	dataType=ChipSeq	cell=K562	treatment=None	antibody=HDAC2_(SC-6296)
wgEncodeHaibTfbsK562Hey1Pcr1xPkRep1.broadPeak.gz	dataType=ChipSeq	cell=K562	treatment=None	antibody=HEY1
wgEncodeHaibTfbsK562Hey1Pcr1xPkRep2.broadPeak.gz	dataType=ChipSeq	cell=K562	treatment=None	antibody=HEY1
wgEncodeHaibTfbsK562MaxV0416102PkRep1.broadPeak.gz	dataType=ChipSeq	cell=K562	treatment=None	antibody=Max
wgEncodeHaibTfbsK562MaxV0416102PkRep2.broadPeak.gz	dataType=ChipSeq	cell=K562	treatment=None	antibody=Max
wgEncodeHaibTfbsK562Mef2aV0416101PkRep1.broadPeak.gz	dataType=ChipSeq	cell=K562	treatment=None	antibody=MEF2A
wgEncodeHaibTfbsK562Mef2aV0416101PkRep2.broadPeak.gz	dataType=ChipSeq	cell=K562	treatment=None	antibody=MEF2A
wgEncodeHaibTfbsK562Nr2f2sc271940V0422111PkRep1.broadPeak.gz	dataType=ChipSeq	cell=K562	treatment=None	antibody=NR2F2_(SC-271940)
wgEncodeHaibTfbsK562Nr2f2sc271940V0422111PkRep2.broadPeak.gz	dataType=ChipSeq	cell=K562	treatment=None	antibody=NR2F2_(SC-271940)
wgEncodeHaibTfbsK562NrsfV0416102PkRep1.broadPeak.gz	dataType=ChipSeq	cell=K562	treatment=None	antibody=NRSF
wgEncodeHaibTfbsK562NrsfV0416102PkRep2.broadPeak.gz	dataType=ChipSeq	cell=K562	treatment=None	antibody=NRSF
wgEncodeHaibTfbsK562Pmlsc71910V0422111PkRep1.broadPeak.gz	dataType=ChipSeq	cell=K562	treatment=None	antibody=PML_(SC-71910)
wgEncodeHaibTfbsK562Pmlsc71910V0422111PkRep2.broadPeak.gz	dataType=ChipSeq	cell=K562	treatment=None	antibody=PML_(SC-71910)
wgEncodeHaibTfbsK562Pol24h8V0416101PkRep1.broadPeak.gz	dataType=ChipSeq	cell=K562	treatment=None	antibody=Pol2-4H8
wgEncodeHaibTfbsK562Pol24h8V0416101PkRep2.broadPeak.gz	dataType=ChipSeq	cell=K562	treatment=None	antibody=Pol2-4H8
wgEncodeHaibTfbsK562Pol2V0416101PkRep1.broadPeak.gz	dataType=ChipSeq	cell=K562	treatment=None	antibody=Pol2
wgEncodeHaibTfbsK562Pol2V0416101PkRep2.broadPeak.gz	dataType=ChipSeq	cell=K562	treatment=None	antibody=Pol2
wgEncodeHaibTfbsK562Pu1Pcr1xPkRep1.broadPeak.gz	dataType=ChipSeq	cell=K562	treatment=None	antibody=PU.1
wgEncodeHaibTfbsK562Pu1Pcr1xPkRep2.broadPeak.gz	dataType=ChipSeq	cell=K562	treatment=None	antibody=PU.1
wgEncodeHaibTfbsK562Rad21V0416102PkRep1.broadPeak.gz	dataType=ChipSeq	cell=K562	treatment=None	antibody=Rad21
wgEncodeHaibTfbsK562Rad21V0416102PkRep2.broadPeak.gz	dataType=ChipSeq	cell=K562	treatment=None	antibody=Rad21
wgEncodeHaibTfbsK562Sin3ak20V0416101PkRep1.broadPeak.gz	dataType=ChipSeq	cell=K562	treatment=None	antibody=Sin3Ak-20
wgEncodeHaibTfbsK562Sin3ak20V0416101PkRep2.broadPeak.gz	dataType=ChipSeq	cell=K562	treatment=None	antibody=Sin3Ak-20
wgEncodeHaibTfbsK562Six5Pcr1xPkRep1.broadPeak.gz	dataType=ChipSeq	cell=K562	treatment=None	antibody=SIX5
wgEncodeHaibTfbsK562Six5Pcr1xPkRep2.broadPeak.gz	dataType=ChipSeq	cell=K562	treatment=None	antibody=SIX5
wgEncodeHaibTfbsK562Six5V0416101PkRep1.broadPeak.gz	dataType=ChipSeq	cell=K562	treatment=None	antibody=SIX5
wgEncodeHaibTfbsK562Six5V0416101PkRep2.broadPeak.gz	dataType=ChipSeq	cell=K562	treatment=None	antibody=SIX5
wgEncodeHaibTfbsK562Sp1Pcr1xPkRep1.broadPeak.gz	dataType=ChipSeq	cell=K562	treatment=None	antibody=SP1
wgEncodeHaibTfbsK562Sp1Pcr1xPkRep2.broadPeak.gz	dataType=ChipSeq	cell=K562	treatment=None	antibody=SP1
wgEncodeHaibTfbsK562Sp2sc643V0416102PkRep1.broadPeak.gz	dataType=ChipSeq	cell=K562	treatment=None	antibody=SP2_(SC-643)
wgEncodeHaibTfbsK562Sp2sc643V0416102PkRep2.broadPeak.gz	dataType=ChipSeq	cell=K562	treatment=None	antibody=SP2_(SC-643)
wgEncodeHaibTfbsK562SrfV0416101PkRep1.broadPeak.gz	dataType=ChipSeq	cell=K562	treatment=None	antibody=SRF
wgEncodeHaibTfbsK562SrfV0416101PkRep2.broadPeak.gz	dataType=ChipSeq	cell=K562	treatment=None	antibody=SRF
wgEncodeHaibTfbsK562Stat5asc74442V0422111PkRep1.broadPeak.gz	dataType=ChipSeq	cell=K562	treatment=None	antibody=STAT5A_(SC-74442)
wgEncodeHaibTfbsK562Stat5asc74442V0422111PkRep2.broadPeak.gz	dataType=ChipSeq	cell=K562	treatment=None	antibody=STAT5A_(SC-74442)
wgEncodeHaibTfbsK562Taf1V0416101PkRep1.broadPeak.gz	dataType=ChipSeq	cell=K562	treatment=None	antibody=TAF1
wgEncodeHaibTfbsK562Taf1V0416101PkRep2.broadPeak.gz	dataType=ChipSeq	cell=K562	treatment=None	antibody=TAF1
wgEncodeHaibTfbsK562Taf7sc101167V0416101PkRep1.broadPeak.gz	dataType=ChipSeq	cell=K562	treatment=None	antibody=TAF7_(SC-101167)
wgEncodeHaibTfbsK562Taf7sc101167V0416101PkRep2.broadPeak.gz	dataType=ChipSeq	cell=K562	treatment=None	antibody=TAF7_(SC-101167)
wgEncodeHaibTfbsK562Tead4sc101184V0422111PkRep1.broadPeak.gz	dataType=ChipSeq	cell=K562	treatment=None	antibody=TEAD4_(SC-101184)
wgEncodeHaibTfbsK562Tead4sc101184V0422111PkRep2.broadPeak.gz	dataType=ChipSeq	cell=K562	treatment=None	antibody=TEAD4_(SC-101184)
wgEncodeHaibTfbsK562Thap1sc98174V0416101PkRep1.broadPeak.gz	dataType=ChipSeq	cell=K562	treatment=None	antibody=THAP1_(SC-98174)
wgEncodeHaibTfbsK562Thap1sc98174V0416101PkRep2.broadPeak.gz	dataType=ChipSeq	cell=K562	treatment=None	antibody=THAP1_(SC-98174)
wgEncodeHaibTfbsK562Trim28sc81411V0422111PkRep1.broadPeak.gz	dataType=ChipSeq	cell=K562	treatment=None	antibody=TRIM28_(SC-81411)
wgEncodeHaibTfbsK562Trim28sc81411V0422111PkRep2.broadPeak.gz	dataType=ChipSeq	cell=K562	treatment=None	antibody=TRIM28_(SC-81411)
wgEncodeHaibTfbsK562Usf1V0416101PkRep1.broadPeak.gz	dataType=ChipSeq	cell=K562	treatment=None	antibody=USF-1
wgEncodeHaibTfbsK562Usf1V0416101PkRep2.broadPeak.gz	dataType=ChipSeq	cell=K562	treatment=None	antibody=USF-1
wgEncodeHaibTfbsK562Yy1sc281V0416101PkRep1.broadPeak.gz	dataType=ChipSeq	cell=K562	treatment=None	antibody=YY1_(SC-281)
wgEncodeHaibTfbsK562Yy1sc281V0416101PkRep2.broadPeak.gz	dataType=ChipSeq	cell=K562	treatment=None	antibody=YY1_(SC-281)
wgEncodeHaibTfbsK562Yy1V0416101PkRep1.broadPeak.gz	dataType=ChipSeq	cell=K562	treatment=None	antibody=YY1_(SC-281)
wgEncodeHaibTfbsK562Yy1V0416101PkRep2.broadPeak.gz	dataType=ChipSeq	cell=K562	treatment=None	antibody=YY1_(SC-281)
wgEncodeHaibTfbsK562Yy1V0416102PkRep1.broadPeak.gz	dataType=ChipSeq	cell=K562	treatment=None	antibody=YY1
wgEncodeHaibTfbsK562Yy1V0416102PkRep2.broadPeak.gz	dataType=ChipSeq	cell=K562	treatment=None	antibody=YY1
wgEncodeHaibTfbsK562Zbtb33Pcr1xPkRep1.broadPeak.gz	dataType=ChipSeq	cell=K562	treatment=None	antibody=ZBTB33
wgEncodeHaibTfbsK562Zbtb33Pcr1xPkRep2.broadPeak.gz	dataType=ChipSeq	cell=K562	treatment=None	antibody=ZBTB33
wgEncodeHaibTfbsK562Zbtb7asc34508V0416101PkRep1.broadPeak.gz	dataType=ChipSeq	cell=K562	treatment=None	antibody=ZBTB7A_(SC-34508)
wgEncodeHaibTfbsK562Zbtb7asc34508V0416101PkRep2.broadPeak.gz	dataType=ChipSeq	cell=K562	treatment=None	antibody=ZBTB7A_(SC-34508)
wgEncodeHaibTfbsMcf7Cebpbsc150V0422111PkRep1.broadPeak.gz	dataType=ChipSeq	cell=MCF-7	treatment=None	antibody=CEBPB_(SC-150)
wgEncodeHaibTfbsMcf7Cebpbsc150V0422111PkRep2.broadPeak.gz	dataType=ChipSeq	cell=MCF-7	treatment=None	antibody=CEBPB_(SC-150)
wgEncodeHaibTfbsMcf7CtcfcV0422111PkRep1.broadPeak.gz	dataType=ChipSeq	cell=MCF-7	treatment=None	antibody=CTCF_(SC-5916)
wgEncodeHaibTfbsMcf7CtcfcV0422111PkRep2.broadPeak.gz	dataType=ChipSeq	cell=MCF-7	treatment=None	antibody=CTCF_(SC-5916)
wgEncodeHaibTfbsMcf7Egr1V0422111PkRep1.broadPeak.gz	dataType=ChipSeq	cell=MCF-7	treatment=None	antibody=Egr-1
wgEncodeHaibTfbsMcf7Egr1V0422111PkRep2.broadPeak.gz	dataType=ChipSeq	cell=MCF-7	treatment=None	antibody=Egr-1
wgEncodeHaibTfbsMcf7Elf1V0422111PkRep1.broadPeak.gz	dataType=ChipSeq	cell=MCF-7	treatment=None	antibody=ELF1_(SC-631)
wgEncodeHaibTfbsMcf7Elf1V0422111PkRep2.broadPeak.gz	dataType=ChipSeq	cell=MCF-7	treatment=None	antibody=ELF1_(SC-631)
wgEncodeHaibTfbsMcf7Fosl2V0422111PkRep1.broadPeak.gz	dataType=ChipSeq	cell=MCF-7	treatment=None	antibody=FOSL2
wgEncodeHaibTfbsMcf7Fosl2V0422111PkRep2.broadPeak.gz	dataType=ChipSeq	cell=MCF-7	treatment=None	antibody=FOSL2
wgEncodeHaibTfbsMcf7Foxm1sc502V0422111PkRep1.broadPeak.gz	dataType=ChipSeq	cell=MCF-7	treatment=None	antibody=FOXM1_(SC-502)
wgEncodeHaibTfbsMcf7Foxm1sc502V0422111PkRep2.broadPeak.gz	dataType=ChipSeq	cell=MCF-7	treatment=None	antibody=FOXM1_(SC-502)
wgEncodeHaibTfbsMcf7GabpV0422111PkRep1.broadPeak.gz	dataType=ChipSeq	cell=MCF-7	treatment=None	antibody=GABP
wgEncodeHaibTfbsMcf7GabpV0422111PkRep2.broadPeak.gz	dataType=ChipSeq	cell=MCF-7	treatment=None	antibody=GABP
wgEncodeHaibTfbsMcf7Gata3V0422111PkRep1.broadPeak.gz	dataType=ChipSeq	cell=MCF-7	treatment=None	antibody=GATA3_(SC-268)
wgEncodeHaibTfbsMcf7Gata3V0422111PkRep2.broadPeak.gz	dataType=ChipSeq	cell=MCF-7	treatment=None	antibody=GATA3_(SC-268)
wgEncodeHaibTfbsMcf7Hdac2sc6296V0422111PkRep1.broadPeak.gz	dataType=ChipSeq	cell=MCF-7	treatment=None	antibody=HDAC2_(SC-6296)
wgEncodeHaibTfbsMcf7Hdac2sc6296V0422111PkRep2.broadPeak.gz	dataType=ChipSeq	cell=MCF-7	treatment=None	antibody=HDAC2_(SC-6296)
wgEncodeHaibTfbsMcf7JundV0422111PkRep1.broadPeak.gz	dataType=ChipSeq	cell=MCF-7	treatment=None	antibody=JunD
wgEncodeHaibTfbsMcf7JundV0422111PkRep2.broadPeak.gz	dataType=ChipSeq	cell=MCF-7	treatment=None	antibody=JunD
wgEncodeHaibTfbsMcf7MaxV0422111PkRep1.broadPeak.gz	dataType=ChipSeq	cell=MCF-7	treatment=None	antibody=Max
wgEncodeHaibTfbsMcf7MaxV0422111PkRep2.broadPeak.gz	dataType=ChipSeq	cell=MCF-7	treatment=None	antibody=Max
wgEncodeHaibTfbsMcf7Nr2f2sc271940V0422111PkRep1.broadPeak.gz	dataType=ChipSeq	cell=MCF-7	treatment=None	antibody=NR2F2_(SC-271940)
wgEncodeHaibTfbsMcf7Nr2f2sc271940V0422111PkRep2.broadPeak.gz	dataType=ChipSeq	cell=MCF-7	treatment=None	antibody=NR2F2_(SC-271940)
wgEncodeHaibTfbsMcf7NrsfV0422111PkRep1.broadPeak.gz	dataType=ChipSeq	cell=MCF-7	treatment=None	antibody=NRSF
wgEncodeHaibTfbsMcf7NrsfV0422111PkRep2.broadPeak.gz	dataType=ChipSeq	cell=MCF-7	treatment=None	antibody=NRSF
wgEncodeHaibTfbsMcf7P300V0422111PkRep1.broadPeak.gz	dataType=ChipSeq	cell=MCF-7	treatment=None	antibody=p300
wgEncodeHaibTfbsMcf7P300V0422111PkRep2.broadPeak.gz	dataType=ChipSeq	cell=MCF-7	treatment=None	antibody=p300
wgEncodeHaibTfbsMcf7Pmlsc71910V0422111PkRep1.broadPeak.gz	dataType=ChipSeq	cell=MCF-7	treatment=None	antibody=PML_(SC-71910)
wgEncodeHaibTfbsMcf7Pmlsc71910V0422111PkRep2.broadPeak.gz	dataType=ChipSeq	cell=MCF-7	treatment=None	antibody=PML_(SC-71910)
wgEncodeHaibTfbsMcf7Rad21V0422111PkRep1.broadPeak.gz	dataType=ChipSeq	cell=MCF-7	treatment=None	antibody=Rad21
wgEncodeHaibTfbsMcf7Rad21V0422111PkRep2.broadPeak.gz	dataType=ChipSeq	cell=MCF-7	treatment=None	antibody=Rad21
wgEncodeHaibTfbsMcf7Sin3ak20V0422111PkRep1.broadPeak.gz	dataType=ChipSeq	cell=MCF-7	treatment=None	antibody=Sin3Ak-20
wgEncodeHaibTfbsMcf7Sin3ak20V0422111PkRep2.broadPeak.gz	dataType=ChipSeq	cell=MCF-7	treatment=None	antibody=Sin3Ak-20
wgEncodeHaibTfbsMcf7SrfV0422111PkRep1.broadPeak.gz	dataType=ChipSeq	cell=MCF-7	treatment=None	antibody=SRF
wgEncodeHaibTfbsMcf7SrfV0422111PkRep2.broadPeak.gz	dataType=ChipSeq	cell=MCF-7	treatment=None	antibody=SRF
wgEncodeHaibTfbsMcf7Taf1V0422111PkRep1.broadPeak.gz	dataType=ChipSeq	cell=MCF-7	treatment=None	antibody=TAF1
wgEncodeHaibTfbsMcf7Taf1V0422111PkRep2.broadPeak.gz	dataType=ChipSeq	cell=MCF-7	treatment=None	antibody=TAF1
wgEncodeHaibTfbsMcf7Tcf12V0422111PkRep1.broadPeak.gz	dataType=ChipSeq	cell=MCF-7	treatment=None	antibody=TCF12
wgEncodeHaibTfbsMcf7Tcf12V0422111PkRep2.broadPeak.gz	dataType=ChipSeq	cell=MCF-7	treatment=None	antibody=TCF12
wgEncodeHaibTfbsMcf7Tead4sc101184V0422111PkRep1.broadPeak.gz	dataType=ChipSeq	cell=MCF-7	treatment=None	antibody=TEAD4_(SC-101184)
wgEncodeHaibTfbsMcf7Tead4sc101184V0422111PkRep2.broadPeak.gz	dataType=ChipSeq	cell=MCF-7	treatment=None	antibody=TEAD4_(SC-101184)
wgEncodeHaibTfbsPanc1NrsfPcr2xPkRep1.broadPeak.gz	dataType=ChipSeq	cell=PANC-1	treatment=None	antibody=NRSF
wgEncodeHaibTfbsPanc1NrsfPcr2xPkRep2.broadPeak.gz	dataType=ChipSeq	cell=PANC-1	treatment=None	antibody=NRSF
wgEncodeHaibTfbsPanc1NrsfV0416101PkRep1.broadPeak.gz	dataType=ChipSeq	cell=PANC-1	treatment=None	antibody=NRSF
wgEncodeHaibTfbsPanc1NrsfV0416101PkRep2.broadPeak.gz	dataType=ChipSeq	cell=PANC-1	treatment=None	antibody=NRSF
wgEncodeHaibTfbsPanc1NrsfV0422111PkRep1.broadPeak.gz	dataType=ChipSeq	cell=PANC-1	treatment=None	antibody=NRSF
wgEncodeHaibTfbsPanc1NrsfV0422111PkRep2.broadPeak.gz	dataType=ChipSeq	cell=PANC-1	treatment=None	antibody=NRSF
wgEncodeHaibTfbsPanc1Pol24h8V0416101PkRep1.broadPeak.gz	dataType=ChipSeq	cell=PANC-1	treatment=None	antibody=Pol2-4H8
wgEncodeHaibTfbsPanc1Pol24h8V0416101PkRep2.broadPeak.gz	dataType=ChipSeq	cell=PANC-1	treatment=None	antibody=Pol2-4H8
wgEncodeHaibTfbsPanc1Sin3ak20V0416101PkRep1.broadPeak.gz	dataType=ChipSeq	cell=PANC-1	treatment=None	antibody=Sin3Ak-20
wgEncodeHaibTfbsPanc1Sin3ak20V0416101PkRep2.broadPeak.gz	dataType=ChipSeq	cell=PANC-1	treatment=None	antibody=Sin3Ak-20
wgEncodeHaibTfbsPfsk1Foxp2Pcr2xPkRep1.broadPeak.gz	dataType=ChipSeq	cell=PFSK-1	treatment=None	antibody=FOXP2
wgEncodeHaibTfbsPfsk1Foxp2Pcr2xPkRep2.broadPeak.gz	dataType=ChipSeq	cell=PFSK-1	treatment=None	antibody=FOXP2
wgEncodeHaibTfbsPfsk1NrsfPcr2xPkRep1.broadPeak.gz	dataType=ChipSeq	cell=PFSK-1	treatment=None	antibody=NRSF
wgEncodeHaibTfbsPfsk1NrsfPcr2xPkRep2.broadPeak.gz	dataType=ChipSeq	cell=PFSK-1	treatment=None	antibody=NRSF
wgEncodeHaibTfbsPfsk1NrsfV0416101PkRep1.broadPeak.gz	dataType=ChipSeq	cell=PFSK-1	treatment=None	antibody=NRSF
wgEncodeHaibTfbsPfsk1NrsfV0416101PkRep2.broadPeak.gz	dataType=ChipSeq	cell=PFSK-1	treatment=None	antibody=NRSF
wgEncodeHaibTfbsPfsk1Pol24h8V0416101PkRep1.broadPeak.gz	dataType=ChipSeq	cell=PFSK-1	treatment=None	antibody=Pol2-4H8
wgEncodeHaibTfbsPfsk1Pol24h8V0416101PkRep2.broadPeak.gz	dataType=ChipSeq	cell=PFSK-1	treatment=None	antibody=Pol2-4H8
wgEncodeHaibTfbsPfsk1Sin3ak20V0416101PkRep1.broadPeak.gz	dataType=ChipSeq	cell=PFSK-1	treatment=None	antibody=Sin3Ak-20
wgEncodeHaibTfbsPfsk1Sin3ak20V0416101PkRep2.broadPeak.gz	dataType=ChipSeq	cell=PFSK-1	treatment=None	antibody=Sin3Ak-20
wgEncodeHaibTfbsPfsk1Taf1V0416101PkRep1.broadPeak.gz	dataType=ChipSeq	cell=PFSK-1	treatment=None	antibody=TAF1
wgEncodeHaibTfbsPfsk1Taf1V0416101PkRep2.broadPeak.gz	dataType=ChipSeq	cell=PFSK-1	treatment=None	antibody=TAF1
wgEncodeHaibTfbsSknmcFoxp2Pcr2xPkRep1.broadPeak.gz	dataType=ChipSeq	cell=SK-N-MC	treatment=None	antibody=FOXP2
wgEncodeHaibTfbsSknmcFoxp2Pcr2xPkRep2.broadPeak.gz	dataType=ChipSeq	cell=SK-N-MC	treatment=None	antibody=FOXP2
wgEncodeHaibTfbsSknmcPol24h8V0416101PkRep1.broadPeak.gz	dataType=ChipSeq	cell=SK-N-MC	treatment=None	antibody=Pol2-4H8
wgEncodeHaibTfbsSknmcPol24h8V0416101PkRep2.broadPeak.gz	dataType=ChipSeq	cell=SK-N-MC	treatment=None	antibody=Pol2-4H8
wgEncodeHaibTfbsSknshElf1V0422111PkRep1.broadPeak.gz	dataType=ChipSeq	cell=SK-N-SH	treatment=None	antibody=ELF1_(SC-631)
wgEncodeHaibTfbsSknshElf1V0422111PkRep2.broadPeak.gz	dataType=ChipSeq	cell=SK-N-SH	treatment=None	antibody=ELF1_(SC-631)
wgEncodeHaibTfbsSknshFosl2V0422111PkRep1.broadPeak.gz	dataType=ChipSeq	cell=SK-N-SH	treatment=None	antibody=FOSL2
wgEncodeHaibTfbsSknshFosl2V0422111PkRep2.broadPeak.gz	dataType=ChipSeq	cell=SK-N-SH	treatment=None	antibody=FOSL2
wgEncodeHaibTfbsSknshFoxm1sc502V0422111PkRep1.broadPeak.gz	dataType=ChipSeq	cell=SK-N-SH	treatment=None	antibody=FOXM1_(SC-502)
wgEncodeHaibTfbsSknshFoxm1sc502V0422111PkRep2.broadPeak.gz	dataType=ChipSeq	cell=SK-N-SH	treatment=None	antibody=FOXM1_(SC-502)
wgEncodeHaibTfbsSknshGabpV0422111PkRep1.broadPeak.gz	dataType=ChipSeq	cell=SK-N-SH	treatment=None	antibody=GABP
wgEncodeHaibTfbsSknshGabpV0422111PkRep2.broadPeak.gz	dataType=ChipSeq	cell=SK-N-SH	treatment=None	antibody=GABP
wgEncodeHaibTfbsSknshGata3V0422111PkRep1.broadPeak.gz	dataType=ChipSeq	cell=SK-N-SH	treatment=None	antibody=GATA3_(SC-268)
wgEncodeHaibTfbsSknshGata3V0422111PkRep2.broadPeak.gz	dataType=ChipSeq	cell=SK-N-SH	treatment=None	antibody=GATA3_(SC-268)
wgEncodeHaibTfbsSknshJundV0422111PkRep1.broadPeak.gz	dataType=ChipSeq	cell=SK-N-SH	treatment=None	antibody=JunD
wgEncodeHaibTfbsSknshJundV0422111PkRep2.broadPeak.gz	dataType=ChipSeq	cell=SK-N-SH	treatment=None	antibody=JunD
wgEncodeHaibTfbsSknshMaxV0422111PkRep1.broadPeak.gz	dataType=ChipSeq	cell=SK-N-SH	treatment=None	antibody=Max
wgEncodeHaibTfbsSknshMaxV0422111PkRep2.broadPeak.gz	dataType=ChipSeq	cell=SK-N-SH	treatment=None	antibody=Max
wgEncodeHaibTfbsSknshMef2aV0422111PkRep1.broadPeak.gz	dataType=ChipSeq	cell=SK-N-SH	treatment=None	antibody=MEF2A
wgEncodeHaibTfbsSknshMef2aV0422111PkRep2.broadPeak.gz	dataType=ChipSeq	cell=SK-N-SH	treatment=None	antibody=MEF2A
wgEncodeHaibTfbsSknshNficsc81335V0422111PkRep1.broadPeak.gz	dataType=ChipSeq	cell=SK-N-SH	treatment=None	antibody=NFIC_(SC-81335)
wgEncodeHaibTfbsSknshNficsc81335V0422111PkRep2.broadPeak.gz	dataType=ChipSeq	cell=SK-N-SH	treatment=None	antibody=NFIC_(SC-81335)
wgEncodeHaibTfbsSknshNrsfPcr2xPkRep1.broadPeak.gz	dataType=ChipSeq	cell=SK-N-SH	treatment=None	antibody=NRSF
wgEncodeHaibTfbsSknshNrsfPcr2xPkRep2.broadPeak.gz	dataType=ChipSeq	cell=SK-N-SH	treatment=None	antibody=NRSF
wgEncodeHaibTfbsSknshNrsfV0416101PkRep1.broadPeak.gz	dataType=ChipSeq	cell=SK-N-SH	treatment=None	antibody=NRSF
wgEncodeHaibTfbsSknshNrsfV0416101PkRep2.broadPeak.gz	dataType=ChipSeq	cell=SK-N-SH	treatment=None	antibody=NRSF
wgEncodeHaibTfbsSknshP300V0422111PkRep1.broadPeak.gz	dataType=ChipSeq	cell=SK-N-SH	treatment=None	antibody=p300
wgEncodeHaibTfbsSknshP300V0422111PkRep2.broadPeak.gz	dataType=ChipSeq	cell=SK-N-SH	treatment=None	antibody=p300
wgEncodeHaibTfbsSknshPbx3V0422111PkRep1.broadPeak.gz	dataType=ChipSeq	cell=SK-N-SH	treatment=None	antibody=Pbx3
wgEncodeHaibTfbsSknshPbx3V0422111PkRep2.broadPeak.gz	dataType=ChipSeq	cell=SK-N-SH	treatment=None	antibody=Pbx3
wgEncodeHaibTfbsSknshPol24h8V0416101PkRep1.broadPeak.gz	dataType=ChipSeq	cell=SK-N-SH	treatment=None	antibody=Pol2-4H8
wgEncodeHaibTfbsSknshPol24h8V0416101PkRep2.broadPeak.gz	dataType=ChipSeq	cell=SK-N-SH	treatment=None	antibody=Pol2-4H8
wgEncodeHaibTfbsSknshraCtcfV0416102PkRep1.broadPeak.gz	dataType=ChipSeq	cell=SK-N-SH_RA	treatment=None	antibody=CTCF
wgEncodeHaibTfbsSknshraCtcfV0416102PkRep2.broadPeak.gz	dataType=ChipSeq	cell=SK-N-SH_RA	treatment=None	antibody=CTCF
wgEncodeHaibTfbsSknshraP300V0416102PkRep1.broadPeak.gz	dataType=ChipSeq	cell=SK-N-SH_RA	treatment=None	antibody=p300
wgEncodeHaibTfbsSknshraP300V0416102PkRep2.broadPeak.gz	dataType=ChipSeq	cell=SK-N-SH_RA	treatment=None	antibody=p300
wgEncodeHaibTfbsSknshraRad21V0416102PkRep1.broadPeak.gz	dataType=ChipSeq	cell=SK-N-SH_RA	treatment=None	antibody=Rad21
wgEncodeHaibTfbsSknshraRad21V0416102PkRep2.broadPeak.gz	dataType=ChipSeq	cell=SK-N-SH_RA	treatment=None	antibody=Rad21
wgEncodeHaibTfbsSknshraUsf1sc8983V0416102PkRep1.broadPeak.gz	dataType=ChipSeq	cell=SK-N-SH_RA	treatment=None	antibody=USF1_(SC-8983)
wgEncodeHaibTfbsSknshraUsf1sc8983V0416102PkRep2.broadPeak.gz	dataType=ChipSeq	cell=SK-N-SH_RA	treatment=None	antibody=USF1_(SC-8983)
wgEncodeHaibTfbsSknshraYy1sc281V0416102PkRep1.broadPeak.gz	dataType=ChipSeq	cell=SK-N-SH_RA	treatment=None	antibody=YY1_(SC-281)
wgEncodeHaibTfbsSknshraYy1sc281V0416102PkRep2.broadPeak.gz	dataType=ChipSeq	cell=SK-N-SH_RA	treatment=None	antibody=YY1_(SC-281)
wgEncodeHaibTfbsSknshRxraV0422111PkRep1.broadPeak.gz	dataType=ChipSeq	cell=SK-N-SH	treatment=None	antibody=RXRA
wgEncodeHaibTfbsSknshRxraV0422111PkRep2.broadPeak.gz	dataType=ChipSeq	cell=SK-N-SH	treatment=None	antibody=RXRA
wgEncodeHaibTfbsSknshSin3ak20V0416101PkRep1.broadPeak.gz	dataType=ChipSeq	cell=SK-N-SH	treatment=None	antibody=Sin3Ak-20
wgEncodeHaibTfbsSknshSin3ak20V0416101PkRep2.broadPeak.gz	dataType=ChipSeq	cell=SK-N-SH	treatment=None	antibody=Sin3Ak-20
wgEncodeHaibTfbsSknshTaf1V0416101PkRep1.broadPeak.gz	dataType=ChipSeq	cell=SK-N-SH	treatment=None	antibody=TAF1
wgEncodeHaibTfbsSknshTaf1V0416101PkRep2.broadPeak.gz	dataType=ChipSeq	cell=SK-N-SH	treatment=None	antibody=TAF1
wgEncodeHaibTfbsSknshTcf12V0422111PkRep1.broadPeak.gz	dataType=ChipSeq	cell=SK-N-SH	treatment=None	antibody=TCF12
wgEncodeHaibTfbsSknshTcf12V0422111PkRep2.broadPeak.gz	dataType=ChipSeq	cell=SK-N-SH	treatment=None	antibody=TCF12
wgEncodeHaibTfbsSknshTead4sc101184V0422111PkRep1.broadPeak.gz	dataType=ChipSeq	cell=SK-N-SH	treatment=None	antibody=TEAD4_(SC-101184)
wgEncodeHaibTfbsSknshTead4sc101184V0422111PkRep2.broadPeak.gz	dataType=ChipSeq	cell=SK-N-SH	treatment=None	antibody=TEAD4_(SC-101184)
wgEncodeHaibTfbsSknshUsf1V0422111PkRep1.broadPeak.gz	dataType=ChipSeq	cell=SK-N-SH	treatment=None	antibody=USF-1
wgEncodeHaibTfbsSknshUsf1V0422111PkRep2.broadPeak.gz	dataType=ChipSeq	cell=SK-N-SH	treatment=None	antibody=USF-1
wgEncodeHaibTfbsSknshYy1sc281V0422111PkRep1.broadPeak.gz	dataType=ChipSeq	cell=SK-N-SH	treatment=None	antibody=YY1_(SC-281)
wgEncodeHaibTfbsSknshYy1sc281V0422111PkRep2.broadPeak.gz	dataType=ChipSeq	cell=SK-N-SH	treatment=None	antibody=YY1_(SC-281)
wgEncodeHaibTfbsSknshZbtb33V0422111PkRep1.broadPeak.gz	dataType=ChipSeq	cell=SK-N-SH	treatment=None	antibody=ZBTB33
wgEncodeHaibTfbsSknshZbtb33V0422111PkRep2.broadPeak.gz	dataType=ChipSeq	cell=SK-N-SH	treatment=None	antibody=ZBTB33
wgEncodeHaibTfbsT47dCtcfsc5916V0416102Dm002p1hPkRep1.broadPeak.gz	dataType=ChipSeq	cell=T-47D	treatment=DMSO_0.02pct	antibody=CTCF_(SC-5916)
wgEncodeHaibTfbsT47dCtcfsc5916V0416102Dm002p1hPkRep2.broadPeak.gz	dataType=ChipSeq	cell=T-47D	treatment=DMSO_0.02pct	antibody=CTCF_(SC-5916)
wgEncodeHaibTfbsT47dEraaV0416102Bpa1hPkRep1.broadPeak.gz	dataType=ChipSeq	cell=T-47D	treatment=BPA_100nM	antibody=ERalpha_a
wgEncodeHaibTfbsT47dEraaV0416102Bpa1hPkRep2.broadPeak.gz	dataType=ChipSeq	cell=T-47D	treatment=BPA_100nM	antibody=ERalpha_a
wgEncodeHaibTfbsT47dEralphaaPcr2xGen1hPkRep1.broadPeak.gz	dataType=ChipSeq	cell=T-47D	treatment=Genistein_100nM	antibody=ERalpha_a
wgEncodeHaibTfbsT47dEralphaaPcr2xGen1hPkRep2.broadPeak.gz	dataType=ChipSeq	cell=T-47D	treatment=Genistein_100nM	antibody=ERalpha_a
wgEncodeHaibTfbsT47dEralphaaV0416102Est10nm1hPkRep1.broadPeak.gz	dataType=ChipSeq	cell=T-47D	treatment=Estradiol_10nM	antibody=ERalpha_a
wgEncodeHaibTfbsT47dEralphaaV0416102Est10nm1hPkRep2.broadPeak.gz	dataType=ChipSeq	cell=T-47D	treatment=Estradiol_10nM	antibody=ERalpha_a
wgEncodeHaibTfbsT47dFoxa1sc6553V0416102Dm002p1hPkRep1.broadPeak.gz	dataType=ChipSeq	cell=T-47D	treatment=DMSO_0.02pct	antibody=FOXA1_(SC-6553)
wgEncodeHaibTfbsT47dFoxa1sc6553V0416102Dm002p1hPkRep2.broadPeak.gz	dataType=ChipSeq	cell=T-47D	treatment=DMSO_0.02pct	antibody=FOXA1_(SC-6553)
wgEncodeHaibTfbsT47dGata3sc268V0416102Dm002p1hPkRep1.broadPeak.gz	dataType=ChipSeq	cell=T-47D	treatment=DMSO_0.02pct	antibody=GATA3_(SC-268)
wgEncodeHaibTfbsT47dGata3sc268V0416102Dm002p1hPkRep2.broadPeak.gz	dataType=ChipSeq	cell=T-47D	treatment=DMSO_0.02pct	antibody=GATA3_(SC-268)
wgEncodeHaibTfbsT47dJundV0422111PkRep1.broadPeak.gz	dataType=ChipSeq	cell=T-47D	treatment=None	antibody=JunD
wgEncodeHaibTfbsT47dJundV0422111PkRep2.broadPeak.gz	dataType=ChipSeq	cell=T-47D	treatment=None	antibody=JunD
wgEncodeHaibTfbsT47dP300V0416102Dm002p1hPkRep1.broadPeak.gz	dataType=ChipSeq	cell=T-47D	treatment=DMSO_0.02pct	antibody=p300
wgEncodeHaibTfbsT47dP300V0416102Dm002p1hPkRep2.broadPeak.gz	dataType=ChipSeq	cell=T-47D	treatment=DMSO_0.02pct	antibody=p300
wgEncodeHaibTfbsU87NrsfPcr2xPkRep1.broadPeak.gz	dataType=ChipSeq	cell=U87	treatment=None	antibody=NRSF
wgEncodeHaibTfbsU87NrsfPcr2xPkRep1V2.broadPeak.gz	dataType=ChipSeq	cell=U87	treatment=None	antibody=NRSF
wgEncodeHaibTfbsU87NrsfPcr2xPkRep2.broadPeak.gz	dataType=ChipSeq	cell=U87	treatment=None	antibody=NRSF
wgEncodeHaibTfbsU87NrsfPcr2xPkRep2V2.broadPeak.gz	dataType=ChipSeq	cell=U87	treatment=None	antibody=NRSF
wgEncodeHaibTfbsU87Pol24h8V0416101PkRep1.broadPeak.gz	dataType=ChipSeq	cell=U87	treatment=None	antibody=Pol2-4H8
wgEncodeHaibTfbsU87Pol24h8V0416101PkRep1V2.broadPeak.gz	dataType=ChipSeq	cell=U87	treatment=None	antibody=Pol2-4H8
wgEncodeHaibTfbsU87Pol24h8V0416101PkRep2.broadPeak.gz	dataType=ChipSeq	cell=U87	treatment=None	antibody=Pol2-4H8
wgEncodeHaibTfbsU87Pol24h8V0416101PkRep2V2.broadPeak.gz	dataType=ChipSeq	cell=U87	treatment=None	antibody=Pol2-4H8
wgEncodeOpenChromChipA549CtcfPkRep1.narrowPeak.gz	dataType=ChipSeq	cell=A549	treatment=None	antibody=CTCF
wgEncodeOpenChromChipA549Pol2PkRep1.narrowPeak.gz	dataType=ChipSeq	cell=A549	treatment=None	antibody=Pol2
wgEncodeOpenChromChipFibroblCtcfPkRep1.narrowPeak.gz	dataType=ChipSeq	cell=Fibrobl	treatment=None	antibody=CTCF
wgEncodeOpenChromChipGlioblaCtcfPkRep1.narrowPeak.gz	dataType=ChipSeq	cell=Gliobla	treatment=None	antibody=CTCF
wgEncodeOpenChromChipGlioblaPol2PkRep1.narrowPeak.gz	dataType=ChipSeq	cell=Gliobla	treatment=None	antibody=Pol2
wgEncodeOpenChromChipGm10248CtcfPkRep1.narrowPeak.gz	dataType=ChipSeq	cell=GM10248	antibody=CTCF	replicate=1
wgEncodeOpenChromChipGm10266CtcfPkRep1.narrowPeak.gz	dataType=ChipSeq	cell=GM10266	antibody=CTCF	replicate=1
wgEncodeOpenChromChipGm12878CmycPk.narrowPeak.gz	dataType=ChipSeq	cell=GM12878	treatment=None	antibody=c-Myc
wgEncodeOpenChromChipGm12878CtcfPkRep1.narrowPeak.gz	dataType=ChipSeq	cell=GM12878	treatment=None	antibody=CTCF
wgEncodeOpenChromChipGm12878Pol2Pk.narrowPeak.gz	dataType=ChipSeq	cell=GM12878	treatment=None	antibody=Pol2
wgEncodeOpenChromChipGm12891CtcfPk.narrowPeak.gz	dataType=ChipSeq	cell=GM12891	treatment=None	antibody=CTCF
wgEncodeOpenChromChipGm12892CtcfPk.narrowPeak.gz	dataType=ChipSeq	cell=GM12892	treatment=None	antibody=CTCF
wgEncodeOpenChromChipGm13976CtcfPkRep1.narrowPeak.gz	dataType=ChipSeq	cell=GM13976	antibody=CTCF	replicate=1
wgEncodeOpenChromChipGm13977CtcfPkRep1.narrowPeak.gz	dataType=ChipSeq	cell=GM13977	antibody=CTCF	replicate=1
wgEncodeOpenChromChipGm19238CtcfPk.narrowPeak.gz	dataType=ChipSeq	cell=GM19238	treatment=None	antibody=CTCF
wgEncodeOpenChromChipGm19239CtcfPk.narrowPeak.gz	dataType=ChipSeq	cell=GM19239	treatment=None	antibody=CTCF
wgEncodeOpenChromChipGm19240CtcfPk.narrowPeak.gz	dataType=ChipSeq	cell=GM19240	treatment=None	antibody=CTCF
wgEncodeOpenChromChipGm20000CtcfPkRep1.narrowPeak.gz	dataType=ChipSeq	cell=GM20000	antibody=CTCF	replicate=1
wgEncodeOpenChromChipH1hescCmycPk.narrowPeak.gz	dataType=ChipSeq	cell=H1-hESC	treatment=None	antibody=c-Myc
wgEncodeOpenChromChipH1hescCtcfPk.narrowPeak.gz	dataType=ChipSeq	cell=H1-hESC	treatment=None	antibody=CTCF
wgEncodeOpenChromChipH1hescPol2Pk.narrowPeak.gz	dataType=ChipSeq	cell=H1-hESC	treatment=None	antibody=Pol2
wgEncodeOpenChromChipHelas3CmycPk.narrowPeak.gz	dataType=ChipSeq	cell=HeLa-S3	treatment=None	antibody=c-Myc
wgEncodeOpenChromChipHelas3CtcfPk.narrowPeak.gz	dataType=ChipSeq	cell=HeLa-S3	treatment=None	antibody=CTCF
wgEncodeOpenChromChipHelas3Pol2Pk.narrowPeak.gz	dataType=ChipSeq	cell=HeLa-S3	treatment=None	antibody=Pol2
wgEncodeOpenChromChipHepg2CmycPk.narrowPeak.gz	dataType=ChipSeq	cell=HepG2	treatment=None	antibody=c-Myc
wgEncodeOpenChromChipHepg2CtcfPk.narrowPeak.gz	dataType=ChipSeq	cell=HepG2	treatment=None	antibody=CTCF
wgEncodeOpenChromChipHepg2Pol2Pk.narrowPeak.gz	dataType=ChipSeq	cell=HepG2	treatment=None	antibody=Pol2
wgEncodeOpenChromChipHuvecCmycPk.narrowPeak.gz	dataType=ChipSeq	cell=HUVEC	treatment=None	antibody=c-Myc
wgEncodeOpenChromChipHuvecCtcfPk.narrowPeak.gz	dataType=ChipSeq	cell=HUVEC	treatment=None	antibody=CTCF
wgEncodeOpenChromChipHuvecPol2Pk.narrowPeak.gz	dataType=ChipSeq	cell=HUVEC	treatment=None	antibody=Pol2
wgEncodeOpenChromChipK562CmycPk.narrowPeak.gz	dataType=ChipSeq	cell=K562	treatment=None	antibody=c-Myc
wgEncodeOpenChromChipK562CtcfPk.narrowPeak.gz	dataType=ChipSeq	cell=K562	treatment=None	antibody=CTCF
wgEncodeOpenChromChipK562Pol2Pk.narrowPeak.gz	dataType=ChipSeq	cell=K562	treatment=None	antibody=Pol2
wgEncodeOpenChromChipKidneyocCtcfPkRep1.narrowPeak.gz	dataType=ChipSeq	cell=Kidney_OC	antibody=CTCF	replicate=1
wgEncodeOpenChromChipLncapCtcfAndroPkRep1.narrowPeak.gz	dataType=ChipSeq	cell=LNCaP	treatment=androgen	antibody=CTCF
wgEncodeOpenChromChipLncapCtcfPkRep1.narrowPeak.gz	dataType=ChipSeq	cell=LNCaP	antibody=CTCF	replicate=1
wgEncodeOpenChromChipLungocCtcfPkRep1.narrowPeak.gz	dataType=ChipSeq	cell=Lung_OC	antibody=CTCF	replicate=1
wgEncodeOpenChromChipMcf7CmycEstroPkRep1.narrowPeak.gz	dataType=ChipSeq	cell=MCF-7	treatment=estrogen	antibody=c-Myc
wgEncodeOpenChromChipMcf7CmycSerumstimPkRep1.narrowPeak.gz	dataType=ChipSeq	cell=MCF-7	treatment=serum_stimulated_media	antibody=c-Myc
wgEncodeOpenChromChipMcf7CmycSerumstvdPkRep1.narrowPeak.gz	dataType=ChipSeq	cell=MCF-7	treatment=serum_starved_media	antibody=c-Myc
wgEncodeOpenChromChipMcf7CmycVehPkRep1.narrowPeak.gz	dataType=ChipSeq	cell=MCF-7	treatment=vehicle	antibody=c-Myc
wgEncodeOpenChromChipMcf7CtcfEstroPkRep1.narrowPeak.gz	dataType=ChipSeq	cell=MCF-7	treatment=estrogen	antibody=CTCF
wgEncodeOpenChromChipMcf7CtcfPk.narrowPeak.gz	dataType=ChipSeq	cell=MCF-7	treatment=None	antibody=CTCF
wgEncodeOpenChromChipMcf7CtcfSerumstimPkRep1.narrowPeak.gz	dataType=ChipSeq	cell=MCF-7	treatment=serum_stimulated_media	antibody=CTCF
wgEncodeOpenChromChipMcf7CtcfSerumstvdPkRep1.narrowPeak.gz	dataType=ChipSeq	cell=MCF-7	treatment=serum_starved_media	antibody=CTCF
wgEncodeOpenChromChipMcf7CtcfVehPkRep1.narrowPeak.gz	dataType=ChipSeq	cell=MCF-7	treatment=vehicle	antibody=CTCF
wgEncodeOpenChromChipMcf7Pol2PkRep1.narrowPeak.gz	dataType=ChipSeq	cell=MCF-7	treatment=None	antibody=Pol2
wgEncodeOpenChromChipMcf7Pol2SerumstimPkRep1.narrowPeak.gz	dataType=ChipSeq	cell=MCF-7	treatment=serum_stimulated_media	antibody=Pol2
wgEncodeOpenChromChipMcf7Pol2SerumstvdPkRep1.narrowPeak.gz	dataType=ChipSeq	cell=MCF-7	treatment=serum_starved_media	antibody=Pol2
wgEncodeOpenChromChipMedulloCtcfPkRep1.narrowPeak.gz	dataType=ChipSeq	cell=Medullo	antibody=CTCF	replicate=1
wgEncodeOpenChromChipNhekCtcfPk.narrowPeak.gz	dataType=ChipSeq	cell=NHEK	treatment=None	antibody=CTCF
wgEncodeOpenChromChipPancreasocCtcfPkRep1.narrowPeak.gz	dataType=ChipSeq	cell=Pancreas_OC	antibody=CTCF	replicate=1
wgEncodeOpenChromChipProgfibCtcfPkRep1.narrowPeak.gz	dataType=ChipSeq	cell=ProgFib	treatment=None	antibody=CTCF
wgEncodeOpenChromChipProgfibPol2PkRep1.narrowPeak.gz	dataType=ChipSeq	cell=ProgFib	treatment=None	antibody=Pol2
wgEncodeOpenChromChipSpleenocCtcfPkRep1.narrowPeak.gz	dataType=ChipSeq	cell=Spleen_OC	antibody=CTCF	replicate=1
wgEncodeOpenChromDnase8988tPk.narrowPeak.gz	dataType=DnaseSeq	cell=8988T
wgEncodeOpenChromDnaseA549Pk.narrowPeak.gz	dataType=DnaseSeq	cell=A549
wgEncodeOpenChromDnaseAdultcd4th0Pk.narrowPeak.gz	dataType=DnaseSeq	cell=Adult_CD4_Th0
wgEncodeOpenChromDnaseAdultcd4th1Pk.narrowPeak.gz	dataType=DnaseSeq	cell=Adult_CD4_Th1
wgEncodeOpenChromDnaseAosmcSerumfreePk.narrowPeak.gz	dataType=DnaseSeq	cell=AoSMC
wgEncodeOpenChromDnaseCd20ro01794Pk.narrowPeak.gz	dataType=DnaseSeq	cell=CD20+_RO01794
wgEncodeOpenChromDnaseCerebellumocPk.narrowPeak.gz	dataType=DnaseSeq	cell=Cerebellum_OC
wgEncodeOpenChromDnaseCerebrumfrontalocPk.narrowPeak.gz	dataType=DnaseSeq	cell=Cerebrum_frontal_OC
wgEncodeOpenChromDnaseChorionPk.narrowPeak.gz	dataType=DnaseSeq	cell=Chorion
wgEncodeOpenChromDnaseCllPk.narrowPeak.gz	dataType=DnaseSeq	cell=CLL
wgEncodeOpenChromDnaseColo829Pk.narrowPeak.gz	dataType=DnaseSeq	cell=Colo829
wgEncodeOpenChromDnaseEcc1Dm002p1hPk.narrowPeak.gz	dataType=DnaseSeq	cell=ECC-1
wgEncodeOpenChromDnaseEcc1Est10nm30mPk.narrowPeak.gz	dataType=DnaseSeq	cell=ECC-1
wgEncodeOpenChromDnaseFibroblgm03348LenticonPk.narrowPeak.gz	dataType=DnaseSeq	cell=Fibrobl_GM03348
wgEncodeOpenChromDnaseFibroblgm03348LentimyodPk.narrowPeak.gz	dataType=DnaseSeq	cell=Fibrobl_GM03348
wgEncodeOpenChromDnaseFibroblgm03348Pk.narrowPeak.gz	dataType=DnaseSeq	cell=Fibrobl_GM03348
wgEncodeOpenChromDnaseFibroblPk.narrowPeak.gz	dataType=DnaseSeq	cell=Fibrobl
wgEncodeOpenChromDnaseFibropag08395Pk.narrowPeak.gz	dataType=DnaseSeq	cell=FibroP_AG08395
wgEncodeOpenChromDnaseFibropag08396Pk.narrowPeak.gz	dataType=DnaseSeq	cell=FibroP_AG08396
wgEncodeOpenChromDnaseFibropag20443Pk.narrowPeak.gz	dataType=DnaseSeq	cell=FibroP_AG20443
wgEncodeOpenChromDnaseFibropPk.narrowPeak.gz	dataType=DnaseSeq	cell=FibroP
wgEncodeOpenChromDnaseFrontalcortexocPk.narrowPeak.gz	dataType=DnaseSeq	cell=Frontal_cortex_OC
wgEncodeOpenChromDnaseGcbcellPk.narrowPeak.gz	dataType=DnaseSeq	cell=GC_B_cell
wgEncodeOpenChromDnaseGlioblaPk.narrowPeak.gz	dataType=DnaseSeq	cell=Gliobla
wgEncodeOpenChromDnaseGm10248Pk.narrowPeak.gz	dataType=DnaseSeq	cell=GM10248
wgEncodeOpenChromDnaseGm10266Pk.narrowPeak.gz	dataType=DnaseSeq	cell=GM10266
wgEncodeOpenChromDnaseGm12878Pk.narrowPeak.gz	dataType=DnaseSeq	cell=GM12878
wgEncodeOpenChromDnaseGm12891Pk.narrowPeak.gz	dataType=DnaseSeq	cell=GM12891
wgEncodeOpenChromDnaseGm12892Pk.narrowPeak.gz	dataType=DnaseSeq	cell=GM12892
wgEncodeOpenChromDnaseGm13976Pk.narrowPeak.gz	dataType=DnaseSeq	cell=GM13976
wgEncodeOpenChromDnaseGm13977Pk.narrowPeak.gz	dataType=DnaseSeq	cell=GM13977
wgEncodeOpenChromDnaseGm18507Pk.narrowPeak.gz	dataType=DnaseSeq	cell=GM18507
wgEncodeOpenChromDnaseGm19238Pk.narrowPeak.gz	dataType=DnaseSeq	cell=GM19238
wgEncodeOpenChromDnaseGm19239Pk.narrowPeak.gz	dataType=DnaseSeq	cell=GM19239
wgEncodeOpenChromDnaseGm19240Pk.narrowPeak.gz	dataType=DnaseSeq	cell=GM19240
wgEncodeOpenChromDnaseGm20000Pk.narrowPeak.gz	dataType=DnaseSeq	cell=GM20000
wgEncodeOpenChromDnaseH1hescPk.narrowPeak.gz	dataType=DnaseSeq	cell=H1-hESC
wgEncodeOpenChromDnaseH7esPk.narrowPeak.gz	dataType=DnaseSeq	cell=H7-hESC
wgEncodeOpenChromDnaseH9esPk.narrowPeak.gz	dataType=DnaseSeq	cell=H9ES
wgEncodeOpenChromDnaseHeartocPk.narrowPeak.gz	dataType=DnaseSeq	cell=Heart_OC
wgEncodeOpenChromDnaseHek293tPk.narrowPeak.gz	dataType=DnaseSeq	cell=HEK293T
wgEncodeOpenChromDnaseHelas3Ifna4hPk.narrowPeak.gz	dataType=DnaseSeq	cell=HeLa-S3
wgEncodeOpenChromDnaseHelas3Pk.narrowPeak.gz	dataType=DnaseSeq	cell=HeLa-S3
wgEncodeOpenChromDnaseHepatocytesPk.narrowPeak.gz	dataType=DnaseSeq	cell=Hepatocytes
wgEncodeOpenChromDnaseHepg2Pk.narrowPeak.gz	dataType=DnaseSeq	cell=HepG2
wgEncodeOpenChromDnaseHmecPk.narrowPeak.gz	dataType=DnaseSeq	cell=HMEC
wgEncodeOpenChromDnaseHpde6e6e7Pk.narrowPeak.gz	dataType=DnaseSeq	cell=HPDE6-E6E7
wgEncodeOpenChromDnaseHsmmembPk.narrowPeak.gz	dataType=DnaseSeq	cell=HSMM_emb
wgEncodeOpenChromDnaseHsmmfshdPk.narrowPeak.gz	dataType=DnaseSeq	cell=HSMM_FSHD
wgEncodeOpenChromDnaseHsmmPk.narrowPeak.gz	dataType=DnaseSeq	cell=HSMM
wgEncodeOpenChromDnaseHsmmtPk.narrowPeak.gz	dataType=DnaseSeq	cell=HSMMtube
wgEncodeOpenChromDnaseHtr8Pk.narrowPeak.gz	dataType=DnaseSeq	cell=HTR8svn
wgEncodeOpenChromDnaseHuh75Pk.narrowPeak.gz	dataType=DnaseSeq	cell=Huh-7.5
wgEncodeOpenChromDnaseHuh7Pk.narrowPeak.gz	dataType=DnaseSeq	cell=Huh-7
wgEncodeOpenChromDnaseHuvecPk.narrowPeak.gz	dataType=DnaseSeq	cell=HUVEC
wgEncodeOpenChromDnaseImr90Pk.narrowPeak.gz	dataType=DnaseSeq	cell=IMR90
wgEncodeOpenChromDnaseIpscwru1Pk.narrowPeak.gz	dataType=DnaseSeq	cell=iPS_CWRU1
wgEncodeOpenChromDnaseIpsnihi11Pk.narrowPeak.gz	dataType=DnaseSeq	cell=iPS_NIHi11
wgEncodeOpenChromDnaseIpsnihi7Pk.narrowPeak.gz	dataType=DnaseSeq	cell=iPS_NIHi7
wgEncodeOpenChromDnaseIpsPk.narrowPeak.gz	dataType=DnaseSeq	cell=iPS
wgEncodeOpenChromDnaseIshikawaEst10nm30mPk.narrowPeak.gz	dataType=DnaseSeq	cell=Ishikawa
wgEncodeOpenChromDnaseIshikawaTam10030Pk.narrowPeak.gz	dataType=DnaseSeq	cell=Ishikawa
wgEncodeOpenChromDnaseK562G1phasePk.narrowPeak.gz	dataType=DnaseSeq	cell=K562
wgEncodeOpenChromDnaseK562G2mphasePk.narrowPeak.gz	dataType=DnaseSeq	cell=K562
wgEncodeOpenChromDnaseK562NabutPk.narrowPeak.gz	dataType=DnaseSeq	cell=K562
wgEncodeOpenChromDnaseK562Pk.narrowPeak.gz	dataType=DnaseSeq	cell=K562
wgEncodeOpenChromDnaseK562PkV2.narrowPeak.gz	dataType=DnaseSeq	cell=K562
wgEncodeOpenChromDnaseK562Saha1u72hrPk.narrowPeak.gz	dataType=DnaseSeq	cell=K562
wgEncodeOpenChromDnaseK562SahactrlPk.narrowPeak.gz	dataType=DnaseSeq	cell=K562
wgEncodeOpenChromDnaseLncapAndroPk.narrowPeak.gz	dataType=DnaseSeq	cell=LNCaP
wgEncodeOpenChromDnaseLncapPk.narrowPeak.gz	dataType=DnaseSeq	cell=LNCaP
wgEncodeOpenChromDnaseMcf7CtcfshrnaPk.narrowPeak.gz	dataType=DnaseSeq	cell=MCF-7
wgEncodeOpenChromDnaseMcf7HypoxlacconPk.narrowPeak.gz	dataType=DnaseSeq	cell=MCF-7
wgEncodeOpenChromDnaseMcf7HypoxlacPk.narrowPeak.gz	dataType=DnaseSeq	cell=MCF-7
wgEncodeOpenChromDnaseMcf7Pk.narrowPeak.gz	dataType=DnaseSeq	cell=MCF-7
wgEncodeOpenChromDnaseMcf7RandshrnaPk.narrowPeak.gz	dataType=DnaseSeq	cell=MCF-7
wgEncodeOpenChromDnaseMedullod341Pk.narrowPeak.gz	dataType=DnaseSeq	cell=Medullo_D341
wgEncodeOpenChromDnaseMedulloPk.narrowPeak.gz	dataType=DnaseSeq	cell=Medullo
wgEncodeOpenChromDnaseMel2183Pk.narrowPeak.gz	dataType=DnaseSeq	cell=Mel_2183
wgEncodeOpenChromDnaseMelanoPk.narrowPeak.gz	dataType=DnaseSeq	cell=Melano
wgEncodeOpenChromDnaseMonocd14Pk.narrowPeak.gz	dataType=DnaseSeq	cell=Monocytes-CD14+
wgEncodeOpenChromDnaseMyometrPk.narrowPeak.gz	dataType=DnaseSeq	cell=Myometr
wgEncodeOpenChromDnaseNaivebcellPk.narrowPeak.gz	dataType=DnaseSeq	cell=Naive_B_cell
wgEncodeOpenChromDnaseNhekPk.narrowPeak.gz	dataType=DnaseSeq	cell=NHEK
wgEncodeOpenChromDnaseOlfneurospherePk.narrowPeak.gz	dataType=DnaseSeq	cell=Olf_neurosphere
wgEncodeOpenChromDnaseOsteoblPk.narrowPeak.gz	dataType=DnaseSeq	cell=Osteobl
wgEncodeOpenChromDnasePanisdPk.narrowPeak.gz	dataType=DnaseSeq	cell=PanIsletD
wgEncodeOpenChromDnasePanisletsPk.narrowPeak.gz	dataType=DnaseSeq	cell=PanIslets
wgEncodeOpenChromDnasePhtePk.narrowPeak.gz	dataType=DnaseSeq	cell=pHTE
wgEncodeOpenChromDnaseProgfibPk.narrowPeak.gz	dataType=DnaseSeq	cell=ProgFib
wgEncodeOpenChromDnasePsoasmuscleocPk.narrowPeak.gz	dataType=DnaseSeq	cell=Psoas_muscle_OC
wgEncodeOpenChromDnaseRwpe1Pk.narrowPeak.gz	dataType=DnaseSeq	cell=RWPE1
wgEncodeOpenChromDnaseSknshPk.narrowPeak.gz	dataType=DnaseSeq	cell=SK-N-SH
wgEncodeOpenChromDnaseStellatePk.narrowPeak.gz	dataType=DnaseSeq	cell=Stellate
wgEncodeOpenChromDnaseT47dEst10nm30mPk.narrowPeak.gz	dataType=DnaseSeq	cell=T-47D
wgEncodeOpenChromDnaseT47dPk.narrowPeak.gz	dataType=DnaseSeq	cell=T-47D
wgEncodeOpenChromDnaseUrothelPkV2.narrowPeak.gz	dataType=DnaseSeq	cell=Urothelia
wgEncodeOpenChromDnaseUrothelUt189PkV2.narrowPeak.gz	dataType=DnaseSeq	cell=Urothelia
wgEncodeOpenChromDnaseUrotsaPk.narrowPeak.gz	dataType=DnaseSeq	cell=Urotsa
wgEncodeOpenChromDnaseUrotsaUt189Pk.narrowPeak.gz	dataType=DnaseSeq	cell=Urotsa
wgEncodeOpenChromFaireA549Pk.narrowPeak.gz	dataType=FaireSeq	cell=A549
wgEncodeOpenChromFaireAstrocyPk.narrowPeak.gz	dataType=FaireSeq	cell=Astrocy
wgEncodeOpenChromFaireColonocPk.narrowPeak.gz	dataType=FaireSeq	cell=Colon_OC
wgEncodeOpenChromFaireEndometriumocPk.narrowPeak.gz	dataType=FaireSeq	cell=Endometrium_OC
wgEncodeOpenChromFaireFrontalcortexocPk.narrowPeak.gz	dataType=FaireSeq	cell=Frontal_cortex_OC
wgEncodeOpenChromFaireGlioblaPk.narrowPeak.gz	dataType=FaireSeq	cell=Gliobla
wgEncodeOpenChromFaireGm12878Pk.narrowPeak.gz	dataType=FaireSeq	cell=GM12878
wgEncodeOpenChromFaireGm12891Pk.narrowPeak.gz	dataType=FaireSeq	cell=GM12891
wgEncodeOpenChromFaireGm12892Pk.narrowPeak.gz	dataType=FaireSeq	cell=GM12892
wgEncodeOpenChromFaireGm18507Pk.narrowPeak.gz	dataType=FaireSeq	cell=GM18507
wgEncodeOpenChromFaireGm19239Pk.narrowPeak.gz	dataType=FaireSeq	cell=GM19239
wgEncodeOpenChromFaireH1hescPk.narrowPeak.gz	dataType=FaireSeq	cell=H1-hESC
wgEncodeOpenChromFaireHelas3Ifna4hPk.narrowPeak.gz	dataType=FaireSeq	cell=HeLa-S3
wgEncodeOpenChromFaireHelas3Ifng4hPk.narrowPeak.gz	dataType=FaireSeq	cell=HeLa-S3
wgEncodeOpenChromFaireHelas3Pk.narrowPeak.gz	dataType=FaireSeq	cell=HeLa-S3
wgEncodeOpenChromFaireHepg2Pk.narrowPeak.gz	dataType=FaireSeq	cell=HepG2
wgEncodeOpenChromFaireHtr8Pk.narrowPeak.gz	dataType=FaireSeq	cell=HTR8svn
wgEncodeOpenChromFaireHuvecPk.narrowPeak.gz	dataType=FaireSeq	cell=HUVEC
wgEncodeOpenChromFaireK562NabutPk.narrowPeak.gz	dataType=FaireSeq	cell=K562
wgEncodeOpenChromFaireK562OhureaPk.narrowPeak.gz	dataType=FaireSeq	cell=K562
wgEncodeOpenChromFaireK562Pk.narrowPeak.gz	dataType=FaireSeq	cell=K562
wgEncodeOpenChromFaireKidneyocPk.narrowPeak.gz	dataType=FaireSeq	cell=Kidney_OC
wgEncodeOpenChromFaireMcf7Est10nm30mPk.narrowPeak.gz	dataType=FaireSeq	cell=MCF-7
wgEncodeOpenChromFaireMcf7HypoxlacPk.narrowPeak.gz	dataType=FaireSeq	cell=MCF-7
wgEncodeOpenChromFaireMcf7VehPk.narrowPeak.gz	dataType=FaireSeq	cell=MCF-7
wgEncodeOpenChromFaireMedulloPk.narrowPeak.gz	dataType=FaireSeq	cell=Medullo
wgEncodeOpenChromFaireMrta2041Pk.narrowPeak.gz	dataType=FaireSeq	cell=MRT_A204
wgEncodeOpenChromFaireMrtg4016Pk.narrowPeak.gz	dataType=FaireSeq	cell=MRT_G401
wgEncodeOpenChromFaireMrtttc549Pk.narrowPeak.gz	dataType=FaireSeq	cell=MRT_TTC549
wgEncodeOpenChromFaireNhaPk.narrowPeak.gz	dataType=FaireSeq	cell=NH-A
wgEncodeOpenChromFaireNhbePk.narrowPeak.gz	dataType=FaireSeq	cell=NHBE
wgEncodeOpenChromFaireNhekPk.narrowPeak.gz	dataType=FaireSeq	cell=NHEK
wgEncodeOpenChromFairePancreasocPk.narrowPeak.gz	dataType=FaireSeq	cell=Pancreas_OC
wgEncodeOpenChromFairePanisletsPk.narrowPeak.gz	dataType=FaireSeq	cell=PanIslets
wgEncodeOpenChromFaireRcc7860Pk.narrowPeak.gz	dataType=FaireSeq	cell=RCC_7860
wgEncodeOpenChromFaireSmallintestineocPk.narrowPeak.gz	dataType=FaireSeq	cell=Small_intestine_OC
wgEncodeOpenChromFaireUrotsaPk.narrowPeak.gz	dataType=FaireSeq	cell=Urothelia
wgEncodeOpenChromFaireUrotsaUt189Pk.narrowPeak.gz	dataType=FaireSeq	cell=Urothelia
wgEncodeSunyRipSeqGm12878Elavl1Pk.broadPeak.gz	dataType=RipSeq	cell=GM12878	antibody=ELAVL1
wgEncodeSunyRipSeqGm12878Pabpc1Pk.broadPeak.gz	dataType=RipSeq	cell=GM12878	antibody=PABPC1
wgEncodeSunyRipSeqGm12878RipinputPk.broadPeak.gz	dataType=RipSeq	cell=GM12878	antibody=ripInput
wgEncodeSunyRipSeqK562Elavl1Pk.broadPeak.gz	dataType=RipSeq	cell=K562	antibody=ELAVL1
wgEncodeSunyRipSeqK562Pabpc1Pk.broadPeak.gz	dataType=RipSeq	cell=K562	antibody=PABPC1
wgEncodeSunyRipSeqK562RipinputPk.broadPeak.gz	dataType=RipSeq	cell=K562	antibody=ripInput
wgEncodeSunySwitchgearHt1080Elavl1RbpAssocRna.broadPeak.gz	dataType=Switchgear	cell=HT-1080	antibody=ELAVL1
wgEncodeSunySwitchgearHt1080Igf2bp1RbpAssocRna.broadPeak.gz	dataType=Switchgear	cell=HT-1080	antibody=IGF2BP1
wgEncodeSydhHistoneHct116H3k04me1UcdPk.narrowPeak.gz	dataType=ChipSeq	cell=HCT-116	treatment=None	antibody=H3K4me1
wgEncodeSydhHistoneHct116H3k27acUcdPk.narrowPeak.gz	dataType=ChipSeq	cell=HCT-116	treatment=None	antibody=H3K27ac
wgEncodeSydhHistoneK562bH3k27me3bUcdPk.narrowPeak.gz	dataType=ChipSeq	cell=K562	treatment=None	antibody=H3K27me3B
wgEncodeSydhHistoneK562bH3k4me1UcdPk.narrowPeak.gz	dataType=ChipSeq	cell=K562	treatment=None	antibody=H3K4me1
wgEncodeSydhHistoneK562bH3k4me3bUcdPk.narrowPeak.gz	dataType=ChipSeq	cell=K562	treatment=None	antibody=H3K4me3B
wgEncodeSydhHistoneK562bH3k9acbUcdPk.narrowPeak.gz	dataType=ChipSeq	cell=K562	treatment=None	antibody=H3K9acB
wgEncodeSydhHistoneK562H3k27me3bUcdPk.narrowPeak.gz	dataType=ChipSeq	cell=K562	treatment=None	antibody=H3K27me3B
wgEncodeSydhHistoneK562H3k4me1UcdPk.narrowPeak.gz	dataType=ChipSeq	cell=K562	treatment=None	antibody=H3K4me1
wgEncodeSydhHistoneK562H3k4me3bUcdPk.narrowPeak.gz	dataType=ChipSeq	cell=K562	treatment=None	antibody=H3K4me3B
wgEncodeSydhHistoneK562H3k9acbUcdPk.narrowPeak.gz	dataType=ChipSeq	cell=K562	treatment=None	antibody=H3K9acB
wgEncodeSydhHistoneMcf7H3k09me3UcdPk.narrowPeak.gz	dataType=ChipSeq	cell=MCF-7	treatment=None	antibody=H3K9me3
wgEncodeSydhHistoneMcf7H3k27acUcdPk.narrowPeak.gz	dataType=ChipSeq	cell=MCF-7	treatment=None	antibody=H3K27ac
wgEncodeSydhHistoneMcf7H3k27me3bUcdPk.narrowPeak.gz	dataType=ChipSeq	cell=MCF-7	treatment=None	antibody=H3K27me3B
wgEncodeSydhHistoneMcf7H3k36me3bUcdPk.narrowPeak.gz	dataType=ChipSeq	cell=MCF-7	treatment=None	antibody=H3K36me3B
wgEncodeSydhHistoneNt2d1H3k09me3UcdPk.narrowPeak.gz	dataType=ChipSeq	cell=NT2-D1	treatment=None	antibody=H3K9me3
wgEncodeSydhHistoneNt2d1H3k27me3bUcdPk.narrowPeak.gz	dataType=ChipSeq	cell=NT2-D1	treatment=None	antibody=H3K27me3B
wgEncodeSydhHistoneNt2d1H3k36me3bUcdPk.narrowPeak.gz	dataType=ChipSeq	cell=NT2-D1	treatment=None	antibody=H3K36me3B
wgEncodeSydhHistoneNt2d1H3k4me1UcdPk.narrowPeak.gz	dataType=ChipSeq	cell=NT2-D1	treatment=None	antibody=H3K4me1
wgEncodeSydhHistoneNt2d1H3k4me3bUcdPk.narrowPeak.gz	dataType=ChipSeq	cell=NT2-D1	treatment=None	antibody=H3K4me3B
wgEncodeSydhHistoneNt2d1H3k9acbUcdPk.narrowPeak.gz	dataType=ChipSeq	cell=NT2-D1	treatment=None	antibody=H3K9acB
wgEncodeSydhHistonePanc1H3k04me1bUcdPk.narrowPeak.gz	dataType=ChipSeq	cell=PANC-1	treatment=None	antibody=H3K4me1_(pAb-037-050)
wgEncodeSydhHistonePanc1H3k04me3bUcdPk.narrowPeak.gz	dataType=ChipSeq	cell=PANC-1	treatment=None	antibody=H3K4me3B
wgEncodeSydhHistonePanc1H3k27acUcdPk.narrowPeak.gz	dataType=ChipSeq	cell=PANC-1	treatment=None	antibody=H3K27ac
wgEncodeSydhHistonePbmcH3k04me3bUcdPk.narrowPeak.gz	dataType=ChipSeq	cell=PBMC	treatment=None	antibody=H3K4me3B
wgEncodeSydhHistonePbmcH3k27me3bUcdPk.narrowPeak.gz	dataType=ChipSeq	cell=PBMC	treatment=None	antibody=H3K27me3B
wgEncodeSydhHistonePbmcH3k4me1UcdPk.narrowPeak.gz	dataType=ChipSeq	cell=PBMC	treatment=None	antibody=H3K4me1
wgEncodeSydhHistonePbmcH3k9me3UcdPk.narrowPeak.gz	dataType=ChipSeq	cell=PBMC	treatment=None	antibody=H3K9me3
wgEncodeSydhHistoneU2osH3k36me3bUcdPk.narrowPeak.gz	dataType=ChipSeq	cell=U2OS	treatment=None	antibody=H3K36me3B
wgEncodeSydhHistoneU2osH3k9me3UcdPk.narrowPeak.gz	dataType=ChipSeq	cell=U2OS	treatment=None	antibody=H3K9me3
wgEncodeSydhTfbsA549Bhlhe40IggrabPk.narrowPeak.gz	dataType=ChipSeq	cell=A549	treatment=None	antibody=BHLHE40
wgEncodeSydhTfbsA549CebpbIggrabPk.narrowPeak.gz	dataType=ChipSeq	cell=A549	treatment=None	antibody=CEBPB
wgEncodeSydhTfbsA549CmycIggrabPk.narrowPeak.gz	dataType=ChipSeq	cell=A549	treatment=None	antibody=c-Myc
wgEncodeSydhTfbsA549CtcfbIggrabPk.narrowPeak.gz	dataType=ChipSeq	cell=A549	treatment=None	antibody=CTCF_(SC-15914)
wgEncodeSydhTfbsA549MaxIggrabPk.narrowPeak.gz	dataType=ChipSeq	cell=A549	treatment=None	antibody=Max
wgEncodeSydhTfbsA549Pol2s2IggrabPk.narrowPeak.gz	dataType=ChipSeq	cell=A549	treatment=None	antibody=Pol2(phosphoS2)
wgEncodeSydhTfbsA549Rad21IggrabPk.narrowPeak.gz	dataType=ChipSeq	cell=A549	treatment=None	antibody=Rad21
wgEncodeSydhTfbsGm08714Znf274UcdPk.narrowPeak.gz	dataType=ChipSeq	cell=GM08714	treatment=None	antibody=ZNF274
wgEncodeSydhTfbsGm10847NfkbTnfaIggrabPk.narrowPeak.gz	dataType=ChipSeq	cell=GM10847	treatment=TNFa	antibody=NFKB
wgEncodeSydhTfbsGm10847Pol2IggmusPk.narrowPeak.gz	dataType=ChipSeq	cell=GM10847	treatment=None	antibody=Pol2
wgEncodeSydhTfbsGm12878Bhlhe40cIggmusPk.narrowPeak.gz	dataType=ChipSeq	cell=GM12878	treatment=None	antibody=BHLHE40_(NB100-1800)
wgEncodeSydhTfbsGm12878Brca1a300IggmusPk.narrowPeak.gz	dataType=ChipSeq	cell=GM12878	treatment=None	antibody=BRCA1_(A300-000A)
wgEncodeSydhTfbsGm12878Cdpsc6327IggmusPk.narrowPeak.gz	dataType=ChipSeq	cell=GM12878	treatment=None	antibody=CDP_(sc-6327)
wgEncodeSydhTfbsGm12878CfosStdPk.narrowPeak.gz	dataType=ChipSeq	cell=GM12878	treatment=None	antibody=c-Fos
wgEncodeSydhTfbsGm12878Chd1a301218aIggmusPk.narrowPeak.gz	dataType=ChipSeq	cell=GM12878	treatment=None	antibody=CHD1_(A301-218A)
wgEncodeSydhTfbsGm12878Chd2ab68301IggmusPk.narrowPeak.gz	dataType=ChipSeq	cell=GM12878	treatment=None	antibody=CHD2_(AB68301)
wgEncodeSydhTfbsGm12878Corestsc30189IggmusPk.narrowPeak.gz	dataType=ChipSeq	cell=GM12878	treatment=None	antibody=COREST_(sc-30189)
wgEncodeSydhTfbsGm12878Ctcfsc15914c20StdPk.narrowPeak.gz	dataType=ChipSeq	cell=GM12878	treatment=None	antibody=CTCF_(SC-15914)
wgEncodeSydhTfbsGm12878E2f4IggmusPk.narrowPeak.gz	dataType=ChipSeq	cell=GM12878	treatment=None	antibody=E2F4
wgEncodeSydhTfbsGm12878Ebf1sc137065StdPk.narrowPeak.gz	dataType=ChipSeq	cell=GM12878	treatment=None	antibody=EBF1_(SC-137065)
wgEncodeSydhTfbsGm12878Elk112771IggmusPk.narrowPeak.gz	dataType=ChipSeq	cell=GM12878	treatment=None	antibody=ELK1_(1277-1)
wgEncodeSydhTfbsGm12878ErraIggrabPk.narrowPeak.gz	dataType=ChipSeq	cell=GM12878	treatment=None	antibody=ERRA
wgEncodeSydhTfbsGm12878Gcn5StdPk.narrowPeak.gz	dataType=ChipSeq	cell=GM12878	treatment=None	antibody=GCN5
wgEncodeSydhTfbsGm12878Ikzf1iknuclaStdPk.narrowPeak.gz	dataType=ChipSeq	cell=GM12878	treatment=None	antibody=IKZF1_(IkN)_(UCLA)
wgEncodeSydhTfbsGm12878Irf3IggmusPk.narrowPeak.gz	dataType=ChipSeq	cell=GM12878	treatment=None	antibody=IRF3
wgEncodeSydhTfbsGm12878JundIggrabPk.narrowPeak.gz	dataType=ChipSeq	cell=GM12878	treatment=None	antibody=JunD
wgEncodeSydhTfbsGm12878JundStdPk.narrowPeak.gz	dataType=ChipSeq	cell=GM12878	treatment=None	antibody=JunD
wgEncodeSydhTfbsGm12878MafkIggmusPk.narrowPeak.gz	dataType=ChipSeq	cell=GM12878	treatment=None	antibody=MafK_(ab50322)
wgEncodeSydhTfbsGm12878MaxIggmusPk.narrowPeak.gz	dataType=ChipSeq	cell=GM12878	treatment=None	antibody=Max
wgEncodeSydhTfbsGm12878MaxStdPk.narrowPeak.gz	dataType=ChipSeq	cell=GM12878	treatment=None	antibody=Max
wgEncodeSydhTfbsGm12878Mazab85725IggmusPk.narrowPeak.gz	dataType=ChipSeq	cell=GM12878	treatment=None	antibody=MAZ_(ab85725)
wgEncodeSydhTfbsGm12878Mxi1IggmusPk.narrowPeak.gz	dataType=ChipSeq	cell=GM12878	treatment=None	antibody=Mxi1_(AF4185)
wgEncodeSydhTfbsGm12878Nfe2sc22827StdPk.narrowPeak.gz	dataType=ChipSeq	cell=GM12878	treatment=None	antibody=NF-E2_(SC-22827)
wgEncodeSydhTfbsGm12878NfkbIggrabPk.narrowPeak	dataType=ChipSeq	cell=GM12878	treatment=None	antibody=NFKB
wgEncodeSydhTfbsGm12878NfkbTnfaIggrabPk.narrowPeak.gz	dataType=ChipSeq	cell=GM12878	treatment=TNFa	antibody=NFKB
wgEncodeSydhTfbsGm12878NfyaIggmusPk.narrowPeak.gz	dataType=ChipSeq	cell=GM12878	treatment=None	antibody=NF-YA
wgEncodeSydhTfbsGm12878NfybIggmusPk.narrowPeak.gz	dataType=ChipSeq	cell=GM12878	treatment=None	antibody=NF-YB
wgEncodeSydhTfbsGm12878Nrf1IggmusPk.narrowPeak.gz	dataType=ChipSeq	cell=GM12878	treatment=None	antibody=Nrf1
wgEncodeSydhTfbsGm12878P300bStdPk.narrowPeak.gz	dataType=ChipSeq	cell=GM12878	treatment=None	antibody=p300_(SC-584)
wgEncodeSydhTfbsGm12878P300IggmusPk.narrowPeak.gz	dataType=ChipSeq	cell=GM12878	treatment=None	antibody=p300
wgEncodeSydhTfbsGm12878P300sc584IggmusPk.narrowPeak.gz	dataType=ChipSeq	cell=GM12878	treatment=None	antibody=p300_(SC-584)
wgEncodeSydhTfbsGm12878Pol2IggmusPk.narrowPeak.gz	dataType=ChipSeq	cell=GM12878	treatment=None	antibody=Pol2
wgEncodeSydhTfbsGm12878Pol2s2IggmusPk.narrowPeak.gz	dataType=ChipSeq	cell=GM12878	treatment=None	antibody=Pol2(phosphoS2)
wgEncodeSydhTfbsGm12878Pol2StdPk.narrowPeak.gz	dataType=ChipSeq	cell=GM12878	treatment=None	antibody=Pol2
wgEncodeSydhTfbsGm12878Pol3StdPk.narrowPeak.gz	dataType=ChipSeq	cell=GM12878	treatment=None	antibody=Pol3
wgEncodeSydhTfbsGm12878Rad21IggrabPk.narrowPeak.gz	dataType=ChipSeq	cell=GM12878	treatment=None	antibody=Rad21
wgEncodeSydhTfbsGm12878Rfx5200401194IggmusPk.narrowPeak.gz	dataType=ChipSeq	cell=GM12878	treatment=None	antibody=RFX5_(200-401-194)
wgEncodeSydhTfbsGm12878Sin3anb6001263IggmusPk.narrowPeak.gz	dataType=ChipSeq	cell=GM12878	treatment=None	antibody=SIN3A_(NB600-1263)
wgEncodeSydhTfbsGm12878Smc3ab9263IggmusPk.narrowPeak.gz	dataType=ChipSeq	cell=GM12878	treatment=None	antibody=SMC3_(ab9263)
wgEncodeSydhTfbsGm12878Spt20StdPk.narrowPeak.gz	dataType=ChipSeq	cell=GM12878	treatment=None	antibody=SPT20
wgEncodeSydhTfbsGm12878Srebp1IggrabPk.narrowPeak.gz	dataType=ChipSeq	cell=GM12878	treatment=None	antibody=SREBP1
wgEncodeSydhTfbsGm12878Srebp2IggrabPk.narrowPeak.gz	dataType=ChipSeq	cell=GM12878	treatment=None	antibody=SREBP2
wgEncodeSydhTfbsGm12878Stat1StdPk.narrowPeak.gz	dataType=ChipSeq	cell=GM12878	treatment=None	antibody=STAT1
wgEncodeSydhTfbsGm12878Stat3IggmusPk.narrowPeak.gz	dataType=ChipSeq	cell=GM12878	treatment=None	antibody=STAT3
wgEncodeSydhTfbsGm12878Tblr1ab24550IggmusPk.narrowPeak.gz	dataType=ChipSeq	cell=GM12878	treatment=None	antibody=TBLR1_(ab24550)
wgEncodeSydhTfbsGm12878TbpIggmusPk.narrowPeak.gz	dataType=ChipSeq	cell=GM12878	treatment=None	antibody=TBP
wgEncodeSydhTfbsGm12878Tr4StdPk.narrowPeak.gz	dataType=ChipSeq	cell=GM12878	treatment=None	antibody=TR4
wgEncodeSydhTfbsGm12878Usf2IggmusPk.narrowPeak.gz	dataType=ChipSeq	cell=GM12878	treatment=None	antibody=USF2
wgEncodeSydhTfbsGm12878WhipIggmusPk.narrowPeak.gz	dataType=ChipSeq	cell=GM12878	treatment=None	antibody=WHIP
wgEncodeSydhTfbsGm12878Yy1StdPk.narrowPeak.gz	dataType=ChipSeq	cell=GM12878	treatment=None	antibody=YY1
wgEncodeSydhTfbsGm12878Znf143166181apStdPk.narrowPeak.gz	dataType=ChipSeq	cell=GM12878	treatment=None	antibody=Znf143_(16618-1-AP)
wgEncodeSydhTfbsGm12878Znf274StdPk.narrowPeak.gz	dataType=ChipSeq	cell=GM12878	treatment=None	antibody=ZNF274
wgEncodeSydhTfbsGm12878Znf384hpa004051IggmusPk.narrowPeak.gz	dataType=ChipSeq	cell=GM12878	treatment=None	antibody=ZNF384_(HPA004051)
wgEncodeSydhTfbsGm12878Zzz3StdPk.narrowPeak.gz	dataType=ChipSeq	cell=GM12878	treatment=None	antibody=ZZZ3
wgEncodeSydhTfbsGm12891NfkbTnfaIggrabPk.narrowPeak.gz	dataType=ChipSeq	cell=GM12891	treatment=TNFa	antibody=NFKB
wgEncodeSydhTfbsGm12891Pol2IggmusPk.narrowPeak.gz	dataType=ChipSeq	cell=GM12891	treatment=None	antibody=Pol2
wgEncodeSydhTfbsGm12892NfkbTnfaIggrabPk.narrowPeak.gz	dataType=ChipSeq	cell=GM12892	treatment=TNFa	antibody=NFKB
wgEncodeSydhTfbsGm12892Pol2IggmusPk.narrowPeak.gz	dataType=ChipSeq	cell=GM12892	treatment=None	antibody=Pol2
wgEncodeSydhTfbsGm15510NfkbTnfaIggrabPk.narrowPeak.gz	dataType=ChipSeq	cell=GM15510	treatment=TNFa	antibody=NFKB
wgEncodeSydhTfbsGm15510Pol2IggmusPk.narrowPeak.gz	dataType=ChipSeq	cell=GM15510	treatment=None	antibody=Pol2
wgEncodeSydhTfbsGm18505NfkbTnfaIggrabPk.narrowPeak.gz	dataType=ChipSeq	cell=GM18505	treatment=TNFa	antibody=NFKB
wgEncodeSydhTfbsGm18505Pol2IggmusPk.narrowPeak.gz	dataType=ChipSeq	cell=GM18505	treatment=None	antibody=Pol2
wgEncodeSydhTfbsGm18526NfkbTnfaIggrabPk.narrowPeak.gz	dataType=ChipSeq	cell=GM18526	treatment=TNFa	antibody=NFKB
wgEncodeSydhTfbsGm18526Pol2IggmusPk.narrowPeak.gz	dataType=ChipSeq	cell=GM18526	treatment=None	antibody=Pol2
wgEncodeSydhTfbsGm18951NfkbTnfaIggrabPk.narrowPeak.gz	dataType=ChipSeq	cell=GM18951	treatment=TNFa	antibody=NFKB
wgEncodeSydhTfbsGm18951Pol2IggmusPk.narrowPeak.gz	dataType=ChipSeq	cell=GM18951	treatment=None	antibody=Pol2
wgEncodeSydhTfbsGm19099NfkbTnfaIggrabPk.narrowPeak.gz	dataType=ChipSeq	cell=GM19099	treatment=TNFa	antibody=NFKB
wgEncodeSydhTfbsGm19099Pol2IggmusPk.narrowPeak.gz	dataType=ChipSeq	cell=GM19099	treatment=None	antibody=Pol2
wgEncodeSydhTfbsGm19193NfkbTnfaIggrabPk.narrowPeak.gz	dataType=ChipSeq	cell=GM19193	treatment=TNFa	antibody=NFKB
wgEncodeSydhTfbsGm19193Pol2IggmusPk.narrowPeak.gz	dataType=ChipSeq	cell=GM19193	treatment=None	antibody=Pol2
wgEncodeSydhTfbsH1hescBach1sc14700IggrabPk.narrowPeak.gz	dataType=ChipSeq	cell=H1-hESC	treatment=None	antibody=Bach1_(sc-14700)
wgEncodeSydhTfbsH1hescBrca1IggrabPk.narrowPeak.gz	dataType=ChipSeq	cell=H1-hESC	treatment=None	antibody=BRCA1_(A300-000A)
wgEncodeSydhTfbsH1hescCebpbIggrabPk.narrowPeak.gz	dataType=ChipSeq	cell=H1-hESC	treatment=None	antibody=CEBPB
wgEncodeSydhTfbsH1hescChd1a301218aIggrabPk.narrowPeak.gz	dataType=ChipSeq	cell=H1-hESC	treatment=None	antibody=CHD1_(A301-218A)
wgEncodeSydhTfbsH1hescChd2IggrabPk.narrowPeak.gz	dataType=ChipSeq	cell=H1-hESC	treatment=None	antibody=CHD2_(AB68301)
wgEncodeSydhTfbsH1hescCjunIggrabPk.narrowPeak.gz	dataType=ChipSeq	cell=H1-hESC	treatment=None	antibody=c-Jun
wgEncodeSydhTfbsH1hescCmycIggrabPk.narrowPeak.gz	dataType=ChipSeq	cell=H1-hESC	treatment=None	antibody=c-Myc
wgEncodeSydhTfbsH1hescCtbp2UcdPk.narrowPeak.gz	dataType=ChipSeq	cell=H1-hESC	treatment=None	antibody=CtBP2
wgEncodeSydhTfbsH1hescGtf2f1IggrabPk.narrowPeak.gz	dataType=ChipSeq	cell=H1-hESC	treatment=None	antibody=GTF2F1_(AB28179)
wgEncodeSydhTfbsH1hescJundIggrabPk.narrowPeak.gz	dataType=ChipSeq	cell=H1-hESC	treatment=None	antibody=JunD
wgEncodeSydhTfbsH1hescMafkIggrabPk.narrowPeak.gz	dataType=ChipSeq	cell=H1-hESC	treatment=None	antibody=MafK_(ab50322)
wgEncodeSydhTfbsH1hescMaxUcdPk.narrowPeak.gz	dataType=ChipSeq	cell=H1-hESC	treatment=None	antibody=Max
wgEncodeSydhTfbsH1hescMxi1IggrabPk.narrowPeak.gz	dataType=ChipSeq	cell=H1-hESC	treatment=None	antibody=Mxi1_(AF4185)
wgEncodeSydhTfbsH1hescNrf1IggrabPk.narrowPeak.gz	dataType=ChipSeq	cell=H1-hESC	treatment=None	antibody=Nrf1
wgEncodeSydhTfbsH1hescRad21IggrabPk.narrowPeak.gz	dataType=ChipSeq	cell=H1-hESC	treatment=None	antibody=Rad21
wgEncodeSydhTfbsH1hescRfx5200401194IggrabPk.narrowPeak.gz	dataType=ChipSeq	cell=H1-hESC	treatment=None	antibody=RFX5_(200-401-194)
wgEncodeSydhTfbsH1hescSin3anb6001263IggrabPk.narrowPeak.gz	dataType=ChipSeq	cell=H1-hESC	treatment=None	antibody=SIN3A_(NB600-1263)
wgEncodeSydhTfbsH1hescSuz12UcdPk.narrowPeak.gz	dataType=ChipSeq	cell=H1-hESC	treatment=None	antibody=SUZ12
wgEncodeSydhTfbsH1hescTbpIggrabPk.narrowPeak.gz	dataType=ChipSeq	cell=H1-hESC	treatment=None	antibody=TBP
wgEncodeSydhTfbsH1hescUsf2IggrabPk.narrowPeak.gz	dataType=ChipSeq	cell=H1-hESC	treatment=None	antibody=USF2
wgEncodeSydhTfbsH1hescZnf143IggrabPk.narrowPeak.gz	dataType=ChipSeq	cell=H1-hESC	treatment=None	antibody=Znf143_(16618-1-AP)
wgEncodeSydhTfbsH1hescZnf274m01UcdPk.narrowPeak.gz	dataType=ChipSeq	cell=H1-hESC	treatment=None	antibody=ZNF274_(M01)
wgEncodeSydhTfbsHct116Pol2UcdPk.narrowPeak.gz	dataType=ChipSeq	cell=HCT-116	treatment=None	antibody=Pol2
wgEncodeSydhTfbsHct116Tcf7l2UcdPk.narrowPeak.gz	dataType=ChipSeq	cell=HCT-116	treatment=None	antibody=TCF7L2
wgEncodeSydhTfbsHek293Elk4UcdPk.narrowPeak.gz	dataType=ChipSeq	cell=HEK293	treatment=None	antibody=ELK4
wgEncodeSydhTfbsHek293Kap1UcdPk.narrowPeak.gz	dataType=ChipSeq	cell=HEK293	treatment=None	antibody=KAP1
wgEncodeSydhTfbsHek293Pol2StdPk.narrowPeak.gz	dataType=ChipSeq	cell=HEK293	treatment=None	antibody=Pol2
wgEncodeSydhTfbsHek293Tcf7l2UcdPk.narrowPeak.gz	dataType=ChipSeq	cell=HEK293	treatment=None	antibody=TCF7L2
wgEncodeSydhTfbsHek293tZnf263UcdPk.narrowPeak.gz	dataType=ChipSeq	cell=HEK293-T-REx	treatment=None	antibody=ZNF263
wgEncodeSydhTfbsHelas3Ap2alphaStdPk.narrowPeak.gz	dataType=ChipSeq	cell=HeLa-S3	treatment=None	antibody=AP-2alpha
wgEncodeSydhTfbsHelas3Ap2gammaStdPk.narrowPeak.gz	dataType=ChipSeq	cell=HeLa-S3	treatment=None	antibody=AP-2gamma
wgEncodeSydhTfbsHelas3Baf155IggmusPk.narrowPeak.gz	dataType=ChipSeq	cell=HeLa-S3	treatment=None	antibody=BAF155
wgEncodeSydhTfbsHelas3Baf170IggmusPk.narrowPeak.gz	dataType=ChipSeq	cell=HeLa-S3	treatment=None	antibody=BAF170
wgEncodeSydhTfbsHelas3Bdp1StdPk.narrowPeak.gz	dataType=ChipSeq	cell=HeLa-S3	treatment=None	antibody=BDP1
wgEncodeSydhTfbsHelas3Brca1a300IggrabPk.narrowPeak.gz	dataType=ChipSeq	cell=HeLa-S3	treatment=None	antibody=BRCA1_(A300-000A)
wgEncodeSydhTfbsHelas3Brf1StdPk.narrowPeak.gz	dataType=ChipSeq	cell=HeLa-S3	treatment=None	antibody=BRF1
wgEncodeSydhTfbsHelas3Brf2StdPk.narrowPeak.gz	dataType=ChipSeq	cell=HeLa-S3	treatment=None	antibody=BRF2
wgEncodeSydhTfbsHelas3Brg1IggmusPk.narrowPeak.gz	dataType=ChipSeq	cell=HeLa-S3	treatment=None	antibody=Brg1
wgEncodeSydhTfbsHelas3CebpbIggrabPk.narrowPeak.gz	dataType=ChipSeq	cell=HeLa-S3	treatment=None	antibody=CEBPB
wgEncodeSydhTfbsHelas3CfosStdPk.narrowPeak.gz	dataType=ChipSeq	cell=HeLa-S3	treatment=None	antibody=c-Fos
wgEncodeSydhTfbsHelas3Chd2IggrabPk.narrowPeak.gz	dataType=ChipSeq	cell=HeLa-S3	treatment=None	antibody=CHD2_(AB68301)
wgEncodeSydhTfbsHelas3CjunIggrabPk.narrowPeak.gz	dataType=ChipSeq	cell=HeLa-S3	treatment=None	antibody=c-Jun
wgEncodeSydhTfbsHelas3CmycStdPk.narrowPeak.gz	dataType=ChipSeq	cell=HeLa-S3	treatment=None	antibody=c-Myc
wgEncodeSydhTfbsHelas3Corestsc30189IggrabPk.narrowPeak.gz	dataType=ChipSeq	cell=HeLa-S3	treatment=None	antibody=COREST_(sc-30189)
wgEncodeSydhTfbsHelas3E2f1StdPk.narrowPeak.gz	dataType=ChipSeq	cell=HeLa-S3	treatment=None	antibody=E2F1
wgEncodeSydhTfbsHelas3E2f4StdPk.narrowPeak.gz	dataType=ChipSeq	cell=HeLa-S3	treatment=None	antibody=E2F4
wgEncodeSydhTfbsHelas3E2f6StdPk.narrowPeak.gz	dataType=ChipSeq	cell=HeLa-S3	treatment=None	antibody=E2F6
wgEncodeSydhTfbsHelas3Elk112771IggrabPk.narrowPeak.gz	dataType=ChipSeq	cell=HeLa-S3	treatment=None	antibody=ELK1_(1277-1)
wgEncodeSydhTfbsHelas3Elk4UcdPk.narrowPeak.gz	dataType=ChipSeq	cell=HeLa-S3	treatment=None	antibody=ELK4
wgEncodeSydhTfbsHelas3Gcn5StdPk.narrowPeak.gz	dataType=ChipSeq	cell=HeLa-S3	treatment=None	antibody=GCN5
wgEncodeSydhTfbsHelas3Gtf2f1ab28179IggrabPk.narrowPeak.gz	dataType=ChipSeq	cell=HeLa-S3	treatment=None	antibody=GTF2F1_(AB28179)
wgEncodeSydhTfbsHelas3Hae2f1StdPk.narrowPeak.gz	dataType=ChipSeq	cell=HeLa-S3	treatment=None	antibody=HA-E2F1
wgEncodeSydhTfbsHelas3Hcfc1nb10068209IggrabPk.narrowPeak.gz	dataType=ChipSeq	cell=HeLa-S3	treatment=None	antibody=HCFC1_(NB100-68209)
wgEncodeSydhTfbsHelas3Ini1IggmusPk.narrowPeak.gz	dataType=ChipSeq	cell=HeLa-S3	treatment=None	antibody=Ini1
wgEncodeSydhTfbsHelas3Irf3IggrabPk.narrowPeak.gz	dataType=ChipSeq	cell=HeLa-S3	treatment=None	antibody=IRF3
wgEncodeSydhTfbsHelas3JundIggrabPk.narrowPeak.gz	dataType=ChipSeq	cell=HeLa-S3	treatment=None	antibody=JunD
wgEncodeSydhTfbsHelas3MafkIggrabPk.narrowPeak.gz	dataType=ChipSeq	cell=HeLa-S3	treatment=None	antibody=MafK_(ab50322)
wgEncodeSydhTfbsHelas3MaxIggrabPk.narrowPeak.gz	dataType=ChipSeq	cell=HeLa-S3	treatment=None	antibody=Max
wgEncodeSydhTfbsHelas3MaxStdPk.narrowPeak.gz	dataType=ChipSeq	cell=HeLa-S3	treatment=None	antibody=Max
wgEncodeSydhTfbsHelas3Mazab85725IggrabPk.narrowPeak.gz	dataType=ChipSeq	cell=HeLa-S3	treatment=None	antibody=MAZ_(ab85725)
wgEncodeSydhTfbsHelas3Mxi1af4185IggrabPk.narrowPeak.gz	dataType=ChipSeq	cell=HeLa-S3	treatment=None	antibody=Mxi1_(AF4185)
wgEncodeSydhTfbsHelas3NfyaIggrabPk.narrowPeak.gz	dataType=ChipSeq	cell=HeLa-S3	treatment=None	antibody=NF-YA
wgEncodeSydhTfbsHelas3NfybIggrabPk.narrowPeak.gz	dataType=ChipSeq	cell=HeLa-S3	treatment=None	antibody=NF-YB
wgEncodeSydhTfbsHelas3Nrf1IggmusPk.narrowPeak.gz	dataType=ChipSeq	cell=HeLa-S3	treatment=None	antibody=Nrf1
wgEncodeSydhTfbsHelas3P300sc584sc584IggrabPk.narrowPeak.gz	dataType=ChipSeq	cell=HeLa-S3	treatment=None	antibody=p300_(SC-584)
wgEncodeSydhTfbsHelas3Pol2s2IggrabPk.narrowPeak.gz	dataType=ChipSeq	cell=HeLa-S3	treatment=None	antibody=Pol2(phosphoS2)
wgEncodeSydhTfbsHelas3Pol2StdPk.narrowPeak.gz	dataType=ChipSeq	cell=HeLa-S3	treatment=None	antibody=Pol2
wgEncodeSydhTfbsHelas3Prdm19115IggrabPk.narrowPeak.gz	dataType=ChipSeq	cell=HeLa-S3	treatment=None	antibody=PRDM1_(9115)
wgEncodeSydhTfbsHelas3Rad21IggrabPk.narrowPeak.gz	dataType=ChipSeq	cell=HeLa-S3	treatment=None	antibody=Rad21
wgEncodeSydhTfbsHelas3Rfx5200401194IggrabPk.narrowPeak.gz	dataType=ChipSeq	cell=HeLa-S3	treatment=None	antibody=RFX5_(200-401-194)
wgEncodeSydhTfbsHelas3Rpc155StdPk.narrowPeak.gz	dataType=ChipSeq	cell=HeLa-S3	treatment=None	antibody=RPC155
wgEncodeSydhTfbsHelas3Smc3ab9263IggrabPk.narrowPeak.gz	dataType=ChipSeq	cell=HeLa-S3	treatment=None	antibody=SMC3_(ab9263)
wgEncodeSydhTfbsHelas3Spt20StdPk.narrowPeak.gz	dataType=ChipSeq	cell=HeLa-S3	treatment=None	antibody=SPT20
wgEncodeSydhTfbsHelas3Stat1Ifng30StdPk.narrowPeak.gz	dataType=ChipSeq	cell=HeLa-S3	treatment=IFNg30	antibody=STAT1
wgEncodeSydhTfbsHelas3Stat3IggrabPk.narrowPeak.gz	dataType=ChipSeq	cell=HeLa-S3	treatment=None	antibody=STAT3
wgEncodeSydhTfbsHelas3TbpIggrabPk.narrowPeak.gz	dataType=ChipSeq	cell=HeLa-S3	treatment=None	antibody=TBP
wgEncodeSydhTfbsHelas3Tcf7l2c9b92565UcdPk.narrowPeak.gz	dataType=ChipSeq	cell=HeLa-S3	treatment=None	antibody=TCF7L2_C9B9_(2565)
wgEncodeSydhTfbsHelas3Tcf7l2UcdPk.narrowPeak.gz	dataType=ChipSeq	cell=HeLa-S3	treatment=None	antibody=TCF7L2
wgEncodeSydhTfbsHelas3Tf3c110StdPk.narrowPeak.gz	dataType=ChipSeq	cell=HeLa-S3	treatment=None	antibody=TFIIIC-110
wgEncodeSydhTfbsHelas3Tr4StdPk.narrowPeak.gz	dataType=ChipSeq	cell=HeLa-S3	treatment=None	antibody=TR4
wgEncodeSydhTfbsHelas3Usf2IggmusPk.narrowPeak.gz	dataType=ChipSeq	cell=HeLa-S3	treatment=None	antibody=USF2
wgEncodeSydhTfbsHelas3Zkscan1hpa006672IggrabPk.narrowPeak.gz	dataType=ChipSeq	cell=HeLa-S3	treatment=None	antibody=ZKSCAN1_(HPA006672)
wgEncodeSydhTfbsHelas3Znf143IggrabPk.narrowPeak.gz	dataType=ChipSeq	cell=HeLa-S3	treatment=None	antibody=Znf143_(16618-1-AP)
wgEncodeSydhTfbsHelas3Znf274UcdPk.narrowPeak.gz	dataType=ChipSeq	cell=HeLa-S3	treatment=None	antibody=ZNF274
wgEncodeSydhTfbsHelas3Zzz3StdPk.narrowPeak.gz	dataType=ChipSeq	cell=HeLa-S3	treatment=None	antibody=ZZZ3
wgEncodeSydhTfbsHepg2Arid3anb100279IggrabPk.narrowPeak.gz	dataType=ChipSeq	cell=HepG2	treatment=None	antibody=ARID3A_(NB100-279)
wgEncodeSydhTfbsHepg2Bhlhe40cIggrabPk.narrowPeak.gz	dataType=ChipSeq	cell=HepG2	treatment=None	antibody=BHLHE40_(NB100-1800)
wgEncodeSydhTfbsHepg2Brca1a300IggrabPk.narrowPeak.gz	dataType=ChipSeq	cell=HepG2	treatment=None	antibody=BRCA1_(A300-000A)
wgEncodeSydhTfbsHepg2CebpbForsklnStdPk.narrowPeak.gz	dataType=ChipSeq	cell=HepG2	treatment=forskolin	antibody=CEBPB
wgEncodeSydhTfbsHepg2CebpbIggrabPk.narrowPeak.gz	dataType=ChipSeq	cell=HepG2	treatment=None	antibody=CEBPB
wgEncodeSydhTfbsHepg2CebpzIggrabPk.narrowPeak.gz	dataType=ChipSeq	cell=HepG2	treatment=None	antibody=CEBPZ
wgEncodeSydhTfbsHepg2Chd2ab68301IggrabPk.narrowPeak.gz	dataType=ChipSeq	cell=HepG2	treatment=None	antibody=CHD2_(AB68301)
wgEncodeSydhTfbsHepg2CjunIggrabPk.narrowPeak.gz	dataType=ChipSeq	cell=HepG2	treatment=None	antibody=c-Jun
wgEncodeSydhTfbsHepg2Corestsc30189IggrabPk.narrowPeak.gz	dataType=ChipSeq	cell=HepG2	treatment=None	antibody=COREST_(sc-30189)
wgEncodeSydhTfbsHepg2ErraForsklnStdPk.narrowPeak.gz	dataType=ChipSeq	cell=HepG2	treatment=forskolin	antibody=ERRA
wgEncodeSydhTfbsHepg2Grp20ForsklnStdPk.narrowPeak.gz	dataType=ChipSeq	cell=HepG2	treatment=forskolin	antibody=GRp20
wgEncodeSydhTfbsHepg2Hnf4aForsklnStdPk.narrowPeak.gz	dataType=ChipSeq	cell=HepG2	treatment=forskolin	antibody=HNF4A
wgEncodeSydhTfbsHepg2Hsf1ForsklnStdPk.narrowPeak.gz	dataType=ChipSeq	cell=HepG2	treatment=forskolin	antibody=HSF1
wgEncodeSydhTfbsHepg2Irf3IggrabPk.narrowPeak.gz	dataType=ChipSeq	cell=HepG2	treatment=None	antibody=IRF3
wgEncodeSydhTfbsHepg2JundIggrabPk.narrowPeak.gz	dataType=ChipSeq	cell=HepG2	treatment=None	antibody=JunD
wgEncodeSydhTfbsHepg2Maffm8194IggrabPk.narrowPeak.gz	dataType=ChipSeq	cell=HepG2	treatment=None	antibody=MafF_(M8194)
wgEncodeSydhTfbsHepg2Mafkab50322IggrabPk.narrowPeak.gz	dataType=ChipSeq	cell=HepG2	treatment=None	antibody=MafK_(ab50322)
wgEncodeSydhTfbsHepg2Mafksc477IggrabPk.narrowPeak.gz	dataType=ChipSeq	cell=HepG2	treatment=None	antibody=MafK_(SC-477)
wgEncodeSydhTfbsHepg2MaxIggrabPk.narrowPeak.gz	dataType=ChipSeq	cell=HepG2	treatment=None	antibody=Max
wgEncodeSydhTfbsHepg2Mazab85725IggrabPk.narrowPeak.gz	dataType=ChipSeq	cell=HepG2	treatment=None	antibody=MAZ_(ab85725)
wgEncodeSydhTfbsHepg2Mxi1StdPk.narrowPeak.gz	dataType=ChipSeq	cell=HepG2	treatment=None	antibody=Mxi1_(AF4185)
wgEncodeSydhTfbsHepg2Nrf1IggrabPk.narrowPeak.gz	dataType=ChipSeq	cell=HepG2	treatment=None	antibody=Nrf1
wgEncodeSydhTfbsHepg2P300sc582IggrabPk.narrowPeak.gz	dataType=ChipSeq	cell=HepG2	treatment=None	antibody=p300_(SC-584)
wgEncodeSydhTfbsHepg2Pgc1aForsklnStdPk.narrowPeak.gz	dataType=ChipSeq	cell=HepG2	treatment=forskolin	antibody=PGC1A
wgEncodeSydhTfbsHepg2Pol2ForsklnStdPk.narrowPeak.gz	dataType=ChipSeq	cell=HepG2	treatment=forskolin	antibody=Pol2
wgEncodeSydhTfbsHepg2Pol2IggrabPk.narrowPeak.gz	dataType=ChipSeq	cell=HepG2	treatment=None	antibody=Pol2
wgEncodeSydhTfbsHepg2Pol2PravastStdPk.narrowPeak.gz	dataType=ChipSeq	cell=HepG2	treatment=pravastatin	antibody=Pol2
wgEncodeSydhTfbsHepg2Pol2s2IggrabPk.narrowPeak.gz	dataType=ChipSeq	cell=HepG2	treatment=None	antibody=Pol2(phosphoS2)
wgEncodeSydhTfbsHepg2Rad21IggrabPk.narrowPeak.gz	dataType=ChipSeq	cell=HepG2	treatment=None	antibody=Rad21
wgEncodeSydhTfbsHepg2Rfx5200401194IggrabPk.narrowPeak.gz	dataType=ChipSeq	cell=HepG2	treatment=None	antibody=RFX5_(200-401-194)
wgEncodeSydhTfbsHepg2Smc3ab9263IggrabPk.narrowPeak.gz	dataType=ChipSeq	cell=HepG2	treatment=None	antibody=SMC3_(ab9263)
wgEncodeSydhTfbsHepg2Srebp1InslnStdPk.narrowPeak.gz	dataType=ChipSeq	cell=HepG2	treatment=insulin	antibody=SREBP1
wgEncodeSydhTfbsHepg2Srebp1PravastStdPk.narrowPeak.gz	dataType=ChipSeq	cell=HepG2	treatment=pravastatin	antibody=SREBP1
wgEncodeSydhTfbsHepg2Srebp2PravastStdPk.narrowPeak.gz	dataType=ChipSeq	cell=HepG2	treatment=pravastatin	antibody=SREBP2
wgEncodeSydhTfbsHepg2TbpIggrabPk.narrowPeak.gz	dataType=ChipSeq	cell=HepG2	treatment=None	antibody=TBP
wgEncodeSydhTfbsHepg2Tcf7l2UcdPk.narrowPeak.gz	dataType=ChipSeq	cell=HepG2	treatment=None	antibody=TCF7L2
wgEncodeSydhTfbsHepg2Tr4UcdPk.narrowPeak.gz	dataType=ChipSeq	cell=HepG2	treatment=None	antibody=TR4
wgEncodeSydhTfbsHepg2Usf2IggrabPk.narrowPeak.gz	dataType=ChipSeq	cell=HepG2	treatment=None	antibody=USF2
wgEncodeSydhTfbsHepg2Znf274UcdPk.narrowPeak.gz	dataType=ChipSeq	cell=HepG2	treatment=None	antibody=ZNF274
wgEncodeSydhTfbsHuvecCfosUcdPk.narrowPeak.gz	dataType=ChipSeq	cell=HUVEC	treatment=None	antibody=c-Fos
wgEncodeSydhTfbsHuvecCjunStdPk.narrowPeak.gz	dataType=ChipSeq	cell=HUVEC	treatment=None	antibody=c-Jun
wgEncodeSydhTfbsHuvecGata2UcdPk.narrowPeak.gz	dataType=ChipSeq	cell=HUVEC	treatment=None	antibody=GATA-2
wgEncodeSydhTfbsHuvecMaxStdPk.narrowPeak.gz	dataType=ChipSeq	cell=HUVEC	treatment=None	antibody=Max
wgEncodeSydhTfbsHuvecPol2StdPk.narrowPeak.gz	dataType=ChipSeq	cell=HUVEC	treatment=None	antibody=Pol2
wgEncodeSydhTfbsImr90CebpbIggrabPk.narrowPeak.gz	dataType=ChipSeq	cell=IMR90	treatment=None	antibody=CEBPB
wgEncodeSydhTfbsImr90Chd1nb10060411IggrabPk.narrowPeak.gz	dataType=ChipSeq	cell=IMR90	treatment=None	antibody=CHD1_(NB100-60411)
wgEncodeSydhTfbsImr90Corestsc30189IggrabPk.narrowPeak.gz	dataType=ChipSeq	cell=IMR90	treatment=None	antibody=COREST_(sc-30189)
wgEncodeSydhTfbsImr90CtcfbIggrabPk.narrowPeak.gz	dataType=ChipSeq	cell=IMR90	treatment=None	antibody=CTCF_(SC-15914)
wgEncodeSydhTfbsImr90MafkIggrabPk.narrowPeak.gz	dataType=ChipSeq	cell=IMR90	treatment=None	antibody=MafK_(ab50322)
wgEncodeSydhTfbsImr90Mazab85725IggrabPk.narrowPeak.gz	dataType=ChipSeq	cell=IMR90	treatment=None	antibody=MAZ_(ab85725)
wgEncodeSydhTfbsImr90Mxi1IggrabPk.narrowPeak.gz	dataType=ChipSeq	cell=IMR90	treatment=None	antibody=Mxi1_(AF4185)
wgEncodeSydhTfbsImr90Pol2IggrabPk.narrowPeak.gz	dataType=ChipSeq	cell=IMR90	treatment=None	antibody=Pol2
wgEncodeSydhTfbsImr90Rad21IggrabPk.narrowPeak.gz	dataType=ChipSeq	cell=IMR90	treatment=None	antibody=Rad21
wgEncodeSydhTfbsImr90Rfx5IggrabPk.narrowPeak.gz	dataType=ChipSeq	cell=IMR90	treatment=None	antibody=RFX5_(200-401-194)
wgEncodeSydhTfbsK562Arid3asc8821IggrabPk.narrowPeak.gz	dataType=ChipSeq	cell=K562	treatment=None	antibody=ARID3A_(sc-8821)
wgEncodeSydhTfbsK562Atf106325StdPk.narrowPeak.gz	dataType=ChipSeq	cell=K562	treatment=None	antibody=ATF1_(06-325)
wgEncodeSydhTfbsK562Atf3StdPk.narrowPeak.gz	dataType=ChipSeq	cell=K562	treatment=None	antibody=ATF3
wgEncodeSydhTfbsK562Bach1sc14700IggrabPk.narrowPeak.gz	dataType=ChipSeq	cell=K562	treatment=None	antibody=Bach1_(sc-14700)
wgEncodeSydhTfbsK562Bdp1StdPk.narrowPeak.gz	dataType=ChipSeq	cell=K562	treatment=None	antibody=BDP1
wgEncodeSydhTfbsK562Bhlhe40nb100IggrabPk.narrowPeak.gz	dataType=ChipSeq	cell=K562	treatment=None	antibody=BHLHE40_(NB100-1800)
wgEncodeSydhTfbsK562Brf1StdPk.narrowPeak.gz	dataType=ChipSeq	cell=K562	treatment=None	antibody=BRF1
wgEncodeSydhTfbsK562Brf2StdPk.narrowPeak.gz	dataType=ChipSeq	cell=K562	treatment=None	antibody=BRF2
wgEncodeSydhTfbsK562Brg1IggmusPk.narrowPeak.gz	dataType=ChipSeq	cell=K562	treatment=None	antibody=Brg1
wgEncodeSydhTfbsK562Ccnt2StdPk.narrowPeak.gz	dataType=ChipSeq	cell=K562	treatment=None	antibody=CCNT2
wgEncodeSydhTfbsK562Cdpsc6327IggrabPk.narrowPeak.gz	dataType=ChipSeq	cell=K562	treatment=None	antibody=CDP_(sc-6327)
wgEncodeSydhTfbsK562CebpbIggrabPk.narrowPeak.gz	dataType=ChipSeq	cell=K562	treatment=None	antibody=CEBPB
wgEncodeSydhTfbsK562CfosStdPk.narrowPeak.gz	dataType=ChipSeq	cell=K562	treatment=None	antibody=c-Fos
wgEncodeSydhTfbsK562Chd2ab68301IggrabPk.narrowPeak.gz	dataType=ChipSeq	cell=K562	treatment=None	antibody=CHD2_(AB68301)
wgEncodeSydhTfbsK562CjunIfna30StdPk.narrowPeak.gz	dataType=ChipSeq	cell=K562	treatment=IFNa30	antibody=c-Jun
wgEncodeSydhTfbsK562CjunIfna6hStdPk.narrowPeak.gz	dataType=ChipSeq	cell=K562	treatment=IFNa6h	antibody=c-Jun
wgEncodeSydhTfbsK562CjunIfng30StdPk.narrowPeak.gz	dataType=ChipSeq	cell=K562	treatment=IFNg30	antibody=c-Jun
wgEncodeSydhTfbsK562CjunIfng6hStdPk.narrowPeak.gz	dataType=ChipSeq	cell=K562	treatment=IFNg6h	antibody=c-Jun
wgEncodeSydhTfbsK562CjunIggrabPk.narrowPeak.gz	dataType=ChipSeq	cell=K562	treatment=None	antibody=c-Jun
wgEncodeSydhTfbsK562CjunStdPk.narrowPeak.gz	dataType=ChipSeq	cell=K562	treatment=None	antibody=c-Jun
wgEncodeSydhTfbsK562CmycIfna30StdPk.narrowPeak.gz	dataType=ChipSeq	cell=K562	treatment=IFNa30	antibody=c-Myc
wgEncodeSydhTfbsK562CmycIfna6hStdPk.narrowPeak.gz	dataType=ChipSeq	cell=K562	treatment=IFNa6h	antibody=c-Myc
wgEncodeSydhTfbsK562CmycIfng30StdPk.narrowPeak.gz	dataType=ChipSeq	cell=K562	treatment=IFNg30	antibody=c-Myc
wgEncodeSydhTfbsK562CmycIfng6hStdPk.narrowPeak.gz	dataType=ChipSeq	cell=K562	treatment=IFNg6h	antibody=c-Myc
wgEncodeSydhTfbsK562CmycIggrabPk.narrowPeak.gz	dataType=ChipSeq	cell=K562	treatment=None	antibody=c-Myc
wgEncodeSydhTfbsK562CmycStdPk.narrowPeak.gz	dataType=ChipSeq	cell=K562	treatment=None	antibody=c-Myc
wgEncodeSydhTfbsK562Corestab24166IggrabPk.narrowPeak.gz	dataType=ChipSeq	cell=K562	treatment=None	antibody=COREST_(ab24166)
wgEncodeSydhTfbsK562Corestsc30189IggrabPk.narrowPeak.gz	dataType=ChipSeq	cell=K562	treatment=None	antibody=COREST_(sc-30189)
wgEncodeSydhTfbsK562CtcfbIggrabPk.narrowPeak.gz	dataType=ChipSeq	cell=K562	treatment=None	antibody=CTCF_(SC-15914)
wgEncodeSydhTfbsK562E2f4UcdPk.narrowPeak.gz	dataType=ChipSeq	cell=K562	treatment=None	antibody=E2F4
wgEncodeSydhTfbsK562E2f6UcdPk.narrowPeak.gz	dataType=ChipSeq	cell=K562	treatment=None	antibody=E2F6
wgEncodeSydhTfbsK562Elk112771IggrabPk.narrowPeak.gz	dataType=ChipSeq	cell=K562	treatment=None	antibody=ELK1_(1277-1)
wgEncodeSydhTfbsK562Gata1bIggmusPk.narrowPeak.gz	dataType=ChipSeq	cell=K562	treatment=None	antibody=GATA1_(SC-266)
wgEncodeSydhTfbsK562Gata1UcdPk.narrowPeak.gz	dataType=ChipSeq	cell=K562	treatment=None	antibody=GATA-1
wgEncodeSydhTfbsK562Gata2UcdPk.narrowPeak.gz	dataType=ChipSeq	cell=K562	treatment=None	antibody=GATA-2
wgEncodeSydhTfbsK562Gtf2bStdPk.narrowPeak.gz	dataType=ChipSeq	cell=K562	treatment=None	antibody=GTF2B
wgEncodeSydhTfbsK562Gtf2f1ab28179IggrabPk.narrowPeak.gz	dataType=ChipSeq	cell=K562	treatment=None	antibody=GTF2F1_(AB28179)
wgEncodeSydhTfbsK562Hcfc1nb10068209IggrabPk.narrowPeak.gz	dataType=ChipSeq	cell=K562	treatment=None	antibody=HCFC1_(NB100-68209)
wgEncodeSydhTfbsK562Hmgn3StdPk.narrowPeak.gz	dataType=ChipSeq	cell=K562	treatment=None	antibody=HMGN3
wgEncodeSydhTfbsK562Ini1IggmusPk.narrowPeak.gz	dataType=ChipSeq	cell=K562	treatment=None	antibody=Ini1
wgEncodeSydhTfbsK562Irf1Ifna30StdPk.narrowPeak.gz	dataType=ChipSeq	cell=K562	treatment=IFNa30	antibody=IRF1
wgEncodeSydhTfbsK562Irf1Ifna6hStdPk.narrowPeak.gz	dataType=ChipSeq	cell=K562	treatment=IFNa6h	antibody=IRF1
wgEncodeSydhTfbsK562Irf1Ifng30StdPk.narrowPeak.gz	dataType=ChipSeq	cell=K562	treatment=IFNg30	antibody=IRF1
wgEncodeSydhTfbsK562Irf1Ifng6hStdPk.narrowPeak.gz	dataType=ChipSeq	cell=K562	treatment=IFNg6h	antibody=IRF1
wgEncodeSydhTfbsK562JundIggrabPk.narrowPeak.gz	dataType=ChipSeq	cell=K562	treatment=None	antibody=JunD
wgEncodeSydhTfbsK562Kap1UcdPk.narrowPeak.gz	dataType=ChipSeq	cell=K562	treatment=None	antibody=KAP1
wgEncodeSydhTfbsK562MaffIggrabPk.narrowPeak.gz	dataType=ChipSeq	cell=K562	treatment=None	antibody=MafF_(M8194)
wgEncodeSydhTfbsK562Mafkab50322IggrabPk.narrowPeak.gz	dataType=ChipSeq	cell=K562	treatment=None	antibody=MafK_(ab50322)
wgEncodeSydhTfbsK562MaxIggrabPk.narrowPeak.gz	dataType=ChipSeq	cell=K562	treatment=None	antibody=Max
wgEncodeSydhTfbsK562MaxStdPk.narrowPeak.gz	dataType=ChipSeq	cell=K562	treatment=None	antibody=Max
wgEncodeSydhTfbsK562Mazab85725IggrabPk.narrowPeak.gz	dataType=ChipSeq	cell=K562	treatment=None	antibody=MAZ_(ab85725)
wgEncodeSydhTfbsK562Mxi1af4185IggrabPk.narrowPeak.gz	dataType=ChipSeq	cell=K562	treatment=None	antibody=Mxi1_(AF4185)
wgEncodeSydhTfbsK562NelfeStdPk.narrowPeak.gz	dataType=ChipSeq	cell=K562	treatment=None	antibody=NELFe
wgEncodeSydhTfbsK562Nfe2StdPk.narrowPeak.gz	dataType=ChipSeq	cell=K562	treatment=None	antibody=NF-E2
wgEncodeSydhTfbsK562NfyaStdPk.narrowPeak.gz	dataType=ChipSeq	cell=K562	treatment=None	antibody=NF-YA
wgEncodeSydhTfbsK562NfybStdPk.narrowPeak.gz	dataType=ChipSeq	cell=K562	treatment=None	antibody=NF-YB
wgEncodeSydhTfbsK562Nrf1IggrabPk.narrowPeak.gz	dataType=ChipSeq	cell=K562	treatment=None	antibody=Nrf1
wgEncodeSydhTfbsK562P300IggrabPk.narrowPeak.gz	dataType=ChipSeq	cell=K562	treatment=None	antibody=p300
wgEncodeSydhTfbsK562P300sc584sc48343IggrabPk.narrowPeak.gz	dataType=ChipSeq	cell=K562	treatment=None	antibody=p300_(SC-48343)
wgEncodeSydhTfbsK562Pol2Ifna30StdPk.narrowPeak.gz	dataType=ChipSeq	cell=K562	treatment=IFNa30	antibody=Pol2
wgEncodeSydhTfbsK562Pol2Ifna6hStdPk.narrowPeak.gz	dataType=ChipSeq	cell=K562	treatment=IFNa6h	antibody=Pol2
wgEncodeSydhTfbsK562Pol2Ifng30StdPk.narrowPeak.gz	dataType=ChipSeq	cell=K562	treatment=IFNg30	antibody=Pol2
wgEncodeSydhTfbsK562Pol2Ifng6hStdPk.narrowPeak.gz	dataType=ChipSeq	cell=K562	treatment=IFNg6h	antibody=Pol2
wgEncodeSydhTfbsK562Pol2IggmusPk.narrowPeak.gz	dataType=ChipSeq	cell=K562	treatment=None	antibody=Pol2
wgEncodeSydhTfbsK562Pol2s2IggrabPk.narrowPeak.gz	dataType=ChipSeq	cell=K562	treatment=None	antibody=Pol2(phosphoS2)
wgEncodeSydhTfbsK562Pol2s2StdPk.narrowPeak.gz	dataType=ChipSeq	cell=K562	treatment=None	antibody=Pol2(phosphoS2)
wgEncodeSydhTfbsK562Pol2StdPk.narrowPeak.gz	dataType=ChipSeq	cell=K562	treatment=None	antibody=Pol2
wgEncodeSydhTfbsK562Pol3StdPk.narrowPeak.gz	dataType=ChipSeq	cell=K562	treatment=None	antibody=Pol3
wgEncodeSydhTfbsK562Rad21StdPk.narrowPeak.gz	dataType=ChipSeq	cell=K562	treatment=None	antibody=Rad21
wgEncodeSydhTfbsK562Rfx5IggrabPk.narrowPeak.gz	dataType=ChipSeq	cell=K562	treatment=None	antibody=RFX5_(200-401-194)
wgEncodeSydhTfbsK562Rpc155StdPk.narrowPeak.gz	dataType=ChipSeq	cell=K562	treatment=None	antibody=RPC155
wgEncodeSydhTfbsK562Setdb1MnasedUcdPk.narrowPeak.gz	dataType=ChipSeq	cell=K562	treatment=MNaseD	antibody=SETDB1
wgEncodeSydhTfbsK562Setdb1UcdPk.narrowPeak.gz	dataType=ChipSeq	cell=K562	treatment=None	antibody=SETDB1
wgEncodeSydhTfbsK562Sirt6StdPk.narrowPeak.gz	dataType=ChipSeq	cell=K562	treatment=None	antibody=SIRT6
wgEncodeSydhTfbsK562Smc3ab9263IggrabPk.narrowPeak.gz	dataType=ChipSeq	cell=K562	treatment=None	antibody=SMC3_(ab9263)
wgEncodeSydhTfbsK562Stat1Ifna30StdPk.narrowPeak.gz	dataType=ChipSeq	cell=K562	treatment=IFNa30	antibody=STAT1
wgEncodeSydhTfbsK562Stat1Ifna6hStdPk.narrowPeak.gz	dataType=ChipSeq	cell=K562	treatment=IFNa6h	antibody=STAT1
wgEncodeSydhTfbsK562Stat1Ifng30StdPk.narrowPeak.gz	dataType=ChipSeq	cell=K562	treatment=IFNg30	antibody=STAT1
wgEncodeSydhTfbsK562Stat1Ifng6hStdPk.narrowPeak.gz	dataType=ChipSeq	cell=K562	treatment=IFNg6h	antibody=STAT1
wgEncodeSydhTfbsK562Stat2Ifna30StdPk.narrowPeak.gz	dataType=ChipSeq	cell=K562	treatment=IFNa30	antibody=STAT2
wgEncodeSydhTfbsK562Stat2Ifna6hStdPk.narrowPeak.gz	dataType=ChipSeq	cell=K562	treatment=IFNa6h	antibody=STAT2
wgEncodeSydhTfbsK562Tal1sc12984IggmusPk.narrowPeak.gz	dataType=ChipSeq	cell=K562	treatment=None	antibody=TAL1_(SC-12984)
wgEncodeSydhTfbsK562Tblr1ab24550IggrabPk.narrowPeak.gz	dataType=ChipSeq	cell=K562	treatment=None	antibody=TBLR1_(ab24550)
wgEncodeSydhTfbsK562Tblr1nb600270IggrabPk.narrowPeak.gz	dataType=ChipSeq	cell=K562	treatment=None	antibody=TBLR1_(NB600-270)
wgEncodeSydhTfbsK562TbpIggmusPk.narrowPeak.gz	dataType=ChipSeq	cell=K562	treatment=None	antibody=TBP
wgEncodeSydhTfbsK562Tf3c110StdPk.narrowPeak.gz	dataType=ChipSeq	cell=K562	treatment=None	antibody=TFIIIC-110
wgEncodeSydhTfbsK562Tr4UcdPk.narrowPeak.gz	dataType=ChipSeq	cell=K562	treatment=None	antibody=TR4
wgEncodeSydhTfbsK562Ubfsc13125IggmusPk.narrowPeak.gz	dataType=ChipSeq	cell=K562	treatment=None	antibody=UBF_(sc-13125)
wgEncodeSydhTfbsK562Ubtfsab1404509IggmusPk.narrowPeak.gz	dataType=ChipSeq	cell=K562	treatment=None	antibody=UBTF_(SAB1404509)
wgEncodeSydhTfbsK562Usf2IggrabPk.narrowPeak.gz	dataType=ChipSeq	cell=K562	treatment=None	antibody=USF2
wgEncodeSydhTfbsK562Xrcc4StdPk.narrowPeak.gz	dataType=ChipSeq	cell=K562	treatment=None	antibody=XRCC4
wgEncodeSydhTfbsK562Yy1UcdPk.narrowPeak.gz	dataType=ChipSeq	cell=K562	treatment=None	antibody=YY1
wgEncodeSydhTfbsK562Zc3h11anb10074650IggrabPk.narrowPeak.gz	dataType=ChipSeq	cell=K562	treatment=None	antibody=ZC3H11A_(NB100-74650)
wgEncodeSydhTfbsK562Znf143IggrabPk.narrowPeak.gz	dataType=ChipSeq	cell=K562	treatment=None	antibody=Znf143_(16618-1-AP)
wgEncodeSydhTfbsK562Znf263UcdPk.narrowPeak.gz	dataType=ChipSeq	cell=K562	treatment=None	antibody=ZNF263
wgEncodeSydhTfbsK562Znf274m01UcdPk.narrowPeak.gz	dataType=ChipSeq	cell=K562	treatment=None	antibody=ZNF274_(M01)
wgEncodeSydhTfbsK562Znf274UcdPk.narrowPeak.gz	dataType=ChipSeq	cell=K562	treatment=None	antibody=ZNF274
wgEncodeSydhTfbsK562Znf384hpa004051IggrabPk.narrowPeak.gz	dataType=ChipSeq	cell=K562	treatment=None	antibody=ZNF384_(HPA004051)
wgEncodeSydhTfbsK562Znfmizdcp1ab65767IggrabPk.narrowPeak.gz	dataType=ChipSeq	cell=K562	treatment=None	antibody=ZNF-MIZD-CP1_(ab65767)
wgEncodeSydhTfbsMcf10aesCfosEtoh01HvdPk.narrowPeak.gz	dataType=ChipSeq	cell=MCF10A-Er-Src	treatment=EtOH_0.01pct	antibody=c-Fos
wgEncodeSydhTfbsMcf10aesCfosTam112hHvdPk.narrowPeak.gz	dataType=ChipSeq	cell=MCF10A-Er-Src	treatment=4OHTAM_1uM_12hr	antibody=c-Fos
wgEncodeSydhTfbsMcf10aesCfosTam14hHvdPk.narrowPeak.gz	dataType=ChipSeq	cell=MCF10A-Er-Src	treatment=4OHTAM_1uM_4hr	antibody=c-Fos
wgEncodeSydhTfbsMcf10aesCfosTamHvdPk.narrowPeak.gz	dataType=ChipSeq	cell=MCF10A-Er-Src	treatment=4OHTAM_1uM_36hr	antibody=c-Fos
wgEncodeSydhTfbsMcf10aesCmycEtoh01HvdPk.narrowPeak.gz	dataType=ChipSeq	cell=MCF10A-Er-Src	treatment=EtOH_0.01pct	antibody=c-Myc
wgEncodeSydhTfbsMcf10aesCmycTam14hHvdPk.narrowPeak.gz	dataType=ChipSeq	cell=MCF10A-Er-Src	treatment=4OHTAM_1uM_4hr	antibody=c-Myc
wgEncodeSydhTfbsMcf10aesE2f4TamHvdPk.narrowPeak.gz	dataType=ChipSeq	cell=MCF10A-Er-Src	treatment=4OHTAM_1uM_36hr	antibody=E2F4
wgEncodeSydhTfbsMcf10aesPol2Etoh01StdPk.narrowPeak.gz	dataType=ChipSeq	cell=MCF10A-Er-Src	treatment=EtOH_0.01pct	antibody=Pol2
wgEncodeSydhTfbsMcf10aesPol2TamStdPk.narrowPeak.gz	dataType=ChipSeq	cell=MCF10A-Er-Src	treatment=4OHTAM_1uM_36hr	antibody=Pol2
wgEncodeSydhTfbsMcf10aesStat3Etoh01bStdPk.narrowPeak.gz	dataType=ChipSeq	cell=MCF10A-Er-Src	treatment=EtOH_0.01pct	antibody=STAT3
wgEncodeSydhTfbsMcf10aesStat3Etoh01cStdPk.narrowPeak.gz	dataType=ChipSeq	cell=MCF10A-Er-Src	treatment=EtOH_0.01pct	antibody=STAT3
wgEncodeSydhTfbsMcf10aesStat3Etoh01StdPk.narrowPeak.gz	dataType=ChipSeq	cell=MCF10A-Er-Src	treatment=EtOH_0.01pct	antibody=STAT3
wgEncodeSydhTfbsMcf10aesStat3Tam112hHvdPk.narrowPeak.gz	dataType=ChipSeq	cell=MCF10A-Er-Src	treatment=4OHTAM_1uM_12hr	antibody=STAT3
wgEncodeSydhTfbsMcf10aesStat3TamStdPk.narrowPeak.gz	dataType=ChipSeq	cell=MCF10A-Er-Src	treatment=4OHTAM_1uM_36hr	antibody=STAT3
wgEncodeSydhTfbsMcf7Gata3sc269UcdPk.narrowPeak.gz	dataType=ChipSeq	cell=MCF-7	treatment=None	antibody=GATA3_(SC-269)
wgEncodeSydhTfbsMcf7Gata3UcdPk.narrowPeak.gz	dataType=ChipSeq	cell=MCF-7	treatment=None	antibody=GATA3_(SC-268)
wgEncodeSydhTfbsMcf7Hae2f1UcdPk.narrowPeak.gz	dataType=ChipSeq	cell=MCF-7	treatment=None	antibody=HA-E2F1
wgEncodeSydhTfbsMcf7Tcf7l2UcdPk.narrowPeak.gz	dataType=ChipSeq	cell=MCF-7	treatment=None	antibody=TCF7L2
wgEncodeSydhTfbsMcf7Znf217UcdPk.narrowPeak.gz	dataType=ChipSeq	cell=MCF-7	treatment=None	antibody=ZNF217
wgEncodeSydhTfbsNb4CmycStdPk.narrowPeak.gz	dataType=ChipSeq	cell=NB4	treatment=None	antibody=c-Myc
wgEncodeSydhTfbsNb4MaxStdPk.narrowPeak.gz	dataType=ChipSeq	cell=NB4	treatment=None	antibody=Max
wgEncodeSydhTfbsNb4Pol2StdPk.narrowPeak.gz	dataType=ChipSeq	cell=NB4	treatment=None	antibody=Pol2
wgEncodeSydhTfbsNt2d1Suz12UcdPk.narrowPeak.gz	dataType=ChipSeq	cell=NT2-D1	treatment=None	antibody=SUZ12
wgEncodeSydhTfbsNt2d1Yy1UcdPk.narrowPeak.gz	dataType=ChipSeq	cell=NT2-D1	treatment=None	antibody=YY1
wgEncodeSydhTfbsNt2d1Znf274UcdPk.narrowPeak.gz	dataType=ChipSeq	cell=NT2-D1	treatment=None	antibody=ZNF274
wgEncodeSydhTfbsPanc1Tcf7l2UcdPk.narrowPeak.gz	dataType=ChipSeq	cell=PANC-1	treatment=None	antibody=TCF7L2
wgEncodeSydhTfbsPbdefetalGata1UcdPk.narrowPeak.gz	dataType=ChipSeq	cell=PBDEFetal	treatment=None	antibody=GATA-1
wgEncodeSydhTfbsPbdeGata1UcdPk.narrowPeak.gz	dataType=ChipSeq	cell=PBDE	treatment=None	antibody=GATA-1
wgEncodeSydhTfbsPbdePol2UcdPk.narrowPeak.gz	dataType=ChipSeq	cell=PBDE	treatment=None	antibody=Pol2
wgEncodeSydhTfbsRajiPol2UcdPk.narrowPeak.gz	dataType=ChipSeq	cell=Raji	treatment=None	antibody=Pol2
wgEncodeSydhTfbsShsy5yGata2UcdPk.narrowPeak.gz	dataType=ChipSeq	cell=SH-SY5Y	treatment=None	antibody=GATA-2
wgEncodeSydhTfbsShsy5yGata3sc269sc269UcdPk.narrowPeak.gz	dataType=ChipSeq	cell=SH-SY5Y	treatment=None	antibody=GATA3_(SC-269)
wgEncodeSydhTfbsSknshCtcfbIggrabPk.narrowPeak.gz	dataType=ChipSeq	cell=SK-N-SH	treatment=None	antibody=CTCF_(SC-15914)
wgEncodeSydhTfbsSknshJundIggrabPk.narrowPeak.gz	dataType=ChipSeq	cell=SK-N-SH	treatment=None	antibody=JunD
wgEncodeSydhTfbsSknshMxi1IggrabPk.narrowPeak.gz	dataType=ChipSeq	cell=SK-N-SH	treatment=None	antibody=Mxi1_(AF4185)
wgEncodeSydhTfbsSknshNrf1IggrabPk.narrowPeak.gz	dataType=ChipSeq	cell=SK-N-SH	treatment=None	antibody=Nrf1
wgEncodeSydhTfbsSknshP300bIggrabPk.narrowPeak.gz	dataType=ChipSeq	cell=SK-N-SH	treatment=None	antibody=p300_(SC-584)
wgEncodeSydhTfbsSknshRad21IggrabPk.narrowPeak.gz	dataType=ChipSeq	cell=SK-N-SH	treatment=None	antibody=Rad21
wgEncodeSydhTfbsSknshRfx5IggrabPk.narrowPeak.gz	dataType=ChipSeq	cell=SK-N-SH	treatment=None	antibody=RFX5_(200-401-194)
wgEncodeSydhTfbsSknshSmc3IggrabPk.narrowPeak.gz	dataType=ChipSeq	cell=SK-N-SH	treatment=None	antibody=SMC3_(ab9263)
wgEncodeSydhTfbsU2osKap1UcdPk.narrowPeak.gz	dataType=ChipSeq	cell=U2OS	treatment=None	antibody=KAP1
wgEncodeSydhTfbsU2osSetdb1UcdPk.narrowPeak.gz	dataType=ChipSeq	cell=U2OS	treatment=None	antibody=SETDB1
wgEncodeUchicagoTfbsK562Bach1Controlbach1PkRep1.narrowPeak	dataType=ChipSeq	cell=K562	antibody=Bach1_(sc-14700)
wgEncodeUchicagoTfbsK562Bach1Controlbach1PkRep2.narrowPeak	dataType=ChipSeq	cell=K562	antibody=Bach1_(sc-14700)
wgEncodeUchicagoTfbsK562Ccne1Controlccne1PkRep1.narrowPeak	dataType=ChipSeq	cell=K562	antibody=CCNE1
wgEncodeUchicagoTfbsK562Ccne1Controlccne1PkRep2.narrowPeak	dataType=ChipSeq	cell=K562	antibody=CCNE1
wgEncodeUchicagoTfbsK562Cdkn1bControlcdkn1bPkRep1.narrowPeak	dataType=ChipSeq	cell=K562	antibody=CDKN1b
wgEncodeUchicagoTfbsK562Cdkn1bControlcdkn1bPkRep2.narrowPeak	dataType=ChipSeq	cell=K562	antibody=CDKN1b
wgEncodeUchicagoTfbsK562EfosControlPk.narrowPeak.gz	dataType=ChipSeq	cell=K562	antibody=eGFP-FOS
wgEncodeUchicagoTfbsK562Egata2ControlPk.narrowPeak.gz	dataType=ChipSeq	cell=K562	antibody=eGFP-GATA2
wgEncodeUchicagoTfbsK562Ehdac8ControlPk.narrowPeak.gz	dataType=ChipSeq	cell=K562	antibody=eGFP-HDAC8
wgEncodeUchicagoTfbsK562EjunbControlPk.narrowPeak.gz	dataType=ChipSeq	cell=K562	antibody=eGFP-JunB
wgEncodeUchicagoTfbsK562EjundControlPk.narrowPeak.gz	dataType=ChipSeq	cell=K562	antibody=eGFP-JunD
wgEncodeUchicagoTfbsK562Elf1Controlelf1PkRep1.narrowPeak	dataType=ChipSeq	cell=K562	antibody=ELF1
wgEncodeUchicagoTfbsK562Elf1Controlelf1PkRep2.narrowPeak	dataType=ChipSeq	cell=K562	antibody=ELF1
wgEncodeUchicagoTfbsK562Enr4a1ControlPk.narrowPeak.gz	dataType=ChipSeq	cell=K562	antibody=eGFP-NR4A1
wgEncodeUchicagoTfbsK562EsrControlesrPkRep1.narrowPeak	dataType=ChipSeq	cell=K562	antibody=ESR
wgEncodeUchicagoTfbsK562EsrControlesrPkRep2.narrowPeak	dataType=ChipSeq	cell=K562	antibody=ESR
wgEncodeUchicagoTfbsK562Ilf2Controlilf2PkRep1.narrowPeak	dataType=ChipSeq	cell=K562	antibody=ILF2
wgEncodeUchicagoTfbsK562Ilf2Controlilf2PkRep2.narrowPeak	dataType=ChipSeq	cell=K562	antibody=ILF2
wgEncodeUchicagoTfbsK562Mll5Controlmll5PkRep1.narrowPeak	dataType=ChipSeq	cell=K562	antibody=MLL5
wgEncodeUchicagoTfbsK562Mll5Controlmll5PkRep2.narrowPeak	dataType=ChipSeq	cell=K562	antibody=MLL5
wgEncodeUchicagoTfbsK562Ncor1Controlncor1PkRep1.narrowPeak	dataType=ChipSeq	cell=K562	antibody=NCOR1
wgEncodeUchicagoTfbsK562Ncor1Controlncor1PkRep2.narrowPeak	dataType=ChipSeq	cell=K562	antibody=NCOR1
wgEncodeUchicagoTfbsK562Nf90Controlnf90PkRep1.narrowPeak	dataType=ChipSeq	cell=K562	antibody=NF90
wgEncodeUchicagoTfbsK562Nf90Controlnf90PkRep2.narrowPeak	dataType=ChipSeq	cell=K562	antibody=NF90
wgEncodeUchicagoTfbsK562Stat1Controlstat1PkRep1.narrowPeak	dataType=ChipSeq	cell=K562	antibody=STAT1
wgEncodeUchicagoTfbsK562Stat1Controlstat1PkRep2.narrowPeak	dataType=ChipSeq	cell=K562	antibody=STAT1
wgEncodeUwDgfA549Hotspots.broadPeak.gz	dataType=DnaseDgf	cell=A549
wgEncodeUwDgfA549Pk.narrowPeak.gz	dataType=DnaseDgf	cell=A549
wgEncodeUwDgfAg10803Hotspots.broadPeak.gz	dataType=DnaseDgf	cell=AG10803
wgEncodeUwDgfAg10803Pk.narrowPeak.gz	dataType=DnaseDgf	cell=AG10803
wgEncodeUwDgfAoafHotspots.broadPeak.gz	dataType=DnaseDgf	cell=AoAF
wgEncodeUwDgfAoafPk.narrowPeak.gz	dataType=DnaseDgf	cell=AoAF
wgEncodeUwDgfCd20ro01778Hotspots.broadPeak.gz	dataType=DnaseDgf	cell=CD20+_RO01778
wgEncodeUwDgfCd20ro01778Pk.narrowPeak.gz	dataType=DnaseDgf	cell=CD20+_RO01778
wgEncodeUwDgfCd4naivewb11970640Hotspots.broadPeak.gz	dataType=DnaseDgf	cell=CD4+_Naive_Wb11970640
wgEncodeUwDgfCd4naivewb11970640Pk.narrowPeak.gz	dataType=DnaseDgf	cell=CD4+_Naive_Wb11970640
wgEncodeUwDgfGm06990Hotspots.broadPeak.gz	dataType=DnaseDgf	cell=GM06990
wgEncodeUwDgfGm06990Pk.narrowPeak.gz	dataType=DnaseDgf	cell=GM06990
wgEncodeUwDgfGm12865Hotspots.broadPeak.gz	dataType=DnaseDgf	cell=GM12865
wgEncodeUwDgfGm12865Pk.narrowPeak.gz	dataType=DnaseDgf	cell=GM12865
wgEncodeUwDgfH7esHotspots.broadPeak.gz	dataType=DnaseDgf	cell=H7-hESC
wgEncodeUwDgfH7esPk.narrowPeak	dataType=DnaseDgf	cell=H7-hESC
wgEncodeUwDgfH7esPkV2.narrowPeak.gz	dataType=DnaseDgf	cell=H7-hESC
wgEncodeUwDgfHaeHotspots.broadPeak.gz	dataType=DnaseDgf	cell=HAEpiC
wgEncodeUwDgfHaePk.narrowPeak	dataType=DnaseDgf	cell=HAEpiC
wgEncodeUwDgfHaePkV2.narrowPeak.gz	dataType=DnaseDgf	cell=HAEpiC
wgEncodeUwDgfHahHotspots.broadPeak.gz	dataType=DnaseDgf	cell=HA-h
wgEncodeUwDgfHahPk.narrowPeak.gz	dataType=DnaseDgf	cell=HA-h
wgEncodeUwDgfHaspHotspots.broadPeak.gz	dataType=DnaseDgf	cell=HA-sp
wgEncodeUwDgfHaspPk.narrowPeak.gz	dataType=DnaseDgf	cell=HA-sp
wgEncodeUwDgfHcfaaHotspots.broadPeak.gz	dataType=DnaseDgf	cell=HCFaa
wgEncodeUwDgfHcfaaPk.narrowPeak.gz	dataType=DnaseDgf	cell=HCFaa
wgEncodeUwDgfHcfHotspots.broadPeak.gz	dataType=DnaseDgf	cell=HCF
wgEncodeUwDgfHcfPk.narrowPeak.gz	dataType=DnaseDgf	cell=HCF
wgEncodeUwDgfHcmHotspots.broadPeak.gz	dataType=DnaseDgf	cell=HCM
wgEncodeUwDgfHcmPk.narrowPeak.gz	dataType=DnaseDgf	cell=HCM
wgEncodeUwDgfHcpeHotspots.broadPeak.gz	dataType=DnaseDgf	cell=HCPEpiC
wgEncodeUwDgfHcpePk.narrowPeak	dataType=DnaseDgf	cell=HCPEpiC
wgEncodeUwDgfHcpePkV2.narrowPeak.gz	dataType=DnaseDgf	cell=HCPEpiC
wgEncodeUwDgfHeeHotspots.broadPeak.gz	dataType=DnaseDgf	cell=HEEpiC
wgEncodeUwDgfHeePk.narrowPeak.gz	dataType=DnaseDgf	cell=HEEpiC
wgEncodeUwDgfHepg2Hotspots.broadPeak.gz	dataType=DnaseDgf	cell=HepG2
wgEncodeUwDgfHepg2Pk.narrowPeak.gz	dataType=DnaseDgf	cell=HepG2
wgEncodeUwDgfHffHotspots.broadPeak.gz	dataType=DnaseDgf	cell=HFF
wgEncodeUwDgfHffPk.narrowPeak.gz	dataType=DnaseDgf	cell=HFF
wgEncodeUwDgfHgfHotspots.broadPeak.gz	dataType=DnaseDgf	cell=HGF
wgEncodeUwDgfHgfPk.narrowPeak.gz	dataType=DnaseDgf	cell=HGF
wgEncodeUwDgfHipeHotspots.broadPeak.gz	dataType=DnaseDgf	cell=HIPEpiC
wgEncodeUwDgfHipePk.narrowPeak.gz	dataType=DnaseDgf	cell=HIPEpiC
wgEncodeUwDgfHmfHotspots.broadPeak.gz	dataType=DnaseDgf	cell=HMF
wgEncodeUwDgfHmfPk.narrowPeak	dataType=DnaseDgf	cell=HMF
wgEncodeUwDgfHmfPkV2.narrowPeak.gz	dataType=DnaseDgf	cell=HMF
wgEncodeUwDgfHmvecbHotspots.broadPeak.gz	dataType=DnaseDgf	cell=HMVEC-LLy
wgEncodeUwDgfHmvecbPk.narrowPeak.gz	dataType=DnaseDgf	cell=HMVEC-LLy
wgEncodeUwDgfHmvecdbladHotspots.broadPeak.gz	dataType=DnaseDgf	cell=HMVEC-dBl-Ad
wgEncodeUwDgfHmvecdbladPk.narrowPeak	dataType=DnaseDgf	cell=HMVEC-dBl-Ad
wgEncodeUwDgfHmvecdbladPkV2.narrowPeak.gz	dataType=DnaseDgf	cell=HMVEC-dBl-Ad
wgEncodeUwDgfHmvecdHotspots.broadPeak.gz	dataType=DnaseDgf	cell=HMVEC-dBl-Neo
wgEncodeUwDgfHmvecdPk.narrowPeak.gz	dataType=DnaseDgf	cell=HMVEC-dBl-Neo
wgEncodeUwDgfHmvecfHotspots.broadPeak.gz	dataType=DnaseDgf	cell=HMVEC-dLy-Neo
wgEncodeUwDgfHmvecfPk.narrowPeak.gz	dataType=DnaseDgf	cell=HMVEC-dLy-Neo
wgEncodeUwDgfHmvechHotspots.broadPeak.gz	dataType=DnaseDgf	cell=HMVEC-LBl
wgEncodeUwDgfHmvechPk.narrowPeak.gz	dataType=DnaseDgf	cell=HMVEC-LBl
wgEncodeUwDgfHpafHotspots.broadPeak.gz	dataType=DnaseDgf	cell=HPAF
wgEncodeUwDgfHpafPk.narrowPeak.gz	dataType=DnaseDgf	cell=HPAF
wgEncodeUwDgfHpdlfHotspots.broadPeak.gz	dataType=DnaseDgf	cell=HPdLF
wgEncodeUwDgfHpdlfPk.narrowPeak.gz	dataType=DnaseDgf	cell=HPdLF
wgEncodeUwDgfHpfHotspots.broadPeak.gz	dataType=DnaseDgf	cell=HPF
wgEncodeUwDgfHpfPk.narrowPeak.gz	dataType=DnaseDgf	cell=HPF
wgEncodeUwDgfHrceHotspots.broadPeak.gz	dataType=DnaseDgf	cell=HRCEpiC
wgEncodeUwDgfHrcePk.narrowPeak.gz	dataType=DnaseDgf	cell=HRCEpiC
wgEncodeUwDgfHsmmHotspots.broadPeak.gz	dataType=DnaseDgf	cell=HSMM
wgEncodeUwDgfHsmmPk.narrowPeak.gz	dataType=DnaseDgf	cell=HSMM
wgEncodeUwDgfHuvecHotspots.broadPeak.gz	dataType=DnaseDgf	cell=HUVEC
wgEncodeUwDgfHuvecPk.narrowPeak.gz	dataType=DnaseDgf	cell=HUVEC
wgEncodeUwDgfHvmfHotspots.broadPeak.gz	dataType=DnaseDgf	cell=HVMF
wgEncodeUwDgfHvmfPk.narrowPeak.gz	dataType=DnaseDgf	cell=HVMF
wgEncodeUwDgfK562Hotspots.broadPeak.gz	dataType=DnaseDgf	cell=K562
wgEncodeUwDgfK562Pk.narrowPeak.gz	dataType=DnaseDgf	cell=K562
wgEncodeUwDgfK562Znfa41c6Hotspots.broadPeak.gz	dataType=DnaseDgf	cell=K562
wgEncodeUwDgfK562Znfa41c6Pk.narrowPeak.gz	dataType=DnaseDgf	cell=K563
wgEncodeUwDgfK562Znfp5Hotspots.broadPeak.gz	dataType=DnaseDgf	cell=K564
wgEncodeUwDgfK562Znfp5Pk.narrowPeak.gz	dataType=DnaseDgf	cell=K565
wgEncodeUwDgfLhcnm2Diff4dHotspots.broadPeak.gz	dataType=DnaseDgf	cell=LHCN-M2
wgEncodeUwDgfLhcnm2Diff4dPk.narrowPeak.gz	dataType=DnaseDgf	cell=LHCN-M2
wgEncodeUwDgfLhcnm2Hotspots.broadPeak.gz	dataType=DnaseDgf	cell=LHCN-M2
wgEncodeUwDgfLhcnm2Pk.narrowPeak.gz	dataType=DnaseDgf	cell=LHCN-M2
wgEncodeUwDgfM059jHotspots.broadPeak.gz	dataType=DnaseDgf	cell=M059J
wgEncodeUwDgfM059jPk.narrowPeak.gz	dataType=DnaseDgf	cell=M059J
wgEncodeUwDgfMonocd14ro1746Hotspots.broadPeak.gz	dataType=DnaseDgf	cell=MonoCD14
wgEncodeUwDgfMonocd14ro1746Pk.narrowPeak.gz	dataType=DnaseDgf	cell=MonoCD14
wgEncodeUwDgfNb4Hotspots.broadPeak.gz	dataType=DnaseDgf	cell=NB4
wgEncodeUwDgfNb4Pk.narrowPeak.gz	dataType=DnaseDgf	cell=NB4
wgEncodeUwDgfNhaHotspots.broadPeak.gz	dataType=DnaseDgf	cell=NH-A
wgEncodeUwDgfNhaPk.narrowPeak.gz	dataType=DnaseDgf	cell=NH-A
wgEncodeUwDgfNhdfadHotspots.broadPeak.gz	dataType=DnaseDgf	cell=NHDF-Ad
wgEncodeUwDgfNhdfadPk.narrowPeak	dataType=DnaseDgf	cell=NHDF-Ad
wgEncodeUwDgfNhdfadPkV2.narrowPeak.gz	dataType=DnaseDgf	cell=NHDF-Ad
wgEncodeUwDgfNhdfneoHotspots.broadPeak.gz	dataType=DnaseDgf	cell=NHDF-neo
wgEncodeUwDgfNhdfneoPk.narrowPeak.gz	dataType=DnaseDgf	cell=NHDF-neo
wgEncodeUwDgfNhlfHotspots.broadPeak.gz	dataType=DnaseDgf	cell=NHLF
wgEncodeUwDgfNhlfPk.narrowPeak.gz	dataType=DnaseDgf	cell=NHLF
wgEncodeUwDgfRpmi7951Hotspots.broadPeak.gz	dataType=DnaseDgf	cell=RPMI-7951
wgEncodeUwDgfRpmi7951Pk.narrowPeak.gz	dataType=DnaseDgf	cell=RPMI-7951
wgEncodeUwDgfSaecHotspots.broadPeak.gz	dataType=DnaseDgf	cell=SAEC
wgEncodeUwDgfSaecPk.narrowPeak.gz	dataType=DnaseDgf	cell=SAEC
wgEncodeUwDgfSkmcHotspots.broadPeak.gz	dataType=DnaseDgf	cell=SKMC
wgEncodeUwDgfSkmcPk.narrowPeak	dataType=DnaseDgf	cell=SKMC
wgEncodeUwDgfSkmcPkV2.narrowPeak.gz	dataType=DnaseDgf	cell=SKMC
wgEncodeUwDgfSknshraHotspots.broadPeak.gz	dataType=DnaseDgf	cell=SK-N-SH_RA
wgEncodeUwDgfSknshraPk.narrowPeak.gz	dataType=DnaseDgf	cell=SK-N-SH_RA
wgEncodeUwDgfT47dHotspots.broadPeak.gz	dataType=DnaseDgf	cell=T-47D
wgEncodeUwDgfT47dPk.narrowPeak.gz	dataType=DnaseDgf	cell=T-47D
wgEncodeUwDgfTh17Hotspots.broadPeak.gz	dataType=DnaseDgf	cell=Th17
wgEncodeUwDgfTh17Pk.narrowPeak.gz	dataType=DnaseDgf	cell=Th17
wgEncodeUwDgfTh1Hotspots.broadPeak.gz	dataType=DnaseDgf	cell=Th1
wgEncodeUwDgfTh1HotspotsRep2.broadPeak.gz	dataType=DnaseDgf	cell=Th1
wgEncodeUwDgfTh1Pk.narrowPeak.gz	dataType=DnaseDgf	cell=Th1
wgEncodeUwDgfTh1PkRep2.narrowPeak.gz	dataType=DnaseDgf	cell=Th1
wgEncodeUwDgfTh1wb33676984Hotspots.broadPeak.gz	dataType=DnaseDgf	cell=Th1_Wb33676984
wgEncodeUwDgfTh1wb33676984Pk.narrowPeak.gz	dataType=DnaseDgf	cell=Th1_Wb33676984
wgEncodeUwDgfTh2Hotspots.broadPeak.gz	dataType=DnaseDgf	cell=Th2
wgEncodeUwDgfTh2Pk.narrowPeak.gz	dataType=DnaseDgf	cell=Th2
wgEncodeUwDgfTh2wb54553204Hotspots.broadPeak.gz	dataType=DnaseDgf	cell=Th2_Wb54553204
wgEncodeUwDgfTh2wb54553204Pk.narrowPeak.gz	dataType=DnaseDgf	cell=Th2_Wb54553204
wgEncodeUwDgfTregwb78495824Hotspots.broadPeak.gz	dataType=DnaseDgf	cell=Treg_Wb78495824
wgEncodeUwDgfTregwb78495824Pk.narrowPeak.gz	dataType=DnaseDgf	cell=Treg_Wb78495824
wgEncodeUwDnaseA549HotspotsRep1.broadPeak.gz	dataType=DnaseSeq	cell=A549	treatment=None
wgEncodeUwDnaseA549HotspotsRep2.broadPeak.gz	dataType=DnaseSeq	cell=A549	treatment=None
wgEncodeUwDnaseA549PkRep1.narrowPeak.gz	dataType=DnaseSeq	cell=A549	treatment=None
wgEncodeUwDnaseA549PkRep2.narrowPeak.gz	dataType=DnaseSeq	cell=A549	treatment=None
wgEncodeUwDnaseAg04449HotspotsRep1.broadPeak.gz	dataType=DnaseSeq	cell=AG04449	treatment=None
wgEncodeUwDnaseAg04449HotspotsRep2.broadPeak.gz	dataType=DnaseSeq	cell=AG04449	treatment=None
wgEncodeUwDnaseAg04449PkRep1.narrowPeak.gz	dataType=DnaseSeq	cell=AG04449	treatment=None
wgEncodeUwDnaseAg04449PkRep2.narrowPeak.gz	dataType=DnaseSeq	cell=AG04449	treatment=None
wgEncodeUwDnaseAg04450HotspotsRep1.broadPeak.gz	dataType=DnaseSeq	cell=AG04450	treatment=None
wgEncodeUwDnaseAg04450HotspotsRep2.broadPeak.gz	dataType=DnaseSeq	cell=AG04450	treatment=None
wgEncodeUwDnaseAg04450PkRep1.narrowPeak.gz	dataType=DnaseSeq	cell=AG04450	treatment=None
wgEncodeUwDnaseAg04450PkRep2.narrowPeak.gz	dataType=DnaseSeq	cell=AG04450	treatment=None
wgEncodeUwDnaseAg09309HotspotsRep1.broadPeak.gz	dataType=DnaseSeq	cell=AG09309	treatment=None
wgEncodeUwDnaseAg09309HotspotsRep2.broadPeak.gz	dataType=DnaseSeq	cell=AG09309	treatment=None
wgEncodeUwDnaseAg09309PkRep1.narrowPeak.gz	dataType=DnaseSeq	cell=AG09309	treatment=None
wgEncodeUwDnaseAg09309PkRep2.narrowPeak.gz	dataType=DnaseSeq	cell=AG09309	treatment=None
wgEncodeUwDnaseAg09319HotspotsRep1.broadPeak.gz	dataType=DnaseSeq	cell=AG09319	treatment=None
wgEncodeUwDnaseAg09319HotspotsRep2.broadPeak.gz	dataType=DnaseSeq	cell=AG09319	treatment=None
wgEncodeUwDnaseAg09319PkRep1.narrowPeak	dataType=DnaseSeq	cell=AG09319	treatment=None
wgEncodeUwDnaseAg09319PkRep1V2.narrowPeak.gz	dataType=DnaseSeq	cell=AG09319	treatment=None
wgEncodeUwDnaseAg09319PkRep2.narrowPeak.gz	dataType=DnaseSeq	cell=AG09319	treatment=None
wgEncodeUwDnaseAg10803HotspotsRep1.broadPeak.gz	dataType=DnaseSeq	cell=AG10803	treatment=None
wgEncodeUwDnaseAg10803HotspotsRep2.broadPeak.gz	dataType=DnaseSeq	cell=AG10803	treatment=None
wgEncodeUwDnaseAg10803PkRep1.narrowPeak.gz	dataType=DnaseSeq	cell=AG10803	treatment=None
wgEncodeUwDnaseAg10803PkRep2.narrowPeak.gz	dataType=DnaseSeq	cell=AG10803	treatment=None
wgEncodeUwDnaseAoafHotspotsRep1.broadPeak.gz	dataType=DnaseSeq	cell=AoAF	treatment=None
wgEncodeUwDnaseAoafHotspotsRep2.broadPeak.gz	dataType=DnaseSeq	cell=AoAF	treatment=None
wgEncodeUwDnaseAoafPkRep1.narrowPeak.gz	dataType=DnaseSeq	cell=AoAF	treatment=None
wgEncodeUwDnaseAoafPkRep2.narrowPeak.gz	dataType=DnaseSeq	cell=AoAF	treatment=None
wgEncodeUwDnaseBe2cHotspotsRep1.broadPeak.gz	dataType=DnaseSeq	cell=BE2_C	treatment=None
wgEncodeUwDnaseBe2cHotspotsRep2.broadPeak.gz	dataType=DnaseSeq	cell=BE2_C	treatment=None
wgEncodeUwDnaseBe2cPkRep1.narrowPeak.gz	dataType=DnaseSeq	cell=BE2_C	treatment=None
wgEncodeUwDnaseBe2cPkRep2.narrowPeak.gz	dataType=DnaseSeq	cell=BE2_C	treatment=None
wgEncodeUwDnaseBjHotspotsRep1.broadPeak.gz	dataType=DnaseSeq	cell=BJ	treatment=None
wgEncodeUwDnaseBjHotspotsRep2.broadPeak.gz	dataType=DnaseSeq	cell=BJ	treatment=None
wgEncodeUwDnaseBjPkRep1.narrowPeak.gz	dataType=DnaseSeq	cell=BJ	treatment=None
wgEncodeUwDnaseBjPkRep2.narrowPeak.gz	dataType=DnaseSeq	cell=BJ	treatment=None
wgEncodeUwDnaseCaco2HotspotsRep1.broadPeak.gz	dataType=DnaseSeq	cell=Caco-2	treatment=None
wgEncodeUwDnaseCaco2HotspotsRep2.broadPeak.gz	dataType=DnaseSeq	cell=Caco-2	treatment=None
wgEncodeUwDnaseCaco2PkRep1.narrowPeak.gz	dataType=DnaseSeq	cell=Caco-2	treatment=None
wgEncodeUwDnaseCaco2PkRep2.narrowPeak.gz	dataType=DnaseSeq	cell=Caco-2	treatment=None
wgEncodeUwDnaseCd20ro01778HotspotsRep1.broadPeak.gz	dataType=DnaseSeq	cell=CD20+_RO01778	treatment=None
wgEncodeUwDnaseCd20ro01778HotspotsRep2.broadPeak.gz	dataType=DnaseSeq	cell=CD20+_RO01778	treatment=None
wgEncodeUwDnaseCd20ro01778PkRep1.narrowPeak.gz	dataType=DnaseSeq	cell=CD20+_RO01778	treatment=None
wgEncodeUwDnaseCd20ro01778PkRep2.narrowPeak.gz	dataType=DnaseSeq	cell=CD20+_RO01778	treatment=None
wgEncodeUwDnaseCd34mobilizedHotspotsRep1.broadPeak.gz	dataType=DnaseSeq	cell=CD34+_Mobilized	treatment=None
wgEncodeUwDnaseCd34mobilizedPkRep1.narrowPeak.gz	dataType=DnaseSeq	cell=CD34+_Mobilized	treatment=None
wgEncodeUwDnaseCd4naivewb11970640HotspotsRep1.broadPeak.gz	dataType=DnaseSeq	cell=CD4+_Naive_Wb11970640	treatment=None
wgEncodeUwDnaseCd4naivewb11970640PkRep1.narrowPeak.gz	dataType=DnaseSeq	cell=CD4+_Naive_Wb11970640	treatment=None
wgEncodeUwDnaseCd4naivewb78495824HotspotsRep1.broadPeak.gz	dataType=DnaseSeq	cell=CD4+_Naive_Wb78495824	treatment=None
wgEncodeUwDnaseCd4naivewb78495824PkRep1.narrowPeak.gz	dataType=DnaseSeq	cell=CD4+_Naive_Wb78495824	treatment=None
wgEncodeUwDnaseCmkHotspotsRep1.broadPeak.gz	dataType=DnaseSeq	cell=CMK	treatment=None
wgEncodeUwDnaseCmkPkRep1.narrowPeak.gz	dataType=DnaseSeq	cell=CMK	treatment=None
wgEncodeUwDnaseGm04503HotspotsRep1.broadPeak.gz	dataType=DnaseSeq	cell=GM04503	treatment=None
wgEncodeUwDnaseGm04503HotspotsRep2.broadPeak.gz	dataType=DnaseSeq	cell=GM04503	treatment=None
wgEncodeUwDnaseGm04503PkRep1.narrowPeak.gz	dataType=DnaseSeq	cell=GM04503	treatment=None
wgEncodeUwDnaseGm04503PkRep2.narrowPeak.gz	dataType=DnaseSeq	cell=GM04503	treatment=None
wgEncodeUwDnaseGm04504HotspotsRep1.broadPeak.gz	dataType=DnaseSeq	cell=GM04504	treatment=None
wgEncodeUwDnaseGm04504HotspotsRep2.broadPeak.gz	dataType=DnaseSeq	cell=GM04504	treatment=None
wgEncodeUwDnaseGm04504PkRep1.narrowPeak.gz	dataType=DnaseSeq	cell=GM04504	treatment=None
wgEncodeUwDnaseGm04504PkRep2.narrowPeak.gz	dataType=DnaseSeq	cell=GM04504	treatment=None
wgEncodeUwDnaseGm06990HotspotsRep1.broadPeak.gz	dataType=DnaseSeq	cell=GM06990	treatment=None
wgEncodeUwDnaseGm06990HotspotsRep2.broadPeak.gz	dataType=DnaseSeq	cell=GM06990	treatment=None
wgEncodeUwDnaseGm06990PkRep1.narrowPeak.gz	dataType=DnaseSeq	cell=GM06990	treatment=None
wgEncodeUwDnaseGm06990PkRep2.narrowPeak.gz	dataType=DnaseSeq	cell=GM06990	treatment=None
wgEncodeUwDnaseGm12864HotspotsRep1.broadPeak.gz	dataType=DnaseSeq	cell=GM12864	treatment=None
wgEncodeUwDnaseGm12864PkRep1.narrowPeak.gz	dataType=DnaseSeq	cell=GM12864	treatment=None
wgEncodeUwDnaseGm12865HotspotsRep1.broadPeak.gz	dataType=DnaseSeq	cell=GM12865	treatment=None
wgEncodeUwDnaseGm12865HotspotsRep2.broadPeak.gz	dataType=DnaseSeq	cell=GM12865	treatment=None
wgEncodeUwDnaseGm12865PkRep1.narrowPeak.gz	dataType=DnaseSeq	cell=GM12865	treatment=None
wgEncodeUwDnaseGm12865PkRep2.narrowPeak.gz	dataType=DnaseSeq	cell=GM12865	treatment=None
wgEncodeUwDnaseGm12878HotspotsRep1.broadPeak.gz	dataType=DnaseSeq	cell=GM12878	treatment=None
wgEncodeUwDnaseGm12878HotspotsRep2.broadPeak.gz	dataType=DnaseSeq	cell=GM12878	treatment=None
wgEncodeUwDnaseGm12878PkRep1.narrowPeak.gz	dataType=DnaseSeq	cell=GM12878	treatment=None
wgEncodeUwDnaseGm12878PkRep2.narrowPeak.gz	dataType=DnaseSeq	cell=GM12878	treatment=None
wgEncodeUwDnaseH1hescHotspotsRep1.broadPeak.gz	dataType=DnaseSeq	cell=H1-hESC	treatment=None
wgEncodeUwDnaseH1hescPkRep1.narrowPeak.gz	dataType=DnaseSeq	cell=H1-hESC	treatment=None
wgEncodeUwDnaseH7esDiffa14dHotspotsRep1.broadPeak.gz	dataType=DnaseSeq	cell=H7-hESC	treatment=diffProtA_14d
wgEncodeUwDnaseH7esDiffa14dHotspotsRep2.broadPeak.gz	dataType=DnaseSeq	cell=H7-hESC	treatment=diffProtA_14d
wgEncodeUwDnaseH7esDiffa14dPkRep1.narrowPeak.gz	dataType=DnaseSeq	cell=H7-hESC	treatment=diffProtA_14d
wgEncodeUwDnaseH7esDiffa14dPkRep2.narrowPeak.gz	dataType=DnaseSeq	cell=H7-hESC	treatment=diffProtA_14d
wgEncodeUwDnaseH7esDiffa2dHotspotsRep1.broadPeak.gz	dataType=DnaseSeq	cell=H7-hESC	treatment=diffProtA_2d
wgEncodeUwDnaseH7esDiffa2dPkRep1.narrowPeak.gz	dataType=DnaseSeq	cell=H7-hESC	treatment=diffProtA_2d
wgEncodeUwDnaseH7esDiffa5dHotspotsRep1.broadPeak.gz	dataType=DnaseSeq	cell=H7-hESC	treatment=diffProtA_5d
wgEncodeUwDnaseH7esDiffa5dHotspotsRep2.broadPeak.gz	dataType=DnaseSeq	cell=H7-hESC	treatment=diffProtA_5d
wgEncodeUwDnaseH7esDiffa5dPkRep1.narrowPeak.gz	dataType=DnaseSeq	cell=H7-hESC	treatment=diffProtA_5d
wgEncodeUwDnaseH7esDiffa5dPkRep2.narrowPeak.gz	dataType=DnaseSeq	cell=H7-hESC	treatment=diffProtA_5d
wgEncodeUwDnaseH7esDiffa9dHotspotsRep1.broadPeak.gz	dataType=DnaseSeq	cell=H7-hESC	treatment=diffProtA_9d
wgEncodeUwDnaseH7esDiffa9dPkRep1.narrowPeak.gz	dataType=DnaseSeq	cell=H7-hESC	treatment=diffProtA_9d
wgEncodeUwDnaseH7esHotspotsRep1.broadPeak.gz	dataType=DnaseSeq	cell=H7-hESC	treatment=None
wgEncodeUwDnaseH7esHotspotsRep2.broadPeak.gz	dataType=DnaseSeq	cell=H7-hESC	treatment=None
wgEncodeUwDnaseH7esPkRep1.narrowPeak	dataType=DnaseSeq	cell=H7-hESC	treatment=None
wgEncodeUwDnaseH7esPkRep1V2.narrowPeak.gz	dataType=DnaseSeq	cell=H7-hESC	treatment=None
wgEncodeUwDnaseH7esPkRep2.narrowPeak.gz	dataType=DnaseSeq	cell=H7-hESC	treatment=None
wgEncodeUwDnaseHacHotspotsRep1.broadPeak.gz	dataType=DnaseSeq	cell=HAc	treatment=None
wgEncodeUwDnaseHacHotspotsRep2.broadPeak.gz	dataType=DnaseSeq	cell=HAc	treatment=None
wgEncodeUwDnaseHacPkRep1.narrowPeak.gz	dataType=DnaseSeq	cell=HAc	treatment=None
wgEncodeUwDnaseHacPkRep2.narrowPeak.gz	dataType=DnaseSeq	cell=HAc	treatment=None
wgEncodeUwDnaseHaeHotspotsRep1.broadPeak.gz	dataType=DnaseSeq	cell=HAEpiC	treatment=None
wgEncodeUwDnaseHaeHotspotsRep2.broadPeak.gz	dataType=DnaseSeq	cell=HAEpiC	treatment=None
wgEncodeUwDnaseHaePkRep1.narrowPeak.gz	dataType=DnaseSeq	cell=HAEpiC	treatment=None
wgEncodeUwDnaseHaePkRep2.narrowPeak.gz	dataType=DnaseSeq	cell=HAEpiC	treatment=None
wgEncodeUwDnaseHahHotspotsRep1.broadPeak.gz	dataType=DnaseSeq	cell=HA-h	treatment=None
wgEncodeUwDnaseHahHotspotsRep2.broadPeak.gz	dataType=DnaseSeq	cell=HA-h	treatment=None
wgEncodeUwDnaseHahPkRep1.narrowPeak.gz	dataType=DnaseSeq	cell=HA-h	treatment=None
wgEncodeUwDnaseHahPkRep2.narrowPeak.gz	dataType=DnaseSeq	cell=HA-h	treatment=None
wgEncodeUwDnaseHaspHotspotsRep1.broadPeak.gz	dataType=DnaseSeq	cell=HA-sp	treatment=None
wgEncodeUwDnaseHaspHotspotsRep2.broadPeak.gz	dataType=DnaseSeq	cell=HA-sp	treatment=None
wgEncodeUwDnaseHaspPkRep1.narrowPeak.gz	dataType=DnaseSeq	cell=HA-sp	treatment=None
wgEncodeUwDnaseHaspPkRep2.narrowPeak.gz	dataType=DnaseSeq	cell=HA-sp	treatment=None
wgEncodeUwDnaseHbmecHotspotsRep1.broadPeak.gz	dataType=DnaseSeq	cell=HBMEC	treatment=None
wgEncodeUwDnaseHbmecHotspotsRep2.broadPeak.gz	dataType=DnaseSeq	cell=HBMEC	treatment=None
wgEncodeUwDnaseHbmecPkRep1.narrowPeak.gz	dataType=DnaseSeq	cell=HBMEC	treatment=None
wgEncodeUwDnaseHbmecPkRep2.narrowPeak.gz	dataType=DnaseSeq	cell=HBMEC	treatment=None
wgEncodeUwDnaseHbvpHotspotsRep1.broadPeak.gz	dataType=DnaseSeq	cell=HBVP	treatment=None
wgEncodeUwDnaseHbvpPkRep1.narrowPeak.gz	dataType=DnaseSeq	cell=HBVP	treatment=None
wgEncodeUwDnaseHbvsmcHotspotsRep1.broadPeak.gz	dataType=DnaseSeq	cell=HBVSMC	treatment=None
wgEncodeUwDnaseHbvsmcHotspotsRep2.broadPeak.gz	dataType=DnaseSeq	cell=HBVSMC	treatment=None
wgEncodeUwDnaseHbvsmcPkRep1.narrowPeak.gz	dataType=DnaseSeq	cell=HBVSMC	treatment=None
wgEncodeUwDnaseHbvsmcPkRep2.narrowPeak.gz	dataType=DnaseSeq	cell=HBVSMC	treatment=None
wgEncodeUwDnaseHcfaaHotspotsRep1.broadPeak.gz	dataType=DnaseSeq	cell=HCFaa	treatment=None
wgEncodeUwDnaseHcfaaHotspotsRep2.broadPeak.gz	dataType=DnaseSeq	cell=HCFaa	treatment=None
wgEncodeUwDnaseHcfaaPkRep1.narrowPeak.gz	dataType=DnaseSeq	cell=HCFaa	treatment=None
wgEncodeUwDnaseHcfaaPkRep2.narrowPeak.gz	dataType=DnaseSeq	cell=HCFaa	treatment=None
wgEncodeUwDnaseHcfHotspotsRep1.broadPeak.gz	dataType=DnaseSeq	cell=HCF	treatment=None
wgEncodeUwDnaseHcfHotspotsRep2.broadPeak.gz	dataType=DnaseSeq	cell=HCF	treatment=None
wgEncodeUwDnaseHcfPkRep1.narrowPeak.gz	dataType=DnaseSeq	cell=HCF	treatment=None
wgEncodeUwDnaseHcfPkRep2.narrowPeak.gz	dataType=DnaseSeq	cell=HCF	treatment=None
wgEncodeUwDnaseHcmHotspotsRep1.broadPeak.gz	dataType=DnaseSeq	cell=HCM	treatment=None
wgEncodeUwDnaseHcmHotspotsRep2.broadPeak.gz	dataType=DnaseSeq	cell=HCM	treatment=None
wgEncodeUwDnaseHcmPkRep1.narrowPeak.gz	dataType=DnaseSeq	cell=HCM	treatment=None
wgEncodeUwDnaseHcmPkRep2.narrowPeak.gz	dataType=DnaseSeq	cell=HCM	treatment=None
wgEncodeUwDnaseHconfHotspotsRep1.broadPeak.gz	dataType=DnaseSeq	cell=HConF	treatment=None
wgEncodeUwDnaseHconfHotspotsRep2.broadPeak.gz	dataType=DnaseSeq	cell=HConF	treatment=None
wgEncodeUwDnaseHconfPkRep1.narrowPeak.gz	dataType=DnaseSeq	cell=HConF	treatment=None
wgEncodeUwDnaseHconfPkRep2.narrowPeak.gz	dataType=DnaseSeq	cell=HConF	treatment=None
wgEncodeUwDnaseHcpeHotspotsRep1.broadPeak.gz	dataType=DnaseSeq	cell=HCPEpiC	treatment=None
wgEncodeUwDnaseHcpeHotspotsRep2.broadPeak.gz	dataType=DnaseSeq	cell=HCPEpiC	treatment=None
wgEncodeUwDnaseHcpePkRep1.narrowPeak.gz	dataType=DnaseSeq	cell=HCPEpiC	treatment=None
wgEncodeUwDnaseHcpePkRep2.narrowPeak.gz	dataType=DnaseSeq	cell=HCPEpiC	treatment=None
wgEncodeUwDnaseHct116HotspotsRep1.broadPeak.gz	dataType=DnaseSeq	cell=HCT-116	treatment=None
wgEncodeUwDnaseHct116HotspotsRep2.broadPeak.gz	dataType=DnaseSeq	cell=HCT-116	treatment=None
wgEncodeUwDnaseHct116PkRep1.narrowPeak.gz	dataType=DnaseSeq	cell=HCT-116	treatment=None
wgEncodeUwDnaseHct116PkRep2.narrowPeak.gz	dataType=DnaseSeq	cell=HCT-116	treatment=None
wgEncodeUwDnaseHeeHotspotsRep1.broadPeak.gz	dataType=DnaseSeq	cell=HEEpiC	treatment=None
wgEncodeUwDnaseHeeHotspotsRep2.broadPeak.gz	dataType=DnaseSeq	cell=HEEpiC	treatment=None
wgEncodeUwDnaseHeePkRep1.narrowPeak.gz	dataType=DnaseSeq	cell=HEEpiC	treatment=None
wgEncodeUwDnaseHeePkRep2.narrowPeak.gz	dataType=DnaseSeq	cell=HEEpiC	treatment=None
wgEncodeUwDnaseHelas3HotspotsRep1.broadPeak.gz	dataType=DnaseSeq	cell=HeLa-S3	treatment=None
wgEncodeUwDnaseHelas3HotspotsRep2.broadPeak.gz	dataType=DnaseSeq	cell=HeLa-S3	treatment=None
wgEncodeUwDnaseHelas3PkRep1.narrowPeak.gz	dataType=DnaseSeq	cell=HeLa-S3	treatment=None
wgEncodeUwDnaseHelas3PkRep2.narrowPeak.gz	dataType=DnaseSeq	cell=HeLa-S3	treatment=None
wgEncodeUwDnaseHepg2HotspotsRep1.broadPeak.gz	dataType=DnaseSeq	cell=HepG2	treatment=None
wgEncodeUwDnaseHepg2HotspotsRep2.broadPeak.gz	dataType=DnaseSeq	cell=HepG2	treatment=None
wgEncodeUwDnaseHepg2PkRep1.narrowPeak.gz	dataType=DnaseSeq	cell=HepG2	treatment=None
wgEncodeUwDnaseHepg2PkRep2.narrowPeak.gz	dataType=DnaseSeq	cell=HepG2	treatment=None
wgEncodeUwDnaseHffHotspotsRep1.broadPeak.gz	dataType=DnaseSeq	cell=HFF	treatment=None
wgEncodeUwDnaseHffHotspotsRep2.broadPeak.gz	dataType=DnaseSeq	cell=HFF	treatment=None
wgEncodeUwDnaseHffmycHotspotsRep1.broadPeak.gz	dataType=DnaseSeq	cell=HFF-Myc	treatment=None
wgEncodeUwDnaseHffmycHotspotsRep2.broadPeak.gz	dataType=DnaseSeq	cell=HFF-Myc	treatment=None
wgEncodeUwDnaseHffmycPkRep1.narrowPeak.gz	dataType=DnaseSeq	cell=HFF-Myc	treatment=None
wgEncodeUwDnaseHffmycPkRep2.narrowPeak.gz	dataType=DnaseSeq	cell=HFF-Myc	treatment=None
wgEncodeUwDnaseHffPkRep1.narrowPeak.gz	dataType=DnaseSeq	cell=HFF	treatment=None
wgEncodeUwDnaseHffPkRep2.narrowPeak.gz	dataType=DnaseSeq	cell=HFF	treatment=None
wgEncodeUwDnaseHgfHotspotsRep1.broadPeak.gz	dataType=DnaseSeq	cell=HGF	treatment=None
wgEncodeUwDnaseHgfHotspotsRep2.broadPeak.gz	dataType=DnaseSeq	cell=HGF	treatment=None
wgEncodeUwDnaseHgfPkRep1.narrowPeak.gz	dataType=DnaseSeq	cell=HGF	treatment=None
wgEncodeUwDnaseHgfPkRep2.narrowPeak.gz	dataType=DnaseSeq	cell=HGF	treatment=None
wgEncodeUwDnaseHipeHotspotsRep1.broadPeak.gz	dataType=DnaseSeq	cell=HIPEpiC	treatment=None
wgEncodeUwDnaseHipeHotspotsRep2.broadPeak.gz	dataType=DnaseSeq	cell=HIPEpiC	treatment=None
wgEncodeUwDnaseHipePkRep1.narrowPeak.gz	dataType=DnaseSeq	cell=HIPEpiC	treatment=None
wgEncodeUwDnaseHipePkRep2.narrowPeak.gz	dataType=DnaseSeq	cell=HIPEpiC	treatment=None
wgEncodeUwDnaseHl60HotspotsRep1.broadPeak.gz	dataType=DnaseSeq	cell=HL-60	treatment=None
wgEncodeUwDnaseHl60HotspotsRep2.broadPeak.gz	dataType=DnaseSeq	cell=HL-60	treatment=None
wgEncodeUwDnaseHl60PkRep1.narrowPeak.gz	dataType=DnaseSeq	cell=HL-60	treatment=None
wgEncodeUwDnaseHl60PkRep2.narrowPeak.gz	dataType=DnaseSeq	cell=HL-60	treatment=None
wgEncodeUwDnaseHmecHotspotsRep1.broadPeak.gz	dataType=DnaseSeq	cell=HMEC	treatment=None
wgEncodeUwDnaseHmecHotspotsRep2.broadPeak.gz	dataType=DnaseSeq	cell=HMEC	treatment=None
wgEncodeUwDnaseHmecPkRep1.narrowPeak.gz	dataType=DnaseSeq	cell=HMEC	treatment=None
wgEncodeUwDnaseHmecPkRep2.narrowPeak.gz	dataType=DnaseSeq	cell=HMEC	treatment=None
wgEncodeUwDnaseHmfHotspotsRep1.broadPeak.gz	dataType=DnaseSeq	cell=HMF	treatment=None
wgEncodeUwDnaseHmfHotspotsRep2.broadPeak.gz	dataType=DnaseSeq	cell=HMF	treatment=None
wgEncodeUwDnaseHmfPkRep1.narrowPeak.gz	dataType=DnaseSeq	cell=HMF	treatment=None
wgEncodeUwDnaseHmfPkRep2.narrowPeak.gz	dataType=DnaseSeq	cell=HMF	treatment=None
wgEncodeUwDnaseHmvecdadHotspotsRep1.broadPeak.gz	dataType=DnaseSeq	cell=HMVEC-dAd	treatment=None
wgEncodeUwDnaseHmvecdadHotspotsRep2.broadPeak.gz	dataType=DnaseSeq	cell=HMVEC-dAd	treatment=None
wgEncodeUwDnaseHmvecdadPkRep1.narrowPeak.gz	dataType=DnaseSeq	cell=HMVEC-dAd	treatment=None
wgEncodeUwDnaseHmvecdadPkRep2.narrowPeak.gz	dataType=DnaseSeq	cell=HMVEC-dAd	treatment=None
wgEncodeUwDnaseHmvecdbladHotspotsRep1.broadPeak.gz	dataType=DnaseSeq	cell=HMVEC-dBl-Ad	treatment=None
wgEncodeUwDnaseHmvecdbladHotspotsRep2.broadPeak.gz	dataType=DnaseSeq	cell=HMVEC-dBl-Ad	treatment=None
wgEncodeUwDnaseHmvecdbladPkRep1.narrowPeak.gz	dataType=DnaseSeq	cell=HMVEC-dBl-Ad	treatment=None
wgEncodeUwDnaseHmvecdbladPkRep2.narrowPeak.gz	dataType=DnaseSeq	cell=HMVEC-dBl-Ad	treatment=None
wgEncodeUwDnaseHmvecdblneoHotspotsRep1.broadPeak.gz	dataType=DnaseSeq	cell=HMVEC-dBl-Neo	treatment=None
wgEncodeUwDnaseHmvecdblneoHotspotsRep2.broadPeak.gz	dataType=DnaseSeq	cell=HMVEC-dBl-Neo	treatment=None
wgEncodeUwDnaseHmvecdblneoPkRep1.narrowPeak.gz	dataType=DnaseSeq	cell=HMVEC-dBl-Neo	treatment=None
wgEncodeUwDnaseHmvecdblneoPkRep2.narrowPeak.gz	dataType=DnaseSeq	cell=HMVEC-dBl-Neo	treatment=None
wgEncodeUwDnaseHmvecdlyadHotspotsRep1.broadPeak.gz	dataType=DnaseSeq	cell=HMVEC-dLy-Ad	treatment=None
wgEncodeUwDnaseHmvecdlyadHotspotsRep2.broadPeak.gz	dataType=DnaseSeq	cell=HMVEC-dLy-Ad	treatment=None
wgEncodeUwDnaseHmvecdlyadPkRep1.narrowPeak.gz	dataType=DnaseSeq	cell=HMVEC-dLy-Ad	treatment=None
wgEncodeUwDnaseHmvecdlyadPkRep2.narrowPeak.gz	dataType=DnaseSeq	cell=HMVEC-dLy-Ad	treatment=None
wgEncodeUwDnaseHmvecdlyneoHotspotsRep1.broadPeak.gz	dataType=DnaseSeq	cell=HMVEC-dLy-Neo	treatment=None
wgEncodeUwDnaseHmvecdlyneoHotspotsRep2.broadPeak.gz	dataType=DnaseSeq	cell=HMVEC-dLy-Neo	treatment=None
wgEncodeUwDnaseHmvecdlyneoPkRep1.narrowPeak.gz	dataType=DnaseSeq	cell=HMVEC-dLy-Neo	treatment=None
wgEncodeUwDnaseHmvecdlyneoPkRep2.narrowPeak.gz	dataType=DnaseSeq	cell=HMVEC-dLy-Neo	treatment=None
wgEncodeUwDnaseHmvecdneoHotspotsRep1.broadPeak.gz	dataType=DnaseSeq	cell=HMVEC-dNeo	treatment=None
wgEncodeUwDnaseHmvecdneoHotspotsRep2.broadPeak.gz	dataType=DnaseSeq	cell=HMVEC-dNeo	treatment=None
wgEncodeUwDnaseHmvecdneoPkRep1.narrowPeak.gz	dataType=DnaseSeq	cell=HMVEC-dNeo	treatment=None
wgEncodeUwDnaseHmvecdneoPkRep2.narrowPeak.gz	dataType=DnaseSeq	cell=HMVEC-dNeo	treatment=None
wgEncodeUwDnaseHmveclblHotspotsRep1.broadPeak.gz	dataType=DnaseSeq	cell=HMVEC-LBl	treatment=None
wgEncodeUwDnaseHmveclblHotspotsRep2.broadPeak.gz	dataType=DnaseSeq	cell=HMVEC-LBl	treatment=None
wgEncodeUwDnaseHmveclblPkRep1.narrowPeak.gz	dataType=DnaseSeq	cell=HMVEC-LBl	treatment=None
wgEncodeUwDnaseHmveclblPkRep2.narrowPeak.gz	dataType=DnaseSeq	cell=HMVEC-LBl	treatment=None
wgEncodeUwDnaseHmvecllyHotspotsRep1.broadPeak.gz	dataType=DnaseSeq	cell=HMVEC-LLy	treatment=None
wgEncodeUwDnaseHmvecllyHotspotsRep2.broadPeak.gz	dataType=DnaseSeq	cell=HMVEC-LLy	treatment=None
wgEncodeUwDnaseHmvecllyPkRep1.narrowPeak.gz	dataType=DnaseSeq	cell=HMVEC-LLy	treatment=None
wgEncodeUwDnaseHmvecllyPkRep2.narrowPeak.gz	dataType=DnaseSeq	cell=HMVEC-LLy	treatment=None
wgEncodeUwDnaseHnpceHotspotsRep1.broadPeak.gz	dataType=DnaseSeq	cell=HNPCEpiC	treatment=None
wgEncodeUwDnaseHnpceHotspotsRep2.broadPeak.gz	dataType=DnaseSeq	cell=HNPCEpiC	treatment=None
wgEncodeUwDnaseHnpcePkRep1.narrowPeak.gz	dataType=DnaseSeq	cell=HNPCEpiC	treatment=None
wgEncodeUwDnaseHnpcePkRep2.narrowPeak	dataType=DnaseSeq	cell=HNPCEpiC	treatment=None
wgEncodeUwDnaseHnpcePkRep2V2.narrowPeak.gz	dataType=DnaseSeq	cell=HNPCEpiC	treatment=None
wgEncodeUwDnaseHpaecHotspotsRep1.broadPeak.gz	dataType=DnaseSeq	cell=HPAEC	treatment=None
wgEncodeUwDnaseHpaecPkRep1.narrowPeak.gz	dataType=DnaseSeq	cell=HPAEC	treatment=None
wgEncodeUwDnaseHpafHotspotsRep1.broadPeak.gz	dataType=DnaseSeq	cell=HPAF	treatment=None
wgEncodeUwDnaseHpafHotspotsRep2.broadPeak.gz	dataType=DnaseSeq	cell=HPAF	treatment=None
wgEncodeUwDnaseHpafPkRep1.narrowPeak.gz	dataType=DnaseSeq	cell=HPAF	treatment=None
wgEncodeUwDnaseHpafPkRep2.narrowPeak.gz	dataType=DnaseSeq	cell=HPAF	treatment=None
wgEncodeUwDnaseHpdlfHotspotsRep1.broadPeak.gz	dataType=DnaseSeq	cell=HPdLF	treatment=None
wgEncodeUwDnaseHpdlfHotspotsRep2.broadPeak.gz	dataType=DnaseSeq	cell=HPdLF	treatment=None
wgEncodeUwDnaseHpdlfPkRep1.narrowPeak.gz	dataType=DnaseSeq	cell=HPdLF	treatment=None
wgEncodeUwDnaseHpdlfPkRep2.narrowPeak.gz	dataType=DnaseSeq	cell=HPdLF	treatment=None
wgEncodeUwDnaseHpfHotspotsRep1.broadPeak.gz	dataType=DnaseSeq	cell=HPF	treatment=None
wgEncodeUwDnaseHpfHotspotsRep2.broadPeak.gz	dataType=DnaseSeq	cell=HPF	treatment=None
wgEncodeUwDnaseHpfPkRep1.narrowPeak.gz	dataType=DnaseSeq	cell=HPF	treatment=None
wgEncodeUwDnaseHpfPkRep2.narrowPeak.gz	dataType=DnaseSeq	cell=HPF	treatment=None
wgEncodeUwDnaseHrceHotspotsRep1.broadPeak.gz	dataType=DnaseSeq	cell=HRCEpiC	treatment=None
wgEncodeUwDnaseHrceHotspotsRep2.broadPeak.gz	dataType=DnaseSeq	cell=HRCEpiC	treatment=None
wgEncodeUwDnaseHrcePkRep1.narrowPeak.gz	dataType=DnaseSeq	cell=HRCEpiC	treatment=None
wgEncodeUwDnaseHrcePkRep2.narrowPeak.gz	dataType=DnaseSeq	cell=HRCEpiC	treatment=None
wgEncodeUwDnaseHreHotspotsRep1.broadPeak.gz	dataType=DnaseSeq	cell=HRE	treatment=None
wgEncodeUwDnaseHreHotspotsRep2.broadPeak.gz	dataType=DnaseSeq	cell=HRE	treatment=None
wgEncodeUwDnaseHrePkRep1.narrowPeak	dataType=DnaseSeq	cell=HRE	treatment=None
wgEncodeUwDnaseHrePkRep1V2.narrowPeak.gz	dataType=DnaseSeq	cell=HRE	treatment=None
wgEncodeUwDnaseHrePkRep2.narrowPeak	dataType=DnaseSeq	cell=HRE	treatment=None
wgEncodeUwDnaseHrePkRep2V2.narrowPeak.gz	dataType=DnaseSeq	cell=HRE	treatment=None
wgEncodeUwDnaseHrgecHotspotsRep1.broadPeak.gz	dataType=DnaseSeq	cell=HRGEC	treatment=None
wgEncodeUwDnaseHrgecHotspotsRep2.broadPeak.gz	dataType=DnaseSeq	cell=HRGEC	treatment=None
wgEncodeUwDnaseHrgecPkRep1.narrowPeak.gz	dataType=DnaseSeq	cell=HRGEC	treatment=None
wgEncodeUwDnaseHrgecPkRep2.narrowPeak.gz	dataType=DnaseSeq	cell=HRGEC	treatment=None
wgEncodeUwDnaseHrpeHotspotsRep1.broadPeak.gz	dataType=DnaseSeq	cell=HRPEpiC	treatment=None
wgEncodeUwDnaseHrpeHotspotsRep2.broadPeak.gz	dataType=DnaseSeq	cell=HRPEpiC	treatment=None
wgEncodeUwDnaseHrpePkRep1.narrowPeak	dataType=DnaseSeq	cell=HRPEpiC	treatment=None
wgEncodeUwDnaseHrpePkRep1V2.narrowPeak.gz	dataType=DnaseSeq	cell=HRPEpiC	treatment=None
wgEncodeUwDnaseHrpePkRep2.narrowPeak	dataType=DnaseSeq	cell=HRPEpiC	treatment=None
wgEncodeUwDnaseHrpePkRep2V2.narrowPeak.gz	dataType=DnaseSeq	cell=HRPEpiC	treatment=None
wgEncodeUwDnaseHs27aHotspotsRep1.broadPeak.gz	dataType=DnaseSeq	cell=bone_marrow_HS27a	treatment=None
wgEncodeUwDnaseHs27aPkRep1.narrowPeak.gz	dataType=DnaseSeq	cell=bone_marrow_HS27a	treatment=None
wgEncodeUwDnaseHs5HotspotsRep1.broadPeak.gz	dataType=DnaseSeq	cell=bone_marrow_HS5	treatment=None
wgEncodeUwDnaseHs5PkRep1.narrowPeak.gz	dataType=DnaseSeq	cell=bone_marrow_HS5	treatment=None
wgEncodeUwDnaseHsmmHotspotsRep1.broadPeak.gz	dataType=DnaseSeq	cell=HSMM	treatment=None
wgEncodeUwDnaseHsmmHotspotsRep2.broadPeak.gz	dataType=DnaseSeq	cell=HSMM	treatment=None
wgEncodeUwDnaseHsmmPkRep1.narrowPeak.gz	dataType=DnaseSeq	cell=HSMM	treatment=None
wgEncodeUwDnaseHsmmPkRep2.narrowPeak.gz	dataType=DnaseSeq	cell=HSMM	treatment=None
wgEncodeUwDnaseHsmmtHotspotsRep1.broadPeak.gz	dataType=DnaseSeq	cell=HSMMtube	treatment=None
wgEncodeUwDnaseHsmmtHotspotsRep2.broadPeak.gz	dataType=DnaseSeq	cell=HSMMtube	treatment=None
wgEncodeUwDnaseHsmmtPkRep1.narrowPeak.gz	dataType=DnaseSeq	cell=HSMMtube	treatment=None
wgEncodeUwDnaseHsmmtPkRep2.narrowPeak.gz	dataType=DnaseSeq	cell=HSMMtube	treatment=None
wgEncodeUwDnaseHuvecHotspotsRep1.broadPeak.gz	dataType=DnaseSeq	cell=HUVEC	treatment=None
wgEncodeUwDnaseHuvecHotspotsRep2.broadPeak.gz	dataType=DnaseSeq	cell=HUVEC	treatment=None
wgEncodeUwDnaseHuvecPkRep1.narrowPeak	dataType=DnaseSeq	cell=HUVEC	treatment=None
wgEncodeUwDnaseHuvecPkRep1V2.narrowPeak.gz	dataType=DnaseSeq	cell=HUVEC	treatment=None
wgEncodeUwDnaseHuvecPkRep2.narrowPeak.gz	dataType=DnaseSeq	cell=HUVEC	treatment=None
wgEncodeUwDnaseHvmfHotspotsRep1.broadPeak.gz	dataType=DnaseSeq	cell=HVMF	treatment=None
wgEncodeUwDnaseHvmfHotspotsRep2.broadPeak.gz	dataType=DnaseSeq	cell=HVMF	treatment=None
wgEncodeUwDnaseHvmfPkRep1.narrowPeak.gz	dataType=DnaseSeq	cell=HVMF	treatment=None
wgEncodeUwDnaseHvmfPkRep2.narrowPeak.gz	dataType=DnaseSeq	cell=HVMF	treatment=None
wgEncodeUwDnaseJurkatHotspotsRep1.broadPeak.gz	dataType=DnaseSeq	cell=Jurkat	treatment=None
wgEncodeUwDnaseJurkatHotspotsRep2.broadPeak.gz	dataType=DnaseSeq	cell=Jurkat	treatment=None
wgEncodeUwDnaseJurkatPkRep1.narrowPeak.gz	dataType=DnaseSeq	cell=Jurkat	treatment=None
wgEncodeUwDnaseJurkatPkRep2.narrowPeak.gz	dataType=DnaseSeq	cell=Jurkat	treatment=None
wgEncodeUwDnaseK562HotspotsRep1.broadPeak.gz	dataType=DnaseSeq	cell=K562	treatment=None
wgEncodeUwDnaseK562HotspotsRep2.broadPeak.gz	dataType=DnaseSeq	cell=K562	treatment=None
wgEncodeUwDnaseK562PkRep1.narrowPeak.gz	dataType=DnaseSeq	cell=K562	treatment=None
wgEncodeUwDnaseK562PkRep2.narrowPeak.gz	dataType=DnaseSeq	cell=K562	treatment=None
wgEncodeUwDnaseK562Znf2c10c5HotspotsRep1.broadPeak.gz	dataType=DnaseSeq	cell=K562
[truncated: 500 more rows]

## Sheet: Relevant Functional Genomics
GSM807734 (GEO accession number)	dataType=ChipSeq	cell=adult human heart	N/A	N/A	antibody=p300
GSM807735 (GEO accession number)	dataType=ChipSeq	cell=fetal human heart	N/A	N/A	antibody=p300
wgEncodeBroadHistoneH1hescChd1a301218aStdPk.broadPeak.gz	dataType=ChipSeq	cell=H1-hESC	embryonic stem cells	treatment=None	antibody=CHD1_(A301-218A)
wgEncodeBroadHistoneH1hescCtcfStdPk.broadPeak.gz	dataType=ChipSeq	cell=H1-hESC	embryonic stem cells	treatment=None	antibody=CTCF
wgEncodeBroadHistoneH1hescEzh239875Pk.broadPeak.gz	dataType=ChipSeq	cell=H1-hESC	embryonic stem cells	treatment=None	antibody=EZH2_(39875)
wgEncodeBroadHistoneH1hescH2azStdPk.broadPeak.gz	dataType=ChipSeq	cell=H1-hESC	embryonic stem cells	treatment=None	antibody=H2A.Z
wgEncodeBroadHistoneH1hescH3k09me3StdPk.broadPeak.gz	dataType=ChipSeq	cell=H1-hESC	embryonic stem cells	treatment=None	antibody=H3K9me3
wgEncodeBroadHistoneH1hescH3k27acStdPk.broadPeak.gz	dataType=ChipSeq	cell=H1-hESC	embryonic stem cells	treatment=None	antibody=H3K27ac
wgEncodeBroadHistoneH1hescH3k27me3StdPk.broadPeak.gz	dataType=ChipSeq	cell=H1-hESC	embryonic stem cells	treatment=None	antibody=H3K27me3
wgEncodeBroadHistoneH1hescH3k36me3StdPk.broadPeak.gz	dataType=ChipSeq	cell=H1-hESC	embryonic stem cells	treatment=None	antibody=H3K36me3
wgEncodeBroadHistoneH1hescH3k4me1StdPk.broadPeak.gz	dataType=ChipSeq	cell=H1-hESC	embryonic stem cells	treatment=None	antibody=H3K4me1
wgEncodeBroadHistoneH1hescH3k4me2StdPk.broadPeak.gz	dataType=ChipSeq	cell=H1-hESC	embryonic stem cells	treatment=None	antibody=H3K4me2
wgEncodeBroadHistoneH1hescH3k4me3StdPk.broadPeak.gz	dataType=ChipSeq	cell=H1-hESC	embryonic stem cells	treatment=None	antibody=H3K4me3
wgEncodeBroadHistoneH1hescH3k79me2StdPk.broadPeak.gz	dataType=ChipSeq	cell=H1-hESC	embryonic stem cells	treatment=None	antibody=H3K79me2
wgEncodeBroadHistoneH1hescH3k9acStdPk.broadPeak.gz	dataType=ChipSeq	cell=H1-hESC	embryonic stem cells	treatment=None	antibody=H3K9ac
wgEncodeBroadHistoneH1hescH4k20me1StdPk.broadPeak.gz	dataType=ChipSeq	cell=H1-hESC	embryonic stem cells	treatment=None	antibody=H4K20me1
wgEncodeBroadHistoneH1hescJarid1aab26049StdPk.broadPeak.gz	dataType=ChipSeq	cell=H1-hESC	embryonic stem cells	treatment=None	antibody=JARID1A_(ab26049)
wgEncodeBroadHistoneH1hescRbbp5a300109aStdPk.broadPeak.gz	dataType=ChipSeq	cell=H1-hESC	embryonic stem cells	treatment=None	antibody=RBBP5_(A300-109A)
wgEncodeBroadHistoneHsmmtCtcfStdPk.broadPeak.gz	dataType=ChipSeq	cell=HSMMtube	skeletal muscle myotubes	treatment=None	antibody=CTCF
wgEncodeBroadHistoneHsmmtEzh239875Pk.broadPeak.gz	dataType=ChipSeq	cell=HSMMtube	skeletal muscle myotubes	treatment=None	antibody=EZH2_(39875)
wgEncodeBroadHistoneHsmmtH2azStdPk.broadPeak.gz	dataType=ChipSeq	cell=HSMMtube	skeletal muscle myotubes	treatment=None	antibody=H2A.Z
wgEncodeBroadHistoneHsmmtH3k09me3Pk.broadPeak.gz	dataType=ChipSeq	cell=HSMMtube	skeletal muscle myotubes	treatment=None	antibody=H3K9me3
wgEncodeBroadHistoneHsmmtH3k27acStdPk.broadPeak.gz	dataType=ChipSeq	cell=HSMMtube	skeletal muscle myotubes	treatment=None	antibody=H3K27ac
wgEncodeBroadHistoneHsmmtH3k27me3Pk.broadPeak.gz	dataType=ChipSeq	cell=HSMMtube	skeletal muscle myotubes	treatment=None	antibody=H3K27me3
wgEncodeBroadHistoneHsmmtH3k36me3StdPk.broadPeak.gz	dataType=ChipSeq	cell=HSMMtube	skeletal muscle myotubes	treatment=None	antibody=H3K36me3
wgEncodeBroadHistoneHsmmtH3k4me1StdPk.broadPeak.gz	dataType=ChipSeq	cell=HSMMtube	skeletal muscle myotubes	treatment=None	antibody=H3K4me1
wgEncodeBroadHistoneHsmmtH3k4me2StdPk.broadPeak.gz	dataType=ChipSeq	cell=HSMMtube	skeletal muscle myotubes	treatment=None	antibody=H3K4me2
wgEncodeBroadHistoneHsmmtH3k4me3StdPk.broadPeak.gz	dataType=ChipSeq	cell=HSMMtube	skeletal muscle myotubes	treatment=None	antibody=H3K4me3
wgEncodeBroadHistoneHsmmtH3k79me2StdPk.broadPeak.gz	dataType=ChipSeq	cell=HSMMtube	skeletal muscle myotubes	treatment=None	antibody=H3K79me2
wgEncodeBroadHistoneHsmmtH3k9acStdPk.broadPeak.gz	dataType=ChipSeq	cell=HSMMtube	skeletal muscle myotubes	treatment=None	antibody=H3K9ac
wgEncodeBroadHistoneHsmmtH4k20me1StdPk.broadPeak.gz	dataType=ChipSeq	cell=HSMMtube	skeletal muscle myotubes	treatment=None	antibody=H4K20me1
wgEncodeBroadHistoneHuvecCtcfStdPk.broadPeak.gz	dataType=ChipSeq	cell=HUVEC	umbilical vein endothelial	treatment=None	antibody=CTCF
wgEncodeBroadHistoneHuvecEzh239875Pk.broadPeak.gz	dataType=ChipSeq	cell=HUVEC	umbilical vein endothelial	treatment=None	antibody=EZH2_(39875)
wgEncodeBroadHistoneHuvecH2azPk.broadPeak.gz	dataType=ChipSeq	cell=HUVEC	umbilical vein endothelial	treatment=None	antibody=H2A.Z
wgEncodeBroadHistoneHuvecH3k09me3Pk.broadPeak.gz	dataType=ChipSeq	cell=HUVEC	umbilical vein endothelial	treatment=None	antibody=H3K9me3
wgEncodeBroadHistoneHuvecH3k27acStdPk.broadPeak.gz	dataType=ChipSeq	cell=HUVEC	umbilical vein endothelial	treatment=None	antibody=H3K27ac
wgEncodeBroadHistoneHuvecH3k27me3StdPk.broadPeak.gz	dataType=ChipSeq	cell=HUVEC	umbilical vein endothelial	treatment=None	antibody=H3K27me3
wgEncodeBroadHistoneHuvecH3k36me3StdPk.broadPeak.gz	dataType=ChipSeq	cell=HUVEC	umbilical vein endothelial	treatment=None	antibody=H3K36me3
wgEncodeBroadHistoneHuvecH3k4me1StdPk.broadPeak.gz	dataType=ChipSeq	cell=HUVEC	umbilical vein endothelial	treatment=None	antibody=H3K4me1
wgEncodeBroadHistoneHuvecH3k4me2StdPk.broadPeak.gz	dataType=ChipSeq	cell=HUVEC	umbilical vein endothelial	treatment=None	antibody=H3K4me2
wgEncodeBroadHistoneHuvecH3k4me3StdPk.broadPeak.gz	dataType=ChipSeq	cell=HUVEC	umbilical vein endothelial	treatment=None	antibody=H3K4me3
wgEncodeBroadHistoneHuvecH3k79me2Pk.broadPeak.gz	dataType=ChipSeq	cell=HUVEC	umbilical vein endothelial	treatment=None	antibody=H3K79me2
wgEncodeBroadHistoneHuvecH3k9acStdPk.broadPeak.gz	dataType=ChipSeq	cell=HUVEC	umbilical vein endothelial	treatment=None	antibody=H3K9ac
wgEncodeBroadHistoneHuvecH3k9me1StdPk.broadPeak.gz	dataType=ChipSeq	cell=HUVEC	umbilical vein endothelial	treatment=None	antibody=H3K9me1
wgEncodeBroadHistoneHuvecH4k20me1StdPk.broadPeak.gz	dataType=ChipSeq	cell=HUVEC	umbilical vein endothelial	treatment=None	antibody=H4K20me1
wgEncodeBroadHistoneHuvecPol2bStdPk.broadPeak.gz	dataType=ChipSeq	cell=HUVEC	umbilical vein endothelial	treatment=None	antibody=Pol2
wgEncodeHaibTfbsH1hescAtf2sc81188V0422111PkRep1.broadPeak.gz	dataType=ChipSeq	cell=H1-hESC	embryonic stem cells	treatment=None	antibody=ATF2_(SC-81188)
wgEncodeHaibTfbsH1hescAtf2sc81188V0422111PkRep2.broadPeak.gz	dataType=ChipSeq	cell=H1-hESC	embryonic stem cells	treatment=None	antibody=ATF2_(SC-81188)
wgEncodeHaibTfbsH1hescAtf3V0416102PkRep1.broadPeak.gz	dataType=ChipSeq	cell=H1-hESC	embryonic stem cells	treatment=None	antibody=ATF3
wgEncodeHaibTfbsH1hescAtf3V0416102PkRep2.broadPeak.gz	dataType=ChipSeq	cell=H1-hESC	embryonic stem cells	treatment=None	antibody=ATF3
wgEncodeHaibTfbsH1hescBcl11aPcr1xPkRep1.broadPeak.gz	dataType=ChipSeq	cell=H1-hESC	embryonic stem cells	treatment=None	antibody=BCL11A
wgEncodeHaibTfbsH1hescBcl11aV0416102PkRep2.broadPeak.gz	dataType=ChipSeq	cell=H1-hESC	embryonic stem cells	treatment=None	antibody=BCL11A
wgEncodeHaibTfbsH1hescCtcfsc5916V0416102PkRep1.broadPeak.gz	dataType=ChipSeq	cell=H1-hESC	embryonic stem cells	treatment=None	antibody=CTCF_(SC-5916)
wgEncodeHaibTfbsH1hescCtcfsc5916V0416102PkRep2.broadPeak.gz	dataType=ChipSeq	cell=H1-hESC	embryonic stem cells	treatment=None	antibody=CTCF_(SC-5916)
wgEncodeHaibTfbsH1hescEgr1V0416102PkRep1.broadPeak.gz	dataType=ChipSeq	cell=H1-hESC	embryonic stem cells	treatment=None	antibody=Egr-1
wgEncodeHaibTfbsH1hescEgr1V0416102PkRep2.broadPeak.gz	dataType=ChipSeq	cell=H1-hESC	embryonic stem cells	treatment=None	antibody=Egr-1
wgEncodeHaibTfbsH1hescFosl1sc183V0416102PkRep1.broadPeak.gz	dataType=ChipSeq	cell=H1-hESC	embryonic stem cells	treatment=None	antibody=FOSL1_(SC-183)
wgEncodeHaibTfbsH1hescFosl1sc183V0416102PkRep2.broadPeak.gz	dataType=ChipSeq	cell=H1-hESC	embryonic stem cells	treatment=None	antibody=FOSL1_(SC-183)
wgEncodeHaibTfbsH1hescGabpPcr1xPkRep1.broadPeak.gz	dataType=ChipSeq	cell=H1-hESC	embryonic stem cells	treatment=None	antibody=GABP
wgEncodeHaibTfbsH1hescGabpPcr1xPkRep2.broadPeak.gz	dataType=ChipSeq	cell=H1-hESC	embryonic stem cells	treatment=None	antibody=GABP
wgEncodeHaibTfbsH1hescHdac2sc6296V0416102PkRep1.broadPeak.gz	dataType=ChipSeq	cell=H1-hESC	embryonic stem cells	treatment=None	antibody=HDAC2_(SC-6296)
wgEncodeHaibTfbsH1hescHdac2sc6296V0416102PkRep2.broadPeak.gz	dataType=ChipSeq	cell=H1-hESC	embryonic stem cells	treatment=None	antibody=HDAC2_(SC-6296)
wgEncodeHaibTfbsH1hescJundV0416102PkRep1.broadPeak.gz	dataType=ChipSeq	cell=H1-hESC	embryonic stem cells	treatment=None	antibody=JunD
wgEncodeHaibTfbsH1hescJundV0416102PkRep2.broadPeak.gz	dataType=ChipSeq	cell=H1-hESC	embryonic stem cells	treatment=None	antibody=JunD
wgEncodeHaibTfbsH1hescNanogsc33759V0416102PkRep1.broadPeak.gz	dataType=ChipSeq	cell=H1-hESC	embryonic stem cells	treatment=None	antibody=NANOG_(SC-33759)
wgEncodeHaibTfbsH1hescNanogsc33759V0416102PkRep2.broadPeak.gz	dataType=ChipSeq	cell=H1-hESC	embryonic stem cells	treatment=None	antibody=NANOG_(SC-33759)
wgEncodeHaibTfbsH1hescNrsfV0416102PkRep1.broadPeak.gz	dataType=ChipSeq	cell=H1-hESC	embryonic stem cells	treatment=None	antibody=NRSF
wgEncodeHaibTfbsH1hescNrsfV0416102PkRep2.broadPeak.gz	dataType=ChipSeq	cell=H1-hESC	embryonic stem cells	treatment=None	antibody=NRSF
wgEncodeHaibTfbsH1hescP300V0416102PkRep1.broadPeak.gz	dataType=ChipSeq	cell=H1-hESC	embryonic stem cells	treatment=None	antibody=p300
wgEncodeHaibTfbsH1hescP300V0416102PkRep2.broadPeak.gz	dataType=ChipSeq	cell=H1-hESC	embryonic stem cells	treatment=None	antibody=p300
wgEncodeHaibTfbsH1hescPol24h8V0416102PkRep1.broadPeak.gz	dataType=ChipSeq	cell=H1-hESC	embryonic stem cells	treatment=None	antibody=Pol2-4H8
wgEncodeHaibTfbsH1hescPol24h8V0416102PkRep2.broadPeak.gz	dataType=ChipSeq	cell=H1-hESC	embryonic stem cells	treatment=None	antibody=Pol2-4H8
wgEncodeHaibTfbsH1hescPol2V0416102PkRep1.broadPeak.gz	dataType=ChipSeq	cell=H1-hESC	embryonic stem cells	treatment=None	antibody=Pol2
wgEncodeHaibTfbsH1hescPol2V0416102PkRep2.broadPeak.gz	dataType=ChipSeq	cell=H1-hESC	embryonic stem cells	treatment=None	antibody=Pol2
wgEncodeHaibTfbsH1hescPou5f1sc9081V0416102PkRep1.broadPeak.gz	dataType=ChipSeq	cell=H1-hESC	embryonic stem cells	treatment=None	antibody=POU5F1_(SC-9081)
wgEncodeHaibTfbsH1hescPou5f1sc9081V0416102PkRep2.broadPeak.gz	dataType=ChipSeq	cell=H1-hESC	embryonic stem cells	treatment=None	antibody=POU5F1_(SC-9081)
wgEncodeHaibTfbsH1hescRad21V0416102PkRep1.broadPeak.gz	dataType=ChipSeq	cell=H1-hESC	embryonic stem cells	treatment=None	antibody=Rad21
wgEncodeHaibTfbsH1hescRad21V0416102PkRep2.broadPeak.gz	dataType=ChipSeq	cell=H1-hESC	embryonic stem cells	treatment=None	antibody=Rad21
wgEncodeHaibTfbsH1hescRxraV0416102PkRep1.broadPeak.gz	dataType=ChipSeq	cell=H1-hESC	embryonic stem cells	treatment=None	antibody=RXRA
wgEncodeHaibTfbsH1hescRxraV0416102PkRep2.broadPeak.gz	dataType=ChipSeq	cell=H1-hESC	embryonic stem cells	treatment=None	antibody=RXRA
wgEncodeHaibTfbsH1hescSin3ak20Pcr1xPkRep1.broadPeak.gz	dataType=ChipSeq	cell=H1-hESC	embryonic stem cells	treatment=None	antibody=Sin3Ak-20
wgEncodeHaibTfbsH1hescSin3ak20Pcr1xPkRep2.broadPeak.gz	dataType=ChipSeq	cell=H1-hESC	embryonic stem cells	treatment=None	antibody=Sin3Ak-20
wgEncodeHaibTfbsH1hescSix5Pcr1xPkRep1.broadPeak.gz	dataType=ChipSeq	cell=H1-hESC	embryonic stem cells	treatment=None	antibody=SIX5
wgEncodeHaibTfbsH1hescSix5Pcr1xPkRep2.broadPeak.gz	dataType=ChipSeq	cell=H1-hESC	embryonic stem cells	treatment=None	antibody=SIX5
wgEncodeHaibTfbsH1hescSp1Pcr1xPkRep1.broadPeak.gz	dataType=ChipSeq	cell=H1-hESC	embryonic stem cells	treatment=None	antibody=SP1
wgEncodeHaibTfbsH1hescSp1Pcr1xPkRep2.broadPeak.gz	dataType=ChipSeq	cell=H1-hESC	embryonic stem cells	treatment=None	antibody=SP1
wgEncodeHaibTfbsH1hescSp2V0422111PkRep1.broadPeak.gz	dataType=ChipSeq	cell=H1-hESC	embryonic stem cells	treatment=None	antibody=SP2_(SC-643)
wgEncodeHaibTfbsH1hescSp2V0422111PkRep2.broadPeak.gz	dataType=ChipSeq	cell=H1-hESC	embryonic stem cells	treatment=None	antibody=SP2_(SC-643)
wgEncodeHaibTfbsH1hescSp4v20V0422111PkRep1.broadPeak.gz	dataType=ChipSeq	cell=H1-hESC	embryonic stem cells	treatment=None	antibody=SP4_(V-20)
wgEncodeHaibTfbsH1hescSp4v20V0422111PkRep2.broadPeak.gz	dataType=ChipSeq	cell=H1-hESC	embryonic stem cells	treatment=None	antibody=SP4_(V-20)
wgEncodeHaibTfbsH1hescSrfPcr1xPkRep1.broadPeak.gz	dataType=ChipSeq	cell=H1-hESC	embryonic stem cells	treatment=None	antibody=SRF
wgEncodeHaibTfbsH1hescSrfPcr1xPkRep2.broadPeak.gz	dataType=ChipSeq	cell=H1-hESC	embryonic stem cells	treatment=None	antibody=SRF
wgEncodeHaibTfbsH1hescTaf1V0416102PkRep1.broadPeak.gz	dataType=ChipSeq	cell=H1-hESC	embryonic stem cells	treatment=None	antibody=TAF1
wgEncodeHaibTfbsH1hescTaf1V0416102PkRep2.broadPeak.gz	dataType=ChipSeq	cell=H1-hESC	embryonic stem cells	treatment=None	antibody=TAF1
wgEncodeHaibTfbsH1hescTaf7sc101167V0416102PkRep1.broadPeak.gz	dataType=ChipSeq	cell=H1-hESC	embryonic stem cells	treatment=None	antibody=TAF7_(SC-101167)
wgEncodeHaibTfbsH1hescTaf7sc101167V0416102PkRep2.broadPeak.gz	dataType=ChipSeq	cell=H1-hESC	embryonic stem cells	treatment=None	antibody=TAF7_(SC-101167)
wgEncodeHaibTfbsH1hescTcf12Pcr1xPkRep1.broadPeak.gz	dataType=ChipSeq	cell=H1-hESC	embryonic stem cells	treatment=None	antibody=TCF12
wgEncodeHaibTfbsH1hescTcf12Pcr1xPkRep2.broadPeak.gz	dataType=ChipSeq	cell=H1-hESC	embryonic stem cells	treatment=None	antibody=TCF12
wgEncodeHaibTfbsH1hescTead4sc101184V0422111PkRep1.broadPeak.gz	dataType=ChipSeq	cell=H1-hESC	embryonic stem cells	treatment=None	antibody=TEAD4_(SC-101184)
wgEncodeHaibTfbsH1hescTead4sc101184V0422111PkRep2.broadPeak.gz	dataType=ChipSeq	cell=H1-hESC	embryonic stem cells	treatment=None	antibody=TEAD4_(SC-101184)
wgEncodeHaibTfbsH1hescUsf1Pcr1xPkRep1.broadPeak.gz	dataType=ChipSeq	cell=H1-hESC	embryonic stem cells	treatment=None	antibody=USF-1
wgEncodeHaibTfbsH1hescUsf1Pcr1xPkRep2.broadPeak.gz	dataType=ChipSeq	cell=H1-hESC	embryonic stem cells	treatment=None	antibody=USF-1
wgEncodeHaibTfbsH1hescYy1sc281V0416102PkRep1.broadPeak.gz	dataType=ChipSeq	cell=H1-hESC	embryonic stem cells	treatment=None	antibody=YY1_(SC-281)
wgEncodeHaibTfbsH1hescYy1sc281V0416102PkRep2.broadPeak.gz	dataType=ChipSeq	cell=H1-hESC	embryonic stem cells	treatment=None	antibody=YY1_(SC-281)
wgEncodeHaibTfbsHuvecPol24h8V0416101PkRep1.broadPeak.gz	dataType=ChipSeq	cell=HUVEC	umbilical vein endothelial	treatment=None	antibody=Pol2-4H8
wgEncodeHaibTfbsHuvecPol24h8V0416101PkRep2.broadPeak.gz	dataType=ChipSeq	cell=HUVEC	umbilical vein endothelial	treatment=None	antibody=Pol2-4H8
wgEncodeHaibTfbsHuvecPol2Pcr1xPkRep1.broadPeak.gz	dataType=ChipSeq	cell=HUVEC	umbilical vein endothelial	treatment=None	antibody=Pol2
wgEncodeHaibTfbsHuvecPol2Pcr1xPkRep2.broadPeak.gz	dataType=ChipSeq	cell=HUVEC	umbilical vein endothelial	treatment=None	antibody=Pol2
wgEncodeHaibTfbsPfsk1Foxp2Pcr2xPkRep1.broadPeak.gz	dataType=ChipSeq	cell=PFSK-1	neuroectodermal	treatment=None	antibody=FOXP2
wgEncodeHaibTfbsPfsk1Foxp2Pcr2xPkRep2.broadPeak.gz	dataType=ChipSeq	cell=PFSK-1	neuroectodermal	treatment=None	antibody=FOXP2
wgEncodeHaibTfbsPfsk1NrsfPcr2xPkRep1.broadPeak.gz	dataType=ChipSeq	cell=PFSK-1	neuroectodermal	treatment=None	antibody=NRSF
wgEncodeHaibTfbsPfsk1NrsfPcr2xPkRep2.broadPeak.gz	dataType=ChipSeq	cell=PFSK-1	neuroectodermal	treatment=None	antibody=NRSF
wgEncodeHaibTfbsPfsk1NrsfV0416101PkRep1.broadPeak.gz	dataType=ChipSeq	cell=PFSK-1	neuroectodermal	treatment=None	antibody=NRSF
wgEncodeHaibTfbsPfsk1NrsfV0416101PkRep2.broadPeak.gz	dataType=ChipSeq	cell=PFSK-1	neuroectodermal	treatment=None	antibody=NRSF
wgEncodeHaibTfbsPfsk1Pol24h8V0416101PkRep1.broadPeak.gz	dataType=ChipSeq	cell=PFSK-1	neuroectodermal	treatment=None	antibody=Pol2-4H8
wgEncodeHaibTfbsPfsk1Pol24h8V0416101PkRep2.broadPeak.gz	dataType=ChipSeq	cell=PFSK-1	neuroectodermal	treatment=None	antibody=Pol2-4H8
wgEncodeHaibTfbsPfsk1Sin3ak20V0416101PkRep1.broadPeak.gz	dataType=ChipSeq	cell=PFSK-1	neuroectodermal	treatment=None	antibody=Sin3Ak-20
wgEncodeHaibTfbsPfsk1Sin3ak20V0416101PkRep2.broadPeak.gz	dataType=ChipSeq	cell=PFSK-1	neuroectodermal	treatment=None	antibody=Sin3Ak-20
wgEncodeHaibTfbsPfsk1Taf1V0416101PkRep1.broadPeak.gz	dataType=ChipSeq	cell=PFSK-1	neuroectodermal	treatment=None	antibody=TAF1
wgEncodeHaibTfbsPfsk1Taf1V0416101PkRep2.broadPeak.gz	dataType=ChipSeq	cell=PFSK-1	neuroectodermal	treatment=None	antibody=TAF1
wgEncodeHaibTfbsSknmcFoxp2Pcr2xPkRep1.broadPeak.gz	dataType=ChipSeq	cell=SK-N-MC	neuroepithelioma	treatment=None	antibody=FOXP2
wgEncodeHaibTfbsSknmcFoxp2Pcr2xPkRep2.broadPeak.gz	dataType=ChipSeq	cell=SK-N-MC	neuroepithelioma	treatment=None	antibody=FOXP2
wgEncodeHaibTfbsSknmcPol24h8V0416101PkRep1.broadPeak.gz	dataType=ChipSeq	cell=SK-N-MC	neuroepithelioma	treatment=None	antibody=Pol2-4H8
wgEncodeHaibTfbsSknmcPol24h8V0416101PkRep2.broadPeak.gz	dataType=ChipSeq	cell=SK-N-MC	neuroepithelioma	treatment=None	antibody=Pol2-4H8
wgEncodeHaibTfbsSknshNrsfPcr2xPkRep1.broadPeak.gz	dataType=ChipSeq	cell=SK-N-SH	neuroblastoma	treatment=None	antibody=NRSF
wgEncodeHaibTfbsSknshNrsfPcr2xPkRep2.broadPeak.gz	dataType=ChipSeq	cell=SK-N-SH	neuroblastoma	treatment=None	antibody=NRSF
wgEncodeHaibTfbsSknshNrsfV0416101PkRep1.broadPeak.gz	dataType=ChipSeq	cell=SK-N-SH	neuroblastoma	treatment=None	antibody=NRSF
wgEncodeHaibTfbsSknshNrsfV0416101PkRep2.broadPeak.gz	dataType=ChipSeq	cell=SK-N-SH	neuroblastoma	treatment=None	antibody=NRSF
wgEncodeHaibTfbsSknshPol24h8V0416101PkRep1.broadPeak.gz	dataType=ChipSeq	cell=SK-N-SH	neuroblastoma	treatment=None	antibody=Pol2-4H8
wgEncodeHaibTfbsSknshPol24h8V0416101PkRep2.broadPeak.gz	dataType=ChipSeq	cell=SK-N-SH	neuroblastoma	treatment=None	antibody=Pol2-4H8
wgEncodeHaibTfbsSknshraCtcfV0416102PkRep1.broadPeak.gz	dataType=ChipSeq	cell=SK-N-SH_RA	neuroblastoma treated with retinoic acid	treatment=None	antibody=CTCF
wgEncodeHaibTfbsSknshraCtcfV0416102PkRep2.broadPeak.gz	dataType=ChipSeq	cell=SK-N-SH_RA	neuroblastoma treated with retinoic acid	treatment=None	antibody=CTCF
wgEncodeHaibTfbsSknshraP300V0416102PkRep1.broadPeak.gz	dataType=ChipSeq	cell=SK-N-SH_RA	neuroblastoma treated with retinoic acid	treatment=None	antibody=p300
wgEncodeHaibTfbsSknshraP300V0416102PkRep2.broadPeak.gz	dataType=ChipSeq	cell=SK-N-SH_RA	neuroblastoma treated with retinoic acid	treatment=None	antibody=p300
wgEncodeHaibTfbsSknshraRad21V0416102PkRep1.broadPeak.gz	dataType=ChipSeq	cell=SK-N-SH_RA	neuroblastoma treated with retinoic acid	treatment=None	antibody=Rad21
wgEncodeHaibTfbsSknshraRad21V0416102PkRep2.broadPeak.gz	dataType=ChipSeq	cell=SK-N-SH_RA	neuroblastoma treated with retinoic acid	treatment=None	antibody=Rad21
wgEncodeHaibTfbsSknshraUsf1sc8983V0416102PkRep1.broadPeak.gz	dataType=ChipSeq	cell=SK-N-SH_RA	neuroblastoma treated with retinoic acid	treatment=None	antibody=USF1_(SC-8983)
wgEncodeHaibTfbsSknshraUsf1sc8983V0416102PkRep2.broadPeak.gz	dataType=ChipSeq	cell=SK-N-SH_RA	neuroblastoma treated with retinoic acid	treatment=None	antibody=USF1_(SC-8983)
wgEncodeHaibTfbsSknshraYy1sc281V0416102PkRep1.broadPeak.gz	dataType=ChipSeq	cell=SK-N-SH_RA	neuroblastoma treated with retinoic acid	treatment=None	antibody=YY1_(SC-281)
wgEncodeHaibTfbsSknshraYy1sc281V0416102PkRep2.broadPeak.gz	dataType=ChipSeq	cell=SK-N-SH_RA	neuroblastoma treated with retinoic acid	treatment=None	antibody=YY1_(SC-281)
wgEncodeHaibTfbsSknshSin3ak20V0416101PkRep1.broadPeak.gz	dataType=ChipSeq	cell=SK-N-SH	neuroblastoma	treatment=None	antibody=Sin3Ak-20
wgEncodeHaibTfbsSknshSin3ak20V0416101PkRep2.broadPeak.gz	dataType=ChipSeq	cell=SK-N-SH	neuroblastoma	treatment=None	antibody=Sin3Ak-20
wgEncodeHaibTfbsSknshTaf1V0416101PkRep1.broadPeak.gz	dataType=ChipSeq	cell=SK-N-SH	neuroblastoma	treatment=None	antibody=TAF1
wgEncodeHaibTfbsSknshTaf1V0416101PkRep2.broadPeak.gz	dataType=ChipSeq	cell=SK-N-SH	neuroblastoma	treatment=None	antibody=TAF1
wgEncodeHaibTfbsU87NrsfPcr2xPkRep1V2.broadPeak.gz	dataType=ChipSeq	cell=U87	glioblastoma, astrocytoma	treatment=None	antibody=NRSF
wgEncodeHaibTfbsU87NrsfPcr2xPkRep2V2.broadPeak.gz	dataType=ChipSeq	cell=U87	glioblastoma, astrocytoma	treatment=None	antibody=NRSF
wgEncodeHaibTfbsU87Pol24h8V0416101PkRep1V2.broadPeak.gz	dataType=ChipSeq	cell=U87	glioblastoma, astrocytoma	treatment=None	antibody=Pol2-4H8
wgEncodeHaibTfbsU87Pol24h8V0416101PkRep2V2.broadPeak.gz	dataType=ChipSeq	cell=U87	glioblastoma, astrocytoma	treatment=None	antibody=Pol2-4H8
wgEncodeOpenChromChipGlioblaCtcfPkRep1.narrowPeak.gz	dataType=ChipSeq	cell=Gliobla	glioblastoma	treatment=None	antibody=CTCF
wgEncodeOpenChromChipGlioblaPol2PkRep1.narrowPeak.gz	dataType=ChipSeq	cell=Gliobla	glioblastoma	treatment=None	antibody=Pol2
wgEncodeOpenChromChipH1hescCmycPk.narrowPeak.gz	dataType=ChipSeq	cell=H1-hESC	embryonic stem cells	treatment=None	antibody=c-Myc
wgEncodeOpenChromChipH1hescCtcfPk.narrowPeak.gz	dataType=ChipSeq	cell=H1-hESC	embryonic stem cells	treatment=None	antibody=CTCF
wgEncodeOpenChromChipH1hescPol2Pk.narrowPeak.gz	dataType=ChipSeq	cell=H1-hESC	embryonic stem cells	treatment=None	antibody=Pol2
wgEncodeOpenChromChipHuvecCmycPk.narrowPeak.gz	dataType=ChipSeq	cell=HUVEC	umbilical vein endothelial	treatment=None	antibody=c-Myc
wgEncodeOpenChromChipHuvecCtcfPk.narrowPeak.gz	dataType=ChipSeq	cell=HUVEC	umbilical vein endothelial	treatment=None	antibody=CTCF
wgEncodeOpenChromChipHuvecPol2Pk.narrowPeak.gz	dataType=ChipSeq	cell=HUVEC	umbilical vein endothelial	treatment=None	antibody=Pol2
wgEncodeOpenChromDnaseAosmcSerumfreePk.narrowPeak.gz	dataType=DnaseSeq	cell=AoSMC	aortic smooth muscle	N/A	N/A
wgEncodeOpenChromDnaseGlioblaPk.narrowPeak.gz	dataType=DnaseSeq	cell=Gliobla	glioblastoma	N/A	N/A
wgEncodeOpenChromDnaseH1hescPk.narrowPeak.gz	dataType=DnaseSeq	cell=H1-hESC	embryonic stem cells	N/A	N/A
wgEncodeOpenChromDnaseH7esPk.narrowPeak.gz	dataType=DnaseSeq	cell=H7-hESC	embryonic stem cells	N/A	N/A
wgEncodeOpenChromDnaseH9esPk.narrowPeak.gz	dataType=DnaseSeq	cell=H9ES	embryonic stem cells	N/A	N/A
wgEncodeOpenChromDnaseHek293tPk.narrowPeak.gz	dataType=DnaseSeq	cell=HEK293T	embryonic kidney	N/A	N/A
wgEncodeOpenChromDnaseHsmmembPk.narrowPeak.gz	dataType=DnaseSeq	cell=HSMM_emb	embryonic myoblast	N/A	N/A
wgEncodeOpenChromDnaseHsmmtPk.narrowPeak.gz	dataType=DnaseSeq	cell=HSMMtube	skeletal muscle myotubes	N/A	N/A
wgEncodeOpenChromDnaseHuvecPk.narrowPeak.gz	dataType=DnaseSeq	cell=HUVEC	umbilical vein endothelial	N/A	N/A
wgEncodeOpenChromDnaseMedullod341Pk.narrowPeak.gz	dataType=DnaseSeq	cell=Medullo_D341	medulloblastoma	N/A	N/A
wgEncodeOpenChromDnaseMedulloPk.narrowPeak.gz	dataType=DnaseSeq	cell=Medullo	medulloblastoma	N/A	N/A
wgEncodeOpenChromFaireGlioblaPk.narrowPeak.gz	dataType=FaireSeq	cell=Gliobla	glioblastoma	N/A	N/A
wgEncodeOpenChromFaireH1hescPk.narrowPeak.gz	dataType=FaireSeq	cell=H1-hESC	embryonic stem cells	N/A	N/A
wgEncodeOpenChromFaireHuvecPk.narrowPeak.gz	dataType=FaireSeq	cell=HUVEC	umbilical vein endothelial	N/A	N/A
wgEncodeOpenChromFaireMedulloPk.narrowPeak.gz	dataType=FaireSeq	cell=Medullo	medulloblastoma	N/A	N/A
wgEncodeSunyAlbanyGeneStH1hescElavl1RbpAssocRnaV2.broadPeak	dataType=RipGeneSt	cell=H1-hESC	embryonic stem cells	antibody=ELAVL1	N/A
wgEncodeSunyAlbanyGeneStH1hescRipinputRbpAssocRnaV2.broadPeak	dataType=RipGeneSt	cell=H1-hESC	embryonic stem cells	antibody=Ripinput	N/A
wgEncodeSunyAlbanyGeneStH1hescT7tagRbpAssocRnaV2.broadPeak	dataType=RipGeneSt	cell=H1-hESC	embryonic stem cells	antibody=T7tag	N/A
wgEncodeSydhTfbsH1hescBach1sc14700IggrabPk.narrowPeak.gz	dataType=ChipSeq	cell=H1-hESC	embryonic stem cells	treatment=None	antibody=Bach1_(sc-14700)
wgEncodeSydhTfbsH1hescBrca1IggrabPk.narrowPeak.gz	dataType=ChipSeq	cell=H1-hESC	embryonic stem cells	treatment=None	antibody=BRCA1_(A300-000A)
wgEncodeSydhTfbsH1hescCebpbIggrabPk.narrowPeak.gz	dataType=ChipSeq	cell=H1-hESC	embryonic stem cells	treatment=None	antibody=CEBPB
wgEncodeSydhTfbsH1hescChd1a301218aIggrabPk.narrowPeak.gz	dataType=ChipSeq	cell=H1-hESC	embryonic stem cells	treatment=None	antibody=CHD1_(A301-218A)
wgEncodeSydhTfbsH1hescChd2IggrabPk.narrowPeak.gz	dataType=ChipSeq	cell=H1-hESC	embryonic stem cells	treatment=None	antibody=CHD2_(AB68301)
wgEncodeSydhTfbsH1hescCjunIggrabPk.narrowPeak.gz	dataType=ChipSeq	cell=H1-hESC	embryonic stem cells	treatment=None	antibody=c-Jun
wgEncodeSydhTfbsH1hescCmycIggrabPk.narrowPeak.gz	dataType=ChipSeq	cell=H1-hESC	embryonic stem cells	treatment=None	antibody=c-Myc
wgEncodeSydhTfbsH1hescCtbp2UcdPk.narrowPeak.gz	dataType=ChipSeq	cell=H1-hESC	embryonic stem cells	treatment=None	antibody=CtBP2
wgEncodeSydhTfbsH1hescGtf2f1IggrabPk.narrowPeak.gz	dataType=ChipSeq	cell=H1-hESC	embryonic stem cells	treatment=None	antibody=GTF2F1_(AB28179)
wgEncodeSydhTfbsH1hescJundIggrabPk.narrowPeak.gz	dataType=ChipSeq	cell=H1-hESC	embryonic stem cells	treatment=None	antibody=JunD
wgEncodeSydhTfbsH1hescMafkIggrabPk.narrowPeak.gz	dataType=ChipSeq	cell=H1-hESC	embryonic stem cells	treatment=None	antibody=MafK_(ab50322)
wgEncodeSydhTfbsH1hescMaxUcdPk.narrowPeak.gz	dataType=ChipSeq	cell=H1-hESC	embryonic stem cells	treatment=None	antibody=Max
wgEncodeSydhTfbsH1hescMxi1IggrabPk.narrowPeak.gz	dataType=ChipSeq	cell=H1-hESC	embryonic stem cells	treatment=None	antibody=Mxi1_(AF4185)
wgEncodeSydhTfbsH1hescNrf1IggrabPk.narrowPeak.gz	dataType=ChipSeq	cell=H1-hESC	embryonic stem cells	treatment=None	antibody=Nrf1
wgEncodeSydhTfbsH1hescRad21IggrabPk.narrowPeak.gz	dataType=ChipSeq	cell=H1-hESC	embryonic stem cells	treatment=None	antibody=Rad21
wgEncodeSydhTfbsH1hescRfx5200401194IggrabPk.narrowPeak.gz	dataType=ChipSeq	cell=H1-hESC	embryonic stem cells	treatment=None	antibody=RFX5_(200-401-194)
wgEncodeSydhTfbsH1hescSin3anb6001263IggrabPk.narrowPeak.gz	dataType=ChipSeq	cell=H1-hESC	embryonic stem cells	treatment=None	antibody=SIN3A_(NB600-1263)
wgEncodeSydhTfbsH1hescSuz12UcdPk.narrowPeak.gz	dataType=ChipSeq	cell=H1-hESC	embryonic stem cells	treatment=None	antibody=SUZ12
wgEncodeSydhTfbsH1hescTbpIggrabPk.narrowPeak.gz	dataType=ChipSeq	cell=H1-hESC	embryonic stem cells	treatment=None	antibody=TBP
wgEncodeSydhTfbsH1hescUsf2IggrabPk.narrowPeak.gz	dataType=ChipSeq	cell=H1-hESC	embryonic stem cells	treatment=None	antibody=USF2
wgEncodeSydhTfbsH1hescZnf143IggrabPk.narrowPeak.gz	dataType=ChipSeq	cell=H1-hESC	embryonic stem cells	treatment=None	antibody=Znf143_(16618-1-AP)
wgEncodeSydhTfbsHek293Elk4UcdPk.narrowPeak.gz	dataType=ChipSeq	cell=HEK293	embryonic kidney	treatment=None	antibody=ELK4
wgEncodeSydhTfbsHek293Kap1UcdPk.narrowPeak.gz	dataType=ChipSeq	cell=HEK293	embryonic kidney	treatment=None	antibody=KAP1
wgEncodeSydhTfbsHek293Pol2StdPk.narrowPeak.gz	dataType=ChipSeq	cell=HEK293	embryonic kidney	treatment=None	antibody=Pol2
wgEncodeSydhTfbsHek293Tcf7l2UcdPk.narrowPeak.gz	dataType=ChipSeq	cell=HEK293	embryonic kidney	treatment=None	antibody=TCF7L2
wgEncodeSydhTfbsHek293tZnf263UcdPk.narrowPeak.gz	dataType=ChipSeq	cell=HEK293-T-REx	embryonic kidney	treatment=None	antibody=ZNF263
wgEncodeSydhTfbsHuvecCfosUcdPk.narrowPeak.gz	dataType=ChipSeq	cell=HUVEC	umbilical vein endothelial	treatment=None	antibody=c-Fos
wgEncodeSydhTfbsHuvecCjunStdPk.narrowPeak.gz	dataType=ChipSeq	cell=HUVEC	umbilical vein endothelial	treatment=None	antibody=c-Jun
wgEncodeSydhTfbsHuvecGata2UcdPk.narrowPeak.gz	dataType=ChipSeq	cell=HUVEC	umbilical vein endothelial	treatment=None	antibody=GATA-2
wgEncodeSydhTfbsHuvecMaxStdPk.narrowPeak.gz	dataType=ChipSeq	cell=HUVEC	umbilical vein endothelial	treatment=None	antibody=Max
wgEncodeSydhTfbsHuvecPol2StdPk.narrowPeak.gz	dataType=ChipSeq	cell=HUVEC	umbilical vein endothelial	treatment=None	antibody=Pol2
wgEncodeSydhTfbsShsy5yGata2UcdPk.narrowPeak.gz	dataType=ChipSeq	cell=SH-SY5Y	neuroblastoma	treatment=None	antibody=GATA-2
wgEncodeSydhTfbsShsy5yGata3sc269sc269UcdPk.narrowPeak.gz	dataType=ChipSeq	cell=SH-SY5Y	neuroblastoma	treatment=None	antibody=GATA3_(SC-269)
wgEncodeUwDgfAoafHotspots.broadPeak.gz	dataType=DnaseDgf	cell=AoAF	aortic adventitial fibroblast	N/A	N/A
wgEncodeUwDgfAoafPk.narrowPeak.gz	dataType=DnaseDgf	cell=AoAF	aortic adventitial fibroblast	N/A	N/A
wgEncodeUwDgfH7esHotspots.broadPeak.gz	dataType=DnaseDgf	cell=H7-hESC	embryonic stem cells	N/A	N/A
wgEncodeUwDgfH7esPkV2.narrowPeak.gz	dataType=DnaseDgf	cell=H7-hESC	embryonic stem cells	N/A	N/A
wgEncodeUwDgfHahHotspots.broadPeak.gz	dataType=DnaseDgf	cell=HA-h	astrocytes-hippocampal	N/A	N/A
wgEncodeUwDgfHahPk.narrowPeak.gz	dataType=DnaseDgf	cell=HA-h	astrocytes-hippocampal	N/A	N/A
wgEncodeUwDgfHcfaaHotspots.broadPeak.gz	dataType=DnaseDgf	cell=HCFaa	cardiac fibroblasts - adult atrial	N/A	N/A
wgEncodeUwDgfHcfaaPk.narrowPeak.gz	dataType=DnaseDgf	cell=HCFaa	cardiac fibroblasts - adult atrial	N/A	N/A
wgEncodeUwDgfHcfHotspots.broadPeak.gz	dataType=DnaseDgf	cell=HCF	cardiac fibroblasts	N/A	N/A
wgEncodeUwDgfHcfPk.narrowPeak.gz	dataType=DnaseDgf	cell=HCF	cardiac fibroblasts	N/A	N/A
wgEncodeUwDgfHcmHotspots.broadPeak.gz	dataType=DnaseDgf	cell=HCM	cardiac myocytes	N/A	N/A
wgEncodeUwDgfHcmPk.narrowPeak.gz	dataType=DnaseDgf	cell=HCM	cardiac myocytes	N/A	N/A
wgEncodeUwDgfHuvecHotspots.broadPeak.gz	dataType=DnaseDgf	cell=HUVEC	umbilical vein endothelial	N/A	N/A
wgEncodeUwDgfHuvecPk.narrowPeak.gz	dataType=DnaseDgf	cell=HUVEC	umbilical vein endothelial	N/A	N/A
wgEncodeUwDgfLhcnm2Diff4dHotspots.broadPeak.gz	dataType=DnaseDgf	cell=LHCN-M2	skeletal myoblast	N/A	N/A
wgEncodeUwDgfLhcnm2Diff4dPk.narrowPeak.gz	dataType=DnaseDgf	cell=LHCN-M2	skeletal myoblast	N/A	N/A
wgEncodeUwDgfLhcnm2Hotspots.broadPeak.gz	dataType=DnaseDgf	cell=LHCN-M2	skeletal myoblast	N/A	N/A
wgEncodeUwDgfLhcnm2Pk.narrowPeak.gz	dataType=DnaseDgf	cell=LHCN-M2	skeletal myoblast	N/A	N/A
wgEncodeUwDgfM059jHotspots.broadPeak.gz	dataType=DnaseDgf	cell=M059J	glioblastoma	N/A	N/A
wgEncodeUwDgfM059jPk.narrowPeak.gz	dataType=DnaseDgf	cell=M059J	glioblastoma	N/A	N/A
wgEncodeUwDgfSknshraHotspots.broadPeak.gz	dataType=DnaseDgf	cell=SK-N-SH_RA	neuroblastoma treated with retinoic acid	N/A	N/A
wgEncodeUwDgfSknshraPk.narrowPeak.gz	dataType=DnaseDgf	cell=SK-N-SH_RA	neuroblastoma treated with retinoic acid	N/A	N/A
wgEncodeUwDnaseAg04449HotspotsRep1.broadPeak.gz	dataType=DnaseSeq	cell=AG04449	fetal buttock/thigh fibroblast	treatment=None	N/A
wgEncodeUwDnaseAg04449HotspotsRep2.broadPeak.gz	dataType=DnaseSeq	cell=AG04449	fetal buttock/thigh fibroblast	treatment=None	N/A
wgEncodeUwDnaseAg04449PkRep1.narrowPeak.gz	dataType=DnaseSeq	cell=AG04449	fetal buttock/thigh fibroblast	treatment=None	N/A
wgEncodeUwDnaseAg04449PkRep2.narrowPeak.gz	dataType=DnaseSeq	cell=AG04449	fetal buttock/thigh fibroblast	treatment=None	N/A
wgEncodeUwDnaseAg04450HotspotsRep1.broadPeak.gz	dataType=DnaseSeq	cell=AG04450	fetal lung fibroblast	treatment=None	N/A
wgEncodeUwDnaseAg04450HotspotsRep2.broadPeak.gz	dataType=DnaseSeq	cell=AG04450	fetal lung fibroblast	treatment=None	N/A
wgEncodeUwDnaseAg04450PkRep1.narrowPeak.gz	dataType=DnaseSeq	cell=AG04450	fetal lung fibroblast	treatment=None	N/A
wgEncodeUwDnaseAg04450PkRep2.narrowPeak.gz	dataType=DnaseSeq	cell=AG04450	fetal lung fibroblast	treatment=None	N/A
wgEncodeUwDnaseAoafHotspotsRep1.broadPeak.gz	dataType=DnaseSeq	cell=AoAF	aortic adventitial fibroblast	treatment=None	N/A
wgEncodeUwDnaseAoafHotspotsRep2.broadPeak.gz	dataType=DnaseSeq	cell=AoAF	aortic adventitial fibroblast	treatment=None	N/A
wgEncodeUwDnaseAoafPkRep1.narrowPeak.gz	dataType=DnaseSeq	cell=AoAF	aortic adventitial fibroblast	treatment=None	N/A
wgEncodeUwDnaseAoafPkRep2.narrowPeak.gz	dataType=DnaseSeq	cell=AoAF	aortic adventitial fibroblast	treatment=None	N/A
wgEncodeUwDnaseBe2cHotspotsRep1.broadPeak.gz	dataType=DnaseSeq	cell=BE2_C	neuroblastoma	treatment=None	N/A
wgEncodeUwDnaseBe2cHotspotsRep2.broadPeak.gz	dataType=DnaseSeq	cell=BE2_C	neuroblastoma	treatment=None	N/A
wgEncodeUwDnaseBe2cPkRep1.narrowPeak.gz	dataType=DnaseSeq	cell=BE2_C	neuroblastoma	treatment=None	N/A
wgEncodeUwDnaseBe2cPkRep2.narrowPeak.gz	dataType=DnaseSeq	cell=BE2_C	neuroblastoma	treatment=None	N/A
wgEncodeUwDnaseH1hescHotspotsRep1.broadPeak.gz	dataType=DnaseSeq	cell=H1-hESC	embryonic stem cells	treatment=None	N/A
wgEncodeUwDnaseH1hescPkRep1.narrowPeak.gz	dataType=DnaseSeq	cell=H1-hESC	embryonic stem cells	treatment=None	N/A
wgEncodeUwDnaseH7esDiffa14dHotspotsRep1.broadPeak.gz	dataType=DnaseSeq	cell=H7-hESC	embryonic stem cells	treatment=diffProtA_14d	N/A
wgEncodeUwDnaseH7esDiffa14dHotspotsRep2.broadPeak.gz	dataType=DnaseSeq	cell=H7-hESC	embryonic stem cells	treatment=diffProtA_14d	N/A
wgEncodeUwDnaseH7esDiffa14dPkRep1.narrowPeak.gz	dataType=DnaseSeq	cell=H7-hESC	embryonic stem cells	treatment=diffProtA_14d	N/A
wgEncodeUwDnaseH7esDiffa14dPkRep2.narrowPeak.gz	dataType=DnaseSeq	cell=H7-hESC	embryonic stem cells	treatment=diffProtA_14d	N/A
wgEncodeUwDnaseH7esDiffa2dHotspotsRep1.broadPeak.gz	dataType=DnaseSeq	cell=H7-hESC	embryonic stem cells	treatment=diffProtA_2d	N/A
wgEncodeUwDnaseH7esDiffa2dPkRep1.narrowPeak.gz	dataType=DnaseSeq	cell=H7-hESC	embryonic stem cells	treatment=diffProtA_2d	N/A
wgEncodeUwDnaseH7esDiffa5dHotspotsRep1.broadPeak.gz	dataType=DnaseSeq	cell=H7-hESC	embryonic stem cells	treatment=diffProtA_5d	N/A
wgEncodeUwDnaseH7esDiffa5dHotspotsRep2.broadPeak.gz	dataType=DnaseSeq	cell=H7-hESC	embryonic stem cells	treatment=diffProtA_5d	N/A
wgEncodeUwDnaseH7esDiffa5dPkRep1.narrowPeak.gz	dataType=DnaseSeq	cell=H7-hESC	embryonic stem cells	treatment=diffProtA_5d	N/A
wgEncodeUwDnaseH7esDiffa5dPkRep2.narrowPeak.gz	dataType=DnaseSeq	cell=H7-hESC	embryonic stem cells	treatment=diffProtA_5d	N/A
wgEncodeUwDnaseH7esHotspotsRep1.broadPeak.gz	dataType=DnaseSeq	cell=H7-hESC	embryonic stem cells	treatment=None	N/A
wgEncodeUwDnaseH7esHotspotsRep2.broadPeak.gz	dataType=DnaseSeq	cell=H7-hESC	embryonic stem cells	treatment=None	N/A
wgEncodeUwDnaseH7esPkRep1V2.narrowPeak.gz	dataType=DnaseSeq	cell=H7-hESC	embryonic stem cells	treatment=None	N/A
wgEncodeUwDnaseH7esPkRep2.narrowPeak.gz	dataType=DnaseSeq	cell=H7-hESC	embryonic stem cells	treatment=None	N/A
wgEncodeUwDnaseHacHotspotsRep1.broadPeak.gz	dataType=DnaseSeq	cell=HAc	astrocytes-cerebellar	treatment=None	N/A
wgEncodeUwDnaseHacHotspotsRep2.broadPeak.gz	dataType=DnaseSeq	cell=HAc	astrocytes-cerebellar	treatment=None	N/A
wgEncodeUwDnaseHacPkRep1.narrowPeak.gz	dataType=DnaseSeq	cell=HAc	astrocytes-cerebellar	treatment=None	N/A
wgEncodeUwDnaseHacPkRep2.narrowPeak.gz	dataType=DnaseSeq	cell=HAc	astrocytes-cerebellar	treatment=None	N/A
wgEncodeUwDnaseHahHotspotsRep1.broadPeak.gz	dataType=DnaseSeq	cell=HA-h	astrocytes-hippocampal	treatment=None	N/A
wgEncodeUwDnaseHahHotspotsRep2.broadPeak.gz	dataType=DnaseSeq	cell=HA-h	astrocytes-hippocampal	treatment=None	N/A
wgEncodeUwDnaseHahPkRep1.narrowPeak.gz	dataType=DnaseSeq	cell=HA-h	astrocytes-hippocampal	treatment=None	N/A
wgEncodeUwDnaseHahPkRep2.narrowPeak.gz	dataType=DnaseSeq	cell=HA-h	astrocytes-hippocampal	treatment=None	N/A
wgEncodeUwDnaseHbmecHotspotsRep1.broadPeak.gz	dataType=DnaseSeq	cell=HBMEC	brain microvascular endothelial	treatment=None	N/A
wgEncodeUwDnaseHbmecHotspotsRep2.broadPeak.gz	dataType=DnaseSeq	cell=HBMEC	brain microvascular endothelial	treatment=None	N/A
wgEncodeUwDnaseHbmecPkRep1.narrowPeak.gz	dataType=DnaseSeq	cell=HBMEC	brain microvascular endothelial	treatment=None	N/A
wgEncodeUwDnaseHbmecPkRep2.narrowPeak.gz	dataType=DnaseSeq	cell=HBMEC	brain microvascular endothelial	treatment=None	N/A
wgEncodeUwDnaseHbvpHotspotsRep1.broadPeak.gz	dataType=DnaseSeq	cell=HBVP	brain vascular pericytes	treatment=None	N/A
wgEncodeUwDnaseHbvpPkRep1.narrowPeak.gz	dataType=DnaseSeq	cell=HBVP	brain vascular pericytes	treatment=None	N/A
wgEncodeUwDnaseHbvsmcHotspotsRep1.broadPeak.gz	dataType=DnaseSeq	cell=HBVSMC	brain vascular smooth muscle	treatment=None	N/A
wgEncodeUwDnaseHbvsmcHotspotsRep2.broadPeak.gz	dataType=DnaseSeq	cell=HBVSMC	brain vascular smooth muscle	treatment=None	N/A
wgEncodeUwDnaseHbvsmcPkRep1.narrowPeak.gz	dataType=DnaseSeq	cell=HBVSMC	brain vascular smooth muscle	treatment=None	N/A
wgEncodeUwDnaseHbvsmcPkRep2.narrowPeak.gz	dataType=DnaseSeq	cell=HBVSMC	brain vascular smooth muscle	treatment=None	N/A
wgEncodeUwDnaseHcfaaHotspotsRep1.broadPeak.gz	dataType=DnaseSeq	cell=HCFaa	cardiac fibroblasts - adult atrial	treatment=None	N/A
wgEncodeUwDnaseHcfaaHotspotsRep2.broadPeak.gz	dataType=DnaseSeq	cell=HCFaa	cardiac fibroblasts - adult atrial	treatment=None	N/A
wgEncodeUwDnaseHcfaaPkRep1.narrowPeak.gz	dataType=DnaseSeq	cell=HCFaa	cardiac fibroblasts - adult atrial	treatment=None	N/A
wgEncodeUwDnaseHcfaaPkRep2.narrowPeak.gz	dataType=DnaseSeq	cell=HCFaa	cardiac fibroblasts - adult atrial	treatment=None	N/A
wgEncodeUwDnaseHcfHotspotsRep1.broadPeak.gz	dataType=DnaseSeq	cell=HCF	cardiac fibroblasts	treatment=None	N/A
wgEncodeUwDnaseHcfHotspotsRep2.broadPeak.gz	dataType=DnaseSeq	cell=HCF	cardiac fibroblasts	treatment=None	N/A
wgEncodeUwDnaseHcfPkRep1.narrowPeak.gz	dataType=DnaseSeq	cell=HCF	cardiac fibroblasts	treatment=None	N/A
wgEncodeUwDnaseHcfPkRep2.narrowPeak.gz	dataType=DnaseSeq	cell=HCF	cardiac fibroblasts	treatment=None	N/A
wgEncodeUwDnaseHcmHotspotsRep1.broadPeak.gz	dataType=DnaseSeq	cell=HCM	cardiac myocytes	treatment=None	N/A
wgEncodeUwDnaseHcmHotspotsRep2.broadPeak.gz	dataType=DnaseSeq	cell=HCM	cardiac myocytes	treatment=None	N/A
wgEncodeUwDnaseHcmPkRep1.narrowPeak.gz	dataType=DnaseSeq	cell=HCM	cardiac myocytes	treatment=None	N/A
wgEncodeUwDnaseHcmPkRep2.narrowPeak.gz	dataType=DnaseSeq	cell=HCM	cardiac myocytes	treatment=None	N/A
wgEncodeUwDnaseHpaecHotspotsRep1.broadPeak.gz	dataType=DnaseSeq	cell=HPAEC	pulmonary artery endothelial	treatment=None	N/A
wgEncodeUwDnaseHpaecPkRep1.narrowPeak.gz	dataType=DnaseSeq	cell=HPAEC	pulmonary artery endothelial	treatment=None	N/A
wgEncodeUwDnaseHsmmtHotspotsRep1.broadPeak.gz	dataType=DnaseSeq	cell=HSMMtube	skeletal muscle myotubes	treatment=None	N/A
wgEncodeUwDnaseHsmmtHotspotsRep2.broadPeak.gz	dataType=DnaseSeq	cell=HSMMtube	skeletal muscle myotubes	treatment=None	N/A
wgEncodeUwDnaseHsmmtPkRep1.narrowPeak.gz	dataType=DnaseSeq	cell=HSMMtube	skeletal muscle myotubes	treatment=None	N/A
wgEncodeUwDnaseHsmmtPkRep2.narrowPeak.gz	dataType=DnaseSeq	cell=HSMMtube	skeletal muscle myotubes	treatment=None	N/A
wgEncodeUwDnaseHuvecHotspotsRep1.broadPeak.gz	dataType=DnaseSeq	cell=HUVEC	umbilical vein endothelial	treatment=None	N/A
wgEncodeUwDnaseHuvecHotspotsRep2.broadPeak.gz	dataType=DnaseSeq	cell=HUVEC	umbilical vein endothelial	treatment=None	N/A
wgEncodeUwDnaseHuvecPkRep1V2.narrowPeak.gz	dataType=DnaseSeq	cell=HUVEC	umbilical vein endothelial	treatment=None	N/A
wgEncodeUwDnaseHuvecPkRep2.narrowPeak.gz	dataType=DnaseSeq	cell=HUVEC	umbilical vein endothelial	treatment=None	N/A
wgEncodeUwDnaseLhcnm2Diff4dHotspotsRep1.broadPeak.gz	dataType=DnaseSeq	cell=LHCN-M2	skeletal myoblast	treatment=DIFF_4d	N/A
wgEncodeUwDnaseLhcnm2Diff4dHotspotsRep2.broadPeak.gz	dataType=DnaseSeq	cell=LHCN-M2	skeletal myoblast	treatment=DIFF_4d	N/A
wgEncodeUwDnaseLhcnm2Diff4dPkRep1.narrowPeak.gz	dataType=DnaseSeq	cell=LHCN-M2	skeletal myoblast	treatment=DIFF_4d	N/A
wgEncodeUwDnaseLhcnm2Diff4dPkRep2.narrowPeak.gz	dataType=DnaseSeq	cell=LHCN-M2	skeletal myoblast	treatment=DIFF_4d	N/A
wgEncodeUwDnaseLhcnm2HotspotsRep1.broadPeak.gz	dataType=DnaseSeq	cell=LHCN-M2	skeletal myoblast	treatment=None	N/A
wgEncodeUwDnaseLhcnm2HotspotsRep2.broadPeak.gz	dataType=DnaseSeq	cell=LHCN-M2	skeletal myoblast	treatment=None	N/A
wgEncodeUwDnaseLhcnm2PkRep1.narrowPeak.gz	dataType=DnaseSeq	cell=LHCN-M2	skeletal myoblast	treatment=None	N/A
wgEncodeUwDnaseLhcnm2PkRep2.narrowPeak.gz	dataType=DnaseSeq	cell=LHCN-M2	skeletal myoblast	treatment=None	N/A
wgEncodeUwDnaseM059jHotspotsRep1.broadPeak.gz	dataType=DnaseSeq	cell=M059J	glioblastoma	treatment=None	N/A
wgEncodeUwDnaseM059jHotspotsRep2.broadPeak.gz	dataType=DnaseSeq	cell=M059J	glioblastoma	treatment=None	N/A
wgEncodeUwDnaseM059jPkRep1.narrowPeak.gz	dataType=DnaseSeq	cell=M059J	glioblastoma	treatment=None	N/A
wgEncodeUwDnaseM059jPkRep2.narrowPeak.gz	dataType=DnaseSeq	cell=M059J	glioblastoma	treatment=None	N/A
wgEncodeUwDnaseSknmcHotspotsRep1.broadPeak.gz	dataType=DnaseSeq	cell=SK-N-MC	neuroepithelioma	treatment=None	N/A
wgEncodeUwDnaseSknmcHotspotsRep2.broadPeak.gz	dataType=DnaseSeq	cell=SK-N-MC	neuroepithelioma	treatment=None	N/A
wgEncodeUwDnaseSknmcPkRep1.narrowPeak.gz	dataType=DnaseSeq	cell=SK-N-MC	neuroepithelioma	treatment=None	N/A
wgEncodeUwDnaseSknmcPkRep2.narrowPeak.gz	dataType=DnaseSeq	cell=SK-N-MC	neuroepithelioma	treatment=None	N/A
wgEncodeUwDnaseSknshraHotspotsRep1.broadPeak.gz	dataType=DnaseSeq	cell=SK-N-SH_RA	neuroblastoma treated with retinoic acid	treatment=None	N/A
wgEncodeUwDnaseSknshraHotspotsRep2.broadPeak.gz	dataType=DnaseSeq	cell=SK-N-SH_RA	neuroblastoma treated with retinoic acid	treatment=None	N/A
wgEncodeUwDnaseSknshraPkRep1.narrowPeak.gz	dataType=DnaseSeq	cell=SK-N-SH_RA	neuroblastoma treated with retinoic acid	treatment=None	N/A
wgEncodeUwDnaseSknshraPkRep2.narrowPeak.gz	dataType=DnaseSeq	cell=SK-N-SH_RA	neuroblastoma treated with retinoic acid	treatment=None	N/A
wgEncodeUwDnaseWi38HotspotsRep1.broadPeak.gz	dataType=DnaseSeq	cell=WI-38	embryonic lung fibroblast	treatment=None	N/A
wgEncodeUwDnaseWi38HotspotsRep2.broadPeak.gz	dataType=DnaseSeq	cell=WI-38	embryonic lung fibroblast	treatment=None	N/A
wgEncodeUwDnaseWi38OhtamHotspotsRep1.broadPeak.gz	dataType=DnaseSeq	cell=WI-38	embryonic lung fibroblast	treatment=4OHTAM_20nM_72hr	N/A
wgEncodeUwDnaseWi38OhtamHotspotsRep2.broadPeak.gz	dataType=DnaseSeq	cell=WI-38	embryonic lung fibroblast	treatment=4OHTAM_20nM_72hr	N/A
wgEncodeUwDnaseWi38OhtamPkRep1.narrowPeak.gz	dataType=DnaseSeq	cell=WI-38	embryonic lung fibroblast	treatment=4OHTAM_20nM_72hr	N/A
wgEncodeUwDnaseWi38OhtamPkRep2.narrowPeak.gz	dataType=DnaseSeq	cell=WI-38	embryonic lung fibroblast	treatment=4OHTAM_20nM_72hr	N/A
wgEncodeUwDnaseWi38PkRep1.narrowPeak.gz	dataType=DnaseSeq	cell=WI-38	embryonic lung fibroblast	treatment=None	N/A
wgEncodeUwDnaseWi38PkRep2.narrowPeak.gz	dataType=DnaseSeq	cell=WI-38	embryonic lung fibroblast	treatment=None	N/A
wgEncodeUwHistoneAg04449H3k4me3StdHotspotsRep1.broadPeak.gz	dataType=ChipSeq	cell=AG04449	fetal buttock/thigh fibroblast	treatment=None	antibody=H3K4me3
wgEncodeUwHistoneAg04449H3k4me3StdHotspotsRep2.broadPeak.gz	dataType=ChipSeq	cell=AG04449	fetal buttock/thigh fibroblast	treatment=None	antibody=H3K4me3
wgEncodeUwHistoneAg04449H3k4me3StdPkRep1.narrowPeak.gz	dataType=ChipSeq	cell=AG04449	fetal buttock/thigh fibroblast	treatment=None	antibody=H3K4me3
wgEncodeUwHistoneAg04449H3k4me3StdPkRep2.narrowPeak.gz	dataType=ChipSeq	cell=AG04449	fetal buttock/thigh fibroblast	treatment=None	antibody=H3K4me3
wgEncodeUwHistoneAg04450H3k4me3StdHotspotsRep1.broadPeak.gz	dataType=ChipSeq	cell=AG04450	fetal lung fibroblast	treatment=None	antibody=H3K4me3
wgEncodeUwHistoneAg04450H3k4me3StdHotspotsRep2.broadPeak.gz	dataType=ChipSeq	cell=AG04450	fetal lung fibroblast	treatment=None	antibody=H3K4me3
wgEncodeUwHistoneAg04450H3k4me3StdPkRep1.narrowPeak.gz	dataType=ChipSeq	cell=AG04450	fetal lung fibroblast	treatment=None	antibody=H3K4me3
wgEncodeUwHistoneAg04450H3k4me3StdPkRep2.narrowPeak.gz	dataType=ChipSeq	cell=AG04450	fetal lung fibroblast	treatment=None	antibody=H3K4me3
wgEncodeUwHistoneAoafH3k4me3StdHotspotsRep1.broadPeak.gz	dataType=ChipSeq	cell=AoAF	aortic adventitial fibroblast	treatment=None	antibody=H3K4me3
wgEncodeUwHistoneAoafH3k4me3StdHotspotsRep2.broadPeak.gz	dataType=ChipSeq	cell=AoAF	aortic adventitial fibroblast	treatment=None	antibody=H3K4me3
wgEncodeUwHistoneAoafH3k4me3StdPkRep1.narrowPeak.gz	dataType=ChipSeq	cell=AoAF	aortic adventitial fibroblast	treatment=None	antibody=H3K4me3
wgEncodeUwHistoneAoafH3k4me3StdPkRep2.narrowPeak.gz	dataType=ChipSeq	cell=AoAF	aortic adventitial fibroblast	treatment=None	antibody=H3K4me3
wgEncodeUwHistoneBe2cH3k04me3StdHotspotsRep1.broadPeak.gz	dataType=ChipSeq	cell=BE2_C	neuroblastoma	treatment=None	antibody=H3K4me3
wgEncodeUwHistoneBe2cH3k04me3StdHotspotsRep2.broadPeak.gz	dataType=ChipSeq	cell=BE2_C	neuroblastoma	treatment=None	antibody=H3K4me3
wgEncodeUwHistoneBe2cH3k04me3StdPkRep1.narrowPeak.gz	dataType=ChipSeq	cell=BE2_C	neuroblastoma	treatment=None	antibody=H3K4me3
wgEncodeUwHistoneBe2cH3k04me3StdPkRep2.narrowPeak.gz	dataType=ChipSeq	cell=BE2_C	neuroblastoma	treatment=None	antibody=H3K4me3
wgEncodeUwHistoneH7esH3k04me3StdDiffa14dHotspotsRep1.broadPeak.gz	dataType=ChipSeq	cell=H7-hESC	embryonic stem cells	treatment=diffProtA_14d	antibody=H3K4me3
wgEncodeUwHistoneH7esH3k04me3StdDiffa14dHotspotsRep2.broadPeak.gz	dataType=ChipSeq	cell=H7-hESC	embryonic stem cells	treatment=diffProtA_14d	antibody=H3K4me3
wgEncodeUwHistoneH7esH3k04me3StdDiffa14dPkRep1.narrowPeak.gz	dataType=ChipSeq	cell=H7-hESC	embryonic stem cells	treatment=diffProtA_14d	antibody=H3K4me3
wgEncodeUwHistoneH7esH3k04me3StdDiffa14dPkRep2.narrowPeak.gz	dataType=ChipSeq	cell=H7-hESC	embryonic stem cells	treatment=diffProtA_14d	antibody=H3K4me3
wgEncodeUwHistoneH7esH3k04me3StdDiffa2dHotspotsRep1.broadPeak.gz	dataType=ChipSeq	cell=H7-hESC	embryonic stem cells	treatment=diffProtA_2d	antibody=H3K4me3
wgEncodeUwHistoneH7esH3k04me3StdDiffa2dHotspotsRep2.broadPeak.gz	dataType=ChipSeq	cell=H7-hESC	embryonic stem cells	treatment=diffProtA_2d	antibody=H3K4me3
wgEncodeUwHistoneH7esH3k04me3StdDiffa2dPkRep1.narrowPeak.gz	dataType=ChipSeq	cell=H7-hESC	embryonic stem cells	treatment=diffProtA_2d	antibody=H3K4me3
wgEncodeUwHistoneH7esH3k04me3StdDiffa2dPkRep2.narrowPeak.gz	dataType=ChipSeq	cell=H7-hESC	embryonic stem cells	treatment=diffProtA_2d	antibody=H3K4me3
wgEncodeUwHistoneH7esH3k04me3StdDiffa5dHotspotsRep1.broadPeak.gz	dataType=ChipSeq	cell=H7-hESC	embryonic stem cells	treatment=diffProtA_5d	antibody=H3K4me3
wgEncodeUwHistoneH7esH3k04me3StdDiffa5dHotspotsRep2.broadPeak.gz	dataType=ChipSeq	cell=H7-hESC	embryonic stem cells	treatment=diffProtA_5d	antibody=H3K4me3
wgEncodeUwHistoneH7esH3k04me3StdDiffa5dPkRep1.narrowPeak.gz	dataType=ChipSeq	cell=H7-hESC	embryonic stem cells	treatment=diffProtA_5d	antibody=H3K4me3
wgEncodeUwHistoneH7esH3k04me3StdDiffa5dPkRep2.narrowPeak.gz	dataType=ChipSeq	cell=H7-hESC	embryonic stem cells	treatment=diffProtA_5d	antibody=H3K4me3
wgEncodeUwHistoneH7esH3k04me3StdDiffa9dHotspotsRep1.broadPeak.gz	dataType=ChipSeq	cell=H7-hESC	embryonic stem cells	treatment=diffProtA_9d	antibody=H3K4me3
wgEncodeUwHistoneH7esH3k04me3StdDiffa9dHotspotsRep2.broadPeak.gz	dataType=ChipSeq	cell=H7-hESC	embryonic stem cells	treatment=diffProtA_9d	antibody=H3K4me3
wgEncodeUwHistoneH7esH3k04me3StdDiffa9dPkRep1.narrowPeak.gz	dataType=ChipSeq	cell=H7-hESC	embryonic stem cells	treatment=diffProtA_9d	antibody=H3K4me3
wgEncodeUwHistoneH7esH3k04me3StdDiffa9dPkRep2.narrowPeak.gz	dataType=ChipSeq	cell=H7-hESC	embryonic stem cells	treatment=diffProtA_9d	antibody=H3K4me3
wgEncodeUwHistoneH7esH3k27me3StdDiffa14dHotspotsRep1.broadPeak.gz	dataType=ChipSeq	cell=H7-hESC	embryonic stem cells	treatment=diffProtA_14d	antibody=H3K27me3
wgEncodeUwHistoneH7esH3k27me3StdDiffa14dHotspotsRep2.broadPeak.gz	dataType=ChipSeq	cell=H7-hESC	embryonic stem cells	treatment=diffProtA_14d	antibody=H3K27me3
wgEncodeUwHistoneH7esH3k27me3StdDiffa14dPkRep1.narrowPeak.gz	dataType=ChipSeq	cell=H7-hESC	embryonic stem cells	treatment=diffProtA_14d	antibody=H3K27me3
wgEncodeUwHistoneH7esH3k27me3StdDiffa14dPkRep2.narrowPeak.gz	dataType=ChipSeq	cell=H7-hESC	embryonic stem cells	treatment=diffProtA_14d	antibody=H3K27me3
wgEncodeUwHistoneH7esH3k27me3StdDiffa2dHotspotsRep1.broadPeak.gz	dataType=ChipSeq	cell=H7-hESC	embryonic stem cells	treatment=diffProtA_2d	antibody=H3K27me3
wgEncodeUwHistoneH7esH3k27me3StdDiffa2dHotspotsRep2.broadPeak.gz	dataType=ChipSeq	cell=H7-hESC	embryonic stem cells	treatment=diffProtA_2d	antibody=H3K27me3
wgEncodeUwHistoneH7esH3k27me3StdDiffa2dPkRep1.narrowPeak.gz	dataType=ChipSeq	cell=H7-hESC	embryonic stem cells	treatment=diffProtA_2d	antibody=H3K27me3
wgEncodeUwHistoneH7esH3k27me3StdDiffa2dPkRep2.narrowPeak.gz	dataType=ChipSeq	cell=H7-hESC	embryonic stem cells	treatment=diffProtA_2d	antibody=H3K27me3
wgEncodeUwHistoneH7esH3k27me3StdDiffa5dHotspotsRep1.broadPeak.gz	dataType=ChipSeq	cell=H7-hESC	embryonic stem cells	treatment=diffProtA_5d	antibody=H3K27me3
wgEncodeUwHistoneH7esH3k27me3StdDiffa5dHotspotsRep2.broadPeak.gz	dataType=ChipSeq	cell=H7-hESC	embryonic stem cells	treatment=diffProtA_5d	antibody=H3K27me3
wgEncodeUwHistoneH7esH3k27me3StdDiffa5dPkRep1.narrowPeak.gz	dataType=ChipSeq	cell=H7-hESC	embryonic stem cells	treatment=diffProtA_5d	antibody=H3K27me3
wgEncodeUwHistoneH7esH3k27me3StdDiffa5dPkRep2.narrowPeak.gz	dataType=ChipSeq	cell=H7-hESC	embryonic stem cells	treatment=diffProtA_5d	antibody=H3K27me3
wgEncodeUwHistoneH7esH3k27me3StdDiffa9dHotspotsRep1.broadPeak.gz	dataType=ChipSeq	cell=H7-hESC	embryonic stem cells	treatment=diffProtA_9d	antibody=H3K27me3
wgEncodeUwHistoneH7esH3k27me3StdDiffa9dHotspotsRep2.broadPeak.gz	dataType=ChipSeq	cell=H7-hESC	embryonic stem cells	treatment=diffProtA_9d	antibody=H3K27me3
wgEncodeUwHistoneH7esH3k27me3StdDiffa9dPkRep1.narrowPeak.gz	dataType=ChipSeq	cell=H7-hESC	embryonic stem cells	treatment=diffProtA_9d	antibody=H3K27me3
wgEncodeUwHistoneH7esH3k27me3StdDiffa9dPkRep2.narrowPeak.gz	dataType=ChipSeq	cell=H7-hESC	embryonic stem cells	treatment=diffProtA_9d	antibody=H3K27me3
wgEncodeUwHistoneH7esH3k27me3StdHotspotsRep1.broadPeak.gz	dataType=ChipSeq	cell=H7-hESC	embryonic stem cells	treatment=None	antibody=H3K27me3
wgEncodeUwHistoneH7esH3k27me3StdHotspotsRep2.broadPeak.gz	dataType=ChipSeq	cell=H7-hESC	embryonic stem cells	treatment=None	antibody=H3K27me3
wgEncodeUwHistoneH7esH3k27me3StdPkRep1.narrowPeak.gz	dataType=ChipSeq	cell=H7-hESC	embryonic stem cells	treatment=None	antibody=H3K27me3
wgEncodeUwHistoneH7esH3k27me3StdPkRep2.narrowPeak.gz	dataType=ChipSeq	cell=H7-hESC	embryonic stem cells	treatment=None	antibody=H3K27me3
wgEncodeUwHistoneH7esH3k36me3StdDiffa14dHotspotsRep1.broadPeak.gz	dataType=ChipSeq	cell=H7-hESC	embryonic stem cells	treatment=diffProtA_14d	antibody=H3K36me3
wgEncodeUwHistoneH7esH3k36me3StdDiffa14dHotspotsRep2.broadPeak.gz	dataType=ChipSeq	cell=H7-hESC	embryonic stem cells	treatment=diffProtA_14d	antibody=H3K36me3
wgEncodeUwHistoneH7esH3k36me3StdDiffa14dPkRep1.narrowPeak.gz	dataType=ChipSeq	cell=H7-hESC	embryonic stem cells	treatment=diffProtA_14d	antibody=H3K36me3
wgEncodeUwHistoneH7esH3k36me3StdDiffa14dPkRep2.narrowPeak.gz	dataType=ChipSeq	cell=H7-hESC	embryonic stem cells	treatment=diffProtA_14d	antibody=H3K36me3
wgEncodeUwHistoneH7esH3k36me3StdDiffa2dHotspotsRep1.broadPeak.gz	dataType=ChipSeq	cell=H7-hESC	embryonic stem cells	treatment=diffProtA_2d	antibody=H3K36me3
wgEncodeUwHistoneH7esH3k36me3StdDiffa2dHotspotsRep2.broadPeak.gz	dataType=ChipSeq	cell=H7-hESC	embryonic stem cells	treatment=diffProtA_2d	antibody=H3K36me3
wgEncodeUwHistoneH7esH3k36me3StdDiffa2dPkRep1.narrowPeak.gz	dataType=ChipSeq	cell=H7-hESC	embryonic stem cells	treatment=diffProtA_2d	antibody=H3K36me3
wgEncodeUwHistoneH7esH3k36me3StdDiffa2dPkRep2.narrowPeak.gz	dataType=ChipSeq	cell=H7-hESC	embryonic stem cells	treatment=diffProtA_2d	antibody=H3K36me3
wgEncodeUwHistoneH7esH3k36me3StdDiffa5dHotspotsRep1.broadPeak.gz	dataType=ChipSeq	cell=H7-hESC	embryonic stem cells	treatment=diffProtA_5d	antibody=H3K36me3
wgEncodeUwHistoneH7esH3k36me3StdDiffa5dHotspotsRep2.broadPeak.gz	dataType=ChipSeq	cell=H7-hESC	embryonic stem cells	treatment=diffProtA_5d	antibody=H3K36me3
wgEncodeUwHistoneH7esH3k36me3StdDiffa5dPkRep1.narrowPeak.gz	dataType=ChipSeq	cell=H7-hESC	embryonic stem cells	treatment=diffProtA_5d	antibody=H3K36me3
wgEncodeUwHistoneH7esH3k36me3StdDiffa5dPkRep2.narrowPeak.gz	dataType=ChipSeq	cell=H7-hESC	embryonic stem cells	treatment=diffProtA_5d	antibody=H3K36me3
wgEncodeUwHistoneH7esH3k36me3StdDiffa9dHotspotsRep1.broadPeak.gz	dataType=ChipSeq	cell=H7-hESC	embryonic stem cells	treatment=diffProtA_9d	antibody=H3K36me3
wgEncodeUwHistoneH7esH3k36me3StdDiffa9dHotspotsRep2.broadPeak.gz	dataType=ChipSeq	cell=H7-hESC	embryonic stem cells	treatment=diffProtA_9d	antibody=H3K36me3
wgEncodeUwHistoneH7esH3k36me3StdDiffa9dPkRep1.narrowPeak.gz	dataType=ChipSeq	cell=H7-hESC	embryonic stem cells	treatment=diffProtA_9d	antibody=H3K36me3
wgEncodeUwHistoneH7esH3k36me3StdDiffa9dPkRep2.narrowPeak.gz	dataType=ChipSeq	cell=H7-hESC	embryonic stem cells	treatment=diffProtA_9d	antibody=H3K36me3
wgEncodeUwHistoneH7esH3k36me3StdHotspotsRep1.broadPeak.gz	dataType=ChipSeq	cell=H7-hESC	embryonic stem cells	treatment=None	antibody=H3K36me3
wgEncodeUwHistoneH7esH3k36me3StdHotspotsRep2.broadPeak.gz	dataType=ChipSeq	cell=H7-hESC	embryonic stem cells	treatment=None	antibody=H3K36me3
wgEncodeUwHistoneH7esH3k36me3StdPkRep1.narrowPeak.gz	dataType=ChipSeq	cell=H7-hESC	embryonic stem cells	treatment=None	antibody=H3K36me3
wgEncodeUwHistoneH7esH3k36me3StdPkRep2.narrowPeak.gz	dataType=ChipSeq	cell=H7-hESC	embryonic stem cells	treatment=None	antibody=H3K36me3
wgEncodeUwHistoneH7esH3k4me3StdHotspotsRep1.broadPeak.gz	dataType=ChipSeq	cell=H7-hESC	embryonic stem cells	treatment=None	antibody=H3K4me3
wgEncodeUwHistoneH7esH3k4me3StdHotspotsRep2.broadPeak.gz	dataType=ChipSeq	cell=H7-hESC	embryonic stem cells	treatment=None	antibody=H3K4me3
wgEncodeUwHistoneH7esH3k4me3StdPkRep1.narrowPeak.gz	dataType=ChipSeq	cell=H7-hESC	embryonic stem cells	treatment=None	antibody=H3K4me3
wgEncodeUwHistoneH7esH3k4me3StdPkRep2.narrowPeak.gz	dataType=ChipSeq	cell=H7-hESC	embryonic stem cells	treatment=None	antibody=H3K4me3
wgEncodeUwHistoneHacH3k04me3StdHotspotsRep1.broadPeak.gz	dataType=ChipSeq	cell=HAc	astrocytes-cerebellar	treatment=None	antibody=H3K4me3
wgEncodeUwHistoneHacH3k04me3StdHotspotsRep2.broadPeak.gz	dataType=ChipSeq	cell=HAc	astrocytes-cerebellar	treatment=None	antibody=H3K4me3
wgEncodeUwHistoneHacH3k04me3StdPkRep1.narrowPeak.gz	dataType=ChipSeq	cell=HAc	astrocytes-cerebellar	treatment=None	antibody=H3K4me3
wgEncodeUwHistoneHacH3k04me3StdPkRep2.narrowPeak.gz	dataType=ChipSeq	cell=HAc	astrocytes-cerebellar	treatment=None	antibody=H3K4me3
wgEncodeUwHistoneHbmecH3k4me3StdHotspotsRep1.broadPeak.gz	dataType=ChipSeq	cell=HBMEC	brain microvascular endothelial	treatment=None	antibody=H3K4me3
wgEncodeUwHistoneHbmecH3k4me3StdHotspotsRep2.broadPeak.gz	dataType=ChipSeq	cell=HBMEC	brain microvascular endothelial	treatment=None	antibody=H3K4me3
wgEncodeUwHistoneHbmecH3k4me3StdPkRep1.narrowPeak.gz	dataType=ChipSeq	cell=HBMEC	brain microvascular endothelial	treatment=None	antibody=H3K4me3
wgEncodeUwHistoneHbmecH3k4me3StdPkRep2.narrowPeak.gz	dataType=ChipSeq	cell=HBMEC	brain microvascular endothelial	treatment=None	antibody=H3K4me3
wgEncodeUwHistoneHcfaaH3k4me3StdHotspotsRep1.broadPeak.gz	dataType=ChipSeq	cell=HCFaa	cardiac fibroblasts - adult atrial	treatment=None	antibody=H3K4me3
wgEncodeUwHistoneHcfaaH3k4me3StdPkRep1.narrowPeak.gz	dataType=ChipSeq	cell=HCFaa	cardiac fibroblasts - adult atrial	treatment=None	antibody=H3K4me3
wgEncodeUwHistoneHcfH3k4me3StdHotspotsRep1.broadPeak.gz	dataType=ChipSeq	cell=HCF	cardiac fibroblasts	treatment=None	antibody=H3K4me3
wgEncodeUwHistoneHcfH3k4me3StdHotspotsRep2.broadPeak.gz	dataType=ChipSeq	cell=HCF	cardiac fibroblasts	treatment=None	antibody=H3K4me3
wgEncodeUwHistoneHcfH3k4me3StdPkRep1.narrowPeak.gz	dataType=ChipSeq	cell=HCF	cardiac fibroblasts	treatment=None	antibody=H3K4me3
wgEncodeUwHistoneHcfH3k4me3StdPkRep2.narrowPeak.gz	dataType=ChipSeq	cell=HCF	cardiac fibroblasts	treatment=None	antibody=H3K4me3
wgEncodeUwHistoneHcmH3k4me3StdHotspotsRep1.broadPeak.gz	dataType=ChipSeq	cell=HCM	cardiac myocytes	treatment=None	antibody=H3K4me3
wgEncodeUwHistoneHcmH3k4me3StdHotspotsRep2.broadPeak.gz	dataType=ChipSeq	cell=HCM	cardiac myocytes	treatment=None	antibody=H3K4me3
wgEncodeUwHistoneHcmH3k4me3StdPkRep1.narrowPeak.gz	dataType=ChipSeq	cell=HCM	cardiac myocytes	treatment=None	antibody=H3K4me3
wgEncodeUwHistoneHcmH3k4me3StdPkRep2.narrowPeak.gz	dataType=ChipSeq	cell=HCM	cardiac myocytes	treatment=None	antibody=H3K4me3
wgEncodeUwHistoneHek293H3k4me3StdHotspotsRep1.broadPeak.gz	dataType=ChipSeq	cell=HEK293	embryonic kidney	treatment=None	antibody=H3K4me3
wgEncodeUwHistoneHek293H3k4me3StdHotspotsRep2.broadPeak.gz	dataType=ChipSeq	cell=HEK293	embryonic kidney	treatment=None	antibody=H3K4me3
wgEncodeUwHistoneHek293H3k4me3StdPkRep1.narrowPeak.gz	dataType=ChipSeq	cell=HEK293	embryonic kidney	treatment=None	antibody=H3K4me3
wgEncodeUwHistoneHek293H3k4me3StdPkRep2.narrowPeak.gz	dataType=ChipSeq	cell=HEK293	embryonic kidney	treatment=None	antibody=H3K4me3
wgEncodeUwHistoneHuvecH3k27me3StdHotspotsRep1.broadPeak.gz	dataType=ChipSeq	cell=HUVEC	umbilical vein endothelial	treatment=None	antibody=H3K27me3
wgEncodeUwHistoneHuvecH3k27me3StdHotspotsRep2.broadPeak.gz	dataType=ChipSeq	cell=HUVEC	umbilical vein endothelial	treatment=None	antibody=H3K27me3
wgEncodeUwHistoneHuvecH3k27me3StdPkRep1.narrowPeak.gz	dataType=ChipSeq	cell=HUVEC	umbilical vein endothelial	treatment=None	antibody=H3K27me3
wgEncodeUwHistoneHuvecH3k27me3StdPkRep2.narrowPeak.gz	dataType=ChipSeq	cell=HUVEC	umbilical vein endothelial	treatment=None	antibody=H3K27me3
wgEncodeUwHistoneHuvecH3k36me3StdHotspotsRep1.broadPeak.gz	dataType=ChipSeq	cell=HUVEC	umbilical vein endothelial	treatment=None	antibody=H3K36me3
wgEncodeUwHistoneHuvecH3k36me3StdHotspotsRep2.broadPeak.gz	dataType=ChipSeq	cell=HUVEC	umbilical vein endothelial	treatment=None	antibody=H3K36me3
wgEncodeUwHistoneHuvecH3k36me3StdPkRep1.narrowPeak.gz	dataType=ChipSeq	cell=HUVEC	umbilical vein endothelial	treatment=None	antibody=H3K36me3
wgEncodeUwHistoneHuvecH3k36me3StdPkRep2.narrowPeak.gz	dataType=ChipSeq	cell=HUVEC	umbilical vein endothelial	treatment=None	antibody=H3K36me3
wgEncodeUwHistoneHuvecH3k4me3StdHotspotsRep1.broadPeak.gz	dataType=ChipSeq	cell=HUVEC	umbilical vein endothelial	treatment=None	antibody=H3K4me3
wgEncodeUwHistoneHuvecH3k4me3StdHotspotsRep2.broadPeak.gz	dataType=ChipSeq	cell=HUVEC	umbilical vein endothelial	treatment=None	antibody=H3K4me3
wgEncodeUwHistoneHuvecH3k4me3StdPkRep1.narrowPeak.gz	dataType=ChipSeq	cell=HUVEC	umbilical vein endothelial	treatment=None	antibody=H3K4me3
wgEncodeUwHistoneHuvecH3k4me3StdPkRep2.narrowPeak.gz	dataType=ChipSeq	cell=HUVEC	umbilical vein endothelial	treatment=None	antibody=H3K4me3
wgEncodeUwHistoneSknmcH3k04me3StdHotspotsRep1.broadPeak.gz	dataType=ChipSeq	cell=SK-N-MC	neuroepithelioma	treatment=None	antibody=H3K4me3
wgEncodeUwHistoneSknmcH3k04me3StdHotspotsRep2.broadPeak.gz	dataType=ChipSeq	cell=SK-N-MC	neuroepithelioma	treatment=None	antibody=H3K4me3
wgEncodeUwHistoneSknmcH3k04me3StdPkRep1.narrowPeak.gz	dataType=ChipSeq	cell=SK-N-MC	neuroepithelioma	treatment=None	antibody=H3K4me3
wgEncodeUwHistoneSknmcH3k04me3StdPkRep2.narrowPeak.gz	dataType=ChipSeq	cell=SK-N-MC	neuroepithelioma	treatment=None	antibody=H3K4me3
wgEncodeUwHistoneSknshraH3k27me3StdHotspotsRep1.broadPeak.gz	dataType=ChipSeq	cell=SK-N-SH_RA	neuroblastoma treated with retinoic acid	treatment=None	antibody=H3K27me3
wgEncodeUwHistoneSknshraH3k27me3StdHotspotsRep2.broadPeak.gz	dataType=ChipSeq	cell=SK-N-SH_RA	neuroblastoma treated with retinoic acid	treatment=None	antibody=H3K27me3
wgEncodeUwHistoneSknshraH3k27me3StdPkRep1.narrowPeak.gz	dataType=ChipSeq	cell=SK-N-SH_RA	neuroblastoma treated with retinoic acid	treatment=None	antibody=H3K27me3
wgEncodeUwHistoneSknshraH3k27me3StdPkRep2.narrowPeak.gz	dataType=ChipSeq	cell=SK-N-SH_RA	neuroblastoma treated with retinoic acid	treatment=None	antibody=H3K27me3
wgEncodeUwHistoneSknshraH3k36me3StdHotspotsRep1.broadPeak.gz	dataType=ChipSeq	cell=SK-N-SH_RA	neuroblastoma treated with retinoic acid	treatment=None	antibody=H3K36me3
wgEncodeUwHistoneSknshraH3k36me3StdHotspotsRep2.broadPeak.gz	dataType=ChipSeq	cell=SK-N-SH_RA	neuroblastoma treated with retinoic acid	treatment=None	antibody=H3K36me3
wgEncodeUwHistoneSknshraH3k36me3StdPkRep1.narrowPeak.gz	dataType=ChipSeq	cell=SK-N-SH_RA	neuroblastoma treated with retinoic acid	treatment=None	antibody=H3K36me3
wgEncodeUwHistoneSknshraH3k36me3StdPkRep2.narrowPeak.gz	dataType=ChipSeq	cell=SK-N-SH_RA	neuroblastoma treated with retinoic acid	treatment=None	antibody=H3K36me3
wgEncodeUwHistoneSknshraH3k4me3StdHotspotsRep1.broadPeak.gz	dataType=ChipSeq	cell=SK-N-SH_RA	neuroblastoma treated with retinoic acid	treatment=None	antibody=H3K4me3
wgEncodeUwHistoneSknshraH3k4me3StdHotspotsRep2.broadPeak.gz	dataType=ChipSeq	cell=SK-N-SH_RA	neuroblastoma treated with retinoic acid	treatment=None	antibody=H3K4me3
wgEncodeUwHistoneSknshraH3k4me3StdPkRep1.narrowPeak.gz	dataType=ChipSeq	cell=SK-N-SH_RA	neuroblastoma treated with retinoic acid	treatment=None	antibody=H3K4me3
wgEncodeUwHistoneSknshraH3k4me3StdPkRep2.narrowPeak.gz	dataType=ChipSeq	cell=SK-N-SH_RA	neuroblastoma treated with retinoic acid	treatment=None	antibody=H3K4me3
wgEncodeUwHistoneWi38H3k04me3OhtamStdHotspotsRep1.broadPeak.gz	dataType=ChipSeq	cell=WI-38	embryonic lung fibroblast	treatment=4OHTAM_20nM_72hr	antibody=H3K4me3
wgEncodeUwHistoneWi38H3k04me3OhtamStdHotspotsRep2.broadPeak.gz	dataType=ChipSeq	cell=WI-38	embryonic lung fibroblast	treatment=4OHTAM_20nM_72hr	antibody=H3K4me3
wgEncodeUwHistoneWi38H3k04me3OhtamStdPkRep1.narrowPeak.gz	dataType=ChipSeq	cell=WI-38	embryonic lung fibroblast	treatment=4OHTAM_20nM_72hr	antibody=H3K4me3
wgEncodeUwHistoneWi38H3k04me3OhtamStdPkRep2.narrowPeak.gz	dataType=ChipSeq	cell=WI-38	embryonic lung fibroblast	treatment=4OHTAM_20nM_72hr	antibody=H3K4me3
wgEncodeUwHistoneWi38H3k04me3StdHotspotsRep1.broadPeak.gz	dataType=ChipSeq	cell=WI-38	embryonic lung fibroblast	treatment=None	antibody=H3K4me3
wgEncodeUwHistoneWi38H3k04me3StdHotspotsRep2.broadPeak.gz	dataType=ChipSeq	cell=WI-38	embryonic lung fibroblast	treatment=None	antibody=H3K4me3
wgEncodeUwHistoneWi38H3k04me3StdPkRep1.narrowPeak.gz	dataType=ChipSeq	cell=WI-38	embryonic lung fibroblast	treatment=None	antibody=H3K4me3
wgEncodeUwHistoneWi38H3k04me3StdPkRep2.narrowPeak.gz	dataType=ChipSeq	cell=WI-38	embryonic lung fibroblast	treatment=None	antibody=H3K4me3
wgEncodeUwTfbsAg04449CtcfStdHotspotsRep1.broadPeak.gz	dataType=ChipSeq	cell=AG04449	fetal buttock/thigh fibroblast	treatment=None	antibody=CTCF
wgEncodeUwTfbsAg04449CtcfStdHotspotsRep2.broadPeak.gz	dataType=ChipSeq	cell=AG04449	fetal buttock/thigh fibroblast	treatment=None	antibody=CTCF
wgEncodeUwTfbsAg04449CtcfStdPkRep1.narrowPeak.gz	dataType=ChipSeq	cell=AG04449	fetal buttock/thigh fibroblast	treatment=None	antibody=CTCF
wgEncodeUwTfbsAg04449CtcfStdPkRep2.narrowPeak.gz	dataType=ChipSeq	cell=AG04449	fetal buttock/thigh fibroblast	treatment=None	antibody=CTCF
wgEncodeUwTfbsAg04450CtcfStdHotspotsRep1.broadPeak.gz	dataType=ChipSeq	cell=AG04450	fetal lung fibroblast	treatment=None	antibody=CTCF
wgEncodeUwTfbsAg04450CtcfStdHotspotsRep2.broadPeak.gz	dataType=ChipSeq	cell=AG04450	fetal lung fibroblast	treatment=None	antibody=CTCF
wgEncodeUwTfbsAg04450CtcfStdPkRep1.narrowPeak.gz	dataType=ChipSeq	cell=AG04450	fetal lung fibroblast	treatment=None	antibody=CTCF
wgEncodeUwTfbsAg04450CtcfStdPkRep2.narrowPeak.gz	dataType=ChipSeq	cell=AG04450	fetal lung fibroblast	treatment=None	antibody=CTCF
wgEncodeUwTfbsAoafCtcfStdHotspotsRep1.broadPeak.gz	dataType=ChipSeq	cell=AoAF	aortic adventitial fibroblast	treatment=None	antibody=CTCF
wgEncodeUwTfbsAoafCtcfStdHotspotsRep2.broadPeak.gz	dataType=ChipSeq	cell=AoAF	aortic adventitial fibroblast	treatment=None	antibody=CTCF
wgEncodeUwTfbsAoafCtcfStdPkRep1.narrowPeak.gz	dataType=ChipSeq	cell=AoAF	aortic adventitial fibroblast	treatment=None	antibody=CTCF
wgEncodeUwTfbsAoafCtcfStdPkRep2.narrowPeak.gz	dataType=ChipSeq	cell=AoAF	aortic adventitial fibroblast	treatment=None	antibody=CTCF
wgEncodeUwTfbsBe2cCtcfStdHotspotsRep1.broadPeak.gz	dataType=ChipSeq	cell=BE2_C	neuroblastoma	treatment=None	antibody=CTCF
wgEncodeUwTfbsBe2cCtcfStdHotspotsRep2.broadPeak.gz	dataType=ChipSeq	cell=BE2_C	neuroblastoma	treatment=None	antibody=CTCF
wgEncodeUwTfbsBe2cCtcfStdPkRep1.narrowPeak.gz	dataType=ChipSeq	cell=BE2_C	neuroblastoma	treatment=None	antibody=CTCF
wgEncodeUwTfbsBe2cCtcfStdPkRep2.narrowPeak.gz	dataType=ChipSeq	cell=BE2_C	neuroblastoma	treatment=None	antibody=CTCF
wgEncodeUwTfbsHacCtcfStdHotspotsRep1.broadPeak.gz	dataType=ChipSeq	cell=HAc	astrocytes-cerebellar	treatment=None	antibody=CTCF
wgEncodeUwTfbsHacCtcfStdHotspotsRep2.broadPeak.gz	dataType=ChipSeq	cell=HAc	astrocytes-cerebellar	treatment=None	antibody=CTCF
wgEncodeUwTfbsHacCtcfStdPkRep1.narrowPeak.gz	dataType=ChipSeq	cell=HAc	astrocytes-cerebellar	treatment=None	antibody=CTCF
wgEncodeUwTfbsHacCtcfStdPkRep2.narrowPeak.gz	dataType=ChipSeq	cell=HAc	astrocytes-cerebellar	treatment=None	antibody=CTCF
wgEncodeUwTfbsHbmecCtcfStdHotspotsRep1.broadPeak.gz	dataType=ChipSeq	cell=HBMEC	brain microvascular endothelial	treatment=None	antibody=CTCF
wgEncodeUwTfbsHbmecCtcfStdHotspotsRep2.broadPeak.gz	dataType=ChipSeq	cell=HBMEC	brain microvascular endothelial	treatment=None	antibody=CTCF
wgEncodeUwTfbsHbmecCtcfStdPkRep1.narrowPeak.gz	dataType=ChipSeq	cell=HBMEC	brain microvascular endothelial	treatment=None	antibody=CTCF
wgEncodeUwTfbsHbmecCtcfStdPkRep2.narrowPeak.gz	dataType=ChipSeq	cell=HBMEC	brain microvascular endothelial	treatment=None	antibody=CTCF
wgEncodeUwTfbsHcfaaCtcfStdHotspotsRep1.broadPeak.gz	dataType=ChipSeq	cell=HCFaa	cardiac fibroblasts - adult atrial	treatment=None	antibody=CTCF
wgEncodeUwTfbsHcfaaCtcfStdPkRep1.narrowPeak.gz	dataType=ChipSeq	cell=HCFaa	cardiac fibroblasts - adult atrial	treatment=None	antibody=CTCF
wgEncodeUwTfbsHcmCtcfStdHotspotsRep1.broadPeak.gz	dataType=ChipSeq	cell=HCM	cardiac myocytes	treatment=None	antibody=CTCF
wgEncodeUwTfbsHcmCtcfStdHotspotsRep2.broadPeak.gz	dataType=ChipSeq	cell=HCM	cardiac myocytes	treatment=None	antibody=CTCF
wgEncodeUwTfbsHcmCtcfStdPkRep1.narrowPeak.gz	dataType=ChipSeq	cell=HCM	cardiac myocytes	treatment=None	antibody=CTCF
wgEncodeUwTfbsHcmCtcfStdPkRep2.narrowPeak.gz	dataType=ChipSeq	cell=HCM	cardiac myocytes	treatment=None	antibody=CTCF
wgEncodeUwTfbsHek293CtcfStdHotspotsRep1.broadPeak.gz	dataType=ChipSeq	cell=HEK293	embryonic kidney	treatment=None	antibody=CTCF
wgEncodeUwTfbsHek293CtcfStdHotspotsRep2.broadPeak.gz	dataType=ChipSeq	cell=HEK293	embryonic kidney	treatment=None	antibody=CTCF
wgEncodeUwTfbsHek293CtcfStdPkRep1.narrowPeak.gz	dataType=ChipSeq	cell=HEK293	embryonic kidney	treatment=None	antibody=CTCF
wgEncodeUwTfbsHek293CtcfStdPkRep2.narrowPeak.gz	dataType=ChipSeq	cell=HEK293	embryonic kidney	treatment=None	antibody=CTCF
wgEncodeUwTfbsHuvecCtcfStdHotspotsRep1.broadPeak.gz	dataType=ChipSeq	cell=HUVEC	umbilical vein endothelial	treatment=None	antibody=CTCF
wgEncodeUwTfbsHuvecCtcfStdHotspotsRep2.broadPeak.gz	dataType=ChipSeq	cell=HUVEC	umbilical vein endothelial	treatment=None	antibody=CTCF
wgEncodeUwTfbsHuvecCtcfStdPkRep1.narrowPeak.gz	dataType=ChipSeq	cell=HUVEC	umbilical vein endothelial	treatment=None	antibody=CTCF
wgEncodeUwTfbsHuvecCtcfStdPkRep2.narrowPeak.gz	dataType=ChipSeq	cell=HUVEC	umbilical vein endothelial	treatment=None	antibody=CTCF
wgEncodeUwTfbsSknshraCtcfStdHotspotsRep1.broadPeak.gz	dataType=ChipSeq	cell=SK-N-SH_RA	neuroblastoma treated with retinoic acid	treatment=None	antibody=CTCF
wgEncodeUwTfbsSknshraCtcfStdHotspotsRep2.broadPeak.gz	dataType=ChipSeq	cell=SK-N-SH_RA	neuroblastoma treated with retinoic acid	treatment=None	antibody=CTCF
wgEncodeUwTfbsSknshraCtcfStdPkRep1.narrowPeak.gz	dataType=ChipSeq	cell=SK-N-SH_RA	neuroblastoma treated with retinoic acid	treatment=None	antibody=CTCF
wgEncodeUwTfbsSknshraCtcfStdPkRep2.narrowPeak.gz	dataType=ChipSeq	cell=SK-N-SH_RA	neuroblastoma treated with retinoic acid	treatment=None	antibody=CTCF
wgEncodeUwTfbsWi38CtcfStdHotspotsRep1.broadPeak.gz	dataType=ChipSeq	cell=WI-38	embryonic lung fibroblast	treatment=None	antibody=CTCF
wgEncodeUwTfbsWi38CtcfStdHotspotsRep2.broadPeak.gz	dataType=ChipSeq	cell=WI-38	embryonic lung fibroblast	treatment=None	antibody=CTCF
wgEncodeUwTfbsWi38CtcfStdPkRep1.narrowPeak.gz	dataType=ChipSeq	cell=WI-38	embryonic lung fibroblast	treatment=None	antibody=CTCF
wgEncodeUwTfbsWi38CtcfStdPkRep2.narrowPeak.gz	dataType=ChipSeq	cell=WI-38	embryonic lung fibroblast	treatment=None	antibody=CTCF

## Sheet: Embryonic Functional Genomics
GSM807735 (GEO accession number)	dataType=ChipSeq	cell = fetal human heart		antibody=p300
wgEncodeBroadHistoneH1hescChd1a301218aStdPk.broadPeak.gz	dataType=ChipSeq	cell=H1-hESC	treatment=None	antibody=CHD1_(A301-218A)
wgEncodeBroadHistoneH1hescChd7a301223a1Pk.broadPeak.gz	dataType=ChipSeq	cell=H1-hESC	treatment=None	antibody=CHD7_(A301-223A-1)
wgEncodeBroadHistoneH1hescCtcfStdPk.broadPeak.gz	dataType=ChipSeq	cell=H1-hESC	treatment=None	antibody=CTCF
wgEncodeBroadHistoneH1hescEzh239875Pk.broadPeak.gz	dataType=ChipSeq	cell=H1-hESC	treatment=None	antibody=EZH2_(39875)
wgEncodeBroadHistoneH1hescH2azStdPk.broadPeak.gz	dataType=ChipSeq	cell=H1-hESC	treatment=None	antibody=H2A.Z
wgEncodeBroadHistoneH1hescH3k09me3StdPk.broadPeak.gz	dataType=ChipSeq	cell=H1-hESC	treatment=None	antibody=H3K9me3
wgEncodeBroadHistoneH1hescH3k27acStdPk.broadPeak.gz	dataType=ChipSeq	cell=H1-hESC	treatment=None	antibody=H3K27ac
wgEncodeBroadHistoneH1hescH3k27me3StdPk.broadPeak.gz	dataType=ChipSeq	cell=H1-hESC	treatment=None	antibody=H3K27me3
wgEncodeBroadHistoneH1hescH3k36me3StdPk.broadPeak.gz	dataType=ChipSeq	cell=H1-hESC	treatment=None	antibody=H3K36me3
wgEncodeBroadHistoneH1hescH3k4me1StdPk.broadPeak.gz	dataType=ChipSeq	cell=H1-hESC	treatment=None	antibody=H3K4me1
wgEncodeBroadHistoneH1hescH3k4me2StdPk.broadPeak.gz	dataType=ChipSeq	cell=H1-hESC	treatment=None	antibody=H3K4me2
wgEncodeBroadHistoneH1hescH3k4me3StdPk.broadPeak.gz	dataType=ChipSeq	cell=H1-hESC	treatment=None	antibody=H3K4me3
wgEncodeBroadHistoneH1hescH3k79me2StdPk.broadPeak.gz	dataType=ChipSeq	cell=H1-hESC	treatment=None	antibody=H3K79me2
wgEncodeBroadHistoneH1hescH3k9acStdPk.broadPeak.gz	dataType=ChipSeq	cell=H1-hESC	treatment=None	antibody=H3K9ac
wgEncodeBroadHistoneH1hescH4k20me1StdPk.broadPeak.gz	dataType=ChipSeq	cell=H1-hESC	treatment=None	antibody=H4K20me1
wgEncodeBroadHistoneH1hescHdac2a300705aPk.broadPeak.gz	dataType=ChipSeq	cell=H1-hESC	treatment=None	antibody=HDAC2_(A300-705A)
wgEncodeBroadHistoneH1hescHdac6a301341aPk.broadPeak.gz	dataType=ChipSeq	cell=H1-hESC	treatment=None	antibody=HDAC6_(A301-341A)
wgEncodeBroadHistoneH1hescJarid1aab26049StdPk.broadPeak.gz	dataType=ChipSeq	cell=H1-hESC	treatment=None	antibody=JARID1A_(ab26049)
wgEncodeBroadHistoneH1hescJmjd2aa300861a1Pk.broadPeak.gz	dataType=ChipSeq	cell=H1-hESC	treatment=None	antibody=JMJD2A_(A300-861A-1)
wgEncodeBroadHistoneH1hescP300kat3bPk.broadPeak.gz	dataType=ChipSeq	cell=H1-hESC	treatment=None	antibody=P300_KAT3B
wgEncodeBroadHistoneH1hescPhf8a301772aPk.broadPeak.gz	dataType=ChipSeq	cell=H1-hESC	treatment=None	antibody=PHF8_(A301-772A)
wgEncodeBroadHistoneH1hescPlu1Pk.broadPeak.gz	dataType=ChipSeq	cell=H1-hESC	treatment=None	antibody=PLU1
wgEncodeBroadHistoneH1hescRbbp5a300109aStdPk.broadPeak.gz	dataType=ChipSeq	cell=H1-hESC	treatment=None	antibody=RBBP5_(A300-109A)
wgEncodeBroadHistoneH1hescSap3039731Pk.broadPeak.gz	dataType=ChipSeq	cell=H1-hESC	treatment=None	antibody=SAP30_(39731)
wgEncodeBroadHistoneH1hescSirt6Pk.broadPeak.gz	dataType=ChipSeq	cell=H1-hESC	treatment=None	antibody=SIRT6
wgEncodeBroadHistoneH1hescSuz12051317Pk.broadPeak.gz	dataType=ChipSeq	cell=H1-hESC	treatment=None	antibody=SUZ12_(05-1317)
wgEncodeHaibTfbsH1hescAtf2sc81188V0422111PkRep1.broadPeak.gz	dataType=ChipSeq	cell=H1-hESC	treatment=None	antibody=ATF2_(SC-81188)
wgEncodeHaibTfbsH1hescAtf2sc81188V0422111PkRep2.broadPeak.gz	dataType=ChipSeq	cell=H1-hESC	treatment=None	antibody=ATF2_(SC-81188)
wgEncodeHaibTfbsH1hescAtf3V0416102PkRep1.broadPeak.gz	dataType=ChipSeq	cell=H1-hESC	treatment=None	antibody=ATF3
wgEncodeHaibTfbsH1hescAtf3V0416102PkRep2.broadPeak.gz	dataType=ChipSeq	cell=H1-hESC	treatment=None	antibody=ATF3
wgEncodeHaibTfbsH1hescBcl11aPcr1xPkRep1.broadPeak.gz	dataType=ChipSeq	cell=H1-hESC	treatment=None	antibody=BCL11A
wgEncodeHaibTfbsH1hescBcl11aV0416102PkRep2.broadPeak.gz	dataType=ChipSeq	cell=H1-hESC	treatment=None	antibody=BCL11A
wgEncodeHaibTfbsH1hescCreb1sc240V0422111PkRep1.broadPeak.gz	dataType=ChipSeq	cell=H1-hESC	treatment=None	antibody=CREB1_(SC-240)
wgEncodeHaibTfbsH1hescCreb1sc240V0422111PkRep2.broadPeak.gz	dataType=ChipSeq	cell=H1-hESC	treatment=None	antibody=CREB1_(SC-240)
wgEncodeHaibTfbsH1hescCtcfsc5916V0416102PkRep1.broadPeak.gz	dataType=ChipSeq	cell=H1-hESC	treatment=None	antibody=CTCF_(SC-5916)
wgEncodeHaibTfbsH1hescCtcfsc5916V0416102PkRep2.broadPeak.gz	dataType=ChipSeq	cell=H1-hESC	treatment=None	antibody=CTCF_(SC-5916)
wgEncodeHaibTfbsH1hescE2f6V0422111PkRep1.broadPeak.gz	dataType=ChipSeq	cell=H1-hESC	treatment=None	antibody=E2F6
wgEncodeHaibTfbsH1hescE2f6V0422111PkRep2.broadPeak.gz	dataType=ChipSeq	cell=H1-hESC	treatment=None	antibody=E2F6
wgEncodeHaibTfbsH1hescEgr1V0416102PkRep1.broadPeak.gz	dataType=ChipSeq	cell=H1-hESC	treatment=None	antibody=Egr-1
wgEncodeHaibTfbsH1hescEgr1V0416102PkRep2.broadPeak.gz	dataType=ChipSeq	cell=H1-hESC	treatment=None	antibody=Egr-1
wgEncodeHaibTfbsH1hescFosl1sc183V0416102PkRep1.broadPeak.gz	dataType=ChipSeq	cell=H1-hESC	treatment=None	antibody=FOSL1_(SC-183)
wgEncodeHaibTfbsH1hescFosl1sc183V0416102PkRep2.broadPeak.gz	dataType=ChipSeq	cell=H1-hESC	treatment=None	antibody=FOSL1_(SC-183)
wgEncodeHaibTfbsH1hescGabpPcr1xPkRep1.broadPeak.gz	dataType=ChipSeq	cell=H1-hESC	treatment=None	antibody=GABP
wgEncodeHaibTfbsH1hescGabpPcr1xPkRep2.broadPeak.gz	dataType=ChipSeq	cell=H1-hESC	treatment=None	antibody=GABP
wgEncodeHaibTfbsH1hescHdac2sc6296V0416102PkRep1.broadPeak.gz	dataType=ChipSeq	cell=H1-hESC	treatment=None	antibody=HDAC2_(SC-6296)
wgEncodeHaibTfbsH1hescHdac2sc6296V0416102PkRep2.broadPeak.gz	dataType=ChipSeq	cell=H1-hESC	treatment=None	antibody=HDAC2_(SC-6296)
wgEncodeHaibTfbsH1hescJundV0416102PkRep1.broadPeak.gz	dataType=ChipSeq	cell=H1-hESC	treatment=None	antibody=JunD
wgEncodeHaibTfbsH1hescJundV0416102PkRep2.broadPeak.gz	dataType=ChipSeq	cell=H1-hESC	treatment=None	antibody=JunD
wgEncodeHaibTfbsH1hescMaxV0422111PkRep1.broadPeak.gz	dataType=ChipSeq	cell=H1-hESC	treatment=None	antibody=Max
wgEncodeHaibTfbsH1hescMaxV0422111PkRep2.broadPeak.gz	dataType=ChipSeq	cell=H1-hESC	treatment=None	antibody=Max
wgEncodeHaibTfbsH1hescNanogsc33759V0416102PkRep1.broadPeak.gz	dataType=ChipSeq	cell=H1-hESC	treatment=None	antibody=NANOG_(SC-33759)
wgEncodeHaibTfbsH1hescNanogsc33759V0416102PkRep2.broadPeak.gz	dataType=ChipSeq	cell=H1-hESC	treatment=None	antibody=NANOG_(SC-33759)
wgEncodeHaibTfbsH1hescNrsfV0416102PkRep1.broadPeak.gz	dataType=ChipSeq	cell=H1-hESC	treatment=None	antibody=NRSF
wgEncodeHaibTfbsH1hescNrsfV0416102PkRep2.broadPeak.gz	dataType=ChipSeq	cell=H1-hESC	treatment=None	antibody=NRSF
wgEncodeHaibTfbsH1hescP300V0416102PkRep1.broadPeak.gz	dataType=ChipSeq	cell=H1-hESC	treatment=None	antibody=p300
wgEncodeHaibTfbsH1hescP300V0416102PkRep2.broadPeak.gz	dataType=ChipSeq	cell=H1-hESC	treatment=None	antibody=p300
wgEncodeHaibTfbsH1hescPol24h8V0416102PkRep1.broadPeak.gz	dataType=ChipSeq	cell=H1-hESC	treatment=None	antibody=Pol2-4H8
wgEncodeHaibTfbsH1hescPol24h8V0416102PkRep2.broadPeak.gz	dataType=ChipSeq	cell=H1-hESC	treatment=None	antibody=Pol2-4H8
wgEncodeHaibTfbsH1hescPol2V0416102PkRep1.broadPeak.gz	dataType=ChipSeq	cell=H1-hESC	treatment=None	antibody=Pol2
wgEncodeHaibTfbsH1hescPol2V0416102PkRep2.broadPeak.gz	dataType=ChipSeq	cell=H1-hESC	treatment=None	antibody=Pol2
wgEncodeHaibTfbsH1hescPou5f1sc9081V0416102PkRep1.broadPeak.gz	dataType=ChipSeq	cell=H1-hESC	treatment=None	antibody=POU5F1_(SC-9081)
wgEncodeHaibTfbsH1hescPou5f1sc9081V0416102PkRep2.broadPeak.gz	dataType=ChipSeq	cell=H1-hESC	treatment=None	antibody=POU5F1_(SC-9081)
wgEncodeHaibTfbsH1hescRad21V0416102PkRep1.broadPeak.gz	dataType=ChipSeq	cell=H1-hESC	treatment=None	antibody=Rad21
wgEncodeHaibTfbsH1hescRad21V0416102PkRep2.broadPeak.gz	dataType=ChipSeq	cell=H1-hESC	treatment=None	antibody=Rad21
wgEncodeHaibTfbsH1hescRxraV0416102PkRep1.broadPeak.gz	dataType=ChipSeq	cell=H1-hESC	treatment=None	antibody=RXRA
wgEncodeHaibTfbsH1hescRxraV0416102PkRep2.broadPeak.gz	dataType=ChipSeq	cell=H1-hESC	treatment=None	antibody=RXRA
wgEncodeHaibTfbsH1hescSin3ak20Pcr1xPkRep1.broadPeak.gz	dataType=ChipSeq	cell=H1-hESC	treatment=None	antibody=Sin3Ak-20
wgEncodeHaibTfbsH1hescSin3ak20Pcr1xPkRep2.broadPeak.gz	dataType=ChipSeq	cell=H1-hESC	treatment=None	antibody=Sin3Ak-20
wgEncodeHaibTfbsH1hescSix5Pcr1xPkRep1.broadPeak.gz	dataType=ChipSeq	cell=H1-hESC	treatment=None	antibody=SIX5
wgEncodeHaibTfbsH1hescSix5Pcr1xPkRep2.broadPeak.gz	dataType=ChipSeq	cell=H1-hESC	treatment=None	antibody=SIX5
wgEncodeHaibTfbsH1hescSp1Pcr1xPkRep1.broadPeak.gz	dataType=ChipSeq	cell=H1-hESC	treatment=None	antibody=SP1
wgEncodeHaibTfbsH1hescSp1Pcr1xPkRep2.broadPeak.gz	dataType=ChipSeq	cell=H1-hESC	treatment=None	antibody=SP1
wgEncodeHaibTfbsH1hescSp2V0422111PkRep1.broadPeak.gz	dataType=ChipSeq	cell=H1-hESC	treatment=None	antibody=SP2_(SC-643)
wgEncodeHaibTfbsH1hescSp2V0422111PkRep2.broadPeak.gz	dataType=ChipSeq	cell=H1-hESC	treatment=None	antibody=SP2_(SC-643)
wgEncodeHaibTfbsH1hescSp4v20V0422111PkRep1.broadPeak.gz	dataType=ChipSeq	cell=H1-hESC	treatment=None	antibody=SP4_(V-20)
wgEncodeHaibTfbsH1hescSp4v20V0422111PkRep2.broadPeak.gz	dataType=ChipSeq	cell=H1-hESC	treatment=None	antibody=SP4_(V-20)
wgEncodeHaibTfbsH1hescSrfPcr1xPkRep1.broadPeak.gz	dataType=ChipSeq	cell=H1-hESC	treatment=None	antibody=SRF
wgEncodeHaibTfbsH1hescSrfPcr1xPkRep2.broadPeak.gz	dataType=ChipSeq	cell=H1-hESC	treatment=None	antibody=SRF
wgEncodeHaibTfbsH1hescTaf1V0416102PkRep1.broadPeak.gz	dataType=ChipSeq	cell=H1-hESC	treatment=None	antibody=TAF1
wgEncodeHaibTfbsH1hescTaf1V0416102PkRep2.broadPeak.gz	dataType=ChipSeq	cell=H1-hESC	treatment=None	antibody=TAF1
wgEncodeHaibTfbsH1hescTaf7sc101167V0416102PkRep1.broadPeak.gz	dataType=ChipSeq	cell=H1-hESC	treatment=None	antibody=TAF7_(SC-101167)
wgEncodeHaibTfbsH1hescTaf7sc101167V0416102PkRep2.broadPeak.gz	dataType=ChipSeq	cell=H1-hESC	treatment=None	antibody=TAF7_(SC-101167)
wgEncodeHaibTfbsH1hescTcf12Pcr1xPkRep1.broadPeak.gz	dataType=ChipSeq	cell=H1-hESC	treatment=None	antibody=TCF12
wgEncodeHaibTfbsH1hescTcf12Pcr1xPkRep2.broadPeak.gz	dataType=ChipSeq	cell=H1-hESC	treatment=None	antibody=TCF12
wgEncodeHaibTfbsH1hescTead4sc101184V0422111PkRep1.broadPeak.gz	dataType=ChipSeq	cell=H1-hESC	treatment=None	antibody=TEAD4_(SC-101184)
wgEncodeHaibTfbsH1hescTead4sc101184V0422111PkRep2.broadPeak.gz	dataType=ChipSeq	cell=H1-hESC	treatment=None	antibody=TEAD4_(SC-101184)
wgEncodeHaibTfbsH1hescUsf1Pcr1xPkRep1.broadPeak.gz	dataType=ChipSeq	cell=H1-hESC	treatment=None	antibody=USF-1
wgEncodeHaibTfbsH1hescUsf1Pcr1xPkRep2.broadPeak.gz	dataType=ChipSeq	cell=H1-hESC	treatment=None	antibody=USF-1
wgEncodeHaibTfbsH1hescYy1sc281V0416102PkRep1.broadPeak.gz	dataType=ChipSeq	cell=H1-hESC	treatment=None	antibody=YY1_(SC-281)
wgEncodeHaibTfbsH1hescYy1sc281V0416102PkRep2.broadPeak.gz	dataType=ChipSeq	cell=H1-hESC	treatment=None	antibody=YY1_(SC-281)
wgEncodeOpenChromChipH1hescCmycPk.narrowPeak.gz	dataType=ChipSeq	cell=H1-hESC	treatment=None	antibody=c-Myc
wgEncodeOpenChromChipH1hescCtcfPk.narrowPeak.gz	dataType=ChipSeq	cell=H1-hESC	treatment=None	antibody=CTCF
wgEncodeOpenChromChipH1hescPol2Pk.narrowPeak.gz	dataType=ChipSeq	cell=H1-hESC	treatment=None	antibody=Pol2
wgEncodeOpenChromDnaseH1hescPk.narrowPeak.gz	dataType=DnaseSeq	cell=H1-hESC
wgEncodeOpenChromDnaseH7esPk.narrowPeak.gz	dataType=DnaseSeq	cell=H7-hESC
wgEncodeOpenChromDnaseH9esPk.narrowPeak.gz	dataType=DnaseSeq	cell=H9ES
wgEncodeOpenChromDnaseHek293tPk.narrowPeak.gz	dataType=DnaseSeq	cell=HEK293T
wgEncodeOpenChromDnaseHsmmembPk.narrowPeak.gz	dataType=DnaseSeq	cell=HSMM_emb
wgEncodeOpenChromDnaseImr90Pk.narrowPeak.gz	dataType=DnaseSeq	cell=IMR90
wgEncodeOpenChromFaireH1hescPk.narrowPeak.gz	dataType=FaireSeq	cell=H1-hESC
wgEncodeSydhHistoneNt2d1H3k09me3UcdPk.narrowPeak.gz	dataType=ChipSeq	cell=NT2-D1	treatment=None	antibody=H3K9me3
wgEncodeSydhHistoneNt2d1H3k27me3bUcdPk.narrowPeak.gz	dataType=ChipSeq	cell=NT2-D1	treatment=None	antibody=H3K27me3B
wgEncodeSydhHistoneNt2d1H3k36me3bUcdPk.narrowPeak.gz	dataType=ChipSeq	cell=NT2-D1	treatment=None	antibody=H3K36me3B
wgEncodeSydhHistoneNt2d1H3k4me1UcdPk.narrowPeak.gz	dataType=ChipSeq	cell=NT2-D1	treatment=None	antibody=H3K4me1
wgEncodeSydhHistoneNt2d1H3k4me3bUcdPk.narrowPeak.gz	dataType=ChipSeq	cell=NT2-D1	treatment=None	antibody=H3K4me3B
wgEncodeSydhHistoneNt2d1H3k9acbUcdPk.narrowPeak.gz	dataType=ChipSeq	cell=NT2-D1	treatment=None	antibody=H3K9acB
wgEncodeSydhTfbsH1hescBach1sc14700IggrabPk.narrowPeak.gz	dataType=ChipSeq	cell=H1-hESC	treatment=None	antibody=Bach1_(sc-14700)
wgEncodeSydhTfbsH1hescBrca1IggrabPk.narrowPeak.gz	dataType=ChipSeq	cell=H1-hESC	treatment=None	antibody=BRCA1_(A300-000A)
wgEncodeSydhTfbsH1hescCebpbIggrabPk.narrowPeak.gz	dataType=ChipSeq	cell=H1-hESC	treatment=None	antibody=CEBPB
wgEncodeSydhTfbsH1hescChd1a301218aIggrabPk.narrowPeak.gz	dataType=ChipSeq	cell=H1-hESC	treatment=None	antibody=CHD1_(A301-218A)
wgEncodeSydhTfbsH1hescChd2IggrabPk.narrowPeak.gz	dataType=ChipSeq	cell=H1-hESC	treatment=None	antibody=CHD2_(AB68301)
wgEncodeSydhTfbsH1hescCjunIggrabPk.narrowPeak.gz	dataType=ChipSeq	cell=H1-hESC	treatment=None	antibody=c-Jun
wgEncodeSydhTfbsH1hescCmycIggrabPk.narrowPeak.gz	dataType=ChipSeq	cell=H1-hESC	treatment=None	antibody=c-Myc
wgEncodeSydhTfbsH1hescCtbp2UcdPk.narrowPeak.gz	dataType=ChipSeq	cell=H1-hESC	treatment=None	antibody=CtBP2
wgEncodeSydhTfbsH1hescGtf2f1IggrabPk.narrowPeak.gz	dataType=ChipSeq	cell=H1-hESC	treatment=None	antibody=GTF2F1_(AB28179)
wgEncodeSydhTfbsH1hescJundIggrabPk.narrowPeak.gz	dataType=ChipSeq	cell=H1-hESC	treatment=None	antibody=JunD
wgEncodeSydhTfbsH1hescMafkIggrabPk.narrowPeak.gz	dataType=ChipSeq	cell=H1-hESC	treatment=None	antibody=MafK_(ab50322)
wgEncodeSydhTfbsH1hescMaxUcdPk.narrowPeak.gz	dataType=ChipSeq	cell=H1-hESC	treatment=None	antibody=Max
wgEncodeSydhTfbsH1hescMxi1IggrabPk.narrowPeak.gz	dataType=ChipSeq	cell=H1-hESC	treatment=None	antibody=Mxi1_(AF4185)
wgEncodeSydhTfbsH1hescNrf1IggrabPk.narrowPeak.gz	dataType=ChipSeq	cell=H1-hESC	treatment=None	antibody=Nrf1
wgEncodeSydhTfbsH1hescRad21IggrabPk.narrowPeak.gz	dataType=ChipSeq	cell=H1-hESC	treatment=None	antibody=Rad21
wgEncodeSydhTfbsH1hescRfx5200401194IggrabPk.narrowPeak.gz	dataType=ChipSeq	cell=H1-hESC	treatment=None	antibody=RFX5_(200-401-194)
wgEncodeSydhTfbsH1hescSin3anb6001263IggrabPk.narrowPeak.gz	dataType=ChipSeq	cell=H1-hESC	treatment=None	antibody=SIN3A_(NB600-1263)
wgEncodeSydhTfbsH1hescSuz12UcdPk.narrowPeak.gz	dataType=ChipSeq	cell=H1-hESC	treatment=None	antibody=SUZ12
wgEncodeSydhTfbsH1hescTbpIggrabPk.narrowPeak.gz	dataType=ChipSeq	cell=H1-hESC	treatment=None	antibody=TBP
wgEncodeSydhTfbsH1hescUsf2IggrabPk.narrowPeak.gz	dataType=ChipSeq	cell=H1-hESC	treatment=None	antibody=USF2
wgEncodeSydhTfbsH1hescZnf143IggrabPk.narrowPeak.gz	dataType=ChipSeq	cell=H1-hESC	treatment=None	antibody=Znf143_(16618-1-AP)
wgEncodeSydhTfbsH1hescZnf274m01UcdPk.narrowPeak.gz	dataType=ChipSeq	cell=H1-hESC	treatment=None	antibody=ZNF274_(M01)
wgEncodeSydhTfbsHek293Elk4UcdPk.narrowPeak.gz	dataType=ChipSeq	cell=HEK293	treatment=None	antibody=ELK4
wgEncodeSydhTfbsHek293Kap1UcdPk.narrowPeak.gz	dataType=ChipSeq	cell=HEK293	treatment=None	antibody=KAP1
wgEncodeSydhTfbsHek293Pol2StdPk.narrowPeak.gz	dataType=ChipSeq	cell=HEK293	treatment=None	antibody=Pol2
wgEncodeSydhTfbsHek293Tcf7l2UcdPk.narrowPeak.gz	dataType=ChipSeq	cell=HEK293	treatment=None	antibody=TCF7L2
wgEncodeSydhTfbsHek293tZnf263UcdPk.narrowPeak.gz	dataType=ChipSeq	cell=HEK293-T-REx	treatment=None	antibody=ZNF263
wgEncodeSydhTfbsImr90CebpbIggrabPk.narrowPeak.gz	dataType=ChipSeq	cell=IMR90	treatment=None	antibody=CEBPB
wgEncodeSydhTfbsImr90Chd1nb10060411IggrabPk.narrowPeak.gz	dataType=ChipSeq	cell=IMR90	treatment=None	antibody=CHD1_(NB100-60411)
wgEncodeSydhTfbsImr90Corestsc30189IggrabPk.narrowPeak.gz	dataType=ChipSeq	cell=IMR90	treatment=None	antibody=COREST_(sc-30189)
wgEncodeSydhTfbsImr90CtcfbIggrabPk.narrowPeak.gz	dataType=ChipSeq	cell=IMR90	treatment=None	antibody=CTCF_(SC-15914)
wgEncodeSydhTfbsImr90MafkIggrabPk.narrowPeak.gz	dataType=ChipSeq	cell=IMR90	treatment=None	antibody=MafK_(ab50322)
wgEncodeSydhTfbsImr90Mazab85725IggrabPk.narrowPeak.gz	dataType=ChipSeq	cell=IMR90	treatment=None	antibody=MAZ_(ab85725)
wgEncodeSydhTfbsImr90Mxi1IggrabPk.narrowPeak.gz	dataType=ChipSeq	cell=IMR90	treatment=None	antibody=Mxi1_(AF4185)
wgEncodeSydhTfbsImr90Pol2IggrabPk.narrowPeak.gz	dataType=ChipSeq	cell=IMR90	treatment=None	antibody=Pol2
wgEncodeSydhTfbsImr90Rad21IggrabPk.narrowPeak.gz	dataType=ChipSeq	cell=IMR90	treatment=None	antibody=Rad21
wgEncodeSydhTfbsImr90Rfx5IggrabPk.narrowPeak.gz	dataType=ChipSeq	cell=IMR90	treatment=None	antibody=RFX5_(200-401-194)
wgEncodeSydhTfbsNt2d1Suz12UcdPk.narrowPeak.gz	dataType=ChipSeq	cell=NT2-D1	treatment=None	antibody=SUZ12
wgEncodeSydhTfbsNt2d1Yy1UcdPk.narrowPeak.gz	dataType=ChipSeq	cell=NT2-D1	treatment=None	antibody=YY1
wgEncodeSydhTfbsNt2d1Znf274UcdPk.narrowPeak.gz	dataType=ChipSeq	cell=NT2-D1	treatment=None	antibody=ZNF274
wgEncodeSydhTfbsPbdefetalGata1UcdPk.narrowPeak.gz	dataType=ChipSeq	cell=PBDEFetal	treatment=None	antibody=GATA-1
wgEncodeUwDgfH7esHotspots.broadPeak.gz	dataType=DnaseDgf	cell=H7-hESC
wgEncodeUwDgfH7esPk.narrowPeak	dataType=DnaseDgf	cell=H7-hESC
wgEncodeUwDgfH7esPkV2.narrowPeak.gz	dataType=DnaseDgf	cell=H7-hESC
wgEncodeUwDnaseAg04449HotspotsRep1.broadPeak.gz	dataType=DnaseSeq	cell=AG04449	treatment=None
wgEncodeUwDnaseAg04449HotspotsRep2.broadPeak.gz	dataType=DnaseSeq	cell=AG04449	treatment=None
wgEncodeUwDnaseAg04449PkRep1.narrowPeak.gz	dataType=DnaseSeq	cell=AG04449	treatment=None
wgEncodeUwDnaseAg04449PkRep2.narrowPeak.gz	dataType=DnaseSeq	cell=AG04449	treatment=None
wgEncodeUwDnaseAg04450HotspotsRep1.broadPeak.gz	dataType=DnaseSeq	cell=AG04450	treatment=None
wgEncodeUwDnaseAg04450HotspotsRep2.broadPeak.gz	dataType=DnaseSeq	cell=AG04450	treatment=None
wgEncodeUwDnaseAg04450PkRep1.narrowPeak.gz	dataType=DnaseSeq	cell=AG04450	treatment=None
wgEncodeUwDnaseAg04450PkRep2.narrowPeak.gz	dataType=DnaseSeq	cell=AG04450	treatment=None
wgEncodeUwDnaseH1hescHotspotsRep1.broadPeak.gz	dataType=DnaseSeq	cell=H1-hESC	treatment=None
wgEncodeUwDnaseH1hescPkRep1.narrowPeak.gz	dataType=DnaseSeq	cell=H1-hESC	treatment=None
wgEncodeUwDnaseH7esDiffa14dHotspotsRep1.broadPeak.gz	dataType=DnaseSeq	cell=H7-hESC	treatment=diffProtA_14d
wgEncodeUwDnaseH7esDiffa14dHotspotsRep2.broadPeak.gz	dataType=DnaseSeq	cell=H7-hESC	treatment=diffProtA_14d
wgEncodeUwDnaseH7esDiffa14dPkRep1.narrowPeak.gz	dataType=DnaseSeq	cell=H7-hESC	treatment=diffProtA_14d
wgEncodeUwDnaseH7esDiffa14dPkRep2.narrowPeak.gz	dataType=DnaseSeq	cell=H7-hESC	treatment=diffProtA_14d
wgEncodeUwDnaseH7esDiffa2dHotspotsRep1.broadPeak.gz	dataType=DnaseSeq	cell=H7-hESC	treatment=diffProtA_2d
wgEncodeUwDnaseH7esDiffa2dPkRep1.narrowPeak.gz	dataType=DnaseSeq	cell=H7-hESC	treatment=diffProtA_2d
wgEncodeUwDnaseH7esDiffa5dHotspotsRep1.broadPeak.gz	dataType=DnaseSeq	cell=H7-hESC	treatment=diffProtA_5d
wgEncodeUwDnaseH7esDiffa5dHotspotsRep2.broadPeak.gz	dataType=DnaseSeq	cell=H7-hESC	treatment=diffProtA_5d
wgEncodeUwDnaseH7esDiffa5dPkRep1.narrowPeak.gz	dataType=DnaseSeq	cell=H7-hESC	treatment=diffProtA_5d
wgEncodeUwDnaseH7esDiffa5dPkRep2.narrowPeak.gz	dataType=DnaseSeq	cell=H7-hESC	treatment=diffProtA_5d
wgEncodeUwDnaseH7esDiffa9dHotspotsRep1.broadPeak.gz	dataType=DnaseSeq	cell=H7-hESC	treatment=diffProtA_9d
wgEncodeUwDnaseH7esDiffa9dPkRep1.narrowPeak.gz	dataType=DnaseSeq	cell=H7-hESC	treatment=diffProtA_9d
wgEncodeUwDnaseH7esHotspotsRep1.broadPeak.gz	dataType=DnaseSeq	cell=H7-hESC	treatment=None
wgEncodeUwDnaseH7esHotspotsRep2.broadPeak.gz	dataType=DnaseSeq	cell=H7-hESC	treatment=None
wgEncodeUwDnaseH7esPkRep1.narrowPeak	dataType=DnaseSeq	cell=H7-hESC	treatment=None
wgEncodeUwDnaseH7esPkRep1V2.narrowPeak.gz	dataType=DnaseSeq	cell=H7-hESC	treatment=None
wgEncodeUwDnaseH7esPkRep2.narrowPeak.gz	dataType=DnaseSeq	cell=H7-hESC	treatment=None
wgEncodeUwDnaseNt2d1HotspotsRep1.broadPeak.gz	dataType=DnaseSeq	cell=NT2-D1	treatment=None
wgEncodeUwDnaseNt2d1HotspotsRep2.broadPeak.gz	dataType=DnaseSeq	cell=NT2-D1	treatment=None
wgEncodeUwDnaseNt2d1PkRep1.narrowPeak.gz	dataType=DnaseSeq	cell=NT2-D1	treatment=None
wgEncodeUwDnaseNt2d1PkRep2.narrowPeak.gz	dataType=DnaseSeq	cell=NT2-D1	treatment=None
wgEncodeUwDnaseWi38HotspotsRep1.broadPeak.gz	dataType=DnaseSeq	cell=WI-38	treatment=None
wgEncodeUwDnaseWi38HotspotsRep2.broadPeak.gz	dataType=DnaseSeq	cell=WI-38	treatment=None
wgEncodeUwDnaseWi38OhtamHotspotsRep1.broadPeak.gz	dataType=DnaseSeq	cell=WI-38	treatment=4OHTAM_20nM_72hr
wgEncodeUwDnaseWi38OhtamHotspotsRep2.broadPeak.gz	dataType=DnaseSeq	cell=WI-38	treatment=4OHTAM_20nM_72hr
wgEncodeUwDnaseWi38OhtamPkRep1.narrowPeak.gz	dataType=DnaseSeq	cell=WI-38	treatment=4OHTAM_20nM_72hr
wgEncodeUwDnaseWi38OhtamPkRep2.narrowPeak.gz	dataType=DnaseSeq	cell=WI-38	treatment=4OHTAM_20nM_72hr
wgEncodeUwDnaseWi38PkRep1.narrowPeak.gz	dataType=DnaseSeq	cell=WI-38	treatment=None
wgEncodeUwDnaseWi38PkRep2.narrowPeak.gz	dataType=DnaseSeq	cell=WI-38	treatment=None
wgEncodeUwHistoneAg04449H3k4me3StdHotspotsRep1.broadPeak.gz	dataType=ChipSeq	cell=AG04449	treatment=None	antibody=H3K4me3
wgEncodeUwHistoneAg04449H3k4me3StdHotspotsRep2.broadPeak.gz	dataType=ChipSeq	cell=AG04449	treatment=None	antibody=H3K4me3
wgEncodeUwHistoneAg04450H3k09me3StdHotspotsRep1.broadPeak.gz	dataType=ChipSeq	cell=AG04450	treatment=None	antibody=H3K9me3
wgEncodeUwHistoneAg04450H3k09me3StdHotspotsRep2.broadPeak.gz	dataType=ChipSeq	cell=AG04450	treatment=None	antibody=H3K9me3
wgEncodeUwHistoneAg04450H3k27acStdHotspotsRep1.broadPeak.gz	dataType=ChipSeq	cell=AG04450	treatment=None	antibody=H3K27ac
wgEncodeUwHistoneAg04450H3k27me3StdHotspotsRep1.broadPeak.gz	dataType=ChipSeq	cell=AG04450	treatment=None	antibody=H3K27me3
wgEncodeUwHistoneAg04450H3k4me3StdHotspotsRep1.broadPeak.gz	dataType=ChipSeq	cell=AG04450	treatment=None	antibody=H3K4me3
wgEncodeUwHistoneAg04450H3k4me3StdHotspotsRep2.broadPeak.gz	dataType=ChipSeq	cell=AG04450	treatment=None	antibody=H3K4me3
wgEncodeUwHistoneH7esH3k04me3StdDiffa14dHotspotsRep1.broadPeak.gz	dataType=ChipSeq	cell=H7-hESC	treatment=diffProtA_14d	antibody=H3K4me3
wgEncodeUwHistoneH7esH3k04me3StdDiffa14dHotspotsRep2.broadPeak.gz	dataType=ChipSeq	cell=H7-hESC	treatment=diffProtA_14d	antibody=H3K4me3
wgEncodeUwHistoneH7esH3k04me3StdDiffa2dHotspotsRep1.broadPeak.gz	dataType=ChipSeq	cell=H7-hESC	treatment=diffProtA_2d	antibody=H3K4me3
wgEncodeUwHistoneH7esH3k04me3StdDiffa2dHotspotsRep2.broadPeak.gz	dataType=ChipSeq	cell=H7-hESC	treatment=diffProtA_2d	antibody=H3K4me3
wgEncodeUwHistoneH7esH3k04me3StdDiffa5dHotspotsRep1.broadPeak.gz	dataType=ChipSeq	cell=H7-hESC	treatment=diffProtA_5d	antibody=H3K4me3
wgEncodeUwHistoneH7esH3k04me3StdDiffa5dHotspotsRep2.broadPeak.gz	dataType=ChipSeq	cell=H7-hESC	treatment=diffProtA_5d	antibody=H3K4me3
wgEncodeUwHistoneH7esH3k04me3StdDiffa9dHotspotsRep1.broadPeak.gz	dataType=ChipSeq	cell=H7-hESC	treatment=diffProtA_9d	antibody=H3K4me3
wgEncodeUwHistoneH7esH3k04me3StdDiffa9dHotspotsRep2.broadPeak.gz	dataType=ChipSeq	cell=H7-hESC	treatment=diffProtA_9d	antibody=H3K4me3
wgEncodeUwHistoneH7esH3k04me3StdHotspotsRep1.broadPeak.gz	dataType=ChipSeq	cell=H7-hESC	treatment=None	antibody=H3K4me3
wgEncodeUwHistoneH7esH3k04me3StdHotspotsRep2.broadPeak.gz	dataType=ChipSeq	cell=H7-hESC	treatment=None	antibody=H3K4me3
wgEncodeUwHistoneH7esH3k27me3StdDiffa14dHotspotsRep1.broadPeak.gz	dataType=ChipSeq	cell=H7-hESC	treatment=diffProtA_14d	antibody=H3K27me3
wgEncodeUwHistoneH7esH3k27me3StdDiffa14dHotspotsRep2.broadPeak.gz	dataType=ChipSeq	cell=H7-hESC	treatment=diffProtA_14d	antibody=H3K27me3
wgEncodeUwHistoneH7esH3k27me3StdDiffa2dHotspotsRep1.broadPeak.gz	dataType=ChipSeq	cell=H7-hESC	treatment=diffProtA_2d	antibody=H3K27me3
wgEncodeUwHistoneH7esH3k27me3StdDiffa2dHotspotsRep2.broadPeak.gz	dataType=ChipSeq	cell=H7-hESC	treatment=diffProtA_2d	antibody=H3K27me3
wgEncodeUwHistoneH7esH3k27me3StdDiffa5dHotspotsRep1.broadPeak.gz	dataType=ChipSeq	cell=H7-hESC	treatment=diffProtA_5d	antibody=H3K27me3
wgEncodeUwHistoneH7esH3k27me3StdDiffa5dHotspotsRep2.broadPeak.gz	dataType=ChipSeq	cell=H7-hESC	treatment=diffProtA_5d	antibody=H3K27me3
wgEncodeUwHistoneH7esH3k27me3StdDiffa9dHotspotsRep1.broadPeak.gz	dataType=ChipSeq	cell=H7-hESC	treatment=diffProtA_9d	antibody=H3K27me3
wgEncodeUwHistoneH7esH3k27me3StdDiffa9dHotspotsRep2.broadPeak.gz	dataType=ChipSeq	cell=H7-hESC	treatment=diffProtA_9d	antibody=H3K27me3
wgEncodeUwHistoneH7esH3k27me3StdHotspotsRep1.broadPeak.gz	dataType=ChipSeq	cell=H7-hESC	treatment=None	antibody=H3K27me3
wgEncodeUwHistoneH7esH3k27me3StdHotspotsRep2.broadPeak.gz	dataType=ChipSeq	cell=H7-hESC	treatment=None	antibody=H3K27me3
wgEncodeUwHistoneH7esH3k36me3StdDiffa14dHotspotsRep1.broadPeak.gz	dataType=ChipSeq	cell=H7-hESC	treatment=diffProtA_14d	antibody=H3K36me3
wgEncodeUwHistoneH7esH3k36me3StdDiffa14dHotspotsRep2.broadPeak.gz	dataType=ChipSeq	cell=H7-hESC	treatment=diffProtA_14d	antibody=H3K36me3
wgEncodeUwHistoneH7esH3k36me3StdDiffa2dHotspotsRep1.broadPeak.gz	dataType=ChipSeq	cell=H7-hESC	treatment=diffProtA_2d	antibody=H3K36me3
wgEncodeUwHistoneH7esH3k36me3StdDiffa2dHotspotsRep2.broadPeak.gz	dataType=ChipSeq	cell=H7-hESC	treatment=diffProtA_2d	antibody=H3K36me3
wgEncodeUwHistoneH7esH3k36me3StdDiffa5dHotspotsRep1.broadPeak.gz	dataType=ChipSeq	cell=H7-hESC	treatment=diffProtA_5d	antibody=H3K36me3
wgEncodeUwHistoneH7esH3k36me3StdDiffa5dHotspotsRep2.broadPeak.gz	dataType=ChipSeq	cell=H7-hESC	treatment=diffProtA_5d	antibody=H3K36me3
wgEncodeUwHistoneH7esH3k36me3StdDiffa9dHotspotsRep1.broadPeak.gz	dataType=ChipSeq	cell=H7-hESC	treatment=diffProtA_9d	antibody=H3K36me3
wgEncodeUwHistoneH7esH3k36me3StdDiffa9dHotspotsRep2.broadPeak.gz	dataType=ChipSeq	cell=H7-hESC	treatment=diffProtA_9d	antibody=H3K36me3
wgEncodeUwHistoneH7esH3k36me3StdHotspotsRep1.broadPeak.gz	dataType=ChipSeq	cell=H7-hESC	treatment=None	antibody=H3K36me3
wgEncodeUwHistoneH7esH3k36me3StdHotspotsRep2.broadPeak.gz	dataType=ChipSeq	cell=H7-hESC	treatment=None	antibody=H3K36me3
wgEncodeUwHistoneH7esH3k4me3StdHotspotsRep1.broadPeak.gz	dataType=ChipSeq	cell=H7-hESC	treatment=None	antibody=H3K4me3
wgEncodeUwHistoneH7esH3k4me3StdHotspotsRep2.broadPeak.gz	dataType=ChipSeq	cell=H7-hESC	treatment=None	antibody=H3K4me3
wgEncodeUwHistoneHek293H3k4me3StdHotspotsRep1.broadPeak.gz	dataType=ChipSeq	cell=HEK293	treatment=None	antibody=H3K4me3
wgEncodeUwHistoneHek293H3k4me3StdHotspotsRep2.broadPeak.gz	dataType=ChipSeq	cell=HEK293	treatment=None	antibody=H3K4me3
wgEncodeUwHistoneWi38H3k04me3OhtamStdHotspotsRep1.broadPeak.gz	dataType=ChipSeq	cell=WI-38	treatment=4OHTAM_20nM_72hr	antibody=H3K4me3
wgEncodeUwHistoneWi38H3k04me3OhtamStdHotspotsRep2.broadPeak.gz	dataType=ChipSeq	cell=WI-38	treatment=4OHTAM_20nM_72hr	antibody=H3K4me3
wgEncodeUwHistoneWi38H3k04me3StdHotspotsRep1.broadPeak.gz	dataType=ChipSeq	cell=WI-38	treatment=None	antibody=H3K4me3
wgEncodeUwHistoneWi38H3k04me3StdHotspotsRep2.broadPeak.gz	dataType=ChipSeq	cell=WI-38	treatment=None	antibody=H3K4me3
wgEncodeUwTfbsAg04449CtcfStdHotspotsRep1.broadPeak.gz	dataType=ChipSeq	cell=AG04449	treatment=None	antibody=CTCF
wgEncodeUwTfbsAg04449CtcfStdHotspotsRep2.broadPeak.gz	dataType=ChipSeq	cell=AG04449	treatment=None	antibody=CTCF
wgEncodeUwTfbsAg04450CtcfStdHotspotsRep1.broadPeak.gz	dataType=ChipSeq	cell=AG04450	treatment=None	antibody=CTCF
wgEncodeUwTfbsAg04450CtcfStdHotspotsRep2.broadPeak.gz	dataType=ChipSeq	cell=AG04450	treatment=None	antibody=CTCF
wgEncodeUwTfbsHek293CtcfStdHotspotsRep1.broadPeak.gz	dataType=ChipSeq	cell=HEK293	treatment=None	antibody=CTCF
wgEncodeUwTfbsHek293CtcfStdHotspotsRep2.broadPeak.gz	dataType=ChipSeq	cell=HEK293	treatment=None	antibody=CTCF
wgEncodeUwTfbsWi38CtcfStdHotspotsRep1.broadPeak.gz	dataType=ChipSeq	cell=WI-38	treatment=None	antibody=CTCF
wgEncodeUwTfbsWi38CtcfStdHotspotsRep2.broadPeak.gz	dataType=ChipSeq	cell=WI-38	treatment=None	antibody=CTCF

## Sheet: Basic Functional Genomics
wgEncodeHaibTfbsA549P300V0422111Etoh02PkRep1.broadPeak.gz	dataType=ChipSeq	cell=A549	treatment=EtOH_0.02pct	antibody=p300
wgEncodeHaibTfbsA549P300V0422111Etoh02PkRep2.broadPeak.gz	dataType=ChipSeq	cell=A549	treatment=EtOH_0.02pct	antibody=p300
wgEncodeSydhTfbsA549CebpbIggrabPk.narrowPeak.gz	dataType=ChipSeq	cell=A549	treatment=None	antibody=CEBPB
wgEncodeBroadHistoneDnd41H3k04me1Pk.broadPeak.gz	dataType=ChipSeq	cell=Dnd41	treatment=None	antibody=H3K4me1
wgEncodeBroadHistoneDnd41H3k27acPk.broadPeak.gz	dataType=ChipSeq	cell=Dnd41	treatment=None	antibody=H3K27ac
wgEncodeBroadHistoneGm12878H3k04me1StdPkV2.broadPeak.gz	dataType=ChipSeq	cell=GM12878	treatment=None	antibody=H3K4me1
wgEncodeBroadHistoneGm12878H3k27acStdPk.broadPeak.gz	dataType=ChipSeq	cell=GM12878	treatment=None	antibody=H3K27ac
wgEncodeBroadHistoneGm12878H3k4me1StdPk.broadPeak.gz	dataType=ChipSeq	cell=GM12878	treatment=None	antibody=H3K4me1
wgEncodeHaibTfbsGm12878P300Pcr1xPkRep1.broadPeak.gz	dataType=ChipSeq	cell=GM12878	treatment=None	antibody=p300
wgEncodeHaibTfbsGm12878P300Pcr1xPkRep2.broadPeak.gz	dataType=ChipSeq	cell=GM12878	treatment=None	antibody=p300
wgEncodeSydhTfbsGm12878P300bStdPk.narrowPeak.gz	dataType=ChipSeq	cell=GM12878	treatment=None	antibody=p300_(SC-584)
wgEncodeSydhTfbsGm12878P300IggmusPk.narrowPeak.gz	dataType=ChipSeq	cell=GM12878	treatment=None	antibody=p300
wgEncodeSydhTfbsGm12878P300sc584IggmusPk.narrowPeak.gz	dataType=ChipSeq	cell=GM12878	treatment=None	antibody=p300_(SC-584)
wgEncodeBroadHistoneH1hescH3k27acStdPk.broadPeak.gz	dataType=ChipSeq	cell=H1-hESC	treatment=None	antibody=H3K27ac
wgEncodeBroadHistoneH1hescH3k4me1StdPk.broadPeak.gz	dataType=ChipSeq	cell=H1-hESC	treatment=None	antibody=H3K4me1
wgEncodeHaibTfbsH1hescP300V0416102PkRep1.broadPeak.gz	dataType=ChipSeq	cell=H1-hESC	treatment=None	antibody=p300
wgEncodeHaibTfbsH1hescP300V0416102PkRep2.broadPeak.gz	dataType=ChipSeq	cell=H1-hESC	treatment=None	antibody=p300
wgEncodeSydhTfbsH1hescCebpbIggrabPk.narrowPeak.gz	dataType=ChipSeq	cell=H1-hESC	treatment=None	antibody=CEBPB
wgEncodeBroadHistoneHelas3H3k04me1StdPk.broadPeak.gz	dataType=ChipSeq	cell=HeLa-S3	treatment=None	antibody=H3K4me1
wgEncodeBroadHistoneHelas3H3k27acStdPk.broadPeak.gz	dataType=ChipSeq	cell=HeLa-S3	treatment=None	antibody=H3K27ac
wgEncodeSydhTfbsHelas3CebpbIggrabPk.narrowPeak.gz	dataType=ChipSeq	cell=HeLa-S3	treatment=None	antibody=CEBPB
wgEncodeSydhTfbsHelas3P300sc584sc584IggrabPk.narrowPeak.gz	dataType=ChipSeq	cell=HeLa-S3	treatment=None	antibody=p300_(SC-584)
wgEncodeBroadHistoneHepg2H3k04me1StdPk.broadPeak.gz	dataType=ChipSeq	cell=HepG2	treatment=None	antibody=H3K4me1
wgEncodeBroadHistoneHepg2H3k27acStdPk.broadPeak.gz	dataType=ChipSeq	cell=HepG2	treatment=None	antibody=H3K27ac
wgEncodeHaibTfbsHepg2Cebpbsc150V0416101PkRep1.broadPeak.gz	dataType=ChipSeq	cell=HepG2	treatment=None	antibody=CEBPB_(SC-150)
wgEncodeHaibTfbsHepg2Cebpbsc150V0416101PkRep2.broadPeak.gz	dataType=ChipSeq	cell=HepG2	treatment=None	antibody=CEBPB_(SC-150)
wgEncodeHaibTfbsHepg2Cebpdsc636V0416101PkRep1.broadPeak.gz	dataType=ChipSeq	cell=HepG2	treatment=None	antibody=CEBPD_(SC-636)
wgEncodeHaibTfbsHepg2Cebpdsc636V0416101PkRep2.broadPeak.gz	dataType=ChipSeq	cell=HepG2	treatment=None	antibody=CEBPD_(SC-636)
wgEncodeHaibTfbsHepg2P300V0416101PkRep1.broadPeak.gz	dataType=ChipSeq	cell=HepG2	treatment=None	antibody=p300
wgEncodeHaibTfbsHepg2P300V0416101PkRep2.broadPeak.gz	dataType=ChipSeq	cell=HepG2	treatment=None	antibody=p300
wgEncodeSydhTfbsHepg2CebpbForsklnStdPk.narrowPeak.gz	dataType=ChipSeq	cell=HepG2	treatment=forskolin	antibody=CEBPB
wgEncodeSydhTfbsHepg2CebpbIggrabPk.narrowPeak.gz	dataType=ChipSeq	cell=HepG2	treatment=None	antibody=CEBPB
wgEncodeSydhTfbsHepg2CebpzIggrabPk.narrowPeak.gz	dataType=ChipSeq	cell=HepG2	treatment=None	antibody=CEBPZ
wgEncodeSydhTfbsHepg2P300sc582IggrabPk.narrowPeak.gz	dataType=ChipSeq	cell=HepG2	treatment=None	antibody=p300_(SC-584)
wgEncodeBroadHistoneHmecH3k27acStdPk.broadPeak.gz	dataType=ChipSeq	cell=HMEC	treatment=None	antibody=H3K27ac
wgEncodeBroadHistoneHmecH3k4me1StdPk.broadPeak.gz	dataType=ChipSeq	cell=HMEC	treatment=None	antibody=H3K4me1
wgEncodeBroadHistoneHsmmH3k27acStdPk.broadPeak.gz	dataType=ChipSeq	cell=HSMM	treatment=None	antibody=H3K27ac
wgEncodeBroadHistoneHsmmH3k4me1StdPk.broadPeak.gz	dataType=ChipSeq	cell=HSMM	treatment=None	antibody=H3K4me1
wgEncodeBroadHistoneHsmmtH3k27acStdPk.broadPeak.gz	dataType=ChipSeq	cell=HSMMtube	treatment=None	antibody=H3K27ac
wgEncodeBroadHistoneHsmmtH3k4me1StdPk.broadPeak.gz	dataType=ChipSeq	cell=HSMMtube	treatment=None	antibody=H3K4me1
wgEncodeBroadHistoneHuvecH3k27acStdPk.broadPeak.gz	dataType=ChipSeq	cell=HUVEC	treatment=None	antibody=H3K27ac
wgEncodeBroadHistoneHuvecH3k4me1StdPk.broadPeak.gz	dataType=ChipSeq	cell=HUVEC	treatment=None	antibody=H3K4me1
wgEncodeSydhTfbsImr90CebpbIggrabPk.narrowPeak.gz	dataType=ChipSeq	cell=IMR90	treatment=None	antibody=CEBPB
wgEncodeBroadHistoneK562H3k27acStdPk.broadPeak.gz	dataType=ChipSeq	cell=K562	treatment=None	antibody=H3K27ac
wgEncodeBroadHistoneK562H3k4me1StdPk.broadPeak.gz	dataType=ChipSeq	cell=K562	treatment=None	antibody=H3K4me1
wgEncodeHaibTfbsK562Cebpbsc150V0422111PkRep1.broadPeak.gz	dataType=ChipSeq	cell=K562	treatment=None	antibody=CEBPB_(SC-150)
wgEncodeHaibTfbsK562Cebpbsc150V0422111PkRep2.broadPeak.gz	dataType=ChipSeq	cell=K562	treatment=None	antibody=CEBPB_(SC-150)
wgEncodeSydhHistoneK562bH3k4me1UcdPk.narrowPeak.gz	dataType=ChipSeq	cell=K562	treatment=None	antibody=H3K4me1
wgEncodeSydhHistoneK562H3k4me1UcdPk.narrowPeak.gz	dataType=ChipSeq	cell=K562	treatment=None	antibody=H3K4me1
wgEncodeSydhTfbsK562CebpbIggrabPk.narrowPeak.gz	dataType=ChipSeq	cell=K562	treatment=None	antibody=CEBPB
wgEncodeSydhTfbsK562P300IggrabPk.narrowPeak.gz	dataType=ChipSeq	cell=K562	treatment=None	antibody=p300
wgEncodeSydhTfbsK562P300sc584sc48343IggrabPk.narrowPeak.gz	dataType=ChipSeq	cell=K562	treatment=None	antibody=p300_(SC-48343)
wgEncodeBroadHistoneNhaH3k27acStdPk.broadPeak.gz	dataType=ChipSeq	cell=NH-A	treatment=None	antibody=H3K27ac
wgEncodeBroadHistoneNhaH3k4me1StdPk.broadPeak.gz	dataType=ChipSeq	cell=NH-A	treatment=None	antibody=H3K4me1
wgEncodeBroadHistoneNhdfadH3k04me1Pk.broadPeak.gz	dataType=ChipSeq	cell=NHDF-Ad	treatment=None	antibody=H3K4me1
wgEncodeBroadHistoneNhdfadH3k27acStdPk.broadPeak.gz	dataType=ChipSeq	cell=NHDF-Ad	treatment=None	antibody=H3K27ac
wgEncodeBroadHistoneNhekH3k27acStdPk.broadPeak.gz	dataType=ChipSeq	cell=NHEK	treatment=None	antibody=H3K27ac
wgEncodeBroadHistoneNhekH3k4me1StdPk.broadPeak.gz	dataType=ChipSeq	cell=NHEK	treatment=None	antibody=H3K4me1
wgEncodeBroadHistoneNhlfH3k27acStdPk.broadPeak.gz	dataType=ChipSeq	cell=NHLF	treatment=None	antibody=H3K27ac
wgEncodeBroadHistoneNhlfH3k4me1StdPk.broadPeak.gz	dataType=ChipSeq	cell=NHLF	treatment=None	antibody=H3K4me1
wgEncodeSydhHistoneNt2d1H3k4me1UcdPk.narrowPeak.gz	dataType=ChipSeq	cell=NT2-D1	treatment=None	antibody=H3K4me1
wgEncodeBroadHistoneOsteoblH3k27acStdPk.broadPeak.gz	dataType=ChipSeq	cell=Osteobl	treatment=None	antibody=H3K27ac
wgEncodeBroadHistoneOsteoblH3k4me1StdPk.broadPeak.gz	dataType=ChipSeq	cell=Osteobl	treatment=None	antibody=H3K4me1
wgEncodeSydhHistonePanc1H3k04me1bUcdPk.narrowPeak.gz	dataType=ChipSeq	cell=PANC-1	treatment=None	antibody=H3K4me1_(pAb-037-050)
wgEncodeSydhHistonePanc1H3k27acUcdPk.narrowPeak.gz	dataType=ChipSeq	cell=PANC-1	treatment=None	antibody=H3K27ac
wgEncodeSydhHistonePbmcH3k4me1UcdPk.narrowPeak.gz	dataType=ChipSeq	cell=PBMC	treatment=None	antibody=H3K4me1
wgEncodeHaibTfbsSknshraP300V0416102PkRep1.broadPeak.gz	dataType=ChipSeq	cell=SK-N-SH_RA	treatment=None	antibody=p300
wgEncodeHaibTfbsSknshraP300V0416102PkRep2.broadPeak.gz	dataType=ChipSeq	cell=SK-N-SH_RA	treatment=None	antibody=p300
wgEncodeHaibTfbsT47dP300V0416102Dm002p1hPkRep1.broadPeak.gz	dataType=ChipSeq	cell=T-47D	treatment=DMSO_0.02pct	antibody=p300
wgEncodeHaibTfbsT47dP300V0416102Dm002p1hPkRep2.broadPeak.gz	dataType=ChipSeq	cell=T-47D	treatment=DMSO_0.02pct	antibody=p300
