# Supplementary material for: Integrating Diverse Datasets Improves Developmental Enhancer Prediction
Source: PLoS Comput Biol. 2014 Jun 26;10(6):e1003677. doi: 10.1371/journal.pcbi.1003677 (PMC4072507; doi:10.1371/journal.pcbi.1003677)
Supplement: Table S5 — 676 GWAS SNPs are found in predicted enhancers. This Excel spreadsheet lists all GWAS SNPs from the NHGRI database that fall within one of our predicted enhancers. (XLSX) [file pcbi.1003677.s016.xlsx]

## Sheet: Supp. Table 5
GWAS Phenotype	SNP ID	SNP Location
Acute lymphoblastic leukemia (childhood)	rs563507	chr10:34817987-34817988
Acute lymphoblastic leukemia (childhood)	rs7089424	chr10:63752158-63752159
Acute lymphoblastic leukemia (childhood)	rs3942852	chr11:48115088-48115089
Acute lymphoblastic leukemia (childhood)	rs2239633	chr14:23589056-23589057
Adiponectin levels	rs4783244	chr16:82662267-82662268
Adiponectin levels	rs12051272	chr16:82663287-82663288
Adiponectin levels	rs507506	chr17:7118321-7118322
Adiponectin levels	rs4805885	chr19:33906122-33906123
Adiponectin levels	rs668459	chr6:139835688-139835689
Adverse response to aromatase inhibitors	rs7158782	chr14:96169130-96169131
Adverse response to lamotrigine and phenytoin	rs183266	chr14:77497974-77497975
Age-related macular degeneration	rs3793917	chr10:124219274-124219275
Age-related macular degeneration	rs493258	chr15:58687879-58687880
Age-related macular degeneration	rs4711751	chr6:43828581-43828582
Age-related macular degeneration (wet)	rs11200638	chr10:124220543-124220544
Aging (time to event)	rs8001976	chr13:48387721-48387722
AIDS	rs10800098	chr1:165409094-165409095
AIDS progression	rs11884476	chr2:206318592-206318593
AIDS progression	rs6467710	chr7:137203818-137203819
Alcohol and nicotine co-dependence	rs1426153	chr11:125170638-125170639
Alcohol and nicotine co-dependence	rs528301	chr2:45154907-45154908
Alcohol consumption	rs2749097	chr1:64127467-64127468
Alcohol dependence	rs7590720	chr2:216898657-216898658
Alcoholism (alcohol dependence factor score)	rs4293630	chr21:47445790-47445791
Alopecia areata	rs7682241	chr4:123523874-123523875
Alzheimer's disease	rs4509693	chr10:102501570-102501571
Alzheimer's disease	rs17314229	chr10:14016158-14016159
Alzheimer's disease	rs11252926	chr10:566378-566379
Alzheimer's disease	rs912330	chr13:99131293-99131294
Alzheimer's disease	rs16970672	chr17:75944649-75944650
Alzheimer's disease	rs10207628	chr2:127852020-127852021
Alzheimer's disease	rs744373	chr2:127894614-127894615
Alzheimer's disease	rs4038131	chr2:17775031-17775032
Alzheimer's disease	rs9811423	chr3:112822321-112822322
Alzheimer's disease (age of onset)	rs17429217	chr12:117295332-117295333
Alzheimer's disease (age of onset)	rs1037757	chr18:56752053-56752054
Alzheimer's disease (age of onset)	rs1466662	chr4:155347392-155347393
Alzheimer's disease (late onset)	rs561655	chr11:85800278-85800279
Alzheimer's disease (late onset)	rs4676049	chr2:109635256-109635257
Alzheimer's disease (late onset)	rs744373	chr2:127894614-127894615
Amyotrophic lateral sclerosis	rs16856202	chr1:232155150-232155151
Amyotrophic lateral sclerosis	rs3849942	chr9:27543280-27543281
Ankylosing spondylitis	rs2310173	chr2:102663627-102663628
Ankylosing spondylitis	rs378108	chr21:40469519-40469520
Anthropometric traits	rs201789	chr13:50986117-50986118
Aortic root size	rs893817	chr15:74229064-74229065
Asperger disorder	rs10510837	chr3:60289841-60289842
Asthma	rs6867913	chr5:141445979-141445980
Atrial fibrillation	rs10821415	chr9:97713458-97713459
Atrial fibrillation/atrial flutter	rs10033464	chr4:111720760-111720761
Atrioventricular conduction	rs470490	chr18:63031235-63031236
Atrioventricular conduction	rs7602460	chr2:182261868-182261869
Attention deficit hyperactivity disorder	rs2281597	chr1:34359857-34359858
Attention deficit hyperactivity disorder	rs16928529	chr10:72982984-72982985
Attention deficit hyperactivity disorder	rs7992643	chr13:100555037-100555038
Attention deficit hyperactivity disorder	rs7164335	chr15:68715031-68715032
Attention deficit hyperactivity disorder	rs8047014	chr16:69135048-69135049
Attention deficit hyperactivity disorder	rs2823819	chr21:17828290-17828291
Attention deficit hyperactivity disorder	rs2842643	chr6:41650735-41650736
Attention deficit hyperactivity disorder	rs11243897	chr9:135618282-135618283
Attention deficit hyperactivity disorder and conduct disorder	rs6427356	chr1:157130565-157130566
Attention deficit hyperactivity disorder and conduct disorder	rs2764980	chr10:3284006-3284007
Attention deficit hyperactivity disorder and conduct disorder	rs10831284	chr11:94667963-94667964
Attention deficit hyperactivity disorder and conduct disorder	rs1951082	chr14:27260042-27260043
Attention deficit hyperactivity disorder and conduct disorder	rs1521882	chr2:202949850-202949851
Attention deficit hyperactivity disorder and conduct disorder	rs931812	chr8:101919320-101919321
Basal cell carcinoma	rs801114	chr1:228997834-228997835
Basal cell carcinoma	rs12210050	chr6:475488-475489
Biliary atresia	rs17095355	chr10:111735749-111735750
Biliary atresia	rs9314986	chr13:30458736-30458737
Bilirubin levels	rs12549576	chr8:112976140-112976141
Biochemical measures	rs346923	chr4:53412128-53412129
Biochemical measures	rs13129697	chr4:9926966-9926967
Bipolar disorder	rs4948418	chr10:62185493-62185494
Bipolar disorder	rs10994397	chr10:62279123-62279124
Bipolar disorder	rs703965	chr10:80955066-80955067
Bipolar disorder	rs12899449	chr15:38995490-38995491
Bipolar disorder	rs2278702	chr15:80694921-80694922
Bipolar disorder	rs1035050	chr17:47564011-47564012
Bipolar disorder	rs4027132	chr2:12037491-12037492
Bipolar disorder	rs7827290	chr8:142300314-142300315
Bipolar disorder	rs2905072	chr9:135845034-135845035
Bipolar disorder	rs914715	chr9:82310897-82310898
Bipolar disorder and schizophrenia	rs17645023	chr17:64917032-64917033
Bipolar disorder and schizophrenia	rs10929808	chr2:12568995-12568996
Bipolar disorder and schizophrenia	rs1795648	chr3:55571759-55571760
Bipolar disorder and schizophrenia	rs17069122	chr6:108323758-108323759
Bipolar disorder and schizophrenia	rs12201676	chr6:89732100-89732101
Bipolar disorder and schizophrenia	rs1107592	chr7:2041431-2041432
Bladder cancer	rs8102137	chr19:30296852-30296853
Bleomycin sensitivity	rs8093763	chr18:57503377-57503378
Blond vs. brown hair color	rs12821256	chr12:89328334-89328335
Blood pressure	rs880315	chr1:10796865-10796866
Blood pressure	rs2932538	chr1:113216542-113216543
Blood pressure	rs10493340	chr1:63591128-63591129
Blood pressure	rs2782980	chr10:115781526-115781527
Blood pressure	rs7129220	chr11:10350537-10350538
Blood pressure	rs2384550	chr12:115352730-115352731
Body mass index	rs3934834	chr1:1005805-1005806
Body mass index	rs10913469	chr1:177913518-177913519
Body mass index	rs1555543	chr1:96944796-96944797
Body mass index	rs925946	chr11:27667201-27667202
Body mass index	rs1558902	chr16:53803573-53803574
Body mass index	rs1121980	chr16:53809246-53809247
Body mass index	rs571312	chr18:57839768-57839769
Body mass index	rs17782313	chr18:57851096-57851097
Body mass index	rs6548238	chr2:634904-634905
Body mass index	rs4836133	chr5:124332102-124332103
Body mass index	rs817858	chr9:110125810-110125811
Body mass index	rs867559	chr9:129465324-129465325
Bone mineral density	rs7071206	chr10:79401315-79401316
Bone mineral density	rs2887571	chr12:1638170-1638171
Bone mineral density	rs736825	chr12:54417575-54417576
Bone mineral density	rs4792909	chr17:41798823-41798824
Bone mineral density	rs6532023	chr4:88773848-88773849
Bone mineral density	rs9466056	chr6:21384612-21384613
Bone mineral density (hip)	rs6735786	chr2:103770237-103770238
Bone mineral density (hip)	rs1471403	chr4:88775242-88775243
Bone mineral density (spine)	rs11898505	chr2:54684556-54684557
Bone mineral density (spine)	rs1471403	chr4:88775242-88775243
Brain lesion load	rs6917747	chr6:160402704-160402705
Brain structure	rs490592	chr11:116298366-116298367
Brain structure	rs12479254	chr2:242502955-242502956
Breast cancer	rs1978503	chr18:53664281-53664282
Breast cancer	rs1092913	chr5:10467701-10467702
Breast cancer	rs7716600	chr5:44875004-44875005
Breast cancer	rs889312	chr5:56031883-56031884
Caffeine consumption	rs6495122	chr15:75125644-75125645
Calcium levels	rs13195786	chr6:10163967-10163968
Cannabis dependence	rs12811699	chr12:105017163-105017164
Cardiac hypertrophy	rs12757165	chr1:216716536-216716537
Cardiac structure and function	rs7910620	chr10:87846958-87846959
Cardiovascular disease risk factors	rs6511720	chr19:11202305-11202306
Cardiovascular disease risk factors	rs4975709	chr5:1877279-1877280
Cardiovascular disease risk factors	rs2143678	chr6:41623032-41623033
Carotenoid and tocopherol levels	rs12272004	chr11:116603723-116603724
Carotid intima media thickness	rs6511720	chr19:11202305-11202306
Celiac disease	rs864537	chr1:167411383-167411384
Celiac disease	rs10806425	chr6:90926611-90926612
Celiac disease and Rheumatoid arthritis	rs864537	chr1:167411383-167411384
Celiac disease and Rheumatoid arthritis	rs1953126	chr9:123640499-123640500
Central corneal thickness	rs12447690	chr16:88298123-88298124
Cholesterol, total	rs514230	chr1:234858596-234858597
Cholesterol, total	rs12272004	chr11:116603723-116603724
Cholesterol, total	rs11220462	chr11:126243951-126243952
Cholesterol, total	rs6511720	chr19:11202305-11202306
Cholesterol, total	rs581080	chr9:15305377-15305378
Chronic kidney disease	rs10794720	chr10:1156164-1156165
Chronic kidney disease	rs6420094	chr5:176817635-176817636
Chronic kidney disease	rs881858	chr6:43806608-43806609
Chronic lymphocytic leukemia	rs674313	chr6:32578081-32578082
Coffee consumption	rs6495122	chr15:75125644-75125645
Cognitive performance	rs9442235	chr1:16393356-16393357
Cognitive performance	rs12423712	chr12:125033932-125033933
Cognitive performance	rs1324015	chr13:43727848-43727849
Cognitive performance	rs11856323	chr15:68892988-68892989
Cognitive performance	rs12531640	chr7:110479534-110479535
Cognitive performance	rs10810865	chr9:17895104-17895105
Cognitive test performance	rs17070284	chr13:79359423-79359424
Cognitive test performance	rs6574433	chr14:78786158-78786159
Cognitive test performance	rs4775031	chr15:58635582-58635583
Cognitive test performance	rs4643574	chr2:315214-315215
Cognitive test performance	rs6118083	chr20:8114703-8114704
Colorectal cancer	rs7315438	chr12:115891402-115891403
Colorectal cancer	rs4444235	chr14:54410918-54410919
Colorectal cancer	rs1321311	chr6:36622899-36622900
Common traits (Other)	rs11013962	chr10:24495585-24495586
Common traits (Other)	rs2270447	chr2:162959747-162959748
Common traits (Other)	rs7349332	chr2:219756382-219756383
Corneal curvature	rs2114039	chr4:55092625-55092626
Coronary heart disease	rs12091564	chr1:145395603-145395604
Coronary heart disease	rs744487	chr1:234726011-234726012
Coronary heart disease	rs12239436	chr1:55742836-55742837
Coronary heart disease	rs1231206	chr17:2125604-2125605
Coronary heart disease	rs216172	chr17:2126503-2126504
Coronary heart disease	rs13015955	chr2:22822158-22822159
Coronary heart disease	rs4665630	chr2:23898316-23898317
Coronary heart disease	rs11684202	chr2:25887557-25887558
Coronary heart disease	rs11924705	chr3:162161615-162161616
Coronary heart disease	rs11920719	chr3:170834558-170834559
Coronary heart disease	rs17589290	chr4:112923236-112923237
Coronary heart disease	rs6922269	chr6:151252984-151252985
Coronary heart disease	rs11752643	chr6:32669372-32669373
C-reactive protein	rs10778213	chr12:103495150-103495151
Creutzfeldt-Jakob disease (variant)	rs12273350	chr11:125241045-125241046
Crohn's disease	rs9286879	chr1:172862233-172862234
Crohn's disease	rs12035082	chr1:172898376-172898377
Crohn's disease	rs10889676	chr1:67722566-67722567
Crohn's disease	rs6669582	chr1:67730054-67730055
Crohn's disease	rs10789230	chr1:67730627-67730628
Crohn's disease	rs4409764	chr10:101284236-101284237
Crohn's disease	rs1819658	chr10:59913150-59913151
Crohn's disease	rs17293632	chr15:67442595-67442596
Crohn's disease	rs744166	chr17:40514200-40514201
Crohn's disease	rs6545946	chr2:62713532-62713533
Crohn's disease	rs713875	chr22:30592486-30592487
Crohn's disease	rs11742570	chr5:40410583-40410584
Crohn's disease	rs1551398	chr8:126540050-126540051
Crohn's disease	rs12677663	chr8:74007346-74007347
Crohn's disease	rs4263839	chr9:117566439-117566440
Crohn's disease and psoriasis	rs7667	chr1:19718823-19718824
Cutaneous nevi	rs738322	chr22:38569005-38569006
Cytomegalovirus antibody response	rs17793829	chr14:91022184-91022185
D-dimer levels	rs7117404	chr11:47127152-47127153
Dehydroepiandrosterone sulphate levels	rs7181230	chr15:40360740-40360741
Dental caries	rs11031093	chr11:30467499-30467500
Depression and alcohol dependence	rs9805786	chr13:24658355-24658356
Depression--quantitative trait	rs11009175	chr10:33294774-33294775
Depression--quantitative trait	rs12912233	chr15:61267095-61267096
Diabetes (gestational)	rs7754840	chr6:20661249-20661250
Diabetic retinopathy	rs476141	chr1:244176423-244176424
Diabetic retinopathy	rs11867934	chr17:16933403-16933404
Diabetic retinopathy	rs2115386	chr19:7196564-7196565
Diabetic retinopathy	rs13064954	chr3:156854741-156854742
Diabetic retinopathy	rs17404956	chr5:166389492-166389493
Diabetic retinopathy	rs11765845	chr7:28391141-28391142
Dialysis-related mortality	rs9921518	chr16:54494423-54494424
Dialysis-related mortality	rs1452093	chr21:28744355-28744356
Dialysis-related mortality	rs2412980	chr22:30592068-30592069
Dialysis-related mortality	rs2439312	chr8:32412358-32412359
Diastolic blood pressure	rs2932538	chr1:113216542-113216543
Diastolic blood pressure	rs1530440	chr10:63524590-63524591
Diastolic blood pressure	rs7129220	chr11:10350537-10350538
Diastolic blood pressure	rs2384550	chr12:115352730-115352731
Diastolic blood pressure	rs6495122	chr15:75125644-75125645
Digit length ratio	rs314277	chr6:105407661-105407662
Dupuytren's disease	rs2912522	chr8:69992379-69992380
Echocardiographic traits	rs366676	chr6:88717765-88717766
Electrocardiographic conduction measures	rs17030434	chr4:154703595-154703596
Electrocardiographic conduction measures	rs2008242	chr4:5221537-5221538
Electrocardiographic traits	rs10494366	chr1:162085684-162085685
Electrocardiographic traits	rs1321311	chr6:36622899-36622900
Endometrial cancer	rs673604	chr1:35687814-35687815
Endometriosis	rs801112	chr1:228996621-228996622
Endometriosis	rs12024204	chr1:80243000-80243001
Endometriosis	rs12700667	chr7:25901638-25901639
End-stage renal disease (non-diabetic)	rs4821469	chr22:36616444-36616445
Eosinophil counts	rs4143832	chr5:131862976-131862977
Eosinophil counts	rs2269426	chr6:32076498-32076499
Estradiol levels	rs11880316	chr19:31911128-31911129
Ewing sarcoma	rs4924410	chr15:40339493-40339494
Fasting glucose-related traits	rs11920090	chr3:170717520-170717521
Fasting glucose-related traits	rs4607517	chr7:44235667-44235668
Fasting plasma glucose	rs4607517	chr7:44235667-44235668
F-cell distribution	rs10189857	chr2:60713234-60713235
F-cell distribution	rs17135859	chr5:112996653-112996654
Fibrinogen	rs2522056	chr5:131801725-131801726
Freckling	rs2153271	chr9:16864520-16864521
Fuchs's corneal dystrophy	rs613872	chr18:53210301-53210302
Gallbladder cancer	rs13294589	chr9:26694887-26694888
Gamma gluatamyl transferase levels	rs340005	chr15:60878029-60878030
Gamma glutamyl transpeptidase	rs4820599	chr22:24990212-24990213
Glaucoma	rs4656461	chr1:165687204-165687205
Glaucoma (primary open-angle)	rs7588567	chr2:134363031-134363032
Glaucoma (primary open-angle)	rs4236601	chr7:116162728-116162729
Glaucoma (primary open-angle)	rs284489	chr8:105958019-105958020
Glioma	rs11979158	chr7:55159348-55159349
Glycated hemoglobin levels	rs16926246	chr10:71093391-71093392
Glycated hemoglobin levels	rs730497	chr7:44223720-44223721
Graves' disease	rs3893464	chr6:29935249-29935250
Hair morphology	rs17605562	chr2:12037178-12037179
Hair morphology	rs7349332	chr2:219756382-219756383
HDL cholesterol	rs2144300	chr1:230294915-230294916
HDL cholesterol	rs2923084	chr11:10388781-10388782
HDL cholesterol	rs1800775	chr16:56995235-56995236
HDL cholesterol	rs7255436	chr19:8433195-8433196
HDL cholesterol	rs2083637	chr8:19865174-19865175
HDL cholesterol	rs581080	chr9:15305377-15305378
Heart failure	rs740363	chr10:118575605-118575606
Heart failure	rs563519	chr11:126028716-126028717
Heart failure	rs10812610	chr9:27533983-27533984
Heart rate variability traits	rs2979481	chr8:30262785-30262786
Height	rs7926971	chr11:12698039-12698040
Height	rs5742692	chr12:102799597-102799598
Height	rs6563210	chr13:36476446-36476447
Height	rs862034	chr14:74990745-74990746
Height	rs4533267	chr15:100786270-100786271
Height	rs7178424	chr15:62380258-62380259
Height	rs10152591	chr15:70048156-70048157
Height	rs7183263	chr15:84573040-84573041
Height	rs4932217	chr15:89902031-89902032
Height	rs2871865	chr15:99194895-99194896
Height	rs3110496	chr17:27917770-27917771
Height	rs3889237	chr17:64779429-64779430
Height	rs4800148	chr18:20724327-20724328
Height	rs4369779	chr18:20735407-20735408
Height	rs1787200	chr18:46587653-46587654
Height	rs8099594	chr18:46991159-46991160
Height	rs17782313	chr18:57851096-57851097
Height	rs7507204	chr19:3428833-3428834
Height	rs4072910	chr19:8644030-8644031
Height	rs6714546	chr2:33361424-33361425
Height	rs17511102	chr2:37960612-37960613
Height	rs6060369	chr20:33907160-33907161
Height	rs5751614	chr22:23593050-23593051
Height	rs4821083	chr22:33056340-33056341
Height	rs2597513	chr3:13555835-13555836
Height	rs6763931	chr3:141102832-141102833
Height	rs1812175	chr4:145574843-145574844
Height	rs31198	chr5:134372684-134372685
Height	rs4282339	chr5:168256239-168256240
Height	rs314277	chr6:105407661-105407662
Height	rs314268	chr6:105417977-105417978
Height	rs1361108	chr6:126767599-126767600
Height	rs10946808	chr6:26233386-26233387
Height	rs12534093	chr7:23502973-23502974
Height	rs849141	chr7:28185090-28185091
Height	rs2282978	chr7:92264409-92264410
Height	rs7032940	chr9:112945404-112945405
Height	rs2778031	chr9:90835725-90835726
Hematocrit	rs16926246	chr10:71093391-71093392
Hematological and biochemical traits	rs4580814	chr5:1113243-1113244
Hematological parameters	rs385893	chr9:4763175-4763176
Hemoglobin	rs16926246	chr10:71093391-71093392
Hemostatic factors and hematological phenotypes	rs565229	chr11:122189464-122189465
Hemostatic factors and hematological phenotypes	rs6060278	chr20:33753261-33753262
Hepatitis B vaccine response	rs9267665	chr6:31870855-31870856
Hepatocellular carcinoma	rs12100561	chr14:90301034-90301035
Hepatocellular carcinoma	rs2596542	chr6:31366594-31366595
Hippocampal atrophy	rs4845552	chr1:153479997-153479998
Hippocampal atrophy	rs6590322	chr11:128206409-128206410
Hippocampal volume	rs17178006	chr12:65718298-65718299
Hirschsprung's disease	rs16879552	chr8:32411215-32411216
HIV-1 control	rs1463132	chr16:10183086-10183087
HIV-1 control	rs1405262	chr2:6134939-6134940
HIV-1 control	rs2280890	chr8:22404839-22404840
HIV-1 susceptibility	rs10741780	chr11:19599970-19599971
HIV-1 susceptibility	rs285757	chr15:93179174-93179175
HIV-1 viral setpoint	rs6776297	chr3:32378270-32378271
Hyperactive-impulsive symptoms	rs6808138	chr3:161392575-161392576
Hypertension	rs2932538	chr1:113216542-113216543
Hypertension	rs6596140	chr5:133021850-133021851
Hypothyroidism	rs6679677	chr1:114303807-114303808
Hypothyroidism	rs10162002	chr13:24042509-24042510
Hypothyroidism	rs948426	chr18:6567181-6567182
IgA nephropathy	rs660895	chr6:32577379-32577380
Immune response to anthrax vaccine	rs7230711	chr18:48690618-48690619
Immune response to smallpox vaccine (IL-6)	rs2834655	chr21:36238506-36238507
Immunoglobulin A	rs12669076	chr7:96415054-96415055
Inattentive symptoms	rs11790994	chr9:98429265-98429266
Inflammatory biomarkers	rs3026968	chr1:159147451-159147452
Inflammatory biomarkers	rs17556665	chr11:14098481-14098482
Inflammatory biomarkers	rs12532960	chr7:42325624-42325625
Inflammatory bowel disease	rs2006996	chr9:117592637-117592638
Information processing speed	rs7219585	chr17:72268207-72268208
Information processing speed	rs6051520	chr20:351943-351944
Information processing speed	rs10475598	chr5:173648437-173648438
Insulin resistance/response	rs4819143	chr21:47124177-47124178
Insulin resistance/response	rs12655917	chr5:77291939-77291940
Intelligence	rs1865721	chr18:73192445-73192446
Intelligence	rs11099040	chr4:131131415-131131416
Intelligence	rs13113376	chr4:131132899-131132900
Intelligence	rs1908038	chr4:131133490-131133491
Intelligence	rs6465411	chr7:94003259-94003260
Intelligence	rs3758171	chr9:36997416-36997417
Intelligence	rs7020413	chr9:37002114-37002115
Intracranial aneurysm	rs9315204	chr13:33693836-33693837
Intracranial aneurysm	rs6842241	chr4:148400818-148400819
Iris characteristics	rs205611	chr2:74972080-74972081
Kawasaki disease	rs1568657	chr15:83726178-83726179
LDL cholesterol	rs514230	chr1:234858596-234858597
LDL cholesterol	rs12272004	chr11:116603723-116603724
LDL cholesterol	rs11220462	chr11:126243951-126243952
LDL cholesterol	rs6511720	chr19:11202305-11202306
LDL cholesterol	rs2954021	chr8:126482076-126482077
Left ventricular mass	rs409045	chr5:34628626-34628627
Lipoprotein-associated phospholipase A2 activity and mass	rs10846744	chr12:125312424-125312425
Lipoprotein-associated phospholipase A2 activity and mass	rs6511720	chr19:11202305-11202306
Liver enzyme levels	rs4820599	chr22:24990212-24990213
Liver enzyme levels (alanie transaminase)	rs2954021	chr8:126482076-126482077
Liver enzyme levels (alkaline phosphatase)	rs1976403	chr1:21766452-21766453
Liver enzyme levels (alkaline phosphatase)	rs2954021	chr8:126482076-126482077
Liver enzyme levels (gamma-glutamyl transferase)	rs1335645	chr1:111684275-111684276
Liver enzyme levels (gamma-glutamyl transferase)	rs339969	chr15:60883280-60883281
Liver enzyme levels (gamma-glutamyl transferase)	rs8038465	chr15:73978336-73978337
Liver enzyme levels (gamma-glutamyl transferase)	rs13030978	chr2:192117237-192117238
Liver enzyme levels (gamma-glutamyl transferase)	rs9296736	chr6:53924696-53924697
Longevity	rs3847687	chr12:131525052-131525053
Longevity	rs3212335	chr15:27012140-27012141
Longevity	rs4468878	chr20:59928236-59928237
Longevity	rs2024714	chr20:60212493-60212494
Lung adenocarcinoma	rs4324798	chr6:28776116-28776117
Lung cancer	rs4975616	chr5:1315659-1315660
Magnesium levels	rs2592394	chr2:176991778-176991779
Major depressive disorder	rs882632	chr2:29280760-29280761
Major depressive disorder	rs270545	chr5:38051592-38051593
Major depressive disorder	rs4709845	chr6:164900597-164900598
Major depressive disorder	rs1558477	chr7:31155346-31155347
Major depressive disorder (broad)	rs644695	chr3:177291696-177291697
Mean corpuscular hemoglobin	rs10758658	chr9:4856876-4856877
Mean corpuscular volume	rs12718597	chr7:50428427-50428428
Mean corpuscular volume	rs10758658	chr9:4856876-4856877
Mean forced vital capacity from 2 exams	rs10516541	chr4:108115221-108115222
Mean platelet volume	rs1558324	chr12:6289218-6289219
Mean platelet volume	rs11071720	chr15:63341995-63341996
Mean platelet volume	rs2138852	chr17:27703348-27703349
Mean platelet volume	rs4305276	chr2:241495012-241495013
Mean platelet volume	rs10813766	chr9:331489-331490
Menarche (age at onset)	rs6589964	chr11:122870682-122870683
Menarche (age at onset)	rs9555810	chr13:112181436-112181437
Menarche (age at onset)	rs7359257	chr15:67702906-67702907
Menarche (age at onset)	rs2687729	chr3:127895225-127895226
Menarche (age at onset)	rs314280	chr6:105400836-105400837
Menarche (age at onset)	rs314276	chr6:105407998-105407999
Menarche (age at onset)	rs1361108	chr6:126767599-126767600
Menarche and menopause (age at onset)	rs314277	chr6:105407661-105407662
Menopause (age at onset)	rs2326679	chr20:6035227-6035228
Metabolic syndrome	rs164898	chr1:91569688-91569689
Metabolic syndrome	rs10838681	chr11:47275063-47275064
Metabolic syndrome	rs2083637	chr8:19865174-19865175
Metabolic syndrome (bivariate traits)	rs2206277	chr6:50798525-50798526
Metabolic traits	rs477992	chr1:120257575-120257576
Metabolic traits	rs9393903	chr6:11042908-11042909
Metabolite levels	rs7232775	chr18:43202403-43202404
Metabolite levels	rs4686914	chr3:187717539-187717540
MRI atrophy measures	rs903027	chr8:62409427-62409428
Multiple sclerosis	rs1250542	chr10:81034669-81034670
Multiple sclerosis	rs744166	chr17:40514200-40514201
Multiple sclerosis	rs307896	chr19:47661492-47661493
Multiple sclerosis	rs12466022	chr2:43359060-43359061
Multiple sclerosis	rs397020	chr20:1205885-1205886
Multiple sclerosis	rs908821	chr3:140540717-140540718
Multiple sclerosis	rs7672826	chr4:182399694-182399695
Multiple sclerosis	rs756699	chr5:133446574-133446575
Multiple sclerosis	rs931555	chr5:35803576-35803577
Multiple sclerosis	rs11962089	chr6:105612219-105612220
Multiple sclerosis	rs9321490	chr6:135494874-135494875
Multiple sclerosis	rs12212193	chr6:90996768-90996769
Multiple sclerosis (severity)	rs7191888	chr16:73581057-73581058
Multiple sclerosis (severity)	rs337718	chr18:69774277-69774278
Multiple sclerosis (severity)	rs10518025	chr4:68064439-68064440
Multiple sclerosis (severity)	rs10243024	chr7:116346602-116346603
Multiple sclerosis--Brain Glutamate Levels	rs2038256	chr14:29249348-29249349
Myopia (pathological)	rs577948	chr11:122030189-122030190
Nasopharyngeal carcinoma	rs1572072	chr13:24127209-24127210
Nasopharyngeal carcinoma	rs9510787	chr13:24205194-24205195
Nasopharyngeal carcinoma	rs6774494	chr3:169082632-169082633
Nephrolithiasis	rs1000597	chr7:30937177-30937178
Nephrotic syndrome (acquired)	rs11086243	chr20:46779234-46779235
Nevirapine-induced rash	rs6545803	chr2:60534198-60534199
Nodular sclerosis Hodgkin lymphoma	rs9268528	chr6:32383107-32383108
Non-albumin protein levels	rs10007186	chr4:79589044-79589045
Non-alcoholic fatty liver disease histology (AST)	rs2710833	chr4:169409957-169409958
Non-alcoholic fatty liver disease histology (lobular)	rs7632299	chr3:143056466-143056467
Nonsyndromic cleft lip with or without cleft palate	rs7590268	chr2:43540124-43540125
Normalized brain volume	rs11957313	chr5:169950393-169950394
Obesity	rs11624704	chr14:78786076-78786077
Obesity	rs1558902	chr16:53803573-53803574
Obesity	rs17782313	chr18:57851096-57851097
Obesity (early onset extreme)	rs1121980	chr16:53809246-53809247
Obesity (extreme)	rs1558902	chr16:53803573-53803574
Obesity and blood pressure	rs17773430	chr18:57963116-57963117
Optic disc size (cup)	rs1436900	chr1:217058478-217058479
Optic disc size (cup)	rs3858145	chr10:70011837-70011838
Optic disc size (disc)	rs6480314	chr10:69967446-69967447
Optic disc size (disc)	rs3858145	chr10:70011837-70011838
Optic disc size (rim)	rs9488363	chr6:114591985-114591986
Orofacial clefts	rs745080	chr14:52989227-52989228
Paget's disease	rs10498635	chr14:93103308-93103309
Pancreatic cancer	rs3790844	chr1:200007431-200007432
Pancreatic cancer	rs9573163	chr13:73908845-73908846
Pancreatic cancer	rs2039553	chr13:80299721-80299722
Pancreatic cancer	rs7832232	chr8:38469302-38469303
Panic disorder	rs9372078	chr6:150913960-150913961
Panic disorder	rs17466684	chr8:27452846-27452847
Parkinson's disease	rs947211	chr1:205752664-205752665
Parkinson's disease (motor and cognition)	rs959573	chr5:126181861-126181862
Pericardial fat	rs10198628	chr2:12964496-12964497
Phosphorus levels	rs947583	chr6:136133658-136133659
Platelet aggregation	rs12566888	chr1:156869046-156869047
Platelet counts	rs4660456	chr1:41239510-41239511
Platelet counts	rs941207	chr12:57023283-57023284
Platelet counts	rs7342306	chr12:6291092-6291093
Platelet counts	rs11082304	chr18:20720972-20720973
Platelet counts	rs342275	chr7:106359215-106359216
Platelet counts	rs4302748	chr7:36191698-36191699
Platelet counts	rs3731211	chr9:21986846-21986847
Polycystic ovary syndrome	rs2479106	chr9:126525211-126525212
Primary biliary cirrhosis	rs12134279	chr1:197781197-197781198
Primary biliary cirrhosis	rs8017161	chr14:103563194-103563195
Progressive supranuclear palsy	rs242557	chr17:44019711-44019712
Proinsulin levels	rs4502156	chr15:62383154-62383155
Prostate cancer	rs4962416	chr10:126696871-126696872
Prostate cancer	rs11228565	chr11:68978579-68978580
Prostate cancer	rs902774	chr12:53273903-53273904
Prostate cancer	rs1529276	chr13:103928006-103928007
Prostate cancer	rs7501939	chr17:36101155-36101156
Prostate cancer	rs1465618	chr2:43553948-43553949
Prostate cancer	rs5759167	chr22:43500211-43500212
Prostate cancer	rs6763931	chr3:141102832-141102833
Prostate cancer	rs9284813	chr3:87152168-87152169
Prostate cancer	rs1983891	chr6:41536426-41536427
Prostate cancer	rs12155172	chr7:20994490-20994491
Prostate cancer	rs1512268	chr8:23526462-23526463
Prostate cancer (gene x gene interaction)	rs11605083	chr11:15355245-15355246
Prostate cancer (gene x gene interaction)	rs16867225	chr2:181041285-181041286
Prostate cancer (gene x gene interaction)	rs13398206	chr2:199169095-199169096
Prostate cancer (gene x gene interaction)	rs10940579	chr5:57130817-57130818
Prostate cancer (gene x gene interaction)	rs7717572	chr5:66833256-66833257
Prostate-specific antigen levels	rs11067228	chr12:115094259-115094260
Protein quantitative trait loci	rs11065611	chr12:110704486-110704487
Protein quantitative trait loci	rs10466868	chr12:131939919-131939920
Protein quantitative trait loci	rs1880887	chr12:41721429-41721430
Protein quantitative trait loci	rs3848445	chr17:14294020-14294021
Protein quantitative trait loci	rs4796217	chr17:34819190-34819191
Protein quantitative trait loci	rs2081670	chr9:92887230-92887231
Psoriasis	rs4649203	chr1:24519919-24519920
Psoriasis	rs2235617	chr20:48554976-48554977
Psoriatic arthritis	rs13191343	chr6:31241108-31241109
Pulmonary function	rs1541374	chr4:106048359-106048360
Pulmonary function	rs2798641	chr6:109268049-109268050
Pulmonary function decline	rs1867982	chr10:73527046-73527047
Pulmonary function decline	rs10808265	chr7:132189688-132189689
Pulmonary function decline	rs6987004	chr8:34524002-34524003
QT interval	rs12143842	chr1:162033889-162033890
QT interval	rs10494366	chr1:162085684-162085685
QT interval	rs16857031	chr1:162112909-162112910
QT interval	rs12029454	chr1:162133116-162133117
QT interval	rs8049607	chr16:11691752-11691753
QT interval	rs652889	chr3:61794053-61794054
QT interval	rs6845865	chr4:148974601-148974602
Quantitative traits	rs1039302	chr12:121236257-121236258
Quantitative traits	rs10486715	chr7:41478607-41478608
Reasoning	rs17126180	chr12:52263955-52263956
Renal cell carcinoma	rs4980785	chr11:69234493-69234494
Renal cell carcinoma	rs718314	chr12:26453282-26453283
Response to angiotensin II receptor blocker therapy	rs2011738	chr12:219987-219988
Response to angiotensin II receptor blocker therapy	rs4663476	chr2:235601063-235601064
Response to angiotensin II receptor blocker therapy	rs11753937	chr6:133663588-133663589
Response to angiotensin II receptor blocker therapy	rs7772131	chr6:30795170-30795171
Response to angiotensin II receptor blocker therapy (opposite direction w/ diuretic therapy)	rs7587205	chr2:39843196-39843197
Response to antidepressant treatment	rs17647114	chr15:87436744-87436745
Response to antidepressants	rs1013696	chr18:31420009-31420010
Response to antipsychotic therapy (extrapyramidal side effects)	rs6743931	chr2:240418659-240418660
Response to antipsychotic therapy (extrapyramidal side effects)	rs12625057	chr20:57790435-57790436
Response to antipsychotic treatment	rs1568679	chr15:37349801-37349802
Response to antipsychotic treatment	rs6735179	chr2:1777149-1777150
Response to antipsychotic treatment	rs6741819	chr2:7147972-7147973
Response to antipsychotic treatment	rs12526186	chr6:30736150-30736151
Response to antipsychotic treatment	rs10499504	chr7:17561582-17561583
Response to citalopram treatment	rs809736	chr15:61329787-61329788
Response to citalopram treatment	rs2830840	chr21:28665346-28665347
Response to gemcitabine in pancreatic cancer	rs11141915	chr9:90235793-90235794
Response to hepatitis C treatment	rs12979860	chr19:39738786-39738787
Response to hepatitis C treatment	rs10776934	chr9:138029700-138029701
Response to platinum-based chemotherapy in non-small-cell lung cancer	rs1878022	chr12:108699031-108699032
Response to statin therapy	rs10746514	chr1:232246026-232246027
Response to statin therapy	rs6658356	chr1:3280252-3280253
Response to statin therapy	rs6588480	chr1:53978118-53978119
Response to statin therapy	rs1218282	chr13:79455831-79455832
Response to statin therapy	rs10221833	chr2:165577163-165577164
Response to statin therapy	rs17540621	chr2:47229838-47229839
Response to statin therapy	rs6070116	chr20:56044183-56044184
Response to statin therapy	rs12527253	chr6:89293744-89293745
Response to statin therapy	rs16909449	chr9:122861296-122861297
Response to tamoxifen in breast cancer	rs10509373	chr10:78157571-78157572
Response to TNF antagonist treatment	rs10945919	chr6:164186676-164186677
Response to TNF-alpha inhibitors in rheumatoid arthritis	rs10520789	chr15:96141866-96141867
Response to tocilizumab in rheumatoid arthritis	rs7940423	chr11:11504227-11504228
Response to tocilizumab in rheumatoid arthritis	rs1914816	chr15:76546932-76546933
Response to tocilizumab in rheumatoid arthritis	rs1329568	chr9:37037975-37037976
Response to treatment for acute lymphoblastic leukemia	rs7128311	chr11:20562518-20562519
Response to treatment for acute lymphoblastic leukemia	rs4723619	chr7:37266351-37266352
Restless legs syndrome	rs2300478	chr2:66781452-66781453
Restless legs syndrome	rs6747972	chr2:68070224-68070225
Retinal vascular caliber	rs17421627	chr5:87847585-87847586
Rheumatoid arthritis	rs6679677	chr1:114303807-114303808
Rheumatoid arthritis	rs10821944	chr10:63785088-63785089
Rheumatoid arthritis	rs12831974	chr12:72724033-72724034
Rheumatoid arthritis	rs3783637	chr14:55348117-55348118
Rheumatoid arthritis	rs26232	chr5:102596719-102596720
Rheumatoid arthritis	rs660895	chr6:32577379-32577380
RR interval (heart rate)	rs4352210	chr2:37750979-37750980
RR interval (heart rate)	rs744016	chr22:27042105-27042106
RR interval (heart rate)	rs10514995	chr5:65739438-65739439
Schizophrenia	rs7544736	chr1:97164342-97164343
Schizophrenia	rs11191580	chr10:104906210-104906211
Schizophrenia	rs4765905	chr12:2349583-2349584
Schizophrenia	rs9960767	chr18:53155001-53155002
Schizophrenia	rs6932590	chr6:27248930-27248931
Schizophrenia, bipolar disorder and depression (combined)	rs3758354	chr9:75764564-75764565
Scoliosis	rs11190870	chr10:102979206-102979207
Self-rated health	rs7567389	chr2:127982644-127982645
Sleepiness	rs1823068	chr5:58676048-58676049
Sleepiness	rs2218488	chr8:72263955-72263956
Smoking behavior	rs1329650	chr10:93348119-93348120
Smoking behavior	rs11082304	chr18:20720972-20720973
Smoking behavior	rs17050782	chr4:140423133-140423134
Soluble leptin receptor levels	rs1751492	chr1:65992624-65992625
Sphingolipid levels	rs1566039	chr5:6821913-6821914
Sudden cardiac arrest	rs16942421	chr18:24156424-24156425
Sudden cardiac arrest	rs13007495	chr2:192955504-192955505
Sudden cardiac arrest	rs54211	chr22:39687483-39687484
Sudden cardiac arrest	rs12155623	chr8:49812200-49812201
Suicidal ideation	rs11143230	chr9:74887702-74887703
Systemic lupus erythematosus	rs7329174	chr13:41558109-41558110
Systemic lupus erythematosus	rs6445975	chr3:58370176-58370177
Systemic lupus erythematosus	rs340630	chr4:87958394-87958395
Systemic sclerosis	rs13021401	chr2:20688518-20688519
Systemic sclerosis	rs9275390	chr6:32669155-32669156
Systolic blood pressure	rs2932538	chr1:113216542-113216543
Systolic blood pressure	rs7129220	chr11:10350537-10350538
Systolic blood pressure	rs12946454	chr17:43208120-43208121
Tanning	rs12210050	chr6:475488-475489
Telomere length	rs4452212	chr2:137015990-137015991
Temperament-related traits	rs17121944	chr12:59440231-59440232
Testicular cancer	rs4474514	chr12:88953958-88953959
Testicular germ cell cancer	rs3782181	chr12:88953560-88953561
Testosterone levels	rs11132733	chr4:190641169-190641170
Thyroid cancer	rs116909374	chr14:36738360-36738361
Thyroid function	rs10028213	chr4:149652609-149652610
Tonometry	rs3773643	chr3:30710242-30710243
Tonometry	rs10488172	chr7:133335175-133335176
Triglycerides	rs2144300	chr1:230294915-230294916
Triglycerides	rs12130333	chr1:63191776-63191777
Triglycerides	rs2068888	chr10:94839641-94839642
Triglycerides	rs12272004	chr11:116603723-116603724
Triglycerides	rs1800775	chr16:56995235-56995236
Triglycerides	rs17216525	chr19:19662219-19662220
Triglycerides	rs442177	chr4:88030260-88030261
Triglycerides	rs6867983	chr5:55854152-55854153
Triglycerides	rs2001945	chr8:126477977-126477978
Tuberculosis	rs8005962	chr14:96027152-96027153
Two-hour glucose challenge	rs12243326	chr10:114788814-114788815
Type 1 diabetes	rs6679677	chr1:114303807-114303808
Type 1 diabetes	rs947474	chr10:6390449-6390450
Type 1 diabetes	rs7111341	chr11:2213165-2213166
Type 1 diabetes	rs941576	chr14:101306044-101306045
Type 1 diabetes	rs12708716	chr16:11179872-11179873
Type 1 diabetes	rs478222	chr2:25301754-25301755
Type 1 diabetes	rs10517086	chr4:26085510-26085511
Type 1 diabetes	rs924043	chr6:170379024-170379025
Type 1 diabetes	rs550448	chr7:28229041-28229042
Type 1 diabetes	rs2664170	chrX:153945601-153945602
Type 1 diabetes autoantibodies	rs12708716	chr16:11179872-11179873
Type 2 diabetes	rs2237895	chr11:2857193-2857194
Type 2 diabetes	rs6712932	chr2:105837597-105837598
Type 2 diabetes	rs7630877	chr3:179661317-179661318
Type 2 diabetes	rs6769511	chr3:185530289-185530290
Type 2 diabetes	rs1374910	chr3:185531660-185531661
Type 2 diabetes	rs831571	chr3:64048296-64048297
Type 2 diabetes	rs4607103	chr3:64711903-64711904
Type 2 diabetes	rs10946398	chr6:20661033-20661034
Type 2 diabetes	rs7754840	chr6:20661249-20661250
Type 2 diabetes	rs10993738	chr9:93633239-93633240
Type 2 diabetes and other traits	rs4689388	chr4:6270055-6270056
Ulcerative colitis	rs3806308	chr1:20142865-20142866
Ulcerative colitis	rs2310173	chr2:102663627-102663628
Ulcerative colitis	rs1297265	chr21:16817050-16817051
Ulcerative colitis	rs6451493	chr5:40410934-40410935
Ulcerative colitis	rs11739663	chr5:594082-594083
Urate levels	rs2078267	chr11:64334113-64334114
Urate levels	rs13129697	chr4:9926966-9926967
Uric acid levels	rs13129697	chr4:9926966-9926967
Ventricular conduction	rs1886512	chr13:74520185-74520186
Ventricular conduction	rs9470361	chr6:36623378-36623379
Vertical cup-disc ratio	rs17146964	chr11:65249144-65249145
Vertical cup-disc ratio	rs8068952	chr17:59286643-59286644
Vitamin D insufficiency	rs10741657	chr11:14914877-14914878
Vitamin D levels	rs2060793	chr11:14915309-14915310
Vitiligo	rs13208776	chr6:168941623-168941624
vWF and FVIII levels	rs4686760	chr3:184514612-184514613
vWF and FVIII levels	rs1757948	chr9:81310679-81310680
Waist circumference	rs1558902	chr16:53803573-53803574
Waist circumference	rs1875517	chr3:117307566-117307567
Waist circumference and related phenotypes	rs2083637	chr8:19865174-19865175
Waist-hip ratio	rs4846567	chr1:219750716-219750717
Waist-hip ratio	rs718314	chr12:26453282-26453283
Waist-hip ratio	rs1055144	chr7:25871108-25871109
Weight	rs10913469	chr1:177913518-177913519
Weight	rs1973993	chr1:96943993-96943994
Weight	rs7919006	chr10:76808759-76808760
Weight	rs925946	chr11:27667201-27667202
Wilms tumor	rs807624	chr2:15782470-15782471
Working memory	rs12726652	chr1:107432575-107432576
Working memory	rs4805924	chr19:34168272-34168273

## Sheet: README
This table lists all GWAS SNPs from the NHGRI database (as of early 2013) that fall within one of the predicted enhancers.
