# Supplementary material for: Integrating Diverse Datasets Improves Developmental Enhancer Prediction
Source: PLoS Comput Biol. 2014 Jun 26;10(6):e1003677. doi: 10.1371/journal.pcbi.1003677 (PMC4072507; doi:10.1371/journal.pcbi.1003677)
Supplement: Data File S1 — This ZIP archive contains BED files (hg19 coordinates) with EnhancerFinder's genome-wide enhancer predictions, along with the MKL scores, for general developmental enhancer activity, brain, heart, and limb enhancers. The general prediction file also lists the H3K27ac and H3K4me1 marks from the feature data overlapping each predicted enhancer. (ZIP) [file pcbi.1003677.s018.zip]

Archive with 4 entries (4 files):
- enhancerfinder_brain_hg19.bed
- enhancerfinder_heart_hg19.bed
- enhancerfinder_limb_hg19.bed
- enhancerfinder_step1_hg19.bed
