# Supplementary material for: Integrating Diverse Datasets Improves Developmental Enhancer Prediction
Source: PLoS Comput Biol. 2014 Jun 26;10(6):e1003677. doi: 10.1371/journal.pcbi.1003677 (PMC4072507; doi:10.1371/journal.pcbi.1003677)
Supplement: Data File S1 — This ZIP archive contains BED files (hg19 coordinates) with EnhancerFinder's genome-wide enhancer predictions, along with the MKL scores, for general developmental enhancer activity, brain, heart, and limb enhancers. The general prediction file also lists the H3K27ac and H3K4me1 marks from the feature data overlapping each predicted enhancer. (ZIP) [file pcbi.1003677.s018.zip › enhancerfinder_brain_hg19.bed]

#chromosome	start	end	MKL_scores
chr1	869000	870500	1.031
chr1	1004000	1005500	0.824
chr1	1014000	1015500	1.067
chr1	1099000	1101500	1.154
chr1	1135000	1136500	0.846
chr1	1536000	1537500	1.062
chr1	1875000	1876500	1.138
chr1	2180000	2181500	1.39
chr1	2989000	2990500	0.863
chr1	3030000	3031500	0.866
chr1	3567000	3568500	0.95
chr1	3590000	3591500	1.029
chr1	4692000	4693500	1.201
chr1	5025000	5026500	0.891
chr1	5482000	5483500	1.114
chr1	5484000	5486500	1.413
chr1	5515000	5516500	1.149
chr1	5830000	5832500	1.384
chr1	5956000	5958500	1.855
chr1	6063000	6065500	1.219
chr1	6301000	6303500	1.266
chr1	6395000	6396500	1.646
chr1	6555000	6556500	1.148
chr1	6966000	6967500	0.837
chr1	7016000	7018500	1.161
chr1	7163000	7164500	1.447
chr1	7178000	7179500	0.968
chr1	7354000	7355500	0.87
chr1	7552000	7554500	1.046
chr1	7595000	7598500	1.219
chr1	7617000	7618500	0.844
chr1	7764000	7767500	1.666
chr1	8130000	8131500	0.9
chr1	8326000	8328500	1.153
chr1	8762000	8763500	1.221
chr1	8764000	8765500	0.999
chr1	8814000	8816500	1.184
chr1	9003000	9004500	1.286
chr1	9686000	9688500	1.123
chr1	9971000	9972500	0.982
chr1	10377000	10378500	0.853
chr1	10568000	10569500	0.943
chr1	10639000	10640500	0.952
chr1	10737000	10738500	1.123
chr1	10794000	10795500	1.021
chr1	10838000	10839500	1.137
chr1	10851000	10852500	1.158
chr1	10894000	10895500	0.941
chr1	10961000	10962500	0.905
chr1	11399000	11401500	1.347
chr1	11611000	11612500	0.849
chr1	11623000	11625500	1.128
chr1	11760000	11762500	1.75
chr1	11763000	11765500	1.188
chr1	14077000	14078500	0.881
chr1	14609000	14610500	1.182
chr1	14927000	14928500	0.876
chr1	15417000	15418500	0.876
chr1	15465000	15467500	1.816
chr1	15563000	15564500	0.896
chr1	15711000	15712500	1.133
chr1	15786000	15787500	0.967
chr1	16159000	16160500	1.167
chr1	16176000	16179500	1.344
chr1	16442000	16443500	0.82
chr1	16493000	16495500	1.062
chr1	17002000	17004500	1.212
chr1	17020000	17021500	1.07
chr1	17444000	17445500	1.081
chr1	17704000	17705500	0.95
chr1	17873000	17875500	0.963
chr1	18099000	18100500	0.867
chr1	18188000	18189500	0.87
chr1	18436000	18437500	1.258
chr1	18620000	18621500	0.816
chr1	18624000	18625500	0.935
chr1	18884000	18885500	1.19
chr1	18966000	18971500	1.642
chr1	18977000	18978500	0.832
chr1	18981000	18982500	0.95
chr1	19808000	19809500	0.85
chr1	20047000	20048500	0.871
chr1	20479000	20480500	0.877
chr1	20539000	20540500	0.96
chr1	20692000	20693500	0.829
chr1	20711000	20713500	1.401
chr1	20802000	20803500	1.122
chr1	20877000	20878500	0.956
chr1	20961000	20962500	1.028
chr1	21985000	21986500	1.043
chr1	22466000	22467500	0.946
chr1	22645000	22646500	0.966
chr1	22676000	22678500	1.423
chr1	23881000	23882500	0.962
chr1	23888000	23889500	0.946
chr1	23924000	23926500	1.23
chr1	23945000	23947500	1.779
chr1	24229000	24230500	0.816
chr1	24231000	24232500	1.056
chr1	24262000	24264500	1.361
chr1	24307000	24308500	0.998
chr1	24612000	24613500	0.866
chr1	24702000	24703500	1.115
chr1	24827000	24828500	0.828
chr1	25073000	25074500	0.822
chr1	25393000	25394500	1.132
chr1	26253000	26255500	1.301
chr1	26491000	26493500	0.898
chr1	26685000	26686500	0.968
chr1	27227000	27228500	0.83
chr1	27376000	27377500	0.833
chr1	27647000	27648500	0.836
chr1	27854000	27855500	0.838
chr1	27919000	27920500	0.974
chr1	27981000	27982500	1.248
chr1	28622000	28624500	1.393
chr1	28654000	28655500	0.98
chr1	29137000	29138500	1.062
chr1	29141000	29143500	1.462
chr1	29214000	29215500	0.943
chr1	29242000	29243500	1.098
chr1	29459000	29461500	1.191
chr1	29566000	29567500	0.849
chr1	29827000	29829500	0.998
chr1	31162000	31163500	0.999
chr1	31536000	31537500	0.822
chr1	31626000	31627500	0.841
chr1	32248000	32249500	0.925
chr1	32892000	32893500	1.115
chr1	32929000	32930500	1.204
chr1	33202000	33203500	1.644
chr1	33218000	33219500	0.934
chr1	33347000	33348500	1.092
chr1	33439000	33440500	1.107
chr1	33593000	33594500	0.885
chr1	33616000	33618500	1.225
chr1	33829000	33830500	0.877
chr1	34653000	34655500	1.051
chr1	34965000	34967500	1.335
chr1	35055000	35057500	1.195
chr1	35149000	35151500	0.833
chr1	35436000	35437500	0.902
chr1	35965000	35966500	0.886
chr1	36172000	36174500	1.345
chr1	37051000	37052500	1.276
chr1	37176000	37177500	1.005
chr1	37236000	37238500	1.166
chr1	37313000	37314500	1.146
chr1	37389000	37391500	1.364
chr1	37431000	37433500	1.28
chr1	37498000	37499500	0.926
chr1	37500000	37502500	1.179
chr1	37720000	37722500	1.695
chr1	37732000	37733500	1.06
chr1	37780000	37782500	1.088
chr1	37783000	37784500	0.935
chr1	37828000	37829500	1.162
chr1	37875000	37877500	0.964
chr1	38021000	38022500	0.878
chr1	38229000	38230500	1.035
chr1	38231000	38233500	1.408
chr1	38649000	38650500	0.828
chr1	38709000	38711500	1.086
chr1	38735000	38736500	0.826
chr1	38836000	38837500	0.904
chr1	38974000	38975500	1.183
chr1	39023000	39025500	1.309
chr1	39043000	39045500	1.077
chr1	39074000	39075500	0.83
chr1	39077000	39078500	0.999
chr1	39079000	39080500	0.996
chr1	39192000	39193500	0.897
chr1	39195000	39196500	0.846
chr1	39248000	39250500	1.122
chr1	39254000	39255500	0.893
chr1	39269000	39271500	1.502
chr1	39283000	39284500	0.885
chr1	39455000	39456500	0.887
chr1	39571000	39572500	0.9
chr1	39636000	39637500	0.887
chr1	40136000	40137500	1.176
chr1	40388000	40389500	0.866
chr1	41119000	41121500	1.592
chr1	41129000	41130500	0.973
chr1	41825000	41826500	0.854
chr1	41831000	41833500	1.238
chr1	41837000	41838500	0.964
chr1	41864000	41865500	0.949
chr1	41869000	41871500	1.611
chr1	42385000	42386500	0.871
chr1	42802000	42803500	0.895
chr1	42883000	42884500	0.845
chr1	43206000	43207500	1.046
chr1	43471000	43472500	1.003
chr1	43474000	43475500	1.088
chr1	44231000	44233500	1.152
chr1	44302000	44303500	0.952
chr1	44434000	44435500	1.201
chr1	44555000	44556500	0.909
chr1	44821000	44822500	0.941
chr1	44882000	44884500	1.081
chr1	44886000	44887500	1.014
chr1	44967000	44968500	0.825
chr1	44972000	44974500	1.161
chr1	44977000	44979500	1.247
chr1	45008000	45009500	0.972
chr1	45069000	45070500	0.848
chr1	45264000	45265500	0.822
chr1	45787000	45788500	0.878
chr1	45791000	45792500	0.946
chr1	46927000	46929500	1.407
chr1	46931000	46933500	1.859
chr1	46950000	46951500	0.983
chr1	46982000	46984500	1.211
chr1	47185000	47186500	0.89
chr1	47973000	47975500	1.417
chr1	47998000	48000500	1.19
chr1	49076000	49077500	1.026
chr1	49084000	49086500	1.689
chr1	49357000	49358500	0.983
chr1	49516000	49518500	1.194
chr1	50514000	50515500	1.597
chr1	50570000	50571500	1.084
chr1	50573000	50574500	1.202
chr1	50576000	50577500	1.474
chr1	50622000	50624500	1.272
chr1	50717000	50718500	1.747
chr1	50733000	50734500	1.169
chr1	50741000	50742500	1.101
chr1	50744000	50745500	0.922
chr1	50833000	50835500	1.114
chr1	51076000	51077500	1.08
chr1	51098000	51100500	1.066
chr1	51165000	51167500	1.419
chr1	51437000	51438500	1.022
chr1	51441000	51445500	2.157
chr1	52309000	52310500	0.845
chr1	52834000	52835500	1.209
chr1	53168000	53170500	1.345
chr1	53585000	53586500	0.995
chr1	53836000	53838500	1.202
chr1	53882000	53883500	0.836
chr1	53895000	53897500	1.293
chr1	53928000	53929500	0.886
chr1	53967000	53968500	0.919
chr1	54775000	54776500	1.199
chr1	54815000	54816500	0.997
chr1	54873000	54874500	0.947
chr1	54940000	54941500	1.202
chr1	54954000	54955500	0.904
chr1	56452000	56453500	0.907
chr1	56840000	56841500	0.997
chr1	56842000	56843500	0.834
chr1	56856000	56857500	0.908
chr1	56902000	56903500	1.064
chr1	56919000	56920500	1.143
chr1	57015000	57017500	1.32
chr1	57578000	57579500	0.843
chr1	57628000	57629500	0.841
chr1	57670000	57672500	1.032
chr1	57680000	57682500	1.24
chr1	58061000	58062500	0.816
chr1	58065000	58067500	1.175
chr1	58089000	58090500	0.944
chr1	58471000	58473500	1.268
chr1	58496000	58498500	1.405
chr1	58506000	58508500	1.028
chr1	58714000	58715500	0.884
chr1	59335000	59337500	0.954
chr1	59702000	59704500	0.988
chr1	60129000	60130500	0.829
chr1	60279000	60280500	2.009
chr1	61333000	61334500	1.146
chr1	61352000	61353500	1.619
chr1	61359000	61360500	0.976
chr1	61361000	61362500	0.916
chr1	61368000	61369500	0.873
chr1	61407000	61408500	0.901
chr1	61471000	61473500	1.688
chr1	61518000	61519500	0.974
chr1	61546000	61547500	1.056
chr1	62478000	62479500	0.994
chr1	62487000	62488500	0.901
chr1	62510000	62511500	0.85
chr1	62524000	62525500	1.062
chr1	62646000	62648500	0.888
chr1	62706000	62708500	1.061
chr1	62744000	62745500	1.477
chr1	62751000	62752500	0.931
chr1	62753000	62754500	0.928
chr1	62776000	62778500	1.285
chr1	62783000	62784500	1.036
chr1	62793000	62794500	0.816
chr1	62866000	62867500	1.154
chr1	63665000	63666500	1.32
chr1	63783000	63784500	1.078
chr1	63794000	63797500	1.341
chr1	64195000	64196500	1.139
chr1	64238000	64239500	0.955
chr1	64282000	64284500	1.048
chr1	64300000	64302500	0.996
chr1	64512000	64513500	1.057
chr1	64747000	64749500	0.992
chr1	64937000	64940500	1.955
chr1	64959000	64960500	1.509
chr1	64970000	64971500	1.603
chr1	65061000	65062500	0.823
chr1	65209000	65210500	0.93
chr1	65212000	65213500	1.154
chr1	65534000	65535500	0.878
chr1	65615000	65616500	1.451
chr1	65631000	65632500	0.965
chr1	65721000	65722500	1.309
chr1	65731000	65733500	1.61
chr1	65743000	65744500	1.489
chr1	65776000	65777500	1.421
chr1	66946000	66947500	0.988
chr1	67520000	67521500	1.027
chr1	67563000	67564500	0.859
chr1	67928000	67929500	0.893
chr1	68002000	68003500	0.867
chr1	68070000	68071500	1.041
chr1	68300000	68301500	0.864
chr1	68741000	68742500	0.99
chr1	69443000	69444500	0.865
chr1	70032000	70033500	1.239
chr1	70035000	70036500	1.369
chr1	71927000	71928500	0.852
chr1	73102000	73103500	1.338
chr1	73380000	73381500	0.888
chr1	73530000	73532500	1.419
chr1	74971000	74974500	1.334
chr1	74987000	74991500	1.151
chr1	75103000	75104500	0.836
chr1	75549000	75551500	1.128
chr1	76079000	76081500	1.292
chr1	76095000	76096500	1.272
chr1	76518000	76520500	1.419
chr1	76620000	76621500	0.907
chr1	76966000	76968500	1.045
chr1	77048000	77049500	0.908
chr1	77230000	77232500	1.456
chr1	77330000	77331500	0.926
chr1	77484000	77485500	1.075
chr1	79727000	79729500	0.883
chr1	80922000	80923500	0.873
chr1	80975000	80976500	0.951
chr1	80999000	81000500	1.183
chr1	81702000	81705500	1.425
chr1	81814000	81816500	1.899
chr1	81895000	81898500	1.195
chr1	81944000	81945500	0.838
chr1	82267000	82268500	0.908
chr1	82270000	82271500	1.369
chr1	82385000	82387500	1.259
chr1	84157540	84161040	2.353
chr1	84435540	84437040	0.962
chr1	84534540	84536040	1.034
chr1	85180540	85182040	1.037
chr1	85514540	85516040	0.967
chr1	85661540	85663040	1.131
chr1	85667540	85669040	1.098
chr1	86743540	86745040	0.955
chr1	87398540	87400040	0.851
chr1	87739540	87742040	1.152
chr1	87792540	87794040	0.878
chr1	87795540	87797040	0.837
chr1	87893540	87895040	1.176
chr1	88207540	88209040	1.169
chr1	88927540	88930040	1.531
chr1	89147540	89149040	0.903
chr1	89988540	89990040	0.925
chr1	90031540	90033040	1.044
chr1	90041540	90043040	1.323
chr1	90302540	90304040	0.85
chr1	90663540	90665040	0.826
chr1	91023540	91025040	0.974
chr1	91171540	91174040	1.151
chr1	91175540	91177040	0.82
chr1	91178540	91180040	0.953
chr1	91183540	91186040	1.607
chr1	91193540	91196040	1.022
chr1	91196540	91198040	0.976
chr1	91273540	91276040	1.119
chr1	91557540	91559040	0.995
chr1	91565540	91567040	0.93
chr1	91603540	91606040	1.221
chr1	91870540	91872040	0.896
chr1	91892540	91894040	1.078
chr1	92256540	92258040	0.875
chr1	93465540	93467040	1.225
chr1	93911540	93913040	1.034
chr1	95153540	95155040	1.161
chr1	95538540	95540040	1.011
chr1	95583540	95585040	1.286
chr1	95872540	95875040	1.882
chr1	96724540	96726040	1.254
chr1	97638540	97641040	1.054
chr1	98584540	98587040	1.252
chr1	98669540	98672040	1.034
chr1	98923540	98925040	1.277
chr1	99128540	99130040	0.869
chr1	99730540	99732040	1.023
chr1	99830540	99832040	0.842
chr1	100222540	100224040	0.914
chr1	100231540	100233040	0.841
chr1	100596540	100598040	1.518
chr1	100715540	100717040	1.567
chr1	100827540	100830040	0.979
chr1	101533540	101535040	0.926
chr1	101593540	101595040	0.874
chr1	101603540	101606040	0.902
chr1	102118540	102121040	1.052
chr1	102371540	102374040	1.01
chr1	102460540	102462040	0.991
chr1	103240540	103242040	2.02
chr1	103575540	103577040	1.021
chr1	104330540	104332040	1.068
chr1	107288540	107290040	0.908
chr1	107723540	107725040	1.038
chr1	107737540	107739040	0.833
chr1	107900540	107902040	0.974
chr1	107974540	107976040	0.934
chr1	108222540	108224040	0.944
chr1	108336540	108338040	1.101
chr1	108478540	108480040	0.984
chr1	108508540	108510040	1.225
chr1	108593540	108595040	0.817
chr1	109420540	109422040	1.215
chr1	109490540	109492040	0.894
chr1	109826540	109828040	1.152
chr1	109924540	109927040	0.934
chr1	110549540	110551040	0.836
chr1	110693540	110695040	0.889
chr1	110879540	110881040	0.83
chr1	111906540	111908040	0.83
chr1	112407540	112409040	0.919
chr1	112437540	112439040	1.105
chr1	112446540	112448040	0.89
chr1	112490540	112492040	1.057
chr1	113049540	113051040	0.835
chr1	113359540	113361040	1.488
chr1	113448540	113450040	0.816
chr1	113581540	113584040	1.063
chr1	113741540	113744040	1.173
chr1	113797540	113800040	1.351
chr1	114352540	114354040	0.875
chr1	114618540	114620040	0.99
chr1	114887540	114889040	0.847
chr1	114895540	114897040	0.887
chr1	115210540	115212040	0.987
chr1	115444540	115446040	1.012
chr1	116218540	116220040	0.83
chr1	116888540	116890040	0.822
chr1	117137540	117139040	0.886
chr1	117184540	117186040	1.068
chr1	117238540	117241040	1.351
chr1	117367540	117370040	1.076
chr1	117394540	117396040	0.866
chr1	117450540	117452040	1.622
chr1	117482540	117484040	0.88
chr1	117716540	117718040	0.902
chr1	117721540	117723040	0.836
chr1	117911540	117913040	0.937
chr1	118300540	118302040	0.865
chr1	121259540	121263040	1.63
chr1	143742540	143744040	1.045
chr1	145395540	145397040	0.844
chr1	145399540	145401040	1.113
chr1	145468540	145470040	0.991
chr1	145547540	145549040	1.034
chr1	146543540	146545040	1.011
chr1	146555540	146557040	0.851
chr1	146641540	146643040	1.029
chr1	146807540	146809040	1.084
chr1	146976540	146978040	0.861
chr1	147005540	147007040	0.882
chr1	147038540	147041040	1.537
chr1	147071540	147073040	1.009
chr1	147308540	147310040	0.817
chr1	147736540	147738040	1.206
chr1	147780540	147782040	1.465
chr1	147825540	147827040	0.826
chr1	148531540	148533040	0.842
chr1	148848540	148850040	0.839
chr1	148854540	148857040	1.725
chr1	148900540	148903040	1.279
chr1	148948540	148950040	0.992
chr1	149684540	149686040	1.303
chr1	149710540	149713040	1.234
chr1	149887540	149889040	1.15
chr1	149909540	149912040	0.978
chr1	150227540	150229040	0.834
chr1	150264540	150266040	1.047
chr1	150337540	150339040	0.861
chr1	151447540	151449040	1.064
chr1	151481540	151483040	1.042
chr1	151689540	151691040	2.219
chr1	151794540	151796040	0.854
chr1	153893540	153895040	0.855
chr1	153895540	153897040	0.819
chr1	153936540	153938040	1.26
chr1	154538540	154540040	1.185
chr1	154581540	154583040	1.052
chr1	154731540	154734040	1.325
chr1	154780540	154782040	0.88
chr1	154785540	154787040	0.973
chr1	154821540	154823040	1.141
chr1	154827540	154829040	0.886
chr1	155052540	155055040	1.432
chr1	155101540	155103040	1.138
chr1	155468540	155471040	1.87
chr1	156053540	156055040	0.95
chr1	156076540	156078040	0.869
chr1	156390540	156393040	1.106
chr1	156405540	156408040	0.997
chr1	157015540	157018040	0.937
chr1	158073540	158075040	0.933
chr1	158146540	158149040	1.135
chr1	159110540	159113040	1.52
chr1	159142540	159144040	1.576
chr1	159157540	159159040	1.525
chr1	159792540	159794040	1.129
chr1	159915540	159917040	1.184
chr1	160137540	160141040	1.453
chr1	160343540	160345040	1.049
chr1	160368540	160370040	1.727
chr1	160941540	160943040	0.864
chr1	160950540	160953040	1.201
chr1	161102540	161104040	0.941
chr1	161389540	161392040	0.838
chr1	161397540	161399040	1.062
chr1	161409540	161411040	0.94
chr1	161442540	161444040	1.217
chr1	161498540	161502040	1.323
chr1	161508540	161510040	0.884
chr1	161580540	161583040	1.496
chr1	161590540	161592040	0.983
chr1	162032540	162034040	0.849
chr1	162040540	162043040	1.498
chr1	162049540	162052040	1.039
chr1	162060540	162063040	1.462
chr1	162086540	162088040	1.006
chr1	162097540	162099040	0.917
chr1	162113540	162118040	1.228
chr1	162136540	162139040	1.222
chr1	162144540	162146040	0.844
chr1	162176540	162178040	1.059
chr1	162184540	162187040	1.066
chr1	162188540	162190040	0.842
chr1	162199540	162201040	0.992
chr1	162217540	162220040	2.138
chr1	162223540	162226040	1.342
chr1	162359540	162361040	0.92
chr1	162633540	162635040	0.971
chr1	162665540	162667040	0.836
chr1	162791540	162794040	1.275
chr1	163368540	163371040	1.029
chr1	163395540	163398040	1.066
chr1	163531540	163533040	0.956
chr1	163534540	163536040	1.491
chr1	164289540	164292040	1.301
chr1	164391540	164393040	1.079
chr1	164530540	164532040	1.125
chr1	164557540	164559040	1.008
chr1	164603540	164605040	1.077
chr1	164658540	164660040	0.943
chr1	164680540	164682040	1.111
chr1	165021540	165023040	0.963
chr1	165131540	165133040	1.19
chr1	165196540	165199040	1.083
chr1	165203540	165206040	2.471
chr1	165319540	165322040	1.538
chr1	165322540	165324040	0.996
chr1	165412540	165414040	1.294
chr1	165414540	165416040	1.056
chr1	165797540	165799040	0.832
chr1	165911540	165914040	0.955
chr1	166001540	166003040	0.846
chr1	166136540	166138040	1.041
chr1	166241080	166243580	1.259
chr1	166319080	166320580	0.945
chr1	166352080	166353580	0.962
chr1	166918080	166920580	1.464
chr1	167036080	167037580	0.986
chr1	167074080	167076580	0.982
chr1	167090080	167091580	0.978
chr1	167104080	167109580	1.854
chr1	167117080	167118580	1.703
chr1	167127080	167128580	0.92
chr1	167131080	167133580	1.391
chr1	167134080	167136580	1.564
chr1	167142080	167144580	1.476
chr1	167165080	167166580	0.938
chr1	167174080	167176580	1.186
chr1	167188080	167189580	1.034
chr1	167192080	167193580	1.053
chr1	167398080	167399580	0.898
chr1	167425080	167426580	0.826
chr1	167436080	167437580	0.918
chr1	167458080	167460580	1.456
chr1	167523080	167524580	0.93
chr1	167586080	167587580	1.013
chr1	167681080	167682580	0.825
chr1	167684080	167686580	1.003
chr1	167692080	167693580	1.261
chr1	167907080	167908580	0.986
chr1	168355080	168357580	1.765
chr1	168377080	168378580	0.827
chr1	168408080	168409580	0.92
chr1	168434080	168435580	0.904
chr1	168577080	168578580	0.84
chr1	168677080	168679580	0.891
chr1	169860080	169861580	0.962
chr1	170554080	170555580	0.886
chr1	170560080	170561580	1.081
chr1	170638080	170639580	0.919
chr1	170986080	170987580	0.901
chr1	171001080	171003580	0.933
chr1	171188080	171190580	1.202
chr1	171372080	171373580	0.901
chr1	171400080	171402580	1.221
chr1	171811080	171812580	0.894
chr1	171867080	171869580	0.975
chr1	171878080	171881580	1.247
chr1	171936080	171937580	0.901
chr1	172329080	172330580	0.966
chr1	172386080	172387580	0.9
chr1	172506080	172508580	1.617
chr1	173022080	173023580	0.927
chr1	174840080	174841580	1.253
chr1	175005080	175006580	0.841
chr1	175040080	175041580	1.174
chr1	175817080	175818580	0.848
chr1	175833080	175836580	1.521
chr1	175904080	175905580	0.818
chr1	176194080	176195580	0.996
chr1	176665080	176666580	0.946
chr1	176686080	176687580	1.056
chr1	176965080	176966580	1.095
chr1	177012080	177014580	1.47
chr1	177151080	177152580	0.958
chr1	177723080	177724580	0.832
chr1	177766080	177767580	0.89
chr1	178696080	178697580	0.887
chr1	178897080	178899580	1.408
chr1	179554080	179556580	1.417
chr1	179713080	179715580	1.613
chr1	179756080	179758580	1.93
chr1	179763080	179765580	1.383
chr1	179847080	179848580	0.818
chr1	180197080	180198580	1.17
chr1	180203080	180204580	0.867
chr1	180205080	180206580	0.876
chr1	180208080	180209580	0.898
chr1	180322080	180324580	1.538
chr1	180393080	180395580	1.27
chr1	180812080	180813580	0.922
chr1	180891080	180893580	1.552
chr1	180990080	180991580	0.827
chr1	180992080	180993580	0.994
chr1	181068080	181069580	0.975
chr1	181158080	181159580	0.932
chr1	181220080	181221580	0.982
chr1	181451080	181452580	1.068
chr1	181454080	181456580	1.511
chr1	181887080	181889580	0.988
chr1	181905080	181907580	1.231
chr1	181955080	181956580	0.868
chr1	181997080	181998580	1.2
chr1	182069080	182071580	2.24
chr1	182083080	182084580	1.011
chr1	182198080	182200580	0.828
chr1	182205080	182206580	0.973
chr1	182248080	182249580	1.15
chr1	182631080	182632580	0.848
chr1	182653080	182654580	0.854
chr1	182668080	182670580	1.53
chr1	182671080	182672580	0.844
chr1	182757080	182758580	1.066
chr1	182759080	182760580	1.045
chr1	182879080	182880580	0.831
chr1	182910080	182911580	0.821
chr1	183372080	183373580	1.483
chr1	183385080	183386580	1.952
chr1	184021080	184022580	1.37
chr1	184187080	184188580	1.064
chr1	184239080	184240580	1.059
chr1	184354080	184355580	1.344
chr1	184458080	184460580	1.244
chr1	184466080	184468580	1.224
chr1	184473080	184474580	1.575
chr1	184489080	184490580	1.024
chr1	184543080	184544580	1.401
chr1	184638080	184639580	1.117
chr1	185015080	185017580	1.229
chr1	185042080	185043580	0.932
chr1	185138080	185139580	0.961
chr1	185283080	185284580	1.163
chr1	185311080	185312580	0.886
chr1	187358080	187359580	0.872
chr1	187594080	187595580	1.279
chr1	189939080	189940580	0.899
chr1	191576080	191577580	0.97
chr1	191726080	191727580	1.14
chr1	191782080	191783580	0.95
chr1	192856080	192857580	1.023
chr1	193082080	193083580	0.838
chr1	193820080	193821580	1.003
chr1	196002080	196004580	1.1
chr1	196075080	196076580	0.988
chr1	196271080	196272580	0.958
chr1	196484080	196486580	0.945
chr1	196527080	196528580	1.06
chr1	196578080	196579580	1.056
chr1	196619080	196620580	1.048
chr1	196865080	196866580	1.518
chr1	197632080	197633580	1.204
chr1	197644080	197645580	0.876
chr1	197745080	197746580	1.176
chr1	197783080	197784580	0.887
chr1	197872080	197873580	1.005
chr1	197883080	197884580	1.09
chr1	197891080	197892580	1.053
chr1	198499080	198501580	1.193
chr1	198647080	198648580	0.96
chr1	198669080	198670580	0.859
chr1	198782080	198784580	1.033
chr1	198845080	198846580	0.853
chr1	199124080	199125580	0.833
chr1	199290080	199292580	0.999
chr1	199657080	199658580	1.031
chr1	199716080	199718580	1.67
chr1	200049080	200052580	1.899
chr1	200706080	200708580	1.168
chr1	200710080	200711580	1.101
chr1	200861080	200862580	0.973
chr1	200886080	200887580	0.896
chr1	200983080	200984580	1.116
chr1	201242080	201243580	0.817
chr1	201560080	201561580	0.849
chr1	201923080	201924580	1.095
chr1	202173080	202174580	1.625
chr1	202216080	202218580	1.087
chr1	202239080	202241580	1.021
chr1	202606080	202608580	1.11
chr1	202613080	202614580	1.732
chr1	202649080	202650580	1.079
chr1	202774080	202775580	1.219
chr1	202804080	202805580	0.849
chr1	202856080	202857580	1.256
chr1	203258080	203261580	1.443
chr1	203293080	203295580	1.157
chr1	203486080	203489580	1.35
chr1	203953080	203955580	1.7
chr1	204033080	204034580	0.898
chr1	204053080	204054580	1.165
chr1	204077080	204078580	1.382
chr1	204252080	204254580	1.001
chr1	204256080	204259580	1.303
chr1	204319080	204321580	1.084
chr1	204474080	204478580	1.513
chr1	204553080	204554580	1.353
chr1	204557080	204558580	0.85
chr1	204606080	204607580	1.028
chr1	204616080	204617580	0.85
chr1	204620080	204621580	1.183
chr1	204655080	204656580	0.925
chr1	204679080	204681580	1.167
chr1	204683080	204685580	1.316
chr1	204700080	204701580	0.896
chr1	204892080	204894580	1.923
chr1	204972080	204973580	1.144
chr1	205319080	205320580	0.909
chr1	205328080	205330580	1.422
chr1	205411080	205412580	0.88
chr1	205420080	205422580	1.403
chr1	205449080	205450580	0.885
chr1	205451080	205452580	0.924
chr1	205464080	205466580	1.061
chr1	205599080	205600580	1.042
chr1	205720080	205721580	1.608
chr1	205742080	205743580	1.167
chr1	206298080	206299580	0.825
chr1	207628080	207629580	1.098
chr1	207926080	207927580	1.018
chr1	208443080	208445580	1.342
chr1	208547080	208548580	0.916
chr1	208709080	208710580	0.822
chr1	208954080	208955580	0.835
chr1	209237080	209238580	0.841
chr1	209323080	209324580	1.063
chr1	209329080	209331580	1.842
chr1	209372080	209374580	1.126
chr1	209499080	209500580	1.275
chr1	209606080	209607580	0.822
chr1	209729080	209730580	0.891
chr1	210036080	210037580	0.818
chr1	210112080	210113580	0.987
chr1	210423080	210425580	1.143
chr1	210445080	210446580	0.984
chr1	210503080	210504580	0.841
chr1	210531080	210532580	0.952
chr1	210542080	210543580	0.939
chr1	210709080	210710580	1.403
chr1	210715080	210716580	0.867
chr1	210837080	210838580	1.086
chr1	210900080	210901580	0.902
chr1	210907080	210908580	0.897
chr1	210928080	210929580	1.025
chr1	211091080	211092580	0.88
chr1	211421080	211422580	0.85
chr1	211431080	211432580	0.955
chr1	211573080	211574580	1.031
chr1	211662080	211663580	0.858
chr1	211817080	211818580	0.934
chr1	211926080	211927580	0.939
chr1	212207080	212208580	0.946
chr1	212785080	212786580	0.984
chr1	213087080	213088580	0.924
chr1	213106080	213107580	0.884
chr1	213112080	213113580	0.83
chr1	213122080	213123580	0.87
chr1	213562080	213563580	1.028
chr1	213572080	213574580	1.028
chr1	214154080	214158580	2.436
chr1	214162080	214164580	1.711
chr1	214202080	214205580	1.184
chr1	214308080	214310580	1.366
chr1	214316080	214317580	0.873
chr1	214327080	214329580	1.368
chr1	214359080	214362580	2.297
chr1	214365080	214367580	1.648
chr1	214381080	214382580	0.872
chr1	214593080	214594580	0.821
chr1	214680080	214681580	0.961
chr1	214777080	214778580	1.056
chr1	215068080	215069580	1.093
chr1	215149080	215150580	0.863
chr1	215257080	215258580	0.887
chr1	215739080	215740580	0.942
chr1	216227080	216229580	1.083
chr1	216355080	216357580	1.489
chr1	216561080	216562580	0.851
chr1	216704080	216705580	0.973
chr1	216728080	216729580	0.927
chr1	216772080	216773580	0.995
chr1	216775080	216776580	1.037
chr1	216799080	216800580	0.972
chr1	216859080	216861580	1.043
chr1	216895080	216896580	1.212
chr1	216897080	216898580	1.717
chr1	216913080	216914580	0.97
chr1	216993080	216994580	0.874
chr1	217099080	217100580	0.879
chr1	217110080	217111580	1.018
chr1	217118080	217119580	1.034
chr1	217261080	217262580	0.862
chr1	217263080	217264580	1.785
chr1	217307080	217310580	1.489
chr1	217505080	217506580	0.952
chr1	217516080	217517580	1.034
chr1	217608080	217609580	0.827
chr1	218207080	218209580	1.015
chr1	218297080	218298580	1.255
chr1	218329080	218330580	0.818
chr1	218337080	218340580	1.696
chr1	218457080	218458580	1.135
chr1	218667080	218669580	1.779
chr1	219131080	219132580	0.857
chr1	219750080	219751580	1.047
chr1	220510080	220511580	1.224
chr1	220536080	220537580	1.153
chr1	220582080	220583580	1.132
chr1	220688080	220689580	0.861
chr1	220864080	220865580	0.964
chr1	221061080	221062580	0.961
chr1	221068080	221070580	1.27
chr1	221466080	221467580	0.862
chr1	221475080	221477580	1.159
chr1	221881080	221882580	0.834
chr1	221888080	221889580	0.972
chr1	221917080	221918580	0.915
chr1	222191080	222192580	0.947
chr1	222637080	222638580	0.989
chr1	222816080	222817580	0.934
chr1	222998080	222999580	1.096
chr1	223492080	223493580	0.84
chr1	223535080	223536580	1.026
chr1	223839080	223841580	1.227
chr1	224031080	224032580	0.988
chr1	224401080	224402580	0.955
chr1	224527080	224529580	1.501
chr1	224779080	224780580	0.901
chr1	224795080	224796580	0.84
chr1	224806080	224807580	0.994
chr1	225613080	225614580	0.992
chr1	225617080	225618580	1.193
chr1	225650080	225652580	1.359
chr1	225653080	225654580	1.023
chr1	225795080	225796580	1.625
chr1	225815080	225816580	0.894
chr1	225864080	225866580	0.97
chr1	225907080	225908580	0.997
chr1	225957080	225958580	1.292
chr1	226187080	226188580	1.238
chr1	226287080	226288580	1.422
chr1	226397080	226398580	0.941
chr1	226520080	226522580	1.23
chr1	226738080	226739580	1.071
chr1	226867080	226868580	0.938
chr1	227507080	227508580	1.08
chr1	227624080	227626580	1.008
chr1	228195080	228196580	0.937
chr1	228653080	228654580	1.113
chr1	228784080	228785580	1.546
chr1	229274080	229276580	1.294
chr1	229283080	229285580	1.961
chr1	229516080	229517580	0.824
chr1	230029080	230030580	0.902
chr1	230266080	230267580	0.979
chr1	230453080	230454580	0.977
chr1	230511080	230512580	0.991
chr1	230517080	230519580	1.17
chr1	230557080	230560580	1.376
chr1	230562080	230564580	1.296
chr1	230886080	230888580	1.594
chr1	231174080	231175580	1.146
chr1	231176080	231177580	0.836
chr1	231296080	231297580	1.44
chr1	231375080	231376580	0.932
chr1	231513080	231514580	0.968
chr1	231992080	231993580	0.816
chr1	232279080	232280580	0.951
chr1	232361080	232364580	1.238
chr1	232416080	232418580	1.034
chr1	232589080	232591580	1.159
chr1	232673080	232674580	1.031
chr1	232683080	232685580	1.0
chr1	232686080	232687580	0.861
chr1	232691080	232693580	1.05
chr1	232729080	232730580	0.897
chr1	232758080	232759580	0.944
chr1	232766080	232767580	0.888
chr1	232979080	232980580	0.849
chr1	233036080	233037580	1.197
chr1	233502080	233503580	1.022
chr1	233658080	233659580	0.838
chr1	233723080	233725580	1.859
chr1	234039080	234040580	1.904
chr1	234053080	234054580	0.871
chr1	234255080	234256580	0.832
chr1	234362080	234363580	1.168
chr1	234365080	234366580	0.952
chr1	234491080	234492580	0.938
chr1	234658080	234659580	0.877
chr1	234873080	234874580	1.254
chr1	234896080	234897580	0.84
chr1	235253080	235254580	0.83
chr1	235809080	235812580	1.948
chr1	235836080	235837580	1.001
chr1	236095080	236096580	1.069
chr1	236307080	236308580	0.826
chr1	236559080	236560580	1.081
chr1	236634080	236637580	1.339
chr1	236848080	236849580	0.897
chr1	236957080	236958580	0.865
chr1	237206080	237209580	1.838
chr1	237963080	237964580	0.953
chr1	238027080	238028580	1.461
chr1	238064080	238065580	1.025
chr1	238340080	238342580	1.116
chr1	238418080	238419580	0.876
chr1	238543080	238544580	1.097
chr1	238602080	238603580	1.059
chr1	238621080	238623580	1.266
chr1	239216080	239217580	1.124
chr1	239287080	239290580	1.341
chr1	239376080	239377580	0.885
chr1	239524080	239525580	0.947
chr1	239548080	239549580	1.777
chr1	239551080	239552580	1.636
chr1	239969080	239971580	1.113
chr1	239972080	239975580	1.722
chr1	239978080	239979580	0.971
chr1	240160080	240161580	1.101
chr1	240257080	240258580	1.048
chr1	240302080	240303580	0.884
chr1	240739080	240740580	0.85
chr1	240773080	240774580	1.009
chr1	241050080	241052580	1.104
chr1	241777080	241778580	0.894
chr1	241911080	241912580	0.971
chr1	242097080	242098580	1.051
chr1	242135080	242136580	0.895
chr1	242151080	242152580	0.942
chr1	242248080	242250580	1.143
chr1	242309080	242311580	1.954
chr1	242348080	242349580	0.944
chr1	242375080	242376580	1.097
chr1	242610080	242612580	1.257
chr1	242685080	242686580	1.263
chr1	242688080	242689580	1.287
chr1	242990080	242993580	1.349
chr1	243052080	243054580	1.189
chr1	243584080	243586580	1.21
chr1	243603080	243604580	0.957
chr1	243633080	243634580	0.847
chr1	243877080	243878580	0.921
chr1	244011080	244012580	1.025
chr1	244014080	244015580	1.365
chr1	244018080	244020580	1.108
chr1	244131080	244133580	1.3
chr1	244213080	244214580	0.937
chr1	244215080	244216580	1.72
chr1	244394080	244396580	1.556
chr1	244623080	244624580	1.034
chr1	245037080	245039580	1.137
chr1	245081080	245083580	1.109
chr1	245131080	245132580	1.006
chr1	245134080	245135580	1.199
chr1	245181080	245182580	1.041
chr1	245499080	245500580	0.979
chr1	245507080	245508580	1.009
chr1	245567080	245569580	1.581
chr1	245675080	245676580	0.975
chr1	245973080	245974580	1.001
chr1	246229080	246230580	0.816
chr1	246961080	246962580	0.915
chr1	247095080	247096580	0.904
chr1	247268080	247269580	0.883
chr1	247372080	247373580	1.125
chr1	247540080	247541580	1.04
chr1	247810080	247812580	1.386
chr10	668000	669500	0.927
chr10	670000	672500	1.075
chr10	1334000	1337500	2.016
chr10	1351000	1353500	1.207
chr10	1462000	1464500	1.676
chr10	1650000	1652500	1.085
chr10	1685000	1686500	0.826
chr10	1757000	1759500	1.384
chr10	1780000	1781500	0.845
chr10	2153000	2154500	0.917
chr10	2322000	2323500	1.128
chr10	2519000	2520500	0.998
chr10	2652000	2654500	1.359
chr10	2661000	2663500	0.939
chr10	3006000	3007500	1.347
chr10	5618000	5620500	1.062
chr10	5706000	5707500	0.919
chr10	5733000	5735500	1.12
chr10	6389000	6391500	1.383
chr10	6623000	6624500	1.224
chr10	6934000	6935500	0.914
chr10	7454000	7455500	0.879
chr10	7475000	7476500	1.609
chr10	7486000	7487500	0.825
chr10	7517000	7518500	1.727
chr10	7526000	7527500	1.143
chr10	7707000	7708500	1.338
chr10	7831000	7832500	0.901
chr10	8076000	8078500	1.375
chr10	8086000	8089500	1.281
chr10	8102000	8103500	0.89
chr10	8344000	8345500	0.955
chr10	8373000	8375500	1.484
chr10	9586000	9588500	1.01
chr10	10336000	10338500	1.102
chr10	10403000	10404500	1.182
chr10	11048000	11049500	1.173
chr10	11057000	11058500	1.008
chr10	11064000	11065500	0.982
chr10	11379000	11380500	0.897
chr10	11939000	11941500	1.086
chr10	12524000	12525500	0.974
chr10	12670000	12672500	1.072
chr10	12684000	12685500	0.862
chr10	13204000	13205500	1.002
chr10	13388000	13389500	0.974
chr10	13391000	13393500	1.061
chr10	13432000	13433500	0.925
chr10	13865000	13866500	1.154
chr10	14130000	14132500	1.127
chr10	14216000	14217500	1.146
chr10	14466000	14467500	0.849
chr10	14470000	14472500	1.429
chr10	14666000	14668500	0.858
chr10	16284000	16286500	0.901
chr10	16608000	16609500	1.046
chr10	16908000	16910500	1.09
chr10	17241000	17242500	0.85
chr10	17494000	17495500	0.919
chr10	18688000	18689500	1.343
chr10	19408000	19409500	1.079
chr10	20057000	20058500	1.252
chr10	20103000	20104500	1.357
chr10	20107000	20108500	1.163
chr10	20253000	20255500	1.159
chr10	20564000	20566500	1.311
chr10	20743000	20744500	0.915
chr10	20903000	20905500	1.3
chr10	21242000	21245500	1.358
chr10	21359000	21360500	1.684
chr10	21464000	21465500	1.021
chr10	21570000	21572500	1.351
chr10	21581000	21583500	0.943
chr10	21761000	21762500	0.885
chr10	21815000	21819500	1.769
chr10	22040000	22041500	1.039
chr10	22096000	22097500	2.012
chr10	22263000	22267500	1.414
chr10	22518000	22520500	0.857
chr10	22539000	22540500	0.87
chr10	22611000	22613500	1.352
chr10	22625000	22627500	1.723
chr10	22628000	22629500	1.039
chr10	22635000	22636500	0.91
chr10	22743000	22744500	1.006
chr10	22764000	22766500	1.135
chr10	23267000	23268500	1.062
chr10	23344000	23346500	0.986
chr10	23460000	23463500	1.654
chr10	23479000	23480500	1.027
chr10	23569000	23570500	0.901
chr10	24114000	24115500	0.953
chr10	24527000	24528500	1.576
chr10	24646000	24647500	1.325
chr10	25009000	25010500	0.875
chr10	25413000	25415500	0.838
chr10	25462000	25463500	1.281
chr10	25466000	25467500	0.928
chr10	25781000	25782500	1.229
chr10	25797000	25798500	0.835
chr10	25836000	25837500	0.886
chr10	26055000	26057500	1.42
chr10	26264000	26265500	1.019
chr10	26502000	26504500	1.374
chr10	26910000	26912500	1.274
chr10	27548000	27549500	0.969
chr10	28146000	28147500	0.87
chr10	28200000	28201500	1.229
chr10	28581000	28583500	0.944
chr10	28592000	28593500	0.837
chr10	28964000	28965500	1.396
chr10	29099000	29100500	0.828
chr10	29165000	29166500	1.1
chr10	29228000	29229500	1.045
chr10	29492000	29493500	0.916
chr10	29543000	29544500	0.841
chr10	29669000	29670500	1.136
chr10	29976000	29978500	1.502
chr10	30017000	30018500	0.867
chr10	30128000	30129500	1.016
chr10	30841000	30842500	1.407
chr10	30885000	30887500	1.32
chr10	30994000	30995500	0.835
chr10	31073000	31074500	0.822
chr10	31891000	31892500	0.942
chr10	31966000	31967500	1.145
chr10	32637000	32638500	1.008
chr10	32665000	32666500	0.858
chr10	32668000	32669500	1.086
chr10	33329000	33332500	1.03
chr10	33854000	33856500	1.085
chr10	34079000	34080500	0.924
chr10	34151000	34152500	0.91
chr10	34467000	34468500	1.16
chr10	34472000	34473500	1.219
chr10	34701000	34703500	1.049
chr10	35029000	35030500	0.95
chr10	35055000	35056500	1.11
chr10	35194000	35195500	0.848
chr10	35207000	35208500	1.252
chr10	36711000	36712500	0.988
chr10	43777000	43779500	1.132
chr10	43780000	43781500	0.961
chr10	43817000	43818500	1.25
chr10	43896000	43897500	0.831
chr10	44728000	44729500	1.065
chr10	44896000	44897500	1.043
chr10	45868000	45869500	1.15
chr10	46992000	46993500	0.893
chr10	49525000	49526500	0.935
chr10	49673000	49674500	1.001
chr10	49675000	49676500	0.94
chr10	49745000	49746500	0.823
chr10	50604000	50607500	1.484
chr10	50886000	50887500	0.821
chr10	50897000	50899500	1.325
chr10	50968000	50969500	0.833
chr10	51037000	51038500	1.11
chr10	53460000	53461500	0.86
chr10	53669000	53670500	0.846
chr10	54072000	54073500	0.944
chr10	54463000	54464500	1.371
chr10	54683000	54684500	1.203
chr10	54781000	54783500	1.006
chr10	55357000	55359500	0.918
chr10	55456000	55457500	0.849
chr10	56161000	56162500	0.839
chr10	57154000	57155500	0.851
chr10	57159000	57160500	1.034
chr10	57169000	57171500	1.507
chr10	57278000	57279500	0.904
chr10	57388000	57389500	1.296
chr10	57390000	57392500	1.359
chr10	59387000	59388500	0.83
chr10	59546000	59547500	1.008
chr10	59809000	59811500	1.054
chr10	60024000	60025500	1.158
chr10	60196000	60197500	1.025
chr10	60722000	60724500	1.469
chr10	60726000	60728500	1.829
chr10	60732000	60733500	0.817
chr10	60741000	60742500	1.534
chr10	60886000	60887500	1.019
chr10	61123000	61124500	1.271
chr10	61317000	61318500	0.993
chr10	61385000	61386500	0.874
chr10	61467000	61468500	1.03
chr10	61470000	61471500	1.074
chr10	61606000	61607500	0.836
chr10	61750000	61752500	0.991
chr10	61763000	61764500	0.991
chr10	61889000	61890500	0.858
chr10	62060000	62061500	1.065
chr10	62238000	62240500	1.221
chr10	65388000	65389500	0.885
chr10	67137000	67138500	0.899
chr10	69001373	69002873	0.9
chr10	69145373	69147873	1.485
chr10	69523373	69525873	1.379
chr10	70010373	70011873	0.992
chr10	70087373	70088873	1.121
chr10	70358373	70359873	0.839
chr10	70630373	70631873	1.025
chr10	70938373	70939873	0.827
chr10	71088373	71089873	0.897
chr10	71328373	71329873	0.996
chr10	71337373	71338873	0.842
chr10	71813373	71815873	0.934
chr10	72202373	72203873	1.197
chr10	72214373	72216873	1.11
chr10	72218373	72219873	0.821
chr10	72726373	72727873	0.877
chr10	72844373	72845873	0.964
chr10	72951373	72952873	0.859
chr10	73104373	73105873	1.122
chr10	73323373	73325873	1.111
chr10	73390373	73392873	1.303
chr10	73417373	73418873	0.882
chr10	73905373	73906873	1.061
chr10	74007373	74008873	0.926
chr10	74021373	74022873	0.879
chr10	74026373	74027873	0.972
chr10	74371373	74372873	1.59
chr10	74854373	74855873	0.907
chr10	75351373	75352873	1.366
chr10	75360373	75362873	1.138
chr10	76177373	76179873	2.451
chr10	76344373	76346873	1.298
chr10	76399373	76400873	1.107
chr10	77164373	77165873	1.033
chr10	77176373	77178873	1.425
chr10	77210373	77212873	1.353
chr10	77471373	77472873	0.93
chr10	77871373	77872873	1.311
chr10	77950373	77951873	0.979
chr10	77990373	77991873	1.446
chr10	78539373	78540873	0.944
chr10	79323373	79324873	0.825
chr10	79398373	79399873	0.862
chr10	79408373	79409873	0.831
chr10	79646373	79648873	1.053
chr10	80119373	80120873	0.92
chr10	80180373	80181873	0.868
chr10	80232373	80233873	1.184
chr10	80319373	80320873	0.891
chr10	80672373	80673873	1.013
chr10	80784373	80785873	1.228
chr10	81740373	81742873	1.27
chr10	82422373	82423873	0.848
chr10	82653373	82654873	1.284
chr10	83607373	83608873	1.131
chr10	83633373	83634873	1.303
chr10	83703373	83704873	1.031
chr10	83848373	83849873	1.008
chr10	83909373	83910873	1.091
chr10	84331373	84333873	1.344
chr10	84368373	84369873	0.879
chr10	84412373	84413873	0.985
chr10	84925373	84926873	1.214
chr10	85301373	85304873	1.722
chr10	85640373	85641873	0.959
chr10	85684373	85685873	0.995
chr10	85720373	85722873	0.83
chr10	85918373	85919873	0.83
chr10	85937373	85938873	1.253
chr10	85939373	85940873	0.889
chr10	86373373	86374873	0.883
chr10	86586373	86587873	0.869
chr10	86750373	86751873	0.951
chr10	87252373	87253873	0.822
chr10	87651373	87652873	0.872
chr10	87678373	87679873	0.867
chr10	87838373	87839873	0.973
chr10	87991373	87993873	1.012
chr10	88017373	88018873	1.036
chr10	88021373	88022873	0.912
chr10	88052373	88053873	1.523
chr10	88105373	88107873	1.021
chr10	88124373	88125873	1.538
chr10	88126373	88127873	1.592
chr10	88624373	88625873	1.061
chr10	88627373	88629873	1.223
chr10	89410373	89412873	0.917
chr10	90878373	90879873	0.902
chr10	91292373	91293873	0.846
chr10	92684373	92685873	1.496
chr10	93171373	93172873	1.559
chr10	93555373	93556873	0.829
chr10	93638373	93639873	0.996
chr10	93646373	93648873	1.191
chr10	94000373	94001873	1.206
chr10	94146373	94147873	0.877
chr10	94753373	94754873	0.917
chr10	94830373	94832873	1.162
chr10	95039373	95041873	1.825
chr10	95510373	95511873	0.925
chr10	96955373	96956873	0.935
chr10	97168373	97169873	0.99
chr10	97171373	97172873	1.14
chr10	97235373	97237873	1.63
chr10	97883373	97884873	1.155
chr10	98068373	98069873	1.136
chr10	98200373	98201873	1.088
chr10	98209373	98211873	1.642
chr10	98480373	98481873	1.596
chr10	98834373	98835873	1.045
chr10	98899373	98901873	1.129
chr10	98938373	98940873	1.063
chr10	99077373	99078873	0.817
chr10	99095373	99098873	1.711
chr10	99610373	99611873	1.427
chr10	99750373	99751873	0.842
chr10	99765373	99766873	0.981
chr10	100992373	100994873	1.054
chr10	101300373	101301873	1.071
chr10	101608373	101609873	0.896
chr10	101676373	101678873	1.16
chr10	102084373	102085873	1.044
chr10	102244373	102245873	1.116
chr10	102413373	102415873	1.217
chr10	102416373	102417873	0.983
chr10	102429373	102431873	1.446
chr10	102439373	102441873	1.319
chr10	102442373	102445873	1.219
chr10	102469373	102470873	1.209
chr10	102472373	102474873	1.35
chr10	102482373	102484873	0.897
chr10	102496373	102498873	1.193
chr10	102500373	102501873	0.927
chr10	102506373	102508873	1.204
chr10	102547373	102548873	1.059
chr10	102625373	102626873	0.921
chr10	102729373	102730873	1.202
chr10	102920373	102921873	1.041
chr10	103042373	103044873	1.018
chr10	103052373	103053873	1.067
chr10	103244373	103246873	1.921
chr10	103402373	103404873	1.099
chr10	104001373	104002873	1.169
chr10	104219373	104220873	0.951
chr10	104221373	104222873	1.706
chr10	104401373	104403873	1.252
chr10	104472373	104473873	0.862
chr10	105035373	105036873	1.202
chr10	105038373	105039873	1.342
chr10	105040373	105042873	1.366
chr10	105531373	105533873	1.043
chr10	105563373	105565873	0.974
chr10	105599373	105600873	1.099
chr10	105728373	105729873	0.919
chr10	105826373	105827873	0.841
chr10	106176373	106177873	0.83
chr10	106189373	106190873	0.823
chr10	106397373	106398873	0.978
chr10	106439373	106441873	0.988
chr10	106494373	106496873	1.61
chr10	106568373	106570873	1.008
chr10	106584373	106585873	0.817
chr10	107596373	107598873	1.076
chr10	107603373	107604873	1.119
chr10	107732373	107733873	0.834
chr10	108904373	108905873	0.895
chr10	108924373	108926873	1.69
chr10	109307373	109308873	1.232
chr10	109335373	109336873	0.856
chr10	109673373	109675873	1.865
chr10	110357373	110358873	1.081
chr10	110670373	110673873	1.218
chr10	110729373	110730873	1.062
chr10	111215373	111217873	1.393
chr10	112289373	112290873	0.989
chr10	112379373	112380873	0.878
chr10	112395373	112397873	1.254
chr10	112427373	112428873	1.034
chr10	113515373	113516873	0.949
chr10	113544373	113545873	0.902
chr10	113596373	113597873	1.079
chr10	113759373	113760873	0.854
chr10	113990373	113992873	1.034
chr10	114438373	114439873	1.04
chr10	114491373	114493873	1.689
chr10	114514373	114516873	0.954
chr10	114880373	114881873	1.104
chr10	114885373	114888873	1.133
chr10	114937373	114938873	0.9
chr10	115105373	115106873	0.874
chr10	115316373	115318873	1.18
chr10	115370373	115371873	0.993
chr10	115615373	115616873	0.876
chr10	115720373	115721873	1.087
chr10	115801373	115802873	1.047
chr10	116161373	116163873	1.108
chr10	116297373	116298873	0.899
chr10	116423373	116424873	0.946
chr10	116527373	116529873	1.125
chr10	116851373	116852873	1.312
chr10	116854373	116855873	1.169
chr10	118033373	118034873	0.87
chr10	118369373	118370873	1.019
chr10	118546373	118547873	0.838
chr10	118597373	118599873	0.915
chr10	118651373	118652873	0.904
chr10	118853373	118856873	1.157
chr10	118894373	118895873	1.043
chr10	118898373	118899873	1.477
chr10	118980373	118981873	1.424
chr10	119310373	119311873	1.117
chr10	119479373	119481873	0.998
chr10	119643373	119645873	0.887
chr10	119998373	119999873	1.0
chr10	120005373	120006873	1.106
chr10	120015373	120017873	1.106
chr10	120263373	120264873	0.823
chr10	120355373	120357873	1.155
chr10	120512373	120513873	1.108
chr10	120742373	120743873	1.265
chr10	121238373	121239873	1.002
chr10	121409373	121410873	1.05
chr10	121764373	121765873	0.908
chr10	121886373	121888873	1.465
chr10	121890373	121891873	0.892
chr10	122217373	122218873	1.593
chr10	122721373	122723873	1.504
chr10	122737373	122739873	1.799
chr10	122871373	122873873	0.982
chr10	123044373	123045873	0.834
chr10	123069373	123070873	1.309
chr10	123185373	123186873	1.003
chr10	123196373	123197873	0.82
chr10	123301373	123302873	0.896
chr10	123312373	123313873	0.925
chr10	123338373	123340873	1.473
chr10	123358373	123359873	1.253
chr10	123367373	123369873	1.196
chr10	123427373	123429873	1.334
chr10	123468373	123470873	1.337
chr10	123492373	123494873	1.006
chr10	123650373	123651873	0.828
chr10	123921373	123922873	0.879
chr10	123924373	123925873	0.826
chr10	124634373	124636873	1.312
chr10	125116373	125117873	1.681
chr10	125730373	125731873	1.454
chr10	125825373	125826873	1.093
chr10	125835373	125836873	1.178
chr10	126157373	126158873	1.051
chr10	126314373	126315873	0.986
chr10	127203373	127204873	0.863
chr10	127601373	127602873	0.926
chr10	129354373	129356873	1.139
chr10	129533373	129534873	1.121
chr10	129925373	129926873	1.421
chr10	129948373	129949873	1.001
chr10	130009373	130010873	1.021
chr10	130324373	130325873	0.881
chr10	130337373	130340873	1.628
chr10	130959373	130960873	0.892
chr10	131120373	131122873	0.979
chr10	131440373	131441873	0.832
chr10	131508373	131510873	1.048
chr10	131668373	131670873	1.29
chr10	131699373	131700873	0.856
chr10	131748373	131749873	0.82
chr10	131764373	131765873	0.946
chr10	132732373	132733873	0.851
chr10	132846373	132848873	1.124
chr10	132881373	132882873	0.83
chr10	133151373	133153873	0.878
chr10	133250373	133251873	1.149
chr10	133519373	133521873	1.476
chr10	133848373	133851873	1.353
chr10	133988373	133990873	1.05
chr10	134061373	134063873	1.415
chr10	134107373	134108873	0.839
chr10	134527373	134528873	1.308
chr10	134559373	134560873	0.894
chr10	134913373	134914873	0.845
chr10	134964373	134966873	1.351
chr11	341000	342500	0.9
chr11	355000	357500	1.285
chr11	1412000	1413500	1.869
chr11	2208000	2209500	0.963
chr11	2742000	2743500	1.197
chr11	3181000	3182500	0.887
chr11	3444000	3445500	0.892
chr11	5619000	5620500	0.919
chr11	6607000	6609500	1.027
chr11	7274000	7275500	1.217
chr11	8094000	8095500	1.335
chr11	8105000	8106500	1.649
chr11	8227000	8229500	1.211
chr11	8263000	8265500	1.681
chr11	8303000	8306500	1.978
chr11	8364000	8365500	1.038
chr11	8722000	8723500	0.853
chr11	8930000	8931500	1.368
chr11	9402000	9403500	0.942
chr11	9484000	9485500	0.963
chr11	9593000	9594500	0.904
chr11	9944000	9945500	0.972
chr11	11503000	11504500	0.824
chr11	11641000	11642500	1.208
chr11	12701000	12702500	1.068
chr11	12822000	12823500	0.937
chr11	12884000	12885500	0.851
chr11	13031000	13032500	1.061
chr11	13033000	13034500	0.916
chr11	13073000	13074500	0.882
chr11	13123000	13124500	0.834
chr11	13281000	13282500	1.037
chr11	13455000	13456500	1.151
chr11	14251000	14252500	1.013
chr11	14667000	14668500	0.867
chr11	14995000	14996500	0.924
chr11	15866000	15868500	1.292
chr11	16425000	16426500	0.951
chr11	16491000	16492500	1.031
chr11	16633000	16634500	1.283
chr11	16918000	16920500	1.744
chr11	16945000	16948500	1.367
chr11	16968000	16969500	0.91
chr11	16978000	16979500	0.87
chr11	17007000	17009500	0.992
chr11	17036000	17037500	1.188
chr11	17042000	17044500	1.307
chr11	17411000	17412500	1.599
chr11	17500000	17502500	1.876
chr11	17707000	17708500	0.932
chr11	17785000	17786500	1.555
chr11	18067000	18068500	1.015
chr11	18887000	18888500	0.956
chr11	19040000	19041500	1.028
chr11	19496000	19497500	0.992
chr11	20047000	20049500	1.199
chr11	20179000	20180500	0.941
chr11	20183000	20186500	1.912
chr11	20229000	20231500	0.926
chr11	20268000	20270500	1.039
chr11	20363000	20364500	0.927
chr11	20689000	20690500	0.833
chr11	20876000	20877500	0.886
chr11	21996000	21997500	0.822
chr11	22174000	22175500	0.965
chr11	22358000	22359500	1.082
chr11	23666000	23667500	0.892
chr11	24114000	24116500	0.945
chr11	27464000	27467500	2.242
chr11	27647000	27648500	0.863
chr11	27762000	27763500	0.909
chr11	27817000	27819500	1.104
chr11	28587000	28588500	0.898
chr11	28736000	28738500	0.989
chr11	30039000	30040500	1.145
chr11	30047000	30048500	0.912
chr11	30502000	30504500	1.033
chr11	30581000	30583500	1.539
chr11	30608000	30609500	1.112
chr11	30656000	30658500	1.944
chr11	31220000	31222500	1.024
chr11	31259000	31261500	1.176
chr11	31818000	31819500	0.988
chr11	31825000	31826500	1.201
chr11	31829000	31830500	1.799
chr11	31834000	31837500	1.151
chr11	31845000	31847500	1.188
chr11	31885000	31886500	0.856
chr11	31895000	31897500	1.091
chr11	31904000	31905500	1.034
chr11	32008000	32010500	1.374
chr11	32219000	32220500	1.091
chr11	32442000	32443500	0.95
chr11	32912000	32914500	1.498
chr11	33181000	33182500	0.853
chr11	33823000	33825500	1.143
chr11	33889000	33890500	1.273
chr11	34195000	34196500	0.836
chr11	34209000	34210500	0.87
chr11	34320000	34322500	1.113
chr11	35499000	35500500	1.025
chr11	36396000	36397500	0.922
chr11	36399000	36400500	0.883
chr11	36640000	36642500	1.496
chr11	36772000	36773500	0.824
chr11	39387000	39388500	1.032
chr11	40058000	40059500	1.014
chr11	40224000	40226500	1.106
chr11	40301000	40303500	1.432
chr11	40310000	40311500	1.448
chr11	40738000	40739500	0.957
chr11	41258000	41259500	0.873
chr11	41329000	41330500	0.872
chr11	41413000	41414500	0.89
chr11	41477000	41480500	1.161
chr11	41681000	41682500	0.86
chr11	42617000	42618500	1.071
chr11	43291000	43292500	1.002
chr11	43577000	43578500	0.82
chr11	43597000	43599500	1.512
chr11	43601000	43602500	1.333
chr11	43983000	43985500	1.022
chr11	44356000	44357500	1.477
chr11	44467000	44468500	0.997
chr11	44733000	44734500	1.39
chr11	44747000	44748500	1.206
chr11	44774000	44776500	1.126
chr11	44855000	44856500	0.965
chr11	44870000	44871500	0.823
chr11	44879000	44880500	1.222
chr11	44887000	44888500	0.911
chr11	45599000	45600500	0.988
chr11	45627000	45628500	0.955
chr11	46003000	46004500	0.886
chr11	46143000	46144500	0.863
chr11	46413000	46414500	1.074
chr11	46933000	46935500	1.076
chr11	47422000	47423500	1.183
chr11	47992000	47993500	0.93
chr11	56427000	56428500	0.913
chr11	56923000	56924500	1.093
chr11	57127000	57128500	1.065
chr11	59193000	59195500	1.13
chr11	59316000	59317500	1.155
chr11	59319000	59320500	1.116
chr11	59324000	59325500	1.061
chr11	59327000	59328500	1.016
chr11	59625000	59626500	0.821
chr11	60267000	60268500	1.537
chr11	60788000	60790500	0.929
chr11	61321000	61322500	1.427
chr11	62695000	62696500	1.381
chr11	63551000	63552500	1.248
chr11	63579000	63580500	0.916
chr11	63685000	63686500	0.983
chr11	63821000	63822500	0.882
chr11	63826000	63829500	1.254
chr11	63931000	63932500	1.307
chr11	63934000	63935500	1.063
chr11	64404000	64406500	1.91
chr11	64411000	64412500	0.862
chr11	64461000	64463500	1.1
chr11	64492000	64493500	1.123
chr11	64610000	64611500	0.932
chr11	65188000	65189500	0.837
chr11	65255000	65256500	0.93
chr11	65317000	65318500	0.845
chr11	66057000	66058500	1.032
chr11	66140000	66141500	1.043
chr11	66175000	66176500	1.418
chr11	66186000	66187500	1.334
chr11	66726000	66727500	0.905
chr11	66754000	66755500	0.846
chr11	66769000	66771500	1.616
chr11	67039000	67040500	0.851
chr11	67143000	67144500	1.16
chr11	67348000	67350500	2.175
chr11	67573258	67574758	0.948
chr11	67722258	67723758	0.863
chr11	67866258	67867758	0.885
chr11	68226258	68227758	0.967
chr11	68605258	68606758	0.855
chr11	68607258	68608758	1.038
chr11	69054258	69055758	1.179
chr11	69248258	69249758	1.03
chr11	69251258	69252758	1.012
chr11	69515258	69517758	0.963
chr11	69520258	69521758	0.917
chr11	69631258	69632758	0.879
chr11	69781258	69782758	0.947
chr11	69845258	69846758	0.961
chr11	69987258	69989758	1.878
chr11	70377258	70378758	1.01
chr11	70391258	70392758	0.838
chr11	70455258	70457758	1.17
chr11	70759258	70760758	0.832
chr11	70842258	70843758	0.843
chr11	70864258	70865758	0.867
chr11	71160258	71161758	1.569
chr11	71349258	71351758	0.841
chr11	71751258	71752758	1.074
chr11	72305258	72306758	0.862
chr11	72346258	72347758	0.929
chr11	72383258	72384758	0.981
chr11	72910258	72911758	1.027
chr11	73248258	73250758	0.907
chr11	73309258	73310758	0.987
chr11	73355258	73356758	0.92
chr11	73490258	73491758	1.142
chr11	73880258	73881758	1.042
chr11	74815258	74817758	0.936
chr11	75172258	75173758	1.002
chr11	75350258	75351758	1.072
chr11	75374258	75375758	0.934
chr11	75876258	75877758	1.003
chr11	75947258	75948758	1.047
chr11	76757258	76758758	0.959
chr11	77167258	77169758	1.513
chr11	77185258	77186758	0.982
chr11	77190258	77191758	1.126
chr11	77291258	77292758	1.197
chr11	77463258	77464758	0.873
chr11	78065258	78066758	1.2
chr11	78451258	78452758	0.9
chr11	78579258	78580758	0.875
chr11	78640258	78641758	0.895
chr11	78673258	78674758	0.965
chr11	79085258	79087758	1.176
chr11	79184258	79185758	0.93
chr11	79196258	79197758	0.828
chr11	80989258	80990758	0.878
chr11	81358258	81359758	1.375
chr11	82025258	82027758	0.984
chr11	82441258	82442758	0.988
chr11	82461258	82462758	1.542
chr11	82525258	82526758	0.85
chr11	82609258	82610758	1.035
chr11	83391258	83392758	1.595
chr11	83681258	83682758	0.91
chr11	83732258	83734758	1.352
chr11	83944258	83946758	1.16
chr11	84100258	84101758	0.839
chr11	84120258	84121758	0.984
chr11	84147258	84149758	0.902
chr11	84253258	84255758	1.304
chr11	84384258	84385758	1.437
chr11	84402258	84403758	1.073
chr11	84430258	84431758	1.992
chr11	84432258	84433758	1.388
chr11	84632258	84633758	1.325
chr11	84828258	84830758	0.897
chr11	84843258	84844758	0.959
chr11	85300258	85301758	0.944
chr11	85520258	85521758	1.052
chr11	85746258	85747758	0.823
chr11	86634258	86635758	1.003
chr11	87423258	87424758	0.836
chr11	87677258	87678758	0.92
chr11	91537258	91538758	1.416
chr11	91957258	91962758	2.114
chr11	92000258	92001758	1.182
chr11	92042258	92043758	0.959
chr11	92244258	92246758	1.568
chr11	92282258	92284758	1.106
chr11	92498258	92499758	1.1
chr11	92931258	92932758	0.968
chr11	94397258	94398758	0.825
chr11	94466258	94468758	1.196
chr11	94503258	94504758	0.95
chr11	94888258	94889758	1.096
chr11	94961258	94962758	1.022
chr11	94986258	94988758	1.635
chr11	95012258	95014758	1.187
chr11	95059258	95060758	0.932
chr11	95068258	95071758	1.166
chr11	95655258	95656758	0.876
chr11	96197258	96198758	0.939
chr11	98890258	98891758	1.347
chr11	98939258	98941758	1.027
chr11	99069258	99071758	1.121
chr11	99291258	99292758	0.989
chr11	100022258	100023758	1.136
chr11	100421258	100422758	1.0
chr11	100559258	100560758	1.017
chr11	100589258	100591758	0.982
chr11	100624258	100625758	0.901
chr11	100644258	100645758	0.819
chr11	102068258	102069758	0.889
chr11	102139258	102140758	1.104
chr11	102320258	102321758	0.946
chr11	102324258	102325758	1.081
chr11	102410258	102411758	0.866
chr11	103407258	103408758	0.83
chr11	104035258	104036758	1.075
chr11	104272258	104275758	1.769
chr11	105588258	105589758	0.959
chr11	106015258	106016758	1.024
chr11	106890258	106891758	1.061
chr11	107089258	107090758	0.83
chr11	107460258	107461758	1.062
chr11	107800258	107801758	1.464
chr11	108462258	108463758	1.111
chr11	108982258	108984758	1.574
chr11	109998258	109999758	0.874
chr11	110002258	110003758	1.518
chr11	110004258	110005758	0.924
chr11	110580258	110581758	0.845
chr11	111173258	111174758	1.085
chr11	111637258	111638758	1.218
chr11	112393258	112394758	0.941
chr11	112655258	112656758	1.137
chr11	112667258	112669758	1.041
chr11	112692258	112694758	1.589
chr11	112704258	112705758	0.905
chr11	112751258	112753758	2.646
chr11	112773258	112774758	0.816
chr11	112834258	112835758	1.383
chr11	112961258	112962758	1.23
chr11	113008258	113009758	1.499
chr11	113048258	113051758	1.318
chr11	113062258	113063758	1.329
chr11	113240258	113241758	0.823
chr11	113343258	113345758	1.849
chr11	113346258	113347758	1.338
chr11	113434258	113435758	0.923
chr11	113448258	113449758	1.355
chr11	113461258	113462758	0.938
chr11	113485258	113486758	0.857
chr11	113499258	113500758	0.949
chr11	113862258	113864758	0.95
chr11	114099258	114100758	0.874
chr11	114691258	114693758	0.97
chr11	114717258	114719758	1.09
chr11	114823258	114824758	0.927
chr11	114988258	114989758	1.006
chr11	115035258	115036758	0.867
chr11	115126258	115127758	1.176
chr11	115261258	115262758	0.904
chr11	115279258	115281758	1.548
chr11	115332258	115334758	0.849
chr11	115370258	115374758	1.4
chr11	115418258	115421758	1.346
chr11	115451258	115452758	1.868
chr11	115615258	115616758	1.548
chr11	115781258	115783758	1.065
chr11	115814258	115815758	0.912
chr11	115845258	115847758	1.694
chr11	115860258	115861758	0.923
chr11	115904258	115905758	0.845
chr11	115932258	115934758	1.252
chr11	115948258	115949758	0.873
chr11	116044258	116045758	0.826
chr11	116051258	116052758	1.383
chr11	116062258	116063758	0.94
chr11	116064258	116065758	0.948
chr11	116096258	116097758	1.049
chr11	116291258	116292758	1.147
chr11	116298258	116299758	1.233
chr11	116381258	116382758	0.859
chr11	116437258	116438758	0.94
chr11	116449258	116450758	0.902
chr11	116557258	116559758	1.451
chr11	116573258	116575758	1.44
chr11	116947258	116949758	1.201
chr11	117362258	117364758	1.1
chr11	117382258	117384758	1.305
chr11	117398258	117400758	1.064
chr11	117453258	117455758	0.969
chr11	117549258	117550758	0.845
chr11	117588258	117589758	1.48
chr11	117605258	117606758	0.95
chr11	117731258	117732758	0.875
chr11	117745258	117746758	1.446
chr11	118016258	118017758	0.923
chr11	118026258	118028758	1.262
chr11	118050258	118051758	0.852
chr11	118121258	118122758	0.967
chr11	118135258	118136758	0.898
chr11	119040258	119041758	1.111
chr11	119194258	119195758	0.881
chr11	119460258	119462758	1.045
chr11	119587258	119589758	0.99
chr11	119612258	119613758	1.792
chr11	119761258	119762758	0.958
chr11	119778258	119779758	1.14
chr11	119845258	119846758	0.917
chr11	119871258	119872758	0.941
chr11	119888258	119889758	0.891
chr11	120067258	120069758	1.048
chr11	120515258	120517758	1.294
chr11	120629258	120630758	0.887
chr11	120703258	120704758	1.237
chr11	120771258	120772758	0.821
chr11	121106258	121107758	1.037
chr11	121111258	121113758	1.018
chr11	121259258	121261758	0.885
chr11	121276258	121278758	1.314
chr11	121296258	121298758	1.08
chr11	121665258	121666758	1.002
chr11	121799258	121801758	1.266
chr11	122311258	122312758	1.155
chr11	122356258	122357758	0.845
chr11	122790258	122792758	1.239
chr11	122846258	122847758	1.853
chr11	122850258	122851758	1.052
chr11	122854258	122856758	1.569
chr11	122869258	122870758	0.873
chr11	123229258	123230758	1.367
chr11	123645258	123646758	1.074
chr11	123984258	123985758	0.859
chr11	124350258	124352758	1.158
chr11	124513258	124515758	0.986
chr11	124588258	124589758	1.017
chr11	124709258	124710758	0.934
chr11	124712258	124713758	0.916
chr11	124732258	124733758	0.981
chr11	125015258	125016758	0.947
chr11	125240258	125242758	1.628
chr11	125310258	125312758	1.503
chr11	125386258	125388758	1.251
chr11	125919258	125921758	1.259
chr11	125928258	125931758	1.991
chr11	125941258	125943758	0.988
chr11	125950258	125955758	1.551
chr11	125973258	125975758	1.796
chr11	126016258	126017758	0.944
chr11	126027258	126028758	1.129
chr11	126036258	126037758	1.108
chr11	126312258	126313758	0.916
chr11	126346258	126347758	0.9
chr11	126372258	126373758	0.957
chr11	126414258	126416758	1.0
chr11	126471258	126472758	1.262
chr11	126531258	126532758	1.126
chr11	126693258	126694758	0.829
chr11	126847258	126849758	1.214
chr11	126975258	126976758	0.872
chr11	127069258	127070758	0.989
chr11	128004258	128005758	0.86
chr11	128392258	128393758	0.905
chr11	128401258	128403758	1.533
chr11	128454258	128455758	0.857
chr11	128463258	128464758	0.849
chr11	128759258	128760758	1.183
chr11	129085258	129086758	1.047
chr11	129122258	129123758	1.001
chr11	129565258	129566758	0.896
chr11	129612258	129613758	0.875
chr11	129686258	129687758	0.943
chr11	129842258	129843758	0.909
chr11	130676258	130677758	0.82
chr11	131142258	131144758	0.995
chr11	131241258	131242758	1.465
chr11	131671258	131673758	1.011
chr11	131852258	131853758	0.83
chr11	132661258	132663758	1.061
chr11	132779258	132780758	1.094
chr11	132863258	132864758	1.057
chr11	133097258	133099758	1.911
chr11	133207258	133208758	0.879
chr11	133379258	133380758	0.857
chr11	133410258	133412758	1.136
chr11	133448258	133450758	1.053
chr11	133489258	133490758	0.888
chr11	133505258	133506758	0.886
chr11	133529258	133530758	1.543
chr11	133551258	133552758	0.906
chr11	133582258	133583758	0.875
chr11	133656258	133658758	1.328
chr11	133723258	133725758	1.263
chr11	133764258	133765758	1.254
chr11	133817258	133819758	1.365
chr11	133820258	133822758	1.909
chr11	133824258	133825758	1.736
chr11	133922258	133923758	0.907
chr11	133939258	133940758	1.152
chr11	133993258	133994758	0.817
chr11	134200258	134201758	1.705
chr11	134282258	134284758	1.548
chr11	134345258	134347758	1.469
chr11	134555258	134556758	0.913
chr11	134600258	134602758	1.026
chr11	134661258	134662758	0.838
chr11	134671258	134672758	0.833
chr12	496000	497500	0.908
chr12	499000	500500	1.136
chr12	568000	569500	1.503
[truncated: 9,694 more rows]
