# Supplementary material for: Integrating Diverse Datasets Improves Developmental Enhancer Prediction
Source: PLoS Comput Biol. 2014 Jun 26;10(6):e1003677. doi: 10.1371/journal.pcbi.1003677 (PMC4072507; doi:10.1371/journal.pcbi.1003677)
Supplement: Data File S1 — This ZIP archive contains BED files (hg19 coordinates) with EnhancerFinder's genome-wide enhancer predictions, along with the MKL scores, for general developmental enhancer activity, brain, heart, and limb enhancers. The general prediction file also lists the H3K27ac and H3K4me1 marks from the feature data overlapping each predicted enhancer. (ZIP) [file pcbi.1003677.s018.zip › enhancerfinder_heart_hg19.bed]

#chromosome	start	end	MKL_scores
chr1	839000	840500	0.273
chr1	856000	857500	0.221
chr1	939000	942500	1.679
chr1	954000	955500	0.525
chr1	956000	957500	0.418
chr1	959000	961500	0.283
chr1	967000	969500	0.738
chr1	1014000	1016500	0.544
chr1	1059000	1060500	0.203
chr1	1092000	1095500	0.865
chr1	1176000	1177500	0.219
chr1	1194000	1195500	0.216
chr1	1240000	1241500	0.406
chr1	1282000	1283500	0.611
chr1	1285000	1287500	0.91
chr1	1294000	1296500	0.928
chr1	1368000	1369500	0.746
chr1	1439000	1441500	0.468
chr1	1446000	1447500	0.799
chr1	1472000	1474500	0.411
chr1	1549000	1550500	0.381
chr1	1590000	1591500	0.647
chr1	1708000	1709500	0.552
chr1	1778000	1779500	0.476
chr1	1789000	1791500	0.577
chr1	1820000	1821500	0.342
chr1	1826000	1827500	0.224
chr1	1837000	1839500	0.492
chr1	1840000	1841500	0.615
chr1	1851000	1852500	0.372
chr1	1975000	1976500	0.279
chr1	2038000	2039500	0.372
chr1	2064000	2066500	0.468
chr1	2067000	2068500	0.238
chr1	2091000	2092500	0.258
chr1	2127000	2128500	0.546
chr1	2136000	2141500	0.624
chr1	2146000	2147500	0.355
chr1	2158000	2159500	0.656
chr1	2162000	2164500	0.552
chr1	2171000	2172500	0.459
chr1	2177000	2178500	0.46
chr1	2187000	2188500	0.247
chr1	2201000	2203500	0.719
chr1	2206000	2208500	0.567
chr1	2209000	2211500	0.857
chr1	2221000	2222500	0.264
chr1	2230000	2233500	0.568
chr1	2242000	2249500	0.813
chr1	2251000	2252500	0.228
chr1	2254000	2255500	0.688
chr1	2261000	2263500	0.491
chr1	2312000	2314500	0.551
chr1	2345000	2346500	0.421
chr1	2381000	2384500	1.064
chr1	2404000	2407500	0.844
chr1	2414000	2415500	0.233
chr1	2437000	2438500	0.432
chr1	2474000	2481500	1.218
chr1	2486000	2487500	0.526
chr1	2509000	2510500	0.807
chr1	2516000	2517500	0.907
chr1	2574000	2575500	0.564
chr1	2628000	2630500	0.421
chr1	2718000	2719500	0.247
chr1	3086000	3088500	0.958
chr1	3090000	3092500	0.822
chr1	3135000	3136500	0.217
chr1	3228000	3230500	0.464
chr1	3236000	3237500	0.294
chr1	3244000	3246500	0.407
chr1	3265000	3267500	0.314
chr1	3325000	3326500	0.267
chr1	3332000	3333500	0.38
chr1	3369000	3370500	0.292
chr1	3374000	3375500	0.613
chr1	3376000	3378500	0.462
chr1	3400000	3401500	0.476
chr1	3419000	3421500	1.22
chr1	3446000	3447500	0.246
chr1	3454000	3457500	0.976
chr1	3458000	3462500	1.16
chr1	3463000	3466500	0.853
chr1	3469000	3471500	0.66
chr1	3494000	3495500	0.266
chr1	3506000	3508500	0.737
chr1	3514000	3516500	1.002
chr1	3529000	3531500	0.58
chr1	3535000	3536500	0.31
chr1	3611000	3613500	0.391
chr1	3620000	3621500	0.417
chr1	3631000	3632500	0.352
chr1	3634000	3635500	0.222
chr1	3641000	3642500	0.262
chr1	3664000	3665500	0.659
chr1	3690000	3691500	0.917
chr1	3818000	3819500	0.68
chr1	5830000	5832500	0.348
chr1	5907000	5908500	0.256
chr1	6034000	6036500	0.265
chr1	6040000	6041500	0.302
chr1	6062000	6063500	0.23
chr1	6067000	6068500	0.446
chr1	6112000	6114500	0.371
chr1	6118000	6120500	0.526
chr1	6125000	6126500	0.359
chr1	6168000	6169500	0.273
chr1	6221000	6222500	0.25
chr1	6260000	6261500	0.32
chr1	6322000	6323500	0.683
chr1	6329000	6330500	0.298
chr1	6336000	6337500	0.859
chr1	6403000	6404500	0.397
chr1	6407000	6409500	0.65
chr1	6413000	6415500	0.787
chr1	6446000	6447500	0.413
chr1	6497000	6498500	0.373
chr1	6549000	6550500	0.733
chr1	6558000	6559500	0.638
chr1	6560000	6563500	0.693
chr1	6567000	6568500	0.299
chr1	6571000	6572500	0.356
chr1	6660000	6661500	0.24
chr1	6664000	6665500	0.623
chr1	6672000	6673500	0.501
chr1	6732000	6733500	0.277
chr1	6762000	6763500	0.46
chr1	6803000	6804500	0.405
chr1	6972000	6973500	0.455
chr1	7021000	7024500	0.573
chr1	7105000	7107500	0.332
chr1	7325000	7326500	0.312
chr1	7351000	7353500	0.451
chr1	7401000	7402500	0.539
chr1	7439000	7441500	0.526
chr1	7461000	7463500	0.328
chr1	7515000	7517500	0.232
chr1	7528000	7532500	0.517
chr1	7536000	7540500	0.371
chr1	7543000	7544500	0.39
chr1	7556000	7557500	0.379
chr1	7599000	7600500	0.216
chr1	7608000	7610500	0.734
chr1	7612000	7614500	0.209
chr1	7617000	7619500	0.472
chr1	7676000	7677500	0.346
chr1	7697000	7698500	0.731
chr1	7701000	7702500	0.25
chr1	7705000	7706500	0.385
chr1	7727000	7730500	0.884
chr1	7741000	7742500	0.208
chr1	7764000	7765500	0.284
chr1	7813000	7814500	0.286
chr1	7962000	7964500	0.289
chr1	8013000	8014500	0.212
chr1	8064000	8065500	0.502
chr1	8100000	8101500	0.243
chr1	8136000	8137500	0.362
chr1	8197000	8198500	0.391
chr1	8229000	8231500	0.585
chr1	8257000	8259500	0.315
chr1	8261000	8263500	0.535
chr1	8272000	8273500	0.258
chr1	8276000	8277500	0.748
chr1	8408000	8411500	0.923
chr1	8430000	8432500	0.795
chr1	8433000	8435500	0.629
chr1	8441000	8442500	0.23
chr1	8455000	8456500	0.25
chr1	8457000	8458500	0.322
chr1	8498000	8500500	0.278
chr1	8522000	8524500	0.349
chr1	8586000	8587500	0.375
chr1	8658000	8659500	0.287
chr1	8762000	8764500	0.386
chr1	8908000	8910500	0.564
chr1	8917000	8919500	0.624
chr1	8933000	8934500	0.52
chr1	9045000	9047500	0.393
chr1	9048000	9049500	0.24
chr1	9210000	9211500	0.24
chr1	9271000	9272500	0.263
chr1	9298000	9300500	0.52
chr1	9301000	9303500	0.554
chr1	9309000	9312500	0.704
chr1	9313000	9315500	0.586
chr1	9335000	9336500	0.242
chr1	9340000	9341500	0.652
chr1	9349000	9352500	0.591
chr1	9354000	9356500	0.349
chr1	9362000	9364500	0.682
chr1	9378000	9379500	0.377
chr1	9383000	9384500	0.221
chr1	9398000	9401500	0.749
chr1	9431000	9432500	0.67
chr1	9436000	9438500	0.498
chr1	9444000	9446500	0.405
chr1	9457000	9458500	0.566
chr1	9459000	9463500	1.002
chr1	9470000	9475500	0.43
chr1	9488000	9490500	0.564
chr1	9498000	9499500	0.228
chr1	9501000	9502500	0.636
chr1	9503000	9505500	0.43
chr1	9515000	9517500	0.398
chr1	9533000	9534500	0.285
chr1	9554000	9555500	0.237
chr1	9598000	9599500	0.975
chr1	9651000	9654500	0.512
chr1	9749000	9750500	0.218
chr1	9895000	9897500	0.747
chr1	9927000	9928500	0.562
chr1	9934000	9936500	0.473
chr1	9971000	9972500	0.245
chr1	10020000	10022500	0.278
chr1	10269000	10270500	0.362
chr1	10398000	10399500	0.312
chr1	10400000	10401500	0.655
chr1	10447000	10449500	0.25
chr1	10691000	10693500	0.677
chr1	10694000	10695500	0.25
chr1	10723000	10724500	1.07
chr1	10727000	10729500	0.567
chr1	10736000	10740500	0.514
chr1	10742000	10743500	0.422
chr1	10745000	10747500	0.453
chr1	10754000	10756500	0.292
chr1	10774000	10775500	0.667
chr1	10776000	10779500	0.971
chr1	10783000	10786500	0.787
chr1	10787000	10788500	0.212
chr1	10795000	10798500	0.52
chr1	10815000	10817500	0.801
chr1	10916000	10917500	0.334
chr1	10922000	10923500	0.306
chr1	10969000	10972500	0.454
chr1	11001000	11003500	0.434
chr1	11039000	11040500	0.265
chr1	11071000	11072500	0.65
chr1	11113000	11114500	0.634
chr1	11160000	11161500	0.777
chr1	11398000	11400500	0.334
chr1	11518000	11520500	0.559
chr1	11623000	11624500	0.318
chr1	11789000	11790500	0.252
chr1	11791000	11793500	0.399
chr1	11797000	11798500	0.445
chr1	11940000	11943500	0.386
chr1	11970000	11971500	0.542
chr1	11993000	11994500	0.472
chr1	11998000	12001500	0.312
chr1	12078000	12079500	0.525
chr1	12112000	12113500	0.265
chr1	12128000	12129500	0.299
chr1	12207000	12208500	0.516
chr1	12221000	12222500	0.23
chr1	12234000	12236500	0.542
chr1	12237000	12240500	0.632
chr1	12243000	12247500	1.061
chr1	12291000	12292500	0.573
chr1	12493000	12494500	0.484
chr1	12514000	12515500	0.453
chr1	12521000	12522500	0.293
chr1	12532000	12535500	0.361
chr1	12537000	12538500	0.273
chr1	12541000	12542500	0.308
chr1	12555000	12556500	0.32
chr1	12564000	12565500	0.264
chr1	12599000	12602500	0.652
chr1	12608000	12611500	0.62
chr1	12613000	12614500	0.365
chr1	12616000	12617500	0.284
chr1	12633000	12634500	0.495
chr1	12654000	12657500	1.018
chr1	12660000	12665500	1.35
chr1	12675000	12676500	0.25
chr1	12678000	12680500	0.31
chr1	12694000	12695500	0.617
chr1	12696000	12697500	0.543
chr1	12718000	12720500	0.419
chr1	14076000	14077500	0.521
chr1	15254000	15255500	0.226
chr1	15266000	15267500	0.562
chr1	15269000	15270500	0.317
chr1	15294000	15298500	0.779
chr1	15322000	15323500	0.566
chr1	15334000	15336500	0.388
chr1	15347000	15349500	0.727
chr1	15353000	15355500	0.639
chr1	15373000	15374500	0.593
chr1	15383000	15384500	0.248
chr1	15416000	15417500	0.467
chr1	15454000	15456500	0.271
chr1	15477000	15478500	0.331
chr1	15481000	15482500	0.274
chr1	15503000	15507500	0.59
chr1	15514000	15516500	0.534
chr1	15539000	15540500	0.339
chr1	15649000	15650500	0.426
chr1	15663000	15665500	0.276
chr1	15742000	15744500	0.476
chr1	15757000	15758500	0.675
chr1	16087000	16088500	0.245
chr1	16118000	16119500	0.205
chr1	16122000	16124500	0.684
chr1	16125000	16128500	0.8
chr1	16175000	16177500	0.433
chr1	16212000	16214500	0.619
chr1	16275000	16281500	0.895
chr1	16320000	16321500	0.221
chr1	16338000	16340500	0.728
chr1	16393000	16395500	0.388
chr1	16405000	16406500	0.471
chr1	16408000	16410500	0.436
chr1	16415000	16416500	0.229
chr1	16437000	16439500	0.432
chr1	16465000	16469500	1.128
chr1	16470000	16474500	0.9
chr1	16479000	16480500	0.283
chr1	16490000	16492500	0.509
chr1	16493000	16495500	0.58
chr1	16499000	16503500	0.856
chr1	16507000	16509500	1.222
chr1	16513000	16515500	0.24
chr1	16564000	16565500	0.32
chr1	16570000	16572500	0.384
chr1	16592000	16593500	0.35
chr1	16679000	16680500	0.369
chr1	16692000	16693500	0.635
chr1	16712000	16713500	0.219
chr1	16825000	16827500	0.635
chr1	16839000	16840500	0.403
chr1	16939000	16941500	0.46
chr1	17019000	17020500	0.219
chr1	17035000	17037500	0.682
chr1	17043000	17045500	0.349
chr1	17223000	17224500	0.256
chr1	17230000	17233500	1.106
chr1	17239000	17241500	0.685
chr1	17252000	17254500	0.347
chr1	17310000	17311500	0.81
chr1	17336000	17337500	0.468
chr1	17342000	17343500	0.524
chr1	17386000	17387500	0.362
chr1	17389000	17390500	0.218
chr1	17446000	17447500	0.597
chr1	17448000	17450500	0.328
chr1	17451000	17453500	0.441
chr1	17454000	17456500	0.317
chr1	17538000	17540500	0.508
chr1	17542000	17543500	0.319
chr1	17763000	17764500	0.752
chr1	17828000	17830500	0.363
chr1	17867000	17868500	0.336
chr1	17878000	17879500	0.444
chr1	17895000	17896500	0.343
chr1	17915000	17916500	0.625
chr1	17920000	17921500	0.259
chr1	17979000	17980500	0.267
chr1	17987000	17989500	0.299
chr1	18901000	18903500	0.512
chr1	18923000	18925500	0.384
chr1	19120000	19122500	0.291
chr1	19239000	19240500	0.641
chr1	19248000	19251500	0.466
chr1	19252000	19254500	0.682
chr1	19265000	19266500	0.325
chr1	19267000	19269500	0.417
chr1	19271000	19273500	0.584
chr1	19275000	19277500	0.523
chr1	19334000	19338500	0.618
chr1	19395000	19396500	0.253
chr1	19716000	19719500	0.423
chr1	19764000	19765500	0.608
chr1	19771000	19772500	0.29
chr1	19795000	19797500	0.527
chr1	19924000	19925500	0.321
chr1	19971000	19972500	0.222
chr1	19985000	19986500	0.384
chr1	20041000	20043500	0.243
chr1	20479000	20480500	0.641
chr1	20513000	20514500	0.259
chr1	20684000	20686500	0.318
chr1	20766000	20768500	0.446
chr1	20799000	20801500	1.074
chr1	20819000	20821500	0.417
chr1	20848000	20850500	0.45
chr1	20961000	20962500	0.29
chr1	20988000	20989500	0.559
chr1	21022000	21024500	0.713
chr1	21037000	21038500	0.218
chr1	21114000	21115500	0.255
chr1	21349000	21350500	0.2
chr1	21476000	21477500	0.217
chr1	21521000	21522500	0.444
chr1	21578000	21579500	0.422
chr1	21580000	21581500	0.584
chr1	21587000	21590500	1.339
chr1	21604000	21605500	0.411
chr1	21615000	21616500	0.73
chr1	21629000	21630500	0.507
chr1	21634000	21635500	0.286
chr1	21639000	21640500	0.592
chr1	21644000	21645500	0.477
chr1	21650000	21652500	0.619
chr1	21653000	21654500	0.447
chr1	21663000	21666500	0.484
chr1	21669000	21670500	0.277
chr1	21672000	21673500	0.557
chr1	21694000	21696500	0.477
chr1	21817000	21818500	0.33
chr1	21864000	21865500	0.372
chr1	21921000	21922500	0.313
chr1	21933000	21934500	0.747
chr1	21973000	21975500	0.359
chr1	21992000	21993500	0.284
chr1	22144000	22146500	0.586
chr1	22195000	22197500	0.667
chr1	22223000	22224500	0.841
chr1	22226000	22229500	1.401
chr1	22231000	22233500	0.83
chr1	22236000	22239500	1.217
chr1	22240000	22244500	0.57
chr1	22246000	22248500	0.646
chr1	22250000	22251500	0.479
chr1	22257000	22258500	1.008
chr1	22260000	22261500	0.967
chr1	22262000	22263500	0.653
chr1	22264000	22267500	0.782
chr1	22270000	22272500	0.508
chr1	22282000	22284500	0.813
chr1	22290000	22291500	0.384
chr1	22358000	22359500	0.36
chr1	22437000	22439500	0.822
chr1	22440000	22442500	1.394
chr1	22458000	22460500	0.805
chr1	22581000	22582500	0.289
chr1	22601000	22602500	0.319
chr1	22668000	22669500	0.803
chr1	22738000	22740500	0.547
chr1	22742000	22743500	0.218
chr1	22773000	22775500	0.328
chr1	22797000	22798500	0.317
chr1	22814000	22815500	0.414
chr1	22968000	22969500	0.337
chr1	23011000	23013500	0.547
chr1	23015000	23017500	0.407
chr1	23062000	23063500	0.408
chr1	23065000	23067500	0.73
chr1	23072000	23074500	0.761
chr1	23076000	23078500	0.972
chr1	23082000	23083500	0.512
chr1	23105000	23107500	0.222
chr1	23127000	23128500	0.244
chr1	23134000	23136500	0.563
chr1	23152000	23155500	0.806
chr1	23158000	23159500	0.304
chr1	23188000	23189500	0.623
chr1	23196000	23198500	0.44
chr1	23202000	23204500	0.812
chr1	23206000	23207500	0.794
chr1	23242000	23243500	0.312
chr1	23246000	23247500	0.276
chr1	23256000	23257500	0.417
chr1	23302000	23304500	0.631
chr1	23496000	23497500	0.285
chr1	23669000	23670500	0.35
chr1	23671000	23672500	0.865
chr1	23721000	23722500	0.315
chr1	23805000	23806500	0.378
chr1	23811000	23812500	0.396
chr1	23854000	23855500	0.219
chr1	23865000	23867500	0.71
chr1	23879000	23883500	1.048
chr1	23888000	23890500	1.002
chr1	23894000	23896500	0.536
chr1	23902000	23905500	0.628
chr1	23961000	23962500	0.521
chr1	23963000	23965500	0.327
chr1	24068000	24069500	0.505
chr1	24103000	24104500	0.596
chr1	24277000	24279500	0.401
chr1	24307000	24308500	0.399
chr1	24344000	24346500	0.711
chr1	24348000	24350500	0.411
chr1	24436000	24438500	0.86
chr1	24525000	24526500	0.608
chr1	24689000	24690500	0.256
chr1	24967000	24969500	0.789
chr1	25014000	25016500	0.404
chr1	25020000	25023500	0.66
chr1	25030000	25033500	0.471
chr1	25050000	25052500	0.858
chr1	25056000	25057500	0.289
chr1	25070000	25071500	0.29
chr1	25174000	25175500	0.224
chr1	25224000	25225500	0.337
chr1	25235000	25236500	0.478
chr1	25240000	25242500	0.512
chr1	25348000	25350500	0.365
chr1	25428000	25429500	0.232
chr1	25559000	25560500	0.837
chr1	25565000	25567500	0.637
chr1	25665000	25666500	0.235
chr1	25829000	25830500	0.365
chr1	25871000	25872500	0.278
chr1	25875000	25877500	0.728
chr1	25898000	25900500	0.314
chr1	26025000	26028500	0.93
chr1	26053000	26055500	0.768
chr1	26069000	26071500	0.544
chr1	26122000	26124500	0.822
chr1	26125000	26126500	0.919
chr1	26133000	26134500	0.741
chr1	26201000	26203500	1.026
chr1	26218000	26219500	0.249
chr1	26221000	26223500	0.701
chr1	26244000	26245500	0.501
chr1	26253000	26254500	0.25
chr1	26323000	26324500	0.393
chr1	26325000	26326500	0.612
chr1	26420000	26422500	0.683
chr1	26428000	26430500	0.293
chr1	26431000	26432500	0.251
chr1	26436000	26437500	0.209
chr1	26483000	26485500	0.861
chr1	26486000	26487500	0.684
chr1	26559000	26560500	0.254
chr1	26676000	26679500	0.663
chr1	26734000	26736500	0.49
chr1	26757000	26758500	0.481
chr1	26826000	26829500	0.842
chr1	26946000	26949500	0.97
chr1	27021000	27022500	0.822
chr1	27049000	27051500	1.118
chr1	27070000	27071500	0.294
chr1	27110000	27111500	0.36
chr1	27112000	27113500	0.905
chr1	27191000	27192500	0.707
chr1	27227000	27228500	0.985
chr1	27324000	27325500	0.271
chr1	27330000	27331500	1.1
chr1	27337000	27338500	0.497
chr1	27347000	27349500	0.531
chr1	27357000	27359500	0.624
chr1	27372000	27373500	0.21
chr1	27397000	27398500	0.394
chr1	27438000	27439500	0.823
chr1	27448000	27450500	0.596
chr1	27463000	27465500	0.315
chr1	27625000	27627500	0.804
chr1	27644000	27646500	0.254
chr1	27647000	27648500	0.287
chr1	27667000	27668500	0.322
chr1	27669000	27670500	0.308
chr1	27714000	27715500	0.209
chr1	27725000	27728500	0.396
chr1	27729000	27730500	0.432
chr1	27817000	27818500	0.875
chr1	27830000	27832500	1.044
chr1	27845000	27850500	0.693
chr1	27853000	27856500	1.173
chr1	27862000	27864500	0.391
chr1	27866000	27867500	0.647
chr1	27868000	27870500	0.999
chr1	27882000	27883500	0.625
chr1	27887000	27889500	0.411
chr1	27890000	27891500	0.448
chr1	27894000	27895500	0.333
chr1	27896000	27903500	0.552
chr1	27924000	27929500	0.842
chr1	27932000	27933500	0.374
chr1	27934000	27936500	0.291
chr1	27981000	27983500	0.312
chr1	27985000	27986500	0.49
chr1	28098000	28099500	0.255
chr1	28100000	28101500	0.371
chr1	28184000	28186500	0.445
chr1	28189000	28190500	0.378
chr1	28201000	28202500	0.299
chr1	28499000	28501500	0.364
chr1	28561000	28562500	0.61
chr1	28574000	28575500	0.357
chr1	28654000	28655500	0.515
chr1	28763000	28764500	0.33
chr1	28878000	28879500	0.625
chr1	28917000	28918500	0.337
chr1	28996000	28997500	0.968
chr1	29101000	29102500	0.203
chr1	29210000	29212500	0.637
chr1	29214000	29215500	0.431
chr1	29253000	29254500	0.328
chr1	29370000	29371500	0.282
chr1	29451000	29453500	0.643
chr1	29523000	29524500	0.425
chr1	30161000	30162500	0.214
chr1	30180000	30181500	0.565
chr1	30185000	30186500	0.235
chr1	30435000	30436500	0.228
chr1	30446000	30449500	0.418
chr1	30556000	30558500	0.331
chr1	30851000	30853500	0.4
chr1	30999000	31000500	0.274
chr1	31158000	31159500	0.233
chr1	31170000	31172500	0.383
chr1	31179000	31181500	0.378
chr1	31200000	31201500	0.334
chr1	31229000	31230500	0.693
chr1	31231000	31232500	0.619
chr1	31234000	31235500	0.24
chr1	31241000	31243500	0.974
chr1	31250000	31253500	0.655
chr1	31254000	31256500	0.564
chr1	31274000	31275500	0.547
chr1	31313000	31315500	0.605
chr1	31319000	31321500	0.717
chr1	31325000	31327500	0.686
chr1	31359000	31362500	0.777
chr1	31366000	31369500	0.484
chr1	31373000	31376500	0.785
chr1	31379000	31380500	0.592
chr1	31382000	31385500	0.433
chr1	31401000	31403500	0.445
chr1	31627000	31628500	0.558
chr1	31635000	31636500	0.4
chr1	31643000	31645500	0.53
chr1	31688000	31690500	0.457
chr1	31846000	31847500	0.586
chr1	31849000	31850500	0.406
chr1	31855000	31856500	0.24
chr1	31894000	31896500	0.355
chr1	32013000	32014500	0.212
chr1	32029000	32030500	0.735
chr1	32039000	32040500	0.915
chr1	32129000	32130500	0.479
chr1	32147000	32148500	0.405
chr1	32166000	32167500	0.358
chr1	32177000	32182500	0.77
chr1	32211000	32215500	0.903
chr1	32216000	32217500	0.539
chr1	32218000	32219500	0.944
chr1	32220000	32221500	0.664
chr1	32226000	32228500	0.395
chr1	32235000	32236500	0.411
chr1	32246000	32249500	0.703
chr1	32253000	32254500	0.528
chr1	32402000	32403500	0.346
chr1	32404000	32405500	0.639
chr1	32419000	32422500	0.915
chr1	32468000	32469500	0.218
chr1	32480000	32481500	0.635
chr1	32529000	32530500	0.216
chr1	32531000	32533500	0.485
chr1	32664000	32665500	0.837
chr1	32879000	32880500	0.392
chr1	32913000	32915500	0.465
chr1	32929000	32930500	0.25
chr1	32959000	32963500	0.627
chr1	32965000	32967500	0.572
chr1	33181000	33182500	0.494
chr1	33191000	33192500	0.336
chr1	33208000	33209500	0.341
chr1	33284000	33285500	0.435
chr1	33337000	33339500	0.598
chr1	33341000	33343500	0.363
chr1	33398000	33400500	0.285
chr1	33438000	33440500	0.445
chr1	33446000	33447500	0.202
chr1	33454000	33456500	0.31
chr1	33457000	33459500	0.57
chr1	33462000	33463500	0.805
chr1	33472000	33473500	0.436
chr1	33520000	33522500	0.585
chr1	33626000	33630500	0.761
chr1	33648000	33649500	0.623
chr1	33684000	33685500	0.253
chr1	33720000	33721500	0.638
chr1	33723000	33724500	0.741
chr1	33807000	33809500	0.577
chr1	33827000	33828500	0.54
chr1	33829000	33832500	0.789
chr1	33909000	33910500	0.295
chr1	33935000	33937500	0.475
chr1	35290000	35292500	0.501
chr1	36272000	36273500	0.324
chr1	36351000	36353500	0.297
chr1	36555000	36556500	0.854
chr1	36584000	36585500	0.411
chr1	36599000	36601500	0.476
chr1	36616000	36617500	0.577
chr1	36620000	36621500	0.537
chr1	36623000	36624500	0.374
chr1	36626000	36628500	0.549
chr1	36653000	36654500	0.326
chr1	36669000	36670500	0.57
chr1	36816000	36818500	0.849
chr1	36831000	36832500	0.261
chr1	36834000	36835500	0.639
chr1	36838000	36841500	0.822
chr1	36852000	36853500	0.567
chr1	36866000	36867500	0.579
chr1	37169000	37170500	0.207
chr1	37942000	37945500	0.693
chr1	37950000	37954500	0.551
chr1	37965000	37966500	0.206
chr1	38020000	38022500	0.96
chr1	38466000	38467500	0.519
chr1	38469000	38470500	0.395
chr1	38472000	38473500	0.244
chr1	38474000	38475500	0.236
chr1	38494000	38497500	1.064
chr1	38541000	38542500	0.482
chr1	38592000	38593500	0.205
chr1	38603000	38605500	0.281
chr1	38955000	38956500	0.337
chr1	39206000	39208500	0.465
chr1	39512000	39513500	0.591
chr1	39557000	39559500	0.278
chr1	39570000	39573500	0.601
chr1	39597000	39599500	0.646
chr1	39679000	39681500	0.656
chr1	39703000	39705500	0.469
chr1	39857000	39858500	0.78
chr1	39860000	39862500	0.666
chr1	39864000	39865500	0.437
chr1	39873000	39875500	0.939
chr1	40004000	40005500	0.373
chr1	40071000	40072500	0.243
chr1	40111000	40113500	0.566
chr1	40118000	40120500	0.516
chr1	40123000	40124500	0.321
chr1	40166000	40168500	0.593
chr1	40203000	40204500	0.726
chr1	40264000	40266500	0.531
chr1	40282000	40284500	0.451
chr1	40358000	40359500	0.245
chr1	40504000	40505500	0.404
chr1	40914000	40915500	0.235
chr1	41124000	41125500	0.43
chr1	41128000	41129500	0.49
chr1	41239000	41241500	0.349
chr1	41264000	41265500	0.211
chr1	41267000	41269500	0.668
chr1	41272000	41273500	0.815
chr1	41290000	41292500	0.676
chr1	41314000	41316500	0.437
chr1	41325000	41326500	0.288
chr1	41343000	41344500	0.782
chr1	41397000	41398500	0.211
chr1	41414000	41415500	0.485
chr1	41469000	41470500	0.693
chr1	41510000	41511500	0.447
chr1	41574000	41576500	0.378
chr1	41706000	41707500	0.264
chr1	41748000	41749500	0.343
chr1	41779000	41780500	0.221
chr1	41785000	41786500	0.383
chr1	41822000	41825500	0.678
chr1	41836000	41839500	0.513
chr1	41853000	41854500	0.597
chr1	41860000	41861500	0.225
chr1	41864000	41866500	0.498
chr1	41870000	41871500	0.244
chr1	41878000	41879500	0.301
chr1	41882000	41883500	0.487
chr1	41884000	41885500	0.748
chr1	41889000	41890500	0.332
chr1	41897000	41899500	1.163
chr1	41900000	41901500	0.342
chr1	41920000	41921500	0.251
chr1	41939000	41941500	0.579
chr1	41951000	41954500	0.698
chr1	41961000	41963500	0.694
chr1	41964000	41965500	0.252
chr1	41969000	41970500	0.216
chr1	41980000	41981500	0.22
chr1	41987000	41988500	0.23
chr1	42003000	42004500	0.203
chr1	42039000	42040500	0.293
chr1	42128000	42129500	0.293
chr1	42130000	42132500	0.235
chr1	42178000	42180500	0.479
chr1	42181000	42183500	0.266
chr1	42193000	42195500	0.695
chr1	42201000	42202500	0.277
chr1	42233000	42234500	0.368
chr1	42367000	42369500	0.671
chr1	42501000	42502500	0.519
chr1	42631000	42632500	0.32
chr1	42637000	42639500	0.658
chr1	43283000	43284500	0.244
chr1	43388000	43391500	0.634
chr1	43397000	43398500	0.978
chr1	43406000	43408500	0.711
chr1	43428000	43429500	0.255
chr1	43501000	43502500	0.284
chr1	43514000	43516500	0.307
chr1	43523000	43525500	0.684
chr1	43535000	43536500	0.289
chr1	43760000	43762500	0.685
chr1	43765000	43766500	0.611
chr1	43769000	43770500	0.873
chr1	43795000	43797500	0.337
chr1	43901000	43902500	0.298
chr1	43920000	43921500	0.554
chr1	43937000	43939500	0.236
chr1	43994000	43996500	0.238
chr1	43997000	43998500	0.601
chr1	44011000	44012500	0.976
chr1	44013000	44014500	0.339
chr1	44015000	44017500	0.648
chr1	44023000	44025500	0.8
chr1	44029000	44032500	0.957
chr1	44047000	44048500	0.507
chr1	44323000	44325500	0.285
chr1	44346000	44347500	0.369
chr1	44378000	44379500	0.418
chr1	44471000	44472500	0.525
chr1	44495000	44496500	0.532
chr1	44501000	44503500	0.453
chr1	44512000	44513500	0.324
chr1	44704000	44706500	0.464
chr1	44793000	44794500	0.329
chr1	44821000	44822500	0.685
chr1	44887000	44889500	0.797
chr1	44950000	44951500	0.256
chr1	45042000	45043500	0.231
chr1	45075000	45076500	0.471
chr1	45096000	45097500	0.546
chr1	45103000	45104500	0.457
chr1	45126000	45127500	0.567
chr1	45194000	45196500	1.013
chr1	45197000	45198500	0.926
chr1	45264000	45265500	0.4
chr1	45284000	45285500	0.778
chr1	45301000	45302500	0.295
chr1	45309000	45310500	0.727
chr1	45731000	45732500	0.301
chr1	45768000	45769500	0.636
chr1	45770000	45771500	0.623
chr1	45791000	45792500	0.554
chr1	45957000	45959500	0.295
chr1	46048000	46049500	0.374
chr1	46050000	46051500	0.574
chr1	46267000	46268500	0.339
chr1	46357000	46358500	0.348
chr1	46502000	46503500	0.461
chr1	46766000	46768500	0.422
chr1	46942000	46943500	0.373
chr1	46985000	46987500	0.571
chr1	47068000	47069500	0.434
chr1	47070000	47071500	0.452
chr1	47089000	47090500	0.201
chr1	47647000	47648500	0.268
chr1	47657000	47659500	0.607
chr1	47698000	47699500	0.241
chr1	47700000	47702500	0.273
chr1	47780000	47781500	0.348
chr1	47896000	47897500	0.242
chr1	47998000	48000500	0.512
chr1	48034000	48035500	0.283
chr1	48109000	48110500	0.366
chr1	48116000	48117500	0.29
chr1	48122000	48123500	0.406
chr1	48250000	48252500	0.473
chr1	48337000	48338500	0.219
chr1	48371000	48373500	0.352
chr1	48452000	48453500	0.601
chr1	48502000	48503500	0.221
chr1	48504000	48506500	0.591
chr1	48513000	48517500	1.037
chr1	48936000	48937500	0.636
chr1	48938000	48939500	0.286
chr1	51750000	51751500	0.239
chr1	51791000	51793500	0.652
chr1	51889000	51890500	0.784
chr1	51985000	51986500	0.265
chr1	52024000	52025500	0.205
chr1	52083000	52084500	0.366
chr1	52126000	52127500	0.339
chr1	52832000	52833500	0.536
chr1	53019000	53020500	0.407
chr1	53168000	53170500	0.55
chr1	53479000	53480500	0.379
chr1	53512000	53513500	0.379
chr1	53577000	53578500	0.33
chr1	53588000	53590500	0.28
chr1	53611000	53613500	0.667
chr1	53648000	53649500	0.259
chr1	53759000	53762500	0.481
chr1	53763000	53765500	0.488
chr1	53781000	53783500	0.318
chr1	53791000	53792500	0.583
chr1	53841000	53842500	0.253
chr1	53858000	53860500	0.479
chr1	53935000	53936500	0.238
chr1	53987000	53988500	0.308
chr1	53991000	53993500	0.74
chr1	54055000	54056500	0.317
chr1	54058000	54059500	0.273
chr1	54135000	54136500	0.274
chr1	54143000	54144500	0.245
chr1	54159000	54160500	0.389
chr1	54422000	54423500	0.262
chr1	54586000	54587500	0.33
chr1	54591000	54592500	0.269
chr1	54603000	54604500	0.69
chr1	54710000	54712500	0.404
chr1	54715000	54716500	0.561
chr1	54738000	54739500	0.287
chr1	54740000	54741500	0.561
chr1	54754000	54756500	0.399
chr1	54763000	54765500	0.294
chr1	54776000	54777500	0.283
chr1	54778000	54779500	0.65
chr1	54790000	54792500	0.395
chr1	54797000	54798500	0.386
chr1	54800000	54802500	0.339
chr1	54819000	54821500	0.553
chr1	54850000	54851500	0.673
chr1	54862000	54863500	0.358
chr1	54873000	54875500	0.43
chr1	54924000	54925500	0.379
chr1	54928000	54931500	0.92
chr1	54940000	54943500	0.76
chr1	54945000	54946500	0.218
chr1	54953000	54957500	0.882
chr1	55009000	55011500	0.841
chr1	55012000	55013500	1.151
chr1	55024000	55026500	0.543
chr1	55037000	55038500	0.565
chr1	55045000	55049500	0.944
chr1	55392000	55393500	0.201
chr1	55487000	55488500	0.552
chr1	55515000	55516500	0.65
chr1	55798000	55799500	0.456
chr1	55894000	55896500	0.831
chr1	56107000	56108500	0.228
chr1	56159000	56160500	0.218
chr1	56161000	56162500	0.384
chr1	56890000	56891500	0.21
chr1	56942000	56943500	0.351
chr1	56971000	56973500	0.365
chr1	57286000	57288500	0.314
chr1	57297000	57298500	0.251
chr1	58860000	58861500	0.287
chr1	58898000	58899500	0.293
chr1	59049000	59050500	0.393
chr1	59057000	59059500	0.472
chr1	59085000	59086500	0.268
chr1	59117000	59118500	0.227
chr1	59220000	59221500	0.395
chr1	59279000	59283500	0.377
chr1	59314000	59315500	0.203
chr1	59340000	59341500	0.661
chr1	59347000	59348500	0.217
chr1	59368000	59370500	0.597
chr1	59481000	59482500	0.22
chr1	59549000	59551500	0.537
chr1	59594000	59595500	0.376
chr1	59608000	59610500	0.621
chr1	59616000	59617500	0.287
chr1	59858000	59860500	0.489
chr1	59912000	59913500	0.274
chr1	60062000	60063500	0.267
chr1	60135000	60136500	0.586
chr1	60172000	60174500	0.406
chr1	60197000	60199500	0.317
chr1	60209000	60210500	0.661
chr1	60224000	60226500	0.484
chr1	60433000	60434500	0.249
chr1	60745000	60748500	0.707
chr1	61426000	61428500	0.813
chr1	61454000	61457500	0.64
chr1	61649000	61651500	0.32
chr1	61783000	61785500	0.522
chr1	61800000	61801500	0.412
chr1	61803000	61805500	0.303
chr1	61902000	61903500	0.287
chr1	61918000	61920500	0.911
chr1	62850000	62851500	0.211
chr1	63248000	63249500	0.247
chr1	64127000	64128500	0.219
chr1	64140000	64141500	0.389
chr1	64164000	64165500	0.364
chr1	64211000	64212500	0.2
chr1	64385000	64387500	0.48
chr1	64503000	64506500	0.343
chr1	64508000	64509500	0.24
chr1	64734000	64735500	0.339
chr1	64941000	64943500	0.745
chr1	64970000	64971500	0.24
chr1	65381000	65382500	0.211
chr1	65884000	65885500	0.326
chr1	65935000	65936500	0.297
chr1	66707000	66709500	0.34
chr1	66736000	66738500	0.25
chr1	66801000	66802500	0.266
chr1	66911000	66913500	0.399
chr1	67028000	67029500	0.435
chr1	67041000	67042500	0.253
chr1	67520000	67521500	0.801
chr1	68026000	68027500	0.211
chr1	68036000	68037500	0.223
chr1	68055000	68057500	0.591
chr1	68213000	68214500	0.203
chr1	68225000	68226500	0.313
chr1	68257000	68258500	0.318
chr1	68363000	68364500	0.247
chr1	68411000	68412500	0.428
chr1	68422000	68423500	0.212
chr1	68577000	68578500	0.408
chr1	68639000	68642500	0.601
chr1	68696000	68697500	0.219
chr1	68758000	68760500	0.262
chr1	68779000	68780500	0.299
chr1	68786000	68787500	0.263
chr1	68808000	68809500	0.221
chr1	70875000	70876500	0.621
chr1	70953000	70954500	0.222
chr1	76734000	76736500	0.943
chr1	76744000	76745500	0.206
chr1	77979000	77981500	0.682
chr1	78566000	78568500	0.38
chr1	78579000	78580500	0.354
chr1	80324000	80325500	0.365
chr1	81880000	81881500	0.369
chr1	81889000	81891500	0.509
chr1	82267000	82269500	0.572
chr1	84719540	84721040	0.301
chr1	84830540	84833040	0.646
chr1	84899540	84901040	0.207
chr1	85068540	85070040	0.271
chr1	85084540	85087040	0.401
chr1	85312540	85314040	0.206
chr1	85778540	85781040	0.448
chr1	85793540	85798040	0.618
chr1	85809540	85811040	0.326
chr1	86034540	86036040	0.338
chr1	86041540	86043040	0.22
chr1	86072540	86074040	0.553
chr1	86076540	86079040	0.355
chr1	86093540	86095040	0.211
chr1	87238540	87242040	0.653
chr1	87257540	87260040	0.435
chr1	87689540	87693040	0.26
chr1	87791540	87793040	0.295
chr1	87799540	87802040	0.494
chr1	88107540	88109040	0.378
chr1	88432540	88435040	0.457
chr1	89357540	89359040	0.401
chr1	89666540	89668040	0.206
chr1	89988540	89990040	0.34
chr1	90010540	90012040	0.521
chr1	90070540	90073040	0.492
chr1	90222540	90224040	0.389
chr1	90371540	90373040	0.344
chr1	90376540	90378040	0.322
chr1	90867540	90870040	0.291
chr1	92034540	92037040	0.552
chr1	92102540	92104040	0.201
chr1	93249540	93252040	0.569
chr1	93458540	93460040	0.202
chr1	94043540	94047040	0.489
chr1	94072540	94075040	0.589
chr1	94082540	94084040	0.375
chr1	94090540	94092040	0.451
chr1	94124540	94127040	0.766
chr1	94129540	94134040	0.875
chr1	94134540	94136040	0.316
chr1	94136540	94139040	0.425
chr1	94166540	94169040	0.574
chr1	94173540	94175040	0.22
chr1	94180540	94182040	0.215
chr1	94187540	94190040	0.683
chr1	94233540	94235040	0.393
chr1	94281540	94284040	0.705
chr1	94308540	94311040	0.375
chr1	94514540	94516040	0.413
chr1	94526540	94528040	0.433
chr1	94557540	94563040	0.769
chr1	94565540	94568040	0.599
chr1	95200540	95202040	0.634
chr1	95267540	95269040	0.382
chr1	95318540	95320040	0.217
chr1	95328540	95330040	0.421
chr1	95330540	95332040	0.211
chr1	95420540	95422040	0.431
chr1	95507540	95509040	0.557
chr1	95538540	95540040	0.282
chr1	95551540	95554040	0.619
chr1	96880540	96882040	0.225
chr1	98518540	98520040	0.22
chr1	98788540	98790040	0.327
chr1	100064540	100066040	0.647
chr1	100273540	100276040	0.335
chr1	101061540	101064040	0.576
chr1	101086540	101089040	0.549
chr1	101325540	101327040	0.227
chr1	101753540	101755040	0.268
chr1	101756540	101758040	0.449
chr1	101773540	101775040	0.512
chr1	101875540	101877040	0.359
chr1	108508540	108510040	0.285
chr1	108592540	108595040	0.44
chr1	109103540	109105040	0.286
chr1	109133540	109135040	0.305
chr1	109287540	109289040	0.272
chr1	109289540	109291040	0.398
chr1	109370540	109372040	0.368
chr1	109631540	109633040	0.217
chr1	109633540	109635040	0.477
chr1	109692540	109695040	0.477
chr1	109757540	109759040	0.224
chr1	109781540	109784040	0.408
chr1	109796540	109799040	0.369
chr1	109818540	109821040	0.428
chr1	110072540	110077040	0.681
chr1	110077540	110080040	0.382
chr1	110091540	110093040	0.218
chr1	110158540	110161040	0.412
chr1	110178540	110180040	0.552
chr1	110181540	110184040	0.338
chr1	110304540	110306040	0.502
chr1	110315540	110317040	0.598
chr1	110319540	110321040	0.368
chr1	110325540	110327040	0.408
chr1	110330540	110332040	0.284
chr1	110332540	110336040	0.748
chr1	110344540	110346040	0.246
chr1	110365540	110367040	0.366
chr1	110419540	110421040	0.298
chr1	110433540	110435040	0.216
chr1	110521540	110523040	0.203
chr1	110577540	110579040	0.691
chr1	110631540	110633040	0.366
chr1	110636540	110638040	0.211
chr1	110647540	110650040	0.307
chr1	110678540	110680040	0.498
chr1	110745540	110747040	0.227
chr1	110749540	110751040	0.254
chr1	110777540	110779040	0.58
chr1	110782540	110784040	0.249
chr1	110878540	110881040	0.497
chr1	111049540	111052040	0.673
chr1	111066540	111068040	0.268
chr1	111680540	111682040	0.449
chr1	111764540	111766040	0.468
chr1	111770540	111772040	0.309
chr1	112049540	112052040	0.477
chr1	112057540	112059040	0.243
chr1	112102540	112104040	0.342
chr1	112134540	112137040	0.337
chr1	112271540	112273040	0.442
chr1	112275540	112277040	0.55
chr1	112279540	112281040	0.306
chr1	112446540	112448040	0.276
chr1	112900540	112902040	0.642
chr1	113006540	113009040	0.595
chr1	113215540	113217040	0.535
chr1	113345540	113347040	0.234
chr1	113351540	113353040	0.346
chr1	113360540	113362040	0.285
chr1	113423540	113425040	0.277
chr1	113540540	113543040	0.672
chr1	113582540	113586040	0.767
chr1	113598540	113603040	0.333
chr1	113682540	113684040	0.357
chr1	113931540	113933040	0.405
chr1	114302540	114304040	0.468
chr1	114520540	114522040	0.528
chr1	114525540	114527040	0.478
chr1	114544540	114547040	0.397
chr1	115298540	115300040	0.411
chr1	115626540	115629040	0.673
chr1	115721540	115723040	0.243
chr1	115968540	115970040	0.481
chr1	116087540	116090040	0.448
chr1	116137540	116139040	0.206
chr1	116196540	116199040	0.649
chr1	116680540	116683040	0.395
chr1	116693540	116696040	0.416
chr1	116876540	116879040	0.514
chr1	116921540	116925040	0.601
chr1	116957540	116959040	0.337
chr1	116975540	116977040	0.297
chr1	117025540	117029040	0.608
chr1	117114540	117116040	0.282
chr1	117367540	117371040	0.449
chr1	117389540	117392040	0.353
chr1	117395540	117398040	0.716
chr1	117421540	117423040	0.471
chr1	117492540	117494040	0.27
chr1	117635540	117637040	0.45
chr1	117908540	117910040	0.723
chr1	118213540	118215040	0.275
chr1	118238540	118240040	0.232
chr1	118301540	118303040	0.252
chr1	118362540	118366040	0.497
chr1	118470540	118472040	0.219
chr1	120095540	120098040	0.354
chr1	120173540	120176040	0.753
chr1	120190540	120192040	0.454
chr1	120216540	120219040	0.637
chr1	120255540	120257040	0.601
chr1	120280540	120282040	0.304
chr1	120412540	120415040	0.595
chr1	120415540	120418040	0.45
chr1	144009540	144012040	0.334
chr1	144534540	144536040	0.523
chr1	144991540	144994040	0.292
chr1	145058540	145060040	0.373
chr1	145092540	145094040	0.211
chr1	145207540	145209040	0.475
chr1	145209540	145211040	0.294
chr1	145394540	145398040	0.53
chr1	145398540	145400040	0.32
chr1	145421540	145423040	0.24
chr1	145426540	145428040	0.325
chr1	145447540	145450040	0.386
chr1	145453540	145456040	0.594
chr1	145576540	145578040	0.688
chr1	146555540	146557040	0.317
chr1	146714540	146716040	0.247
chr1	146967540	146969040	0.369
chr1	147009540	147013040	0.672
chr1	147013540	147015040	0.33
chr1	147070540	147073040	0.788
chr1	147111540	147114040	0.399
chr1	147364540	147366040	0.211
chr1	147726540	147728040	0.261
chr1	147774540	147776040	0.382
chr1	147994540	147996040	0.246
chr1	148928540	148932040	0.553
chr1	149194540	149196040	0.271
chr1	149215540	149217040	0.54
chr1	149222540	149224040	0.52
chr1	149909540	149912040	0.529
chr1	150037540	150039040	0.22
chr1	150133540	150136040	1.019
chr1	150140540	150142040	0.361
chr1	150184540	150187040	0.817
chr1	150226540	150228040	0.22
chr1	150228540	150230040	0.377
chr1	150503540	150506040	0.473
chr1	150534540	150537040	1.166
chr1	150539540	150542040	0.668
chr1	150576540	150578040	0.444
chr1	150583540	150585040	0.275
chr1	150591540	150593040	0.241
chr1	150948540	150951040	0.749
chr1	150985540	150987040	0.731
chr1	151034540	151037040	0.212
chr1	151043540	151045040	0.737
chr1	151127540	151129040	0.275
chr1	151283540	151285040	0.451
chr1	151343540	151345040	0.332
chr1	151429540	151431040	0.431
chr1	151444540	151447040	0.343
chr1	151485540	151487040	0.316
chr1	151518540	151521040	0.469
chr1	151877540	151879040	0.982
chr1	151879540	151881040	0.204
chr1	151951540	151954040	0.463
chr1	152006540	152008040	0.274
chr1	152009540	152011040	0.802
chr1	152020540	152022040	0.605
chr1	153438540	153440040	0.411
chr1	153466540	153469040	0.614
chr1	153478540	153480040	0.395
chr1	153482540	153484040	0.643
chr1	153504540	153506040	0.242
chr1	153540540	153542040	0.674
chr1	153544540	153546040	0.613
chr1	153570540	153573040	0.728
chr1	153643540	153645040	0.29
chr1	153668540	153672040	1.045
chr1	153721540	153723040	0.315
chr1	153754540	153757040	0.738
chr1	153761540	153764040	0.779
chr1	153766540	153770040	0.59
chr1	153852540	153855040	0.463
chr1	153893540	153895040	0.208
chr1	153895540	153897040	0.46
chr1	153950540	153952040	0.242
chr1	153961540	153963040	0.582
chr1	154153540	154155040	0.447
chr1	154193540	154195040	0.51
chr1	154324540	154327040	0.432
chr1	154390540	154394040	0.707
chr1	154399540	154401040	0.286
chr1	154403540	154405040	0.8
chr1	154465540	154467040	0.23
chr1	154468540	154471040	0.541
chr1	154528540	154530040	0.273
chr1	154531540	154533040	0.501
chr1	154546540	154548040	0.409
chr1	154598540	154600040	0.659
chr1	154600540	154602040	0.587
chr1	154700540	154705040	0.774
chr1	154719540	154721040	0.202
chr1	154739540	154741040	0.553
chr1	154780540	154784040	0.446
chr1	154811540	154814040	0.548
chr1	154819540	154821040	0.362
chr1	154834540	154836040	0.241
chr1	154850540	154852040	0.313
chr1	154909540	154911040	0.799
chr1	154913540	154915040	0.279
chr1	154926540	154928040	0.628
chr1	154943540	154946040	0.632
chr1	154947540	154949040	0.479
chr1	154970540	154975040	0.737
chr1	154975540	154978040	0.882
chr1	154978540	154980040	0.306
chr1	154983540	154986040	0.54
chr1	155036540	155038040	0.55
chr1	155062540	155065040	0.659
chr1	155065540	155067040	0.522
chr1	155096540	155098040	0.223
chr1	155101540	155103040	1.342
chr1	155138540	155141040	0.357
chr1	155196540	155199040	0.446
chr1	155245540	155247040	0.297
chr1	155560540	155562040	0.398
chr1	155567540	155569040	0.222
chr1	155714540	155716040	0.856
chr1	155830540	155832040	0.274
chr1	155840540	155842040	0.223
chr1	155909540	155911040	0.668
chr1	155944540	155947040	0.388
chr1	155994540	155997040	0.287
chr1	156049540	156051040	0.231
chr1	156065540	156068040	0.815
chr1	156072540	156078040	0.976
chr1	156082540	156084040	0.561
chr1	156085540	156087040	0.295
chr1	156092540	156095040	0.813
chr1	156097540	156099040	0.226
chr1	156114540	156117040	0.34
chr1	156265540	156267040	0.524
chr1	156390540	156393040	0.342
chr1	156426540	156428040	0.499
chr1	156458540	156460040	0.784
chr1	156467540	156470040	0.912
chr1	156471540	156476040	0.784
chr1	156585540	156587040	0.476
chr1	156629540	156631040	0.89
chr1	156631540	156636040	0.939
chr1	156636540	156638040	1.153
chr1	156662540	156664040	0.297
chr1	156673540	156675040	0.723
chr1	156675540	156681040	1.096
chr1	156715540	156719040	0.893
chr1	156741540	156744040	0.683
chr1	156771540	156773040	0.349
chr1	156831540	156834040	0.938
chr1	156852540	156854040	0.25
chr1	156858540	156860040	0.25
chr1	156864540	156871040	0.807
chr1	157015540	157017040	0.562
chr1	157075540	157077040	0.243
chr1	157106540	157108040	0.859
chr1	157108540	157110040	0.573
chr1	157123540	157127040	1.114
chr1	157372540	157374040	0.225
chr1	157961540	157963040	0.588
chr1	157971540	157974040	0.284
chr1	157976540	157982040	0.639
chr1	157986540	157990040	0.468
chr1	158006540	158009040	0.506
chr1	158024540	158027040	0.58
chr1	158036540	158039040	0.667
chr1	158969540	158971040	0.321
chr1	158974540	158977040	0.382
chr1	159130540	159132040	0.217
chr1	159146540	159148040	0.444
chr1	159836540	159838040	0.303
chr1	159860540	159862040	0.353
chr1	159879540	159882040	0.899
chr1	159891540	159893040	0.678
chr1	160068540	160070040	0.229
chr1	160070540	160072040	0.277
chr1	160081540	160084040	0.399
chr1	160086540	160089040	0.66
chr1	160158540	160160040	0.352
chr1	160179540	160181040	0.997
chr1	160331540	160333040	0.322
chr1	160371540	160374040	0.427
chr1	160379540	160382040	0.759
chr1	161052540	161054040	0.204
chr1	161102540	161104040	0.446
chr1	161154540	161156040	0.292
chr1	161169540	161171040	0.421
chr1	161185540	161187040	0.228
chr1	161282540	161284040	0.361
chr1	161284540	161286040	0.759
chr1	161358540	161361040	0.909
chr1	161367540	161370040	0.543
chr1	162023540	162026040	0.302
chr1	162106540	162108040	0.239
chr1	162162540	162164040	0.288
chr1	162327540	162329040	0.29
chr1	162361540	162363040	0.305
chr1	162600540	162602040	0.533
chr1	162660540	162662040	0.264
chr1	162665540	162667040	0.339
chr1	162851540	162853040	0.27
chr1	162858540	162860040	0.225
chr1	162874540	162877040	0.302
chr1	163164540	163167040	0.551
chr1	163844540	163846040	0.374
chr1	164580540	164582040	0.318
chr1	164680540	164683040	0.842
chr1	164693540	164695040	0.289
chr1	164716540	164719040	0.31
chr1	164741540	164743040	0.62
chr1	164754540	164757040	0.326
chr1	164792540	164794040	0.446
chr1	165337540	165339040	0.231
chr1	165345540	165347040	0.258
chr1	165797540	165799040	0.411
chr1	165852540	165855040	0.261
chr1	165867540	165869040	0.853
chr1	166807080	166808580	0.363
chr1	167191080	167192580	0.216
chr1	167411080	167412580	0.288
chr1	167604080	167605580	0.443
chr1	167618080	167620580	0.529
chr1	167631080	167632580	0.269
chr1	167650080	167651580	0.747
chr1	167656080	167658580	0.44
chr1	167766080	167767580	0.231
chr1	167772080	167773580	0.647
chr1	167788080	167789580	0.92
chr1	168051080	168052580	0.551
chr1	168289080	168290580	0.365
chr1	168438080	168439580	0.274
chr1	168582080	168583580	0.325
chr1	168592080	168593580	0.253
chr1	169082080	169083580	0.556
chr1	171613080	171615580	0.414
chr1	171623080	171625580	0.929
chr1	171749080	171750580	0.433
chr1	171770080	171771580	0.311
chr1	172114080	172115580	0.471
chr1	172418080	172419580	0.242
chr1	172465080	172467580	0.401
chr1	172714080	172715580	0.276
chr1	172790080	172791580	0.217
chr1	172887080	172888580	0.274
chr1	173092080	173093580	0.324
chr1	173159080	173160580	0.543
chr1	173389080	173390580	0.303
chr1	173398080	173399580	0.262
chr1	173442080	173444580	0.457
chr1	175093080	175095580	0.226
chr1	175170080	175171580	0.207
chr1	175473080	175475580	0.612
chr1	176849080	176850580	0.248
chr1	177178080	177179580	0.394
chr1	178455080	178456580	0.407
chr1	178506080	178508580	0.224
chr1	178695080	178696580	0.362
chr1	179016080	179017580	0.273
chr1	179060080	179061580	0.743
chr1	179713080	179714580	0.229
chr1	180136080	180138580	0.498
chr1	180156080	180157580	0.337
chr1	180218080	180219580	0.237
chr1	180221080	180223580	0.34
chr1	180485080	180486580	0.252
chr1	180579080	180580580	0.356
chr1	180823080	180824580	0.242
chr1	180867080	180868580	0.462
chr1	180894080	180896580	0.879
chr1	180990080	180991580	0.211
chr1	180992080	180993580	0.418
chr1	181068080	181069580	0.251
chr1	181073080	181076580	0.757
chr1	181081080	181083580	0.559
chr1	181086080	181087580	0.257
chr1	181103080	181104580	0.307
chr1	181110080	181111580	0.224
chr1	181121080	181123580	0.805
chr1	181135080	181136580	0.202
chr1	181148080	181149580	0.209
chr1	181998080	181999580	0.31
chr1	182053080	182055580	0.404
chr1	182112080	182114580	0.349
chr1	182317080	182319580	0.443
chr1	182751080	182752580	0.237
chr1	182809080	182810580	0.482
chr1	182931080	182932580	0.405
chr1	182991080	182992580	0.586
chr1	183008080	183010580	0.339
chr1	183116080	183118580	0.303
chr1	183133080	183134580	0.388
chr1	183149080	183151580	0.434
chr1	183236080	183238580	0.547
chr1	183239080	183242580	0.501
chr1	183248080	183249580	0.599
chr1	183250080	183251580	0.425
chr1	183256080	183257580	0.667
chr1	183260080	183261580	0.569
chr1	183680080	183682580	0.704
chr1	183781080	183782580	0.239
chr1	183850080	183852580	0.758
chr1	184265080	184269580	0.867
chr1	185614080	185616580	0.567
chr1	185702080	185703580	0.29
chr1	192458080	192459580	0.226
chr1	192528080	192529580	0.356
chr1	196578080	196579580	0.321
chr1	198124080	198125580	0.275
chr1	198127080	198129580	0.658
chr1	198385080	198386580	0.293
chr1	198745080	198746580	0.329
chr1	198905080	198907580	0.504
chr1	199241080	199243580	0.275
chr1	199267080	199268580	0.209
chr1	200608080	200609580	0.26
chr1	200637080	200638580	0.379
chr1	200707080	200708580	0.52
chr1	200835080	200836580	0.31
chr1	200865080	200866580	0.226
chr1	200886080	200887580	0.233
chr1	200984080	200987580	0.402
chr1	201139080	201140580	0.462
chr1	201153080	201154580	0.231
chr1	201222080	201224580	0.508
chr1	201237080	201238580	0.363
chr1	201276080	201279580	0.76
chr1	201326080	201327580	0.453
chr1	201343080	201344580	0.435
chr1	201347080	201349580	1.179
chr1	201388080	201390580	0.828
chr1	201399080	201400580	0.216
chr1	201416080	201417580	0.208
chr1	201419080	201421580	0.58
chr1	201429080	201432580	0.646
chr1	201450080	201452580	0.535
chr1	201460080	201461580	0.209
chr1	201462080	201464580	1.11
chr1	201469080	201473580	0.43
chr1	201480080	201483580	0.456
chr1	201500080	201501580	0.372
chr1	201507080	201509580	0.386
chr1	201521080	201522580	0.235
chr1	201530080	201532580	0.477
chr1	201539080	201540580	0.531
chr1	201563080	201564580	0.401
chr1	201602080	201604580	0.337
chr1	201619080	201620580	0.479
chr1	201663080	201665580	0.466
chr1	201672080	201674580	0.595
chr1	201682080	201684580	0.773
chr1	201688080	201690580	0.488
chr1	201694080	201695580	0.221
chr1	201700080	201701580	0.801
chr1	201707080	201708580	0.554
chr1	201720080	201721580	0.261
chr1	201760080	201762580	0.806
chr1	201856080	201857580	0.384
chr1	201873080	201875580	0.897
chr1	201881080	201883580	0.289
chr1	201885080	201887580	0.921
chr1	201923080	201924580	0.668
chr1	202044080	202046580	0.274
chr1	202054080	202056580	0.316
chr1	202075080	202077580	0.539
chr1	202081080	202083580	0.236
chr1	202087080	202089580	0.357
chr1	202132080	202134580	0.319
chr1	202206080	202207580	0.226
chr1	202250080	202251580	0.333
chr1	202252080	202254580	0.432
chr1	202260080	202262580	0.335
chr1	202264080	202265580	0.247
chr1	202428080	202429580	0.241
chr1	202475080	202476580	0.401
chr1	202558080	202559580	1.131
chr1	202584080	202586580	0.654
chr1	202588080	202589580	0.237
chr1	202592080	202593580	0.41
chr1	202681080	202682580	0.285
chr1	202937080	202939580	0.414
chr1	202994080	202995580	0.843
chr1	202996080	202999580	0.977
chr1	203021080	203022580	0.512
chr1	203102080	203104580	0.273
chr1	203109080	203111580	0.55
chr1	203122080	203124580	0.596
chr1	203146080	203147580	0.301
chr1	203235080	203236580	0.426
chr1	203242080	203243580	0.295
chr1	203246080	203248580	0.472
chr1	203251080	203252580	0.596
chr1	203258080	203261580	0.744
chr1	203289080	203290580	0.442
chr1	203291080	203293580	0.699
chr1	203295080	203298580	0.748
chr1	203333080	203334580	0.277
chr1	203370080	203372580	0.467
chr1	203377080	203378580	0.266
chr1	203409080	203411580	0.426
chr1	203434080	203436580	0.394
chr1	203445080	203446580	0.292
chr1	203449080	203451580	0.698
chr1	203475080	203477580	1.068
chr1	203481080	203484580	0.497
chr1	203503080	203504580	0.224
chr1	203524080	203528580	0.442
chr1	203540080	203542580	0.412
chr1	203576080	203577580	0.321
chr1	203597080	203599580	0.592
chr1	203639080	203643580	0.49
chr1	203829080	203830580	0.582
chr1	204043080	204044580	0.463
chr1	204046080	204048580	0.711
chr1	204049080	204051580	0.377
chr1	204053080	204054580	0.333
chr1	204057080	204059580	0.349
chr1	204071080	204073580	0.544
chr1	204097080	204099580	0.869
chr1	204232080	204233580	0.306
chr1	204252080	204259580	0.735
chr1	204303080	204305580	0.701
chr1	204317080	204321580	0.818
chr1	204329080	204331580	0.989
chr1	204381080	204382580	0.909
chr1	204385080	204387580	0.496
chr1	204420080	204421580	0.279
chr1	204461080	204464580	0.814
chr1	204534080	204535580	0.223
chr1	204606080	204608580	0.742
chr1	204616080	204617580	0.384
chr1	204858080	204859580	0.342
chr1	204928080	204929580	0.399
chr1	205216080	205219580	0.555
chr1	205230080	205232580	0.234
chr1	205253080	205255580	0.877
chr1	205262080	205264580	0.997
chr1	205267080	205268580	0.246
chr1	205282080	205284580	0.688
chr1	205286080	205287580	0.516
chr1	205291080	205292580	0.439
chr1	205293080	205294580	0.444
chr1	205323080	205324580	0.285
chr1	205344080	205345580	0.233
chr1	205407080	205408580	0.418
chr1	205409080	205411580	0.7
chr1	205413080	205415580	0.601
chr1	205419080	205420580	0.502
chr1	205454080	205455580	0.275
chr1	205461080	205463580	0.457
chr1	205472080	205473580	0.357
chr1	205474080	205477580	0.5
chr1	205512080	205513580	0.845
chr1	205599080	205600580	0.566
chr1	205639080	205640580	0.258
chr1	205647080	205648580	0.551
chr1	205670080	205671580	0.342
chr1	205679080	205681580	0.224
chr1	205717080	205718580	0.588
chr1	205909080	205910580	0.248
chr1	205919080	205920580	0.253
chr1	206590080	206591580	0.235
chr1	206629080	206630580	0.64
chr1	206654080	206655580	0.364
chr1	206674080	206675580	0.441
chr1	206682080	206683580	0.548
chr1	206685080	206687580	0.684
chr1	206717080	206719580	0.419
chr1	206728080	206729580	0.719
chr1	206732080	206734580	0.44
chr1	206747080	206749580	0.713
chr1	206845080	206847580	0.398
chr1	206859080	206861580	0.637
chr1	206865080	206868580	0.734
chr1	206897080	206900580	0.477
chr1	207483080	207484580	0.568
chr1	207978080	207980580	0.487
chr1	207996080	207998580	0.549
chr1	207999080	208000580	0.249
chr1	208001080	208002580	0.252
chr1	208058080	208059580	0.463
chr1	208081080	208082580	0.436
chr1	208095080	208099580	0.338
chr1	208132080	208133580	0.283
chr1	208135080	208137580	0.617
chr1	208180080	208181580	0.254
chr1	208274080	208275580	1.088
chr1	208290080	208291580	0.618
chr1	208305080	208306580	0.229
chr1	208332080	208336580	0.848
chr1	208347080	208349580	0.326
chr1	208374080	208375580	0.343
chr1	208380080	208382580	0.571
chr1	208392080	208395580	0.803
chr1	208399080	208400580	0.284
chr1	208404080	208406580	0.718
chr1	208408080	208410580	0.606
chr1	208411080	208413580	0.616
chr1	208423080	208425580	0.423
chr1	208649080	208650580	0.236
chr1	209161080	209163580	0.523
chr1	209608080	209609580	0.265
chr1	209759080	209760580	0.315
chr1	209814080	209816580	0.735
chr1	209826080	209827580	0.301
chr1	209915080	209916580	0.272
chr1	209942080	209944580	0.863
chr1	209980080	209982580	0.596
chr1	210423080	210427580	0.595
chr1	210467080	210469580	0.399
chr1	210483080	210484580	0.307
chr1	211431080	211432580	0.412
chr1	211434080	211435580	0.934
chr1	211687080	211688580	0.227
chr1	211711080	211712580	0.273
chr1	211714080	211716580	0.559
chr1	211753080	211754580	0.504
chr1	211786080	211787580	0.527
chr1	211804080	211805580	0.456
chr1	211828080	211829580	0.332
chr1	212408080	212409580	0.773
chr1	212457080	212458580	0.439
chr1	212658080	212660580	0.491
chr1	212687080	212689580	0.304
chr1	212803080	212804580	0.283
chr1	212808080	212811580	0.992
chr1	212839080	212841580	0.423
chr1	213223080	213224580	0.471
chr1	213476080	213477580	0.205
chr1	214280080	214281580	0.541
chr1	214435080	214436580	0.24
chr1	214451080	214452580	0.25
chr1	214501080	214502580	0.397
chr1	214725080	214727580	0.508
chr1	215739080	215740580	0.213
chr1	216773080	216774580	0.31
chr1	217626080	217628580	0.322
chr1	218457080	218458580	0.725
chr1	218525080	218526580	0.617
chr1	218534080	218535580	0.207
chr1	218544080	218546580	0.491
chr1	218547080	218549580	0.553
chr1	218553080	218554580	0.268
chr1	218632080	218634580	0.475
chr1	218636080	218637580	0.247
chr1	218661080	218662580	0.257
chr1	218669080	218670580	0.266
chr1	218731080	218732580	0.306
chr1	218758080	218760580	0.641
chr1	218806080	218807580	0.263
chr1	218833080	218834580	0.435
chr1	218879080	218880580	0.359
chr1	219985080	219986580	0.249
chr1	220473080	220475580	0.846
chr1	220905080	220906580	0.342
chr1	220920080	220921580	0.4
chr1	220983080	220984580	0.536
chr1	221050080	221051580	0.264
chr1	221436080	221438580	0.373
chr1	221612080	221613580	0.347
chr1	221916080	221917580	0.528
chr1	221999080	222000580	0.222
chr1	222216080	222217580	0.459
chr1	222638080	222639580	0.46
chr1	222816080	222817580	0.551
chr1	223247080	223248580	0.254
chr1	223253080	223255580	0.626
chr1	223262080	223264580	0.351
chr1	223326080	223327580	0.303
chr1	223406080	223407580	0.486
chr1	223513080	223514580	0.274
chr1	223673080	223675580	0.317
chr1	223885080	223887580	0.359
chr1	223893080	223896580	0.389
chr1	223902080	223904580	0.554
chr1	223913080	223915580	0.71
chr1	223918080	223922580	0.499
chr1	223935080	223936580	0.358
chr1	223952080	223953580	0.355
chr1	224179080	224181580	0.672
chr1	224369080	224370580	0.219
chr1	224391080	224394580	0.591
chr1	224433080	224434580	0.296
chr1	224644080	224646580	0.759
chr1	224687080	224688580	0.381
chr1	224690080	224692580	0.633
chr1	224811080	224812580	0.347
chr1	224920080	224921580	0.4
chr1	224924080	224925580	0.233
chr1	225614080	225615580	0.256
chr1	225642080	225643580	0.297
chr1	225654080	225656580	0.689
chr1	225661080	225662580	0.239
chr1	225696080	225697580	0.303
chr1	225841080	225842580	0.42
chr1	225881080	225882580	0.289
chr1	225942080	225944580	0.658
chr1	225950080	225952580	0.748
chr1	225954080	225956580	0.851
chr1	225958080	225959580	0.244
chr1	225966080	225967580	0.375
chr1	226004080	226006580	1.024
chr1	226068080	226069580	0.3
chr1	226070080	226071580	0.36
chr1	226112080	226113580	0.408
chr1	226187080	226188580	0.582
chr1	226189080	226191580	0.499
chr1	226221080	226222580	0.414
chr1	226270080	226272580	0.454
chr1	226296080	226299580	0.934
chr1	226315080	226316580	0.232
chr1	226322080	226323580	0.407
chr1	226495080	226496580	0.347
chr1	226537080	226538580	0.282
chr1	226541080	226542580	0.269
chr1	226543080	226545580	0.829
chr1	226714080	226715580	0.493
chr1	226755080	226757580	0.617
chr1	226777080	226778580	0.266
chr1	226830080	226831580	0.298
chr1	226837080	226839580	0.508
chr1	226841080	226842580	0.201
chr1	226847080	226853580	1.087
chr1	226867080	226868580	0.216
chr1	226877080	226879580	0.666
chr1	226889080	226892580	0.864
chr1	226910080	226911580	0.229
chr1	226971080	226972580	0.266
chr1	226987080	226988580	0.233
chr1	227008080	227010580	0.692
chr1	227014080	227016580	0.601
chr1	227100080	227101580	0.364
chr1	227160080	227163580	0.407
chr1	227167080	227168580	0.505
chr1	227544080	227546580	0.529
chr1	227619080	227620580	0.312
chr1	227635080	227636580	0.407
chr1	227729080	227731580	0.808
chr1	227949080	227951580	0.715
chr1	227975080	227976580	0.396
chr1	227981080	227983580	0.633
chr1	228072080	228076580	0.729
chr1	228080080	228081580	0.345
chr1	228083080	228084580	0.638
chr1	228101080	228102580	0.353
chr1	228104080	228105580	0.511
chr1	228132080	228134580	0.529
chr1	228201080	228203580	0.717
chr1	228268080	228269580	0.84
chr1	228272080	228274580	0.719
chr1	228297080	228298580	0.838
chr1	228329080	228330580	0.805
chr1	228338080	228339580	0.393
chr1	228349080	228351580	1.324
chr1	228396080	228398580	0.881
chr1	228673080	228674580	0.298
chr1	228677080	228678580	0.431
chr1	228938080	228939580	0.375
chr1	228973080	228975580	0.704
chr1	228977080	228979580	0.402
chr1	229000080	229001580	0.22
chr1	229002080	229003580	0.206
chr1	229035080	229036580	0.325
chr1	229073080	229075580	0.528
chr1	229099080	229101580	0.636
chr1	229124080	229126580	0.527
chr1	229163080	229164580	0.425
chr1	229193080	229196580	0.542
chr1	229544080	229545580	0.276
chr1	229547080	229548580	0.397
chr1	229699080	229700580	0.234
chr1	229760080	229761580	0.425
chr1	229797080	229798580	0.208
chr1	229799080	229800580	0.208
chr1	229829080	229831580	0.369
chr1	230239080	230240580	0.457
chr1	230248080	230249580	0.677
chr1	230278080	230279580	0.585
chr1	230321080	230323580	0.312
chr1	230326080	230327580	0.412
chr1	230345080	230347580	0.393
chr1	230350080	230351580	0.357
chr1	230383080	230384580	0.297
chr1	230406080	230407580	0.285
chr1	230511080	230512580	0.298
chr1	230537080	230538580	0.258
chr1	230888080	230890580	0.989
chr1	230984080	230988580	0.833
chr1	231012080	231013580	0.263
chr1	231164080	231165580	0.391
chr1	231763080	231764580	0.307
chr1	231826080	231827580	0.297
chr1	231913080	231914580	0.483
chr1	231942080	231943580	0.471
chr1	231963080	231965580	0.489
chr1	232055080	232056580	0.301
chr1	232064080	232066580	0.551
chr1	232070080	232071580	0.486
chr1	232072080	232074580	0.428
chr1	232106080	232108580	0.449
chr1	232125080	232127580	0.711
chr1	232148080	232149580	0.524
chr1	232278080	232279580	0.355
chr1	232454080	232455580	0.287
chr1	232464080	232465580	0.223
chr1	232688080	232690580	1.01
chr1	232725080	232726580	0.338
chr1	232755080	232757580	0.486
chr1	232765080	232766580	0.631
chr1	233088080	233089580	0.433
chr1	233141080	233142580	0.339
chr1	233248080	233249580	0.25
chr1	233276080	233277580	0.373
chr1	234658080	234660580	0.683
chr1	234669080	234672580	0.418
chr1	234678080	234681580	1.101
chr1	234685080	234687580	0.395
chr1	234688080	234690580	0.399
chr1	234734080	234738580	0.621
chr1	234746080	234749580	0.796
chr1	234792080	234794580	0.386
chr1	234835080	234837580	0.317
chr1	234852080	234853580	0.333
chr1	234856080	234860580	0.985
chr1	234862080	234863580	0.319
chr1	234879080	234880580	0.213
chr1	234907080	234909580	0.715
chr1	234978080	234979580	0.231
chr1	234998080	234999580	0.421
chr1	235002080	235003580	0.396
chr1	235034080	235036580	0.314
chr1	235053080	235055580	0.799
chr1	235060080	235061580	0.25
chr1	235068080	235069580	0.482
chr1	235106080	235107580	0.489
chr1	235110080	235112580	0.623
chr1	235119080	235121580	0.501
chr1	235122080	235124580	0.379
chr1	235132080	235135580	0.966
chr1	235147080	235148580	0.322
chr1	235158080	235159580	0.276
chr1	235183080	235185580	0.607
chr1	235246080	235248580	0.663
chr1	235256080	235258580	0.416
chr1	235529080	235530580	0.358
chr1	235668080	235669580	0.546
chr1	236080080	236081580	0.539
chr1	236226080	236227580	0.264
chr1	236229080	236230580	0.468
chr1	236653080	236654580	0.281
chr1	236665080	236667580	0.644
chr1	236768080	236769580	0.277
chr1	236957080	236958580	0.255
chr1	241683080	241684580	0.26
chr1	241804080	241806580	0.361
chr1	243431080	243432580	0.289
chr1	243645080	243647580	0.611
chr1	243653080	243655580	0.555
chr1	243658080	243660580	1.025
chr1	243688080	243689580	0.229
chr1	244211080	244214580	0.948
chr1	244301080	244302580	0.29
chr1	244326080	244328580	0.257
chr1	244377080	244378580	0.852
chr1	244435080	244436580	0.411
chr1	244485080	244487580	0.28
chr1	244511080	244513580	0.39
chr1	244517080	244518580	0.579
chr1	244524080	244526580	0.354
chr1	244613080	244614580	0.284
chr1	244623080	244624580	0.413
chr1	244625080	244626580	0.207
chr1	244997080	244998580	0.652
chr1	245028080	245029580	0.244
chr1	245127080	245128580	0.243
chr1	245134080	245135580	0.458
chr1	245214080	245216580	0.341
chr1	245254080	245256580	0.855
chr1	245329080	245331580	0.371
chr1	245372080	245374580	0.644
chr1	245423080	245424580	0.219
chr1	245453080	245455580	0.589
chr1	245473080	245475580	0.633
chr1	245500080	245502580	0.266
chr1	245504080	245505580	0.324
chr1	245605080	245606580	0.228
chr1	245676080	245677580	0.345
chr1	245750080	245752580	0.832
chr1	245761080	245762580	0.681
chr1	245768080	245770580	0.803
chr1	245914080	245916580	0.547
chr1	245951080	245952580	0.231
chr1	245954080	245956580	0.404
[truncated: 17,052 more rows]
