# Supplementary material for: Integrating Diverse Datasets Improves Developmental Enhancer Prediction
Source: PLoS Comput Biol. 2014 Jun 26;10(6):e1003677. doi: 10.1371/journal.pcbi.1003677 (PMC4072507; doi:10.1371/journal.pcbi.1003677)
Supplement: Data File S1 — This ZIP archive contains BED files (hg19 coordinates) with EnhancerFinder's genome-wide enhancer predictions, along with the MKL scores, for general developmental enhancer activity, brain, heart, and limb enhancers. The general prediction file also lists the H3K27ac and H3K4me1 marks from the feature data overlapping each predicted enhancer. (ZIP) [file pcbi.1003677.s018.zip › enhancerfinder_limb_hg19.bed]

#chromosome	start	end	MKL_scores
chr1	1294000	1295500	0.684
chr1	1791000	1792500	1.266
chr1	1851000	1852500	0.765
chr1	2065000	2066500	0.75
chr1	2186000	2187500	0.673
chr1	6330000	6332500	0.817
chr1	6856000	6857500	0.802
chr1	7325000	7327500	1.185
chr1	7352000	7353500	1.023
chr1	7358000	7360500	0.809
chr1	7372000	7374500	0.913
chr1	7394000	7396500	1.396
chr1	7438000	7439500	1.012
chr1	7598000	7599500	0.866
chr1	7609000	7610500	0.695
chr1	7617000	7619500	1.052
chr1	7702000	7703500	0.698
chr1	8077000	8079500	1.106
chr1	8107000	8109500	1.019
chr1	8229000	8231500	1.341
chr1	8258000	8259500	0.867
chr1	8576000	8577500	0.794
chr1	8764000	8765500	0.748
chr1	8772000	8774500	0.814
chr1	8882000	8884500	1.392
chr1	8964000	8965500	0.798
chr1	9339000	9340500	0.943
chr1	9462000	9463500	0.672
chr1	9471000	9472500	0.764
chr1	9621000	9622500	0.714
chr1	9949000	9950500	1.077
chr1	9951000	9952500	0.704
chr1	9971000	9972500	0.773
chr1	10785000	10786500	0.724
chr1	10961000	10962500	0.752
chr1	10999000	11001500	0.971
chr1	11112000	11113500	0.982
chr1	11611000	11612500	0.754
chr1	11941000	11942500	0.748
chr1	11989000	11992500	1.373
chr1	11993000	11994500	0.746
chr1	12399000	12401500	0.937
chr1	12440000	12441500	0.749
chr1	12492000	12495500	1.012
chr1	12508000	12510500	1.028
chr1	12513000	12514500	0.967
chr1	12537000	12538500	1.099
chr1	12540000	12542500	0.932
chr1	12545000	12546500	1.228
chr1	12580000	12582500	1.111
chr1	12589000	12590500	0.754
chr1	12603000	12604500	0.689
chr1	12608000	12611500	0.951
chr1	12709000	12710500	0.85
chr1	15477000	15478500	0.745
chr1	15506000	15507500	0.707
chr1	16121000	16122500	0.848
chr1	16176000	16177500	0.852
chr1	16490000	16492500	1.386
chr1	16494000	16495500	0.707
chr1	16501000	16502500	1.091
chr1	17223000	17224500	0.91
chr1	17455000	17456500	0.815
chr1	17562000	17563500	0.716
chr1	17577000	17578500	0.684
chr1	17815000	17816500	0.804
chr1	17864000	17865500	1.235
chr1	17902000	17903500	0.694
chr1	18609000	18610500	0.733
chr1	19268000	19269500	0.695
chr1	19336000	19338500	1.274
chr1	19767000	19768500	0.746
chr1	19781000	19782500	0.862
chr1	19830000	19831500	0.765
chr1	20606000	20607500	0.869
chr1	20697000	20698500	0.86
chr1	21338000	21339500	0.731
chr1	21658000	21659500	0.716
chr1	21950000	21952500	0.815
chr1	21998000	22000500	0.866
chr1	22287000	22289500	0.859
chr1	22654000	22656500	1.263
chr1	22666000	22667500	0.723
chr1	22668000	22669500	0.69
chr1	22677000	22678500	1.029
chr1	22706000	22707500	0.763
chr1	22714000	22715500	0.691
chr1	22738000	22741500	0.896
chr1	23079000	23081500	1.35
chr1	23114000	23117500	1.113
chr1	23550000	23552500	0.921
chr1	23888000	23890500	1.006
chr1	23923000	23926500	1.339
chr1	24277000	24279500	0.797
chr1	24310000	24312500	1.006
chr1	24335000	24337500	0.872
chr1	24349000	24350500	0.674
chr1	24373000	24374500	0.751
chr1	24609000	24611500	1.017
chr1	24615000	24616500	0.736
chr1	24885000	24886500	1.3
chr1	25053000	25055500	1.223
chr1	25061000	25063500	1.277
chr1	25154000	25156500	1.003
chr1	25241000	25242500	0.971
chr1	25348000	25349500	0.763
chr1	26030000	26032500	0.949
chr1	26033000	26034500	1.04
chr1	26100000	26101500	0.924
chr1	26323000	26324500	0.718
chr1	26757000	26758500	0.843
chr1	27016000	27018500	0.866
chr1	27227000	27228500	0.818
chr1	27384000	27385500	0.727
chr1	27644000	27646500	1.337
chr1	27647000	27648500	0.938
chr1	29186000	29188500	0.784
chr1	29211000	29212500	1.039
chr1	29253000	29255500	1.266
chr1	29798000	29799500	0.706
chr1	29801000	29802500	1.003
chr1	30160000	30161500	1.062
chr1	30557000	30558500	0.74
chr1	30851000	30852500	0.717
chr1	31279000	31280500	0.966
chr1	31574000	31576500	0.86
chr1	31626000	31627500	0.755
chr1	32039000	32040500	0.924
chr1	32075000	32076500	0.699
chr1	32166000	32167500	0.793
chr1	32234000	32235500	0.689
chr1	32248000	32249500	0.889
chr1	32362000	32364500	0.879
chr1	32531000	32532500	0.7
chr1	32756000	32757500	0.855
chr1	33181000	33182500	0.801
chr1	33449000	33451500	1.446
chr1	33694000	33695500	0.683
chr1	33699000	33700500	0.694
chr1	33898000	33900500	1.016
chr1	33908000	33910500	1.564
chr1	35527000	35528500	0.9
chr1	36617000	36618500	1.006
chr1	37331000	37332500	0.725
chr1	38020000	38021500	0.784
chr1	38496000	38497500	1.257
chr1	38516000	38517500	0.703
chr1	38542000	38543500	0.952
chr1	38561000	38562500	0.741
chr1	39455000	39456500	0.996
chr1	39582000	39583500	0.726
chr1	40495000	40497500	0.874
chr1	41567000	41569500	0.786
chr1	42115000	42116500	0.927
chr1	42179000	42181500	1.024
chr1	42249000	42250500	0.713
chr1	42329000	42330500	0.889
chr1	42336000	42337500	0.745
chr1	42385000	42387500	0.859
chr1	42421000	42422500	0.677
chr1	42886000	42887500	0.868
chr1	43946000	43947500	1.055
chr1	44301000	44303500	0.83
chr1	44542000	44543500	0.785
chr1	44793000	44794500	0.796
chr1	46267000	46268500	0.97
chr1	46419000	46420500	0.719
chr1	47998000	47999500	0.814
chr1	48043000	48045500	0.908
chr1	48117000	48119500	0.889
chr1	48217000	48218500	0.846
chr1	48347000	48348500	1.073
chr1	49343000	49345500	0.938
chr1	49354000	49355500	0.677
chr1	50744000	50745500	0.985
chr1	50774000	50775500	0.75
chr1	51985000	51986500	0.944
chr1	52201000	52202500	0.683
chr1	53421000	53422500	1.174
chr1	53479000	53480500	0.8
chr1	53585000	53586500	0.783
chr1	53590000	53591500	0.701
chr1	53612000	53613500	1.043
chr1	53761000	53762500	0.682
chr1	54037000	54039500	0.992
chr1	54048000	54051500	1.193
chr1	54122000	54123500	0.79
chr1	54145000	54146500	0.714
chr1	54792000	54794500	1.145
chr1	54873000	54874500	0.835
chr1	54879000	54880500	0.866
chr1	54924000	54926500	1.006
chr1	54945000	54946500	0.744
chr1	55009000	55011500	0.792
chr1	55240000	55242500	0.825
chr1	55453000	55454500	0.817
chr1	55777000	55778500	1.037
chr1	55865000	55866500	0.955
chr1	55933000	55934500	0.745
chr1	55941000	55943500	1.337
chr1	56098000	56099500	0.723
chr1	56106000	56107500	1.113
chr1	56185000	56186500	1.439
chr1	56278000	56279500	0.94
chr1	56291000	56292500	0.908
chr1	56535000	56537500	1.22
chr1	56559000	56561500	0.718
chr1	56650000	56652500	0.974
chr1	56653000	56654500	0.746
chr1	56665000	56667500	1.311
chr1	56840000	56841500	0.9
chr1	56856000	56857500	0.676
chr1	56918000	56919500	0.986
chr1	56991000	56994500	0.857
chr1	56997000	56999500	0.685
chr1	58086000	58087500	0.675
chr1	58860000	58862500	0.97
chr1	58907000	58909500	0.772
chr1	59183000	59185500	1.426
chr1	59244000	59245500	0.925
chr1	59339000	59340500	0.799
chr1	59341000	59342500	0.766
chr1	59370000	59371500	0.802
chr1	59448000	59449500	1.027
chr1	59473000	59474500	0.71
chr1	59523000	59524500	0.995
chr1	59544000	59545500	1.231
chr1	59609000	59610500	0.678
chr1	59615000	59616500	1.0
chr1	59628000	59629500	1.201
chr1	59726000	59727500	0.907
chr1	59763000	59764500	0.827
chr1	59911000	59912500	0.704
chr1	59950000	59951500	0.852
chr1	59967000	59969500	1.083
chr1	59971000	59972500	0.707
chr1	60143000	60145500	0.948
chr1	60157000	60158500	0.913
chr1	60215000	60217500	0.981
chr1	60232000	60234500	1.327
chr1	60534000	60535500	0.741
chr1	60599000	60600500	0.791
chr1	60745000	60746500	1.375
chr1	61031000	61032500	0.708
chr1	61086000	61088500	0.913
chr1	61163000	61164500	0.733
chr1	61227000	61228500	0.772
chr1	61352000	61353500	0.745
chr1	61455000	61457500	1.038
chr1	61523000	61524500	0.949
chr1	61541000	61542500	0.709
chr1	61596000	61597500	1.086
chr1	61599000	61600500	0.796
chr1	61606000	61608500	0.951
chr1	61622000	61624500	0.95
chr1	61649000	61651500	0.962
chr1	61720000	61721500	0.689
chr1	61785000	61786500	0.98
chr1	61916000	61918500	1.131
chr1	62849000	62851500	1.066
chr1	63186000	63188500	1.062
chr1	63189000	63190500	0.709
chr1	64168000	64170500	1.118
chr1	64196000	64197500	0.808
chr1	64238000	64239500	0.714
chr1	64283000	64284500	0.836
chr1	64504000	64506500	1.05
chr1	64507000	64508500	0.705
chr1	64538000	64539500	0.938
chr1	64637000	64640500	2.071
chr1	64648000	64650500	1.089
chr1	64747000	64749500	1.297
chr1	64808000	64810500	1.004
chr1	65004000	65007500	1.277
chr1	65089000	65091500	0.876
chr1	65356000	65358500	0.78
chr1	65363000	65365500	1.567
chr1	65381000	65382500	0.745
chr1	65386000	65387500	0.863
chr1	65636000	65637500	0.797
chr1	66642000	66643500	0.759
chr1	66647000	66649500	1.033
chr1	66709000	66711500	0.835
chr1	66796000	66797500	0.827
chr1	66815000	66816500	0.71
chr1	66915000	66916500	0.706
chr1	66955000	66956500	1.011
chr1	66960000	66962500	1.011
chr1	66971000	66973500	0.694
chr1	66993000	66994500	0.836
chr1	67089000	67090500	1.185
chr1	67170000	67172500	1.037
chr1	67520000	67521500	0.737
chr1	67897000	67898500	1.039
chr1	67906000	67908500	0.711
chr1	68038000	68039500	0.727
chr1	68073000	68074500	0.7
chr1	68078000	68079500	0.787
chr1	68111000	68113500	1.261
chr1	68139000	68142500	1.036
chr1	68178000	68180500	1.022
chr1	68188000	68189500	0.815
chr1	68201000	68203500	0.89
chr1	68306000	68307500	0.674
chr1	68353000	68355500	0.931
chr1	68642000	68643500	0.672
chr1	68679000	68680500	0.686
chr1	70948000	70949500	0.704
chr1	70969000	70971500	0.959
chr1	71772000	71774500	0.797
chr1	72115000	72117500	0.913
chr1	72142000	72144500	0.854
chr1	72250000	72251500	1.119
chr1	74058000	74059500	0.701
chr1	74809000	74810500	0.956
chr1	76471000	76472500	0.786
chr1	76518000	76520500	0.971
chr1	76802000	76804500	0.763
chr1	76890000	76891500	0.718
chr1	77873000	77874500	0.69
chr1	78297000	78298500	0.746
chr1	78612000	78613500	0.778
chr1	78690000	78691500	0.806
chr1	78884000	78886500	0.726
chr1	79296000	79297500	1.378
chr1	79299000	79300500	0.693
chr1	79544000	79546500	1.331
chr1	81696000	81699500	0.877
chr1	82273000	82274500	0.719
chr1	83981540	83983040	0.997
chr1	84158540	84160040	1.046
chr1	84228540	84231040	1.042
chr1	84233540	84237040	1.083
chr1	85084540	85086040	0.75
chr1	85097540	85100040	0.865
chr1	85162540	85165040	0.82
chr1	85311540	85314040	1.486
chr1	85708540	85711040	0.936
chr1	85871540	85873040	0.744
chr1	85923540	85926040	0.967
chr1	86071540	86073040	0.785
chr1	87238540	87240040	0.978
chr1	87257540	87260040	1.059
chr1	87613540	87616040	1.158
chr1	87771540	87773040	0.701
chr1	87792540	87794040	0.755
chr1	87835540	87837040	0.75
chr1	87867540	87869040	0.783
chr1	88107540	88109040	0.722
chr1	88291540	88294040	0.921
chr1	88792540	88795040	0.966
chr1	89988540	89990040	0.697
chr1	90157540	90160040	0.968
chr1	90162540	90164040	1.032
chr1	90373540	90376040	1.41
chr1	92356540	92358040	0.919
chr1	93269540	93272040	0.838
chr1	93400540	93402040	1.087
chr1	93809540	93811040	0.761
chr1	94072540	94074040	1.034
chr1	94080540	94082040	0.761
chr1	94132540	94134040	0.776
chr1	94166540	94168040	0.881
chr1	94173540	94176040	1.234
chr1	94233540	94235040	0.933
chr1	94281540	94284040	0.99
chr1	94566540	94568040	0.865
chr1	94581540	94584040	1.553
chr1	94608540	94610040	0.819
chr1	94730540	94732040	0.812
chr1	94749540	94751040	0.839
chr1	94786540	94788040	1.059
chr1	94790540	94793040	0.777
chr1	95016540	95020040	0.969
chr1	95112540	95115040	1.009
chr1	95172540	95176040	1.099
chr1	95199540	95202040	0.907
chr1	95220540	95223040	1.461
chr1	95268540	95271040	1.172
chr1	95414540	95416040	0.681
chr1	95435540	95437040	1.289
chr1	95445540	95447040	0.78
chr1	95467540	95470040	1.252
chr1	95479540	95481040	0.803
chr1	95483540	95485040	0.916
chr1	96829540	96831040	0.68
chr1	97003540	97006040	1.269
chr1	97434540	97436040	0.683
chr1	97443540	97446040	1.243
chr1	97589540	97591040	0.85
chr1	97609540	97612040	0.828
chr1	97898540	97900040	0.698
chr1	98096540	98099040	1.356
chr1	98314540	98317040	1.319
chr1	98849540	98851040	0.704
chr1	98852540	98855040	1.603
chr1	98870540	98873040	0.863
chr1	98916540	98919040	1.109
chr1	99384540	99386040	0.869
chr1	99457540	99459040	0.774
chr1	100055540	100058040	1.044
chr1	100715540	100717040	1.026
chr1	101086540	101089040	0.925
chr1	101752540	101754040	0.812
chr1	101756540	101759040	1.439
chr1	101767540	101770040	0.924
chr1	101949540	101952040	0.98
chr1	103323540	103325040	0.735
chr1	107288540	107290040	0.933
chr1	108478540	108480040	1.213
chr1	108542540	108545040	1.007
chr1	108660540	108662040	0.725
chr1	109133540	109135040	0.694
chr1	109137540	109139040	1.171
chr1	109373540	109375040	0.915
chr1	110158540	110160040	1.093
chr1	110160540	110162040	0.823
chr1	110177540	110179040	1.018
chr1	110335540	110338040	1.125
chr1	110341540	110343040	0.701
chr1	110879540	110881040	0.739
chr1	112134540	112137040	0.907
chr1	113360540	113362040	0.673
chr1	113583540	113585040	0.766
chr1	113688540	113690040	0.709
chr1	113784540	113786040	0.69
chr1	114076540	114079040	1.0
chr1	114760540	114762040	0.79
chr1	115656540	115658040	0.79
chr1	115740540	115743040	1.495
chr1	115780540	115782040	0.771
chr1	115821540	115824040	0.869
chr1	115858540	115861040	0.828
chr1	115896540	115898040	0.932
chr1	115998540	116001040	0.913
chr1	116038540	116040040	0.679
chr1	116073540	116076040	0.817
chr1	116472540	116474040	0.748
chr1	117013540	117016040	1.07
chr1	117030540	117033040	1.166
chr1	117228540	117230040	0.859
chr1	117232540	117235040	0.815
chr1	117238540	117241040	1.224
chr1	117396540	117400040	1.126
chr1	118322540	118325040	0.982
chr1	119821540	119823040	0.698
chr1	120215540	120217040	0.682
chr1	147005540	147007040	0.694
chr1	147050540	147053040	0.828
chr1	149294540	149296040	1.014
chr1	149909540	149912040	0.998
chr1	150449540	150451040	0.728
chr1	150576540	150578040	0.712
chr1	151466540	151468040	0.772
chr1	151580540	151582040	0.672
chr1	151918540	151920040	0.822
chr1	151944540	151947040	1.221
chr1	153852540	153854040	0.705
chr1	153959540	153961040	0.729
chr1	153961540	153963040	0.978
chr1	154687540	154689040	0.755
chr1	154785540	154787040	0.882
chr1	154792540	154794040	0.715
chr1	155904540	155906040	0.871
chr1	156075540	156077040	0.807
chr1	156116540	156118040	0.702
chr1	156586540	156588040	0.816
chr1	156631540	156633040	0.883
chr1	156676540	156679040	0.747
chr1	156856540	156858040	0.677
chr1	159850540	159853040	0.843
chr1	161154540	161156040	0.896
chr1	161282540	161284040	0.693
chr1	161508540	161510040	0.717
chr1	161925540	161927040	0.723
chr1	161972540	161975040	0.987
chr1	162031540	162033040	0.745
chr1	162595540	162597040	1.001
chr1	162599540	162602040	1.095
chr1	162664540	162667040	0.742
chr1	162814540	162816040	0.672
chr1	162886540	162888040	0.719
chr1	162911540	162915040	1.012
chr1	163004540	163007040	0.813
chr1	163135540	163138040	0.945
chr1	164556540	164558040	0.752
chr1	164580540	164582040	0.696
chr1	164675540	164677040	1.009
chr1	165923540	165925040	0.717
chr1	168434080	168436580	0.98
chr1	168438080	168440580	1.286
chr1	168677080	168678580	0.858
chr1	169710080	169711580	0.974
chr1	169910080	169911580	1.004
chr1	169967080	169968580	0.82
chr1	170230080	170232580	0.871
chr1	170531080	170533580	0.8
chr1	172076080	172079580	1.697
chr1	172114080	172115580	0.872
chr1	172117080	172118580	0.737
chr1	172136080	172137580	0.891
chr1	172149080	172151580	1.15
chr1	172311080	172313580	1.174
chr1	172320080	172321580	0.769
chr1	172326080	172330580	1.167
chr1	172349080	172352580	1.32
chr1	172367080	172368580	0.732
chr1	172612080	172613580	1.07
chr1	172873080	172874580	0.954
chr1	172898080	172900580	1.523
chr1	172902080	172904580	1.312
chr1	172923080	172924580	1.103
chr1	173973080	173974580	0.725
chr1	175041080	175042580	0.758
chr1	175057080	175058580	0.679
chr1	175483080	175485580	0.989
chr1	177177080	177178580	0.683
chr1	178016080	178017580	0.82
chr1	178021080	178023580	1.024
chr1	179847080	179848580	0.698
chr1	179907080	179908580	0.684
chr1	180555080	180557580	0.857
chr1	181066080	181067580	0.942
chr1	181069080	181071580	1.186
chr1	181095080	181097580	1.027
chr1	182563080	182564580	0.807
chr1	182602080	182603580	1.019
chr1	183039080	183040580	0.868
chr1	183239080	183241580	1.314
chr1	183272080	183273580	0.911
chr1	183752080	183753580	0.679
chr1	183790080	183791580	0.753
chr1	183806080	183807580	1.095
chr1	183810080	183813580	1.452
chr1	183850080	183851580	0.751
chr1	183991080	183992580	0.68
chr1	184184080	184185580	0.682
chr1	184265080	184267580	1.217
chr1	184460080	184461580	0.735
chr1	184771080	184772580	1.296
chr1	185287080	185288580	0.839
chr1	185615080	185616580	0.913
chr1	186505080	186506580	0.689
chr1	188283080	188284580	0.737
chr1	188621080	188623580	1.158
chr1	192421080	192422580	0.88
chr1	192458080	192459580	1.347
chr1	192481080	192482580	0.763
chr1	192508080	192510580	1.234
chr1	192527080	192528580	0.758
chr1	192669080	192671580	1.076
chr1	192796080	192797580	0.959
chr1	195903080	195905580	0.915
chr1	198120080	198121580	0.697
chr1	198242080	198244580	1.333
chr1	198496080	198497580	0.88
chr1	198530080	198531580	0.776
chr1	198625080	198626580	1.231
chr1	198651080	198652580	0.854
chr1	198732080	198733580	0.802
chr1	198817080	198818580	1.175
chr1	198860080	198861580	0.682
chr1	198872080	198873580	1.243
chr1	198903080	198904580	0.77
chr1	199052080	199054580	1.088
chr1	199132080	199133580	1.076
chr1	199194080	199196580	1.254
chr1	199828080	199829580	1.181
chr1	200456080	200457580	0.956
chr1	200637080	200638580	0.931
chr1	200984080	200985580	0.744
chr1	201277080	201278580	0.779
chr1	201419080	201421580	0.994
chr1	201526080	201527580	0.987
chr1	201561080	201563580	1.057
chr1	202044080	202045580	0.733
chr1	202251080	202253580	1.195
chr1	202265080	202266580	0.964
chr1	202316080	202317580	0.938
chr1	202545080	202547580	0.838
chr1	202584080	202585580	0.768
chr1	203026080	203027580	0.891
chr1	203122080	203123580	0.74
chr1	203248080	203249580	0.79
chr1	203295080	203296580	0.751
chr1	203524080	203525580	0.736
chr1	203561080	203562580	0.688
chr1	203569080	203570580	0.821
chr1	203576080	203577580	0.881
chr1	204062080	204063580	0.73
chr1	204303080	204305580	1.263
chr1	204385080	204386580	0.773
chr1	204474080	204475580	0.89
chr1	204477080	204478580	1.262
chr1	205463080	205464580	0.706
chr1	205488080	205489580	0.903
chr1	205551080	205552580	0.744
chr1	206620080	206621580	0.704
chr1	206629080	206630580	1.005
chr1	206987080	206989580	0.914
chr1	208619080	208620580	0.764
chr1	209522080	209523580	1.023
chr1	209571080	209573580	0.964
chr1	209700080	209701580	0.687
chr1	209816080	209817580	0.799
chr1	209832080	209834580	1.348
chr1	209943080	209944580	0.891
chr1	210043080	210044580	1.411
chr1	210053080	210054580	0.81
chr1	210063080	210065580	1.184
chr1	210296080	210299580	0.993
chr1	210423080	210424580	0.793
chr1	210445080	210447580	0.778
chr1	210464080	210465580	1.424
chr1	210836080	210837580	0.753
chr1	211774080	211775580	0.691
chr1	212090080	212092580	1.185
chr1	212739080	212741580	0.892
chr1	212809080	212811580	1.235
chr1	212840080	212841580	0.734
chr1	212844080	212846580	1.322
chr1	214619080	214621580	0.733
chr1	214757080	214758580	1.058
chr1	215177080	215178580	1.156
chr1	216630080	216631580	0.692
chr1	216708080	216709580	0.682
chr1	218554080	218555580	1.259
chr1	218633080	218634580	1.039
chr1	218833080	218834580	0.71
chr1	218844080	218846580	0.844
chr1	218879080	218880580	0.72
chr1	218952080	218953580	0.9
chr1	219444080	219445580	0.689
chr1	219546080	219547580	1.03
chr1	219586080	219587580	0.737
chr1	219760080	219761580	0.676
chr1	219964080	219965580	0.684
chr1	220473080	220475580	1.127
chr1	220542080	220544580	1.069
chr1	221139080	221141580	0.796
chr1	221202080	221205580	1.052
chr1	221208080	221210580	1.07
chr1	221212080	221213580	0.77
chr1	221266080	221268580	0.791
chr1	221273080	221275580	0.811
chr1	221291080	221292580	0.717
chr1	221339080	221340580	0.798
chr1	221343080	221344580	0.786
chr1	221566080	221568580	1.07
chr1	221632080	221633580	0.947
chr1	221888080	221890580	1.079
chr1	223070080	223072580	0.859
chr1	223147080	223149580	0.919
chr1	223196080	223197580	0.85
chr1	223327080	223328580	0.856
chr1	223893080	223894580	0.691
chr1	223960080	223961580	0.931
chr1	224252080	224253580	0.689
chr1	224255080	224256580	0.759
chr1	224390080	224393580	0.992
chr1	224398080	224399580	0.885
chr1	224686080	224687580	0.727
chr1	224689080	224690580	0.737
chr1	224728080	224729580	0.967
chr1	224731080	224732580	0.842
chr1	225881080	225884580	1.507
chr1	225950080	225952580	1.007
chr1	226187080	226188580	0.698
chr1	226189080	226190580	0.7
chr1	226314080	226315580	0.678
chr1	226537080	226538580	0.856
chr1	226850080	226851580	0.708
chr1	226885080	226886580	0.708
chr1	227003080	227004580	0.785
chr1	227008080	227010580	0.865
chr1	227507080	227508580	0.711
chr1	227538080	227540580	0.983
chr1	228673080	228674580	0.763
chr1	228916080	228918580	1.176
chr1	229000080	229001580	0.69
chr1	229002080	229004580	0.771
chr1	229006080	229007580	0.868
chr1	229036080	229037580	1.101
chr1	229038080	229040580	1.534
chr1	229356080	229358580	1.285
chr1	229388080	229390580	0.951
chr1	229800080	229801580	0.709
chr1	229829080	229831580	0.964
chr1	230029080	230030580	0.928
chr1	230222080	230224580	0.787
chr1	230443080	230444580	0.856
chr1	231195080	231196580	1.191
chr1	231241080	231243580	1.439
chr1	231735080	231739580	1.456
chr1	232065080	232066580	0.898
chr1	232095080	232096580	0.86
chr1	232147080	232148580	0.82
chr1	232153080	232154580	0.707
chr1	232361080	232362580	0.697
chr1	232529080	232530580	0.956
chr1	232840080	232841580	1.315
chr1	233004080	233005580	0.96
chr1	233140080	233142580	0.748
chr1	234650080	234652580	1.146
chr1	234658080	234660580	1.113
chr1	234669080	234671580	1.92
chr1	234679080	234682580	1.337
chr1	234689080	234690580	0.785
chr1	234693080	234695580	0.715
chr1	234699080	234700580	0.737
chr1	234734080	234735580	0.923
chr1	234736080	234738580	0.78
chr1	234748080	234749580	0.692
chr1	234756080	234758580	1.167
chr1	234835080	234837580	1.148
chr1	234858080	234859580	0.823
chr1	234880080	234882580	1.551
chr1	234907080	234909580	1.021
chr1	235043080	235045580	1.578
chr1	235060080	235061580	0.743
chr1	235104080	235105580	0.796
chr1	235110080	235112580	1.069
chr1	235120080	235121580	0.784
chr1	235146080	235147580	0.81
chr1	235184080	235185580	0.672
chr1	236073080	236075580	1.257
chr1	236080080	236084580	1.654
chr1	236221080	236222580	1.098
chr1	236262080	236263580	0.808
chr1	237007080	237008580	0.745
chr1	238628080	238629580	1.001
chr1	240192080	240193580	0.686
chr1	240883080	240884580	0.871
chr1	241486080	241487580	0.693
chr1	242152080	242153580	0.729
chr1	243428080	243429580	0.891
chr1	243585080	243586580	0.749
chr1	244137080	244139580	0.759
chr1	244215080	244216580	0.706
chr1	244376080	244379580	1.323
chr1	244395080	244396580	0.737
chr1	244513080	244514580	0.848
chr1	245028080	245029580	0.966
chr1	245126080	245127580	0.752
chr1	245934080	245936580	0.776
chr10	313000	314500	0.879
chr10	342000	343500	0.897
chr10	2967000	2969500	1.136
chr10	3290000	3292500	1.23
chr10	3440000	3442500	0.925
chr10	3466000	3469500	1.207
chr10	3493000	3494500	1.155
chr10	3497000	3498500	1.211
chr10	3510000	3512500	1.26
chr10	3679000	3680500	1.024
chr10	3750000	3752500	0.762
chr10	3797000	3800500	1.093
chr10	3807000	3809500	0.951
chr10	3847000	3848500	0.92
chr10	3851000	3852500	1.159
chr10	3894000	3896500	1.334
chr10	3916000	3917500	0.748
chr10	3927000	3929500	0.878
chr10	4123000	4125500	1.097
chr10	4379000	4380500	0.85
chr10	4395000	4396500	1.242
chr10	4414000	4416500	1.515
chr10	4492000	4494500	1.331
chr10	4585000	4587500	1.274
chr10	4705000	4706500	0.94
chr10	4807000	4808500	0.801
chr10	5592000	5594500	1.12
chr10	5595000	5596500	0.964
chr10	5615000	5616500	0.816
chr10	6280000	6282500	1.197
chr10	6320000	6321500	0.871
chr10	6342000	6343500	0.815
chr10	6441000	6442500	0.71
chr10	6791000	6792500	0.712
chr10	7310000	7311500	0.924
chr10	9272000	9273500	0.77
chr10	9280000	9282500	0.947
chr10	9295000	9296500	0.887
chr10	9337000	9338500	0.682
chr10	11715000	11717500	0.806
chr10	11841000	11842500	0.875
chr10	12881000	12882500	0.672
chr10	13757000	13759500	0.764
chr10	13799000	13800500	0.833
chr10	13831000	13832500	0.943
chr10	13877000	13878500	0.857
chr10	13935000	13936500	0.939
chr10	14015000	14017500	1.102
chr10	14021000	14022500	0.87
chr10	14051000	14053500	0.955
chr10	14056000	14060500	1.325
chr10	14226000	14227500	1.047
chr10	14693000	14694500	0.848
chr10	14708000	14709500	1.025
chr10	14714000	14716500	0.951
chr10	16860000	16861500	0.972
chr10	16898000	16899500	0.939
chr10	16909000	16910500	0.822
chr10	16928000	16929500	0.988
chr10	16950000	16951500	1.036
chr10	16985000	16987500	1.16
chr10	17027000	17028500	0.812
chr10	17044000	17046500	1.299
chr10	17064000	17065500	0.856
chr10	17100000	17102500	0.711
chr10	17241000	17242500	0.846
chr10	17390000	17391500	0.955
chr10	18448000	18449500	0.852
chr10	18896000	18897500	0.831
chr10	20219000	20220500	0.783
chr10	20255000	20256500	0.802
chr10	21568000	21569500	0.843
chr10	21623000	21624500	1.128
chr10	21651000	21654500	1.145
chr10	21687000	21688500	1.009
chr10	21713000	21714500	0.905
chr10	22012000	22014500	1.12
chr10	22423000	22424500	0.824
chr10	22717000	22718500	0.806
chr10	22887000	22888500	0.702
chr10	22972000	22974500	0.814
chr10	23068000	23070500	1.11
chr10	23104000	23107500	0.944
chr10	23183000	23184500	0.742
chr10	23657000	23659500	0.784
chr10	24298000	24299500	0.771
chr10	24406000	24408500	0.828
chr10	24442000	24443500	0.9
chr10	24633000	24634500	1.017
chr10	24741000	24743500	0.863
chr10	24753000	24754500	0.897
chr10	25180000	25182500	0.834
chr10	25209000	25211500	1.198
chr10	29024000	29025500	0.684
chr10	29121000	29123500	1.2
chr10	29194000	29196500	0.806
chr10	29329000	29330500	1.076
chr10	29431000	29432500	0.994
chr10	30034000	30036500	0.868
chr10	30100000	30102500	1.048
chr10	30130000	30131500	0.682
chr10	30163000	30165500	0.925
chr10	30237000	30238500	0.827
chr10	30358000	30360500	0.853
chr10	31093000	31094500	1.097
chr10	31103000	31104500	0.846
chr10	31325000	31326500	1.071
chr10	31436000	31437500	0.871
chr10	31441000	31442500	0.744
chr10	31445000	31446500	0.804
chr10	31460000	31461500	0.725
chr10	32229000	32231500	1.434
chr10	32233000	32234500	0.993
chr10	33268000	33269500	1.068
chr10	33293000	33294500	0.704
chr10	33295000	33296500	0.783
chr10	33452000	33454500	0.924
chr10	33505000	33507500	0.9
chr10	33565000	33567500	0.732
chr10	33711000	33712500	1.239
chr10	33797000	33799500	1.186
chr10	34157000	34158500	0.925
chr10	34471000	34472500	1.325
chr10	34482000	34484500	0.897
chr10	34587000	34588500	0.772
chr10	34608000	34609500	0.796
chr10	35055000	35056500	0.759
chr10	35069000	35071500	0.788
chr10	35194000	35195500	0.805
chr10	35196000	35198500	0.818
chr10	35595000	35596500	0.737
chr10	36542000	36544500	0.732
chr10	36779000	36780500	0.819
chr10	36803000	36805500	0.897
chr10	36828000	36829500	0.689
chr10	36831000	36832500	1.053
chr10	36923000	36925500	0.843
chr10	36964000	36965500	0.8
chr10	36966000	36967500	1.169
chr10	43370000	43372500	1.23
chr10	43421000	43422500	0.685
chr10	44311000	44313500	0.861
chr10	44358000	44359500	0.749
chr10	44437000	44438500	0.821
chr10	44774000	44775500	0.757
chr10	47589000	47590500	0.679
chr10	48578000	48579500	0.691
chr10	50317000	50319500	0.894
chr10	50352000	50353500	1.01
chr10	53003000	53004500	0.847
chr10	53081000	53082500	0.72
chr10	53361000	53362500	1.191
chr10	53976000	53977500	0.922
chr10	54300000	54301500	0.897
chr10	54358000	54360500	0.972
chr10	54381000	54382500	1.527
chr10	54392000	54393500	0.756
chr10	54412000	54413500	0.745
chr10	59782000	59783500	0.983
chr10	60838000	60839500	0.809
chr10	60858000	60859500	0.719
chr10	62072000	62075500	0.831
chr10	62281000	62283500	1.516
chr10	62577000	62578500	0.772
chr10	62738000	62739500	1.29
chr10	62935000	62936500	0.933
chr10	63061000	63062500	0.733
chr10	63234000	63236500	1.166
chr10	63377000	63378500	0.848
chr10	63388000	63389500	0.737
chr10	63516000	63517500	0.838
chr10	63521000	63522500	1.322
chr10	63596000	63598500	1.446
chr10	63658000	63660500	0.78
chr10	63729000	63731500	0.933
chr10	63733000	63736500	1.094
chr10	63751000	63754500	0.931
chr10	63803000	63804500	0.749
chr10	63805000	63808500	1.171
chr10	63842000	63844500	0.869
chr10	65227000	65228500	0.8
chr10	65332000	65334500	0.921
chr10	65387000	65388500	1.52
chr10	65430000	65432500	1.309
chr10	65441000	65443500	1.12
chr10	65459000	65461500	1.205
chr10	65466000	65468500	1.437
chr10	65471000	65474500	2.119
chr10	65476000	65477500	0.698
chr10	65481000	65483500	0.859
chr10	69550373	69551873	0.689
chr10	69864373	69865873	0.691
chr10	69896373	69897873	0.763
chr10	69912373	69914873	0.856
chr10	70088373	70089873	1.012
chr10	70631373	70632873	0.736
chr10	71076373	71077873	0.865
chr10	71156373	71157873	0.76
chr10	71421373	71422873	0.683
chr10	71487373	71489873	1.198
chr10	71516373	71518873	1.639
chr10	71604373	71605873	0.847
chr10	71624373	71625873	1.216
chr10	71733373	71735873	1.396
chr10	72269373	72270873	0.69
chr10	72321373	72322873	0.851
chr10	72343373	72345873	1.052
chr10	72423373	72425873	1.16
chr10	72452373	72454873	0.935
chr10	72649373	72651873	1.104
chr10	73004373	73005873	0.718
chr10	73488373	73489873	0.674
chr10	73594373	73595873	1.062
chr10	73620373	73621873	0.836
chr10	73759373	73760873	1.004
chr10	74018373	74019873	1.078
chr10	74075373	74076873	0.915
chr10	74435373	74436873	0.853
chr10	74559373	74561873	0.798
chr10	75679373	75680873	0.796
chr10	75724373	75725873	1.101
chr10	75726373	75727873	0.996
chr10	75997373	75998873	0.859
chr10	76092373	76093873	0.877
chr10	76177373	76178873	0.955
chr10	76198373	76199873	0.714
chr10	76344373	76346873	1.111
chr10	76349373	76350873	1.372
chr10	76581373	76583873	1.275
chr10	76614373	76615873	0.949
chr10	76680373	76682873	1.198
chr10	76727373	76728873	1.104
chr10	76830373	76831873	0.751
chr10	76844373	76845873	0.792
chr10	76998373	76999873	0.931
chr10	77021373	77022873	0.785
chr10	77307373	77308873	0.673
chr10	77586373	77588873	0.945
chr10	77830373	77832873	1.107
chr10	77841373	77842873	0.708
chr10	77863373	77864873	0.928
chr10	77875373	77876873	0.811
chr10	78068373	78070873	1.042
chr10	78095373	78096873	0.862
chr10	78112373	78113873	0.867
chr10	78189373	78190873	0.74
chr10	78192373	78193873	0.751
chr10	78312373	78314873	0.989
chr10	78721373	78723873	0.949
chr10	78732373	78733873	1.063
chr10	78921373	78924873	1.053
chr10	79266373	79267873	0.757
chr10	79726373	79727873	0.791
chr10	79807373	79808873	0.835
chr10	80194373	80196873	0.993
chr10	80325373	80326873	0.798
chr10	80501373	80503873	1.315
chr10	80504373	80505873	0.925
chr10	80513373	80515873	0.939
chr10	80561373	80566873	1.23
chr10	80718373	80720873	0.943
chr10	80873373	80875873	0.84
chr10	80887373	80888873	0.897
chr10	80944373	80945873	0.719
chr10	80999373	81000873	0.777
chr10	81181373	81183873	0.831
chr10	81242373	81244873	1.713
chr10	81863373	81864873	0.699
chr10	84834373	84836873	0.771
chr10	86270373	86271873	0.674
chr10	86301373	86303873	1.151
chr10	88406373	88408873	1.419
chr10	88843373	88845873	0.798
chr10	89352373	89354873	1.082
chr10	89508373	89509873	0.776
chr10	89787373	89789873	1.119
chr10	89823373	89824873	0.86
chr10	89911373	89913873	1.099
chr10	89954373	89955873	1.26
chr10	89965373	89967873	0.909
chr10	89986373	89987873	1.219
chr10	90012373	90014873	1.041
chr10	90042373	90043873	0.785
chr10	90103373	90104873	0.686
chr10	90106373	90107873	0.779
chr10	90120373	90121873	0.767
chr10	90146373	90147873	0.825
chr10	90513373	90514873	0.693
chr10	90791373	90793873	0.956
chr10	90838373	90840873	1.246
chr10	90889373	90890873	0.697
chr10	91039373	91040873	0.705
chr10	91279373	91281873	0.853
chr10	91313373	91314873	0.751
chr10	92078373	92080873	0.707
chr10	92727373	92729873	0.912
chr10	92766373	92767873	0.779
chr10	93099373	93100873	0.88
chr10	93109373	93110873	0.785
chr10	93300373	93301873	0.874
chr10	93346373	93347873	0.888
chr10	93351373	93353873	0.933
chr10	93356373	93357873	0.757
chr10	93372373	93374873	0.705
chr10	93431373	93432873	0.839
chr10	94486373	94487873	1.095
chr10	95199373	95201873	0.773
chr10	95222373	95223873	0.681
chr10	95982373	95984873	1.234
chr10	99095373	99096873	0.714
chr10	99649373	99650873	0.748
chr10	101134373	101135873	0.887
chr10	101534373	101535873	0.783
chr10	101726373	101727873	0.952
chr10	101755373	101757873	1.191
chr10	102130373	102132873	0.979
chr10	103245373	103246873	1.082
chr10	104003373	104004873	0.848
chr10	104305373	104307873	0.725
chr10	104339373	104340873	0.679
chr10	104393373	104394873	0.72
chr10	105264373	105265873	1.112
chr10	105532373	105533873	0.862
chr10	105563373	105564873	0.695
chr10	105667373	105669873	0.961
chr10	105678373	105679873	0.695
chr10	109312373	109314873	0.776
chr10	109486373	109487873	0.682
chr10	111693373	111695873	1.208
chr10	111720373	111724873	1.492
chr10	111726373	111728873	1.377
chr10	111733373	111735873	1.192
chr10	111736373	111737873	1.197
chr10	112159373	112160873	0.811
chr10	112219373	112221873	0.879
chr10	112325373	112326873	0.936
chr10	112400373	112401873	0.879
chr10	112618373	112620873	1.421
chr10	113969373	113970873	0.753
chr10	114501373	114503873	1.084
chr10	114817373	114819873	0.806
chr10	115143373	115144873	1.144
chr10	115282373	115283873	0.679
chr10	115316373	115317873	0.796
chr10	115680373	115681873	0.957
chr10	116397373	116399873	0.792
chr10	116440373	116442873	1.116
chr10	116445373	116447873	0.687
chr10	116641373	116642873	0.699
chr10	116684373	116685873	0.849
chr10	116696373	116697873	1.096
chr10	116789373	116791873	0.795
chr10	116843373	116845873	0.957
chr10	117631373	117632873	0.79
chr10	117700373	117701873	1.194
chr10	118649373	118651873	1.596
chr10	119261373	119263873	0.965
chr10	119997373	119998873	0.874
chr10	120428373	120429873	0.739
chr10	120591373	120592873	0.89
chr10	120993373	120995873	1.074
chr10	120996373	120998873	1.248
chr10	121013373	121014873	0.74
chr10	121076373	121077873	0.678
chr10	121409373	121410873	0.732
chr10	121856373	121858873	1.071
chr10	122236373	122237873	0.763
chr10	127746373	127747873	1.061
chr10	127750373	127751873	0.685
chr10	127903373	127904873	0.798
chr10	127942373	127943873	0.878
chr10	129221373	129223873	0.887
chr10	129725373	129726873	0.735
chr10	129950373	129951873	0.749
chr10	131709373	131711873	1.236
chr10	131748373	131749873	0.687
chr10	134202373	134203873	0.878
chr10	134801373	134802873	0.687
chr11	354000	355500	0.867
chr11	356000	357500	0.839
chr11	443000	444500	0.825
chr11	692000	693500	0.697
chr11	918000	920500	1.078
chr11	1794000	1795500	0.676
chr11	2328000	2329500	0.677
chr11	4047000	4048500	0.704
chr11	6597000	6599500	0.87
chr11	6667000	6669500	1.376
chr11	7911000	7913500	0.898
chr11	8078000	8079500	0.971
chr11	8254000	8255500	0.967
chr11	8403000	8404500	0.754
chr11	8927000	8928500	0.842
chr11	9385000	9387500	1.164
chr11	9586000	9587500	1.247
chr11	9589000	9590500	1.091
chr11	9710000	9711500	0.681
chr11	9842000	9843500	0.69
chr11	9880000	9881500	1.02
chr11	10042000	10043500	0.741
chr11	10335000	10337500	0.807
chr11	10343000	10344500	0.859
chr11	10372000	10375500	1.08
chr11	10394000	10396500	0.865
chr11	10415000	10417500	1.012
chr11	10428000	10430500	1.178
chr11	10436000	10437500	0.685
chr11	10606000	10607500	0.983
chr11	10680000	10682500	0.807
chr11	10690000	10692500	1.582
chr11	10750000	10751500	0.719
chr11	10763000	10765500	1.303
chr11	10888000	10889500	0.714
chr11	10906000	10908500	1.087
chr11	10922000	10923500	0.756
chr11	10929000	10931500	1.259
chr11	11484000	11486500	0.845
chr11	12014000	12015500	0.689
chr11	12063000	12064500	0.871
chr11	12222000	12224500	0.929
chr11	12290000	12291500	0.7
chr11	12339000	12340500	1.291
chr11	12454000	12455500	0.746
chr11	12558000	12559500	0.809
chr11	12577000	12578500	0.778
chr11	12717000	12718500	0.688
chr11	12745000	12747500	1.328
chr11	12821000	12822500	0.82
chr11	12824000	12825500	0.787
chr11	12862000	12864500	1.213
chr11	12866000	12868500	1.126
chr11	12884000	12885500	0.917
chr11	14443000	14445500	1.24
chr11	14465000	14466500	0.695
chr11	15611000	15612500	0.675
chr11	15635000	15636500	0.765
chr11	15797000	15798500	0.816
chr11	15857000	15858500	0.722
chr11	15860000	15861500	0.673
chr11	15864000	15866500	1.106
chr11	15915000	15916500	1.037
chr11	16022000	16023500	1.143
chr11	16147000	16149500	0.892
chr11	16212000	16214500	0.804
chr11	16247000	16249500	0.809
chr11	17231000	17232500	0.863
chr11	17707000	17708500	0.905
chr11	18406000	18407500	0.999
chr11	19463000	19465500	0.81
chr11	19581000	19582500	0.704
chr11	19637000	19638500	0.696
chr11	19681000	19682500	0.737
chr11	19702000	19703500	0.685
chr11	23145000	23146500	0.851
chr11	26268000	26270500	0.801
chr11	26848000	26850500	0.792
chr11	26864000	26865500	0.716
chr11	26975000	26976500	0.753
chr11	27034000	27035500	0.767
chr11	27217000	27219500	0.807
chr11	27222000	27224500	1.18
chr11	27256000	27257500	0.85
chr11	27302000	27303500	1.002
chr11	27674000	27675500	0.76
chr11	28857000	28858500	0.763
chr11	33393000	33394500	0.735
chr11	33497000	33498500	1.024
chr11	33499000	33500500	0.877
chr11	33642000	33643500	0.696
chr11	33714000	33715500	1.171
chr11	33716000	33717500	0.883
chr11	33799000	33800500	1.322
chr11	34125000	34126500	0.862
chr11	34228000	34229500	0.677
chr11	34296000	34297500	0.971
chr11	34448000	34449500	0.766
chr11	34461000	34462500	0.722
chr11	34623000	34624500	0.736
chr11	34948000	34949500	1.022
chr11	35056000	35059500	1.12
chr11	35397000	35399500	1.358
chr11	35650000	35651500	0.831
chr11	35929000	35930500	0.691
chr11	36186000	36187500	1.361
chr11	36217000	36218500	0.782
chr11	36270000	36271500	0.823
chr11	36274000	36275500	0.713
chr11	36441000	36443500	1.208
chr11	36772000	36774500	0.983
chr11	38010000	38011500	0.783
chr11	40311000	40313500	1.039
chr11	40350000	40352500	1.234
chr11	43962000	43963500	1.332
chr11	43972000	43973500	0.895
chr11	43983000	43985500	1.137
chr11	44010000	44011500	0.732
chr11	44542000	44543500	0.811
chr11	44765000	44766500	0.939
chr11	45433000	45435500	1.124
chr11	46015000	46016500	0.756
chr11	46072000	46073500	0.754
chr11	46263000	46264500	0.925
chr11	47093000	47094500	0.672
chr11	47210000	47211500	0.794
chr11	47276000	47277500	0.792
chr11	47884000	47886500	1.338
chr11	47936000	47939500	1.03
chr11	47945000	47946500	0.825
chr11	48051000	48052500	0.872
chr11	56867000	56868500	0.781
chr11	56917000	56918500	0.691
chr11	56970000	56972500	0.894
chr11	59316000	59317500	0.882
chr11	59334000	59335500	0.8
chr11	59384000	59385500	0.71
chr11	61451000	61452500	0.8
chr11	61689000	61690500	1.032
chr11	61738000	61740500	1.062
chr11	62610000	62611500	0.914
chr11	63729000	63730500	0.682
chr11	64140000	64141500	0.966
chr11	64530000	64531500	0.82
chr11	64656000	64657500	0.672
chr11	64862000	64863500	0.983
chr11	65185000	65187500	1.078
chr11	65188000	65189500	0.791
chr11	65219000	65220500	1.095
chr11	65254000	65255500	0.73
chr11	65258000	65260500	0.693
chr11	65263000	65264500	1.312
chr11	65276000	65277500	0.793
chr11	65850000	65851500	0.73
chr11	66749000	66750500	0.901
chr11	67005000	67006500	0.675
chr11	67349000	67350500	0.865
chr11	67573258	67574758	0.805
chr11	68140258	68141758	0.702
chr11	68165258	68166758	0.743
chr11	68208258	68210758	1.052
chr11	68226258	68227758	0.888
chr11	68425258	68427758	1.118
chr11	68428258	68430758	0.917
chr11	68444258	68446758	1.109
chr11	68605258	68607758	0.696
chr11	68765258	68766758	0.899
chr11	68808258	68809758	0.747
chr11	68889258	68890758	0.802
chr11	69066258	69067758	0.758
chr11	69068258	69069758	0.705
chr11	69078258	69079758	1.337
chr11	69196258	69197758	1.024
chr11	69213258	69214758	0.761
chr11	69256258	69257758	1.216
chr11	72445258	72447758	1.03
chr11	73043258	73044758	0.852
chr11	73149258	73150758	1.299
chr11	73230258	73232758	1.049
chr11	73576258	73578758	0.948
chr11	73931258	73932758	0.838
chr11	74289258	74290758	0.723
chr11	74420258	74421758	1.07
chr11	74458258	74459758	0.847
chr11	74735258	74736758	0.767
chr11	75047258	75048758	1.067
chr11	75054258	75055758	0.712
chr11	75185258	75186758	1.261
chr11	75659258	75660758	0.75
chr11	75818258	75819758	0.839
chr11	76313258	76314758	0.708
chr11	76570258	76571758	1.05
chr11	77117258	77119758	1.322
chr11	77740258	77741758	0.714
chr11	77750258	77751758	0.9
chr11	78030258	78031758	1.18
chr11	78062258	78063758	0.828
chr11	78132258	78133758	0.899
chr11	78286258	78287758	0.745
chr11	78305258	78307758	1.105
chr11	78551258	78552758	0.772
chr11	78637258	78638758	0.825
chr11	78728258	78730758	0.814
chr11	78756258	78757758	0.768
chr11	78770258	78772758	1.006
chr11	78791258	78793758	0.99
chr11	78797258	78798758	0.754
chr11	82866258	82867758	0.855
chr11	85471258	85472758	0.777
chr11	85538258	85539758	0.744
chr11	85799258	85800758	0.782
chr11	85871258	85874758	0.99
chr11	85884258	85885758	0.792
chr11	86226258	86227758	0.968
chr11	86234258	86235758	0.875
chr11	86303258	86305758	1.075
chr11	86447258	86448758	0.768
chr11	86450258	86451758	1.207
chr11	86456258	86457758	0.753
chr11	86494258	86495758	0.887
chr11	86527258	86528758	0.722
chr11	86636258	86637758	0.875
chr11	86642258	86644758	1.131
chr11	86883258	86884758	0.688
chr11	88116258	88118758	1.224
chr11	88146258	88148758	1.137
chr11	91604258	91605758	0.675
chr11	91679258	91681758	1.141
chr11	93637258	93638758	0.709
chr11	93875258	93876758	0.733
chr11	94464258	94467758	1.395
chr11	94526258	94527758	0.797
chr11	94656258	94657758	0.767
chr11	94659258	94661758	0.762
chr11	94665258	94668758	1.375
chr11	94840258	94841758	0.773
chr11	94879258	94881758	1.237
chr11	94986258	94988758	0.917
chr11	95069258	95070758	0.78
chr11	95256258	95257758	0.709
chr11	95289258	95291758	1.218
chr11	95435258	95436758	0.962
chr11	95748258	95750758	0.896
chr11	95794258	95796758	1.543
chr11	95808258	95809758	0.672
chr11	95814258	95815758	0.708
chr11	95830258	95832758	0.733
chr11	95836258	95837758	0.954
chr11	95846258	95847758	0.958
chr11	95893258	95894758	0.773
chr11	95895258	95897758	0.845
chr11	95921258	95923758	1.307
chr11	95940258	95941758	0.828
chr11	95944258	95946758	0.82
chr11	96010258	96012758	1.047
chr11	97610258	97612758	1.12
chr11	102346258	102347758	0.724
chr11	102630258	102632758	0.94
chr11	102866258	102868758	1.044
chr11	103395258	103396758	0.7
chr11	103399258	103400758	0.807
chr11	103452258	103453758	0.683
chr11	103495258	103497758	1.158
chr11	103645258	103647758	0.82
chr11	104393258	104394758	0.704
chr11	104453258	104455758	0.676
chr11	104642258	104644758	1.361
chr11	104875258	104876758	0.815
chr11	108776258	108778758	1.151
chr11	109169258	109170758	0.864
chr11	109841258	109842758	0.718
chr11	109939258	109941758	1.125
chr11	109946258	109948758	1.251
chr11	109998258	109999758	0.72
chr11	110168258	110169758	0.826
chr11	110175258	110177758	1.021
chr11	110187258	110189758	0.937
chr11	110227258	110228758	0.907
chr11	110590258	110591758	0.707
chr11	110605258	110607758	1.109
chr11	110702258	110703758	1.083
chr11	110916258	110918758	1.009
chr11	111206258	111207758	0.732
chr11	111604258	111605758	0.737
chr11	111663258	111664758	0.965
chr11	111689258	111691758	1.357
chr11	111998258	111999758	0.695
chr11	112191258	112193758	0.95
chr11	112396258	112397758	0.733
chr11	112459258	112460758	0.828
chr11	112482258	112483758	0.744
chr11	114009258	114010758	0.725
chr11	114029258	114031758	1.165
chr11	114032258	114034758	1.055
chr11	114036258	114038758	1.433
chr11	114089258	114090758	1.002
chr11	115279258	115281758	0.824
chr11	116942258	116943758	0.697
chr11	117686258	117687758	0.706
chr11	118475258	118476758	0.953
chr11	118614258	118615758	0.845
chr11	118810258	118811758	0.785
chr11	119303258	119304758	0.777
chr11	119758258	119759758	0.728
chr11	119938258	119939758	0.71
chr11	120055258	120058758	1.416
chr11	120065258	120066758	0.687
chr11	120218258	120219758	1.042
chr11	120270258	120271758	0.767
chr11	120580258	120581758	0.677
chr11	121916258	121917758	0.736
chr11	121939258	121940758	0.748
chr11	122029258	122030758	0.853
chr11	122079258	122080758	0.755
chr11	122386258	122388758	1.072
chr11	122394258	122396758	1.126
chr11	123016258	123017758	0.676
chr11	123066258	123068758	1.098
chr11	123072258	123075758	0.955
chr11	123083258	123084758	1.047
chr11	123101258	123102758	0.825
chr11	123389258	123390758	0.845
chr11	125133258	125134758	0.855
chr11	125170258	125171758	0.723
chr11	125981258	125982758	1.115
chr11	126008258	126011758	1.096
chr11	126033258	126034758	1.066
chr11	126216258	126217758	0.997
chr11	126328258	126330758	0.837
chr11	126414258	126415758	0.978
chr11	126454258	126456758	0.938
chr11	126709258	126710758	0.794
chr11	127922258	127923758	0.923
chr11	128048258	128050758	1.012
chr11	128080258	128081758	0.78
chr11	128106258	128107758	0.739
chr11	128115258	128117758	0.994
chr11	128160258	128161758	0.801
chr11	128169258	128170758	0.729
chr11	128226258	128227758	0.749
chr11	128234258	128236758	0.879
chr11	128270258	128271758	0.898
chr11	128289258	128291758	1.043
chr11	128293258	128294758	0.867
chr11	128345258	128346758	0.956
chr11	128451258	128452758	0.938
chr11	128462258	128464758	0.715
chr11	129116258	129117758	0.681
chr11	129972258	129974758	1.214
chr11	130480258	130481758	1.003
chr11	130606258	130607758	0.87
chr11	130701258	130702758	0.808
chr11	131733258	131735758	1.055
chr11	131769258	131770758	0.695
chr11	134868258	134869758	0.709
chr12	289000	290500	0.777
chr12	619000	620500	1.355
chr12	904000	905500	0.687
chr12	1325000	1327500	0.848
chr12	1392000	1393500	1.172
chr12	1427000	1428500	0.769
chr12	1465000	1466500	0.736
chr12	1947000	1948500	0.836
chr12	2361000	2362500	0.673
chr12	2392000	2393500	0.928
chr12	2420000	2421500	0.775
chr12	2444000	2445500	1.886
chr12	3213000	3214500	1.012
chr12	3760000	3762500	0.813
chr12	3807000	3808500	0.937
chr12	4139000	4140500	0.97
chr12	5275000	5277500	0.818
chr12	6191000	6192500	1.096
chr12	6270000	6271500	0.675
chr12	6372000	6373500	0.888
chr12	6446000	6447500	0.732
chr12	8089000	8090500	1.082
chr12	8229000	8230500	0.788
chr12	8839000	8842500	1.625
chr12	8844000	8846500	1.174
chr12	11826000	11827500	0.792
chr12	11870000	11871500	0.944
chr12	11873000	11874500	0.997
chr12	11877000	11879500	0.977
chr12	12163000	12164500	1.241
chr12	12244000	12245500	0.938
chr12	12367000	12368500	0.721
chr12	12382000	12383500	0.779
chr12	12511000	12512500	0.701
chr12	12763000	12764500	1.516
chr12	13024000	13026500	1.027
chr12	13253000	13254500	0.672
chr12	13317000	13318500	0.817
chr12	13347000	13348500	0.789
chr12	14411000	14412500	0.993
chr12	14526000	14527500	0.696
chr12	15055000	15056500	0.798
chr12	15751000	15752500	0.713
chr12	15837000	15839500	1.253
chr12	19591000	19592500	1.026
chr12	19682000	19683500	0.705
chr12	19728000	19730500	1.12
chr12	19824000	19825500	0.936
chr12	20069000	20070500	0.789
chr12	20098000	20099500	1.095
chr12	20117000	20124500	1.239
chr12	20130000	20131500	0.7
chr12	20197000	20198500	0.691
chr12	20365000	20366500	0.76
chr12	21904000	21905500	0.681
chr12	24186000	24188500	1.071
chr12	24198000	24200500	0.949
chr12	25058000	25059500	0.701
chr12	25099000	25100500	0.69
chr12	25151000	25152500	1.056
chr12	25303000	25304500	0.761
chr12	25500000	25502500	0.738
chr12	25585000	25588500	0.945
chr12	25610000	25611500	0.674
chr12	25846000	25847500	0.676
chr12	25928000	25930500	1.478
chr12	25964000	25965500	0.691
chr12	26392000	26394500	0.809
chr12	26426000	26427500	0.822
chr12	26428000	26429500	0.959
chr12	26843000	26844500	0.945
chr12	27670000	27671500	1.212
chr12	27673000	27675500	1.154
chr12	27994000	27995500	0.742
chr12	28175000	28176500	0.954
chr12	28242000	28243500	0.937
chr12	28721000	28723500	0.842
chr12	29091000	29092500	1.053
chr12	29191000	29193500	1.643
chr12	29194000	29197500	1.389
chr12	29369000	29370500	1.159
chr12	29396000	29397500	0.871
chr12	30201000	30202500	0.72
chr12	30849000	30850500	1.256
chr12	31061000	31063500	1.407
chr12	31644000	31646500	1.434
chr12	31672000	31673500	1.106
chr12	31804000	31805500	0.996
chr12	31885000	31887500	1.06
chr12	31899000	31900500	0.753
chr12	31901000	31903500	0.875
chr12	31925000	31927500	0.926
chr12	32027000	32029500	0.961
chr12	32221000	32223500	1.783
chr12	32417000	32419500	1.014
chr12	32423000	32425500	0.93
chr12	32597000	32599500	0.913
chr12	42484000	42485500	0.789
chr12	43072000	43074500	0.833
chr12	43099000	43101500	1.114
chr12	43137000	43138500	0.752
chr12	43150000	43152500	1.445
chr12	43311000	43313500	0.743
chr12	43356000	43357500	0.719
chr12	43371000	43372500	0.913
chr12	43492000	43493500	1.544
chr12	43709000	43711500	1.369
chr12	43726000	43728500	0.999
chr12	45585000	45587500	1.033
chr12	45654000	45655500	0.767
chr12	45661000	45662500	0.955
chr12	45911000	45912500	0.731
chr12	46386000	46387500	0.682
chr12	46548000	46549500	0.844
chr12	46553000	46555500	1.48
chr12	46779000	46780500	0.693
chr12	46824000	46825500	0.686
chr12	46843000	46845500	1.005
chr12	46866000	46868500	0.884
chr12	46947000	46950500	1.625
chr12	47058000	47060500	1.023
chr12	47164000	47165500	0.741
chr12	47298000	47299500	0.788
chr12	48221000	48222500	0.767
chr12	48329000	48330500	0.702
chr12	48339000	48340500	0.686
chr12	48569000	48570500	0.74
chr12	49464000	49465500	0.773
chr12	49594000	49595500	0.846
chr12	49608000	49610500	1.182
chr12	50056000	50058500	1.137
chr12	50378000	50379500	0.854
chr12	50626000	50627500	1.303
chr12	50793000	50794500	0.789
chr12	50965000	50967500	0.964
chr12	51009000	51010500	0.673
chr12	51714000	51715500	0.695
chr12	51764000	51765500	0.833
chr12	51781000	51783500	0.828
chr12	51799000	51800500	0.769
chr12	52280000	52281500	0.86
chr12	52413000	52414500	0.695
chr12	52427000	52428500	1.112
chr12	52519000	52520500	0.68
chr12	52586000	52587500	0.89
chr12	52594000	52595500	0.798
chr12	52609000	52610500	1.125
chr12	52611000	52612500	0.747
chr12	53340000	53341500	0.687
chr12	53783000	53785500	1.0
chr12	54412000	54413500	0.845
chr12	56241000	56243500	1.137
chr12	56590000	56591500	0.698
chr12	57325000	57326500	0.893
chr12	57528000	57529500	0.787
chr12	58241000	58242500	0.764
chr12	58262000	58263500	0.78
chr12	58282000	58283500	0.738
chr12	58286000	58287500	0.875
chr12	58735000	58736500	1.111
chr12	58752000	58754500	0.752
chr12	58880000	58881500	1.127
chr12	58895000	58897500	0.829
chr12	59433000	59436500	0.949
chr12	59460000	59462500	1.315
chr12	59479000	59480500	1.105
chr12	63078000	63079500	0.744
chr12	63095000	63098500	1.234
chr12	63106000	63107500	0.788
chr12	63108000	63109500	0.761
chr12	63118000	63120500	1.062
chr12	64242000	64243500	0.72
chr12	64338000	64339500	1.194
chr12	64481000	64482500	0.769
chr12	64564000	64565500	0.69
chr12	64799000	64800500	0.789
chr12	64920000	64921500	0.681
chr12	64938000	64939500	0.763
chr12	64977000	64979500	1.514
chr12	65019000	65020500	0.708
chr12	65062000	65064500	1.27
chr12	65066000	65068500	1.17
chr12	65076000	65077500	1.027
chr12	65887000	65888500	0.929
chr12	65927000	65928500	1.067
chr12	65930000	65931500	0.841
chr12	65987000	65988500	0.705
chr12	65998000	65999500	0.717
chr12	66031000	66032500	0.85
chr12	66051000	66052500	0.758
chr12	66088000	66090500	0.815
chr12	66287000	66288500	0.676
chr12	66486000	66487500	1.031
chr12	66792000	66794500	0.792
chr12	67749947	67751447	0.961
chr12	67818947	67821447	1.271
chr12	67848947	67851447	1.604
chr12	67985947	67988447	0.719
chr12	68098947	68101447	1.142
chr12	68112947	68114447	0.896
chr12	68374947	68377447	1.253
chr12	68614947	68616447	0.672
chr12	68848947	68850447	0.729
chr12	68890947	68892447	0.817
chr12	68958947	68960447	0.849
chr12	69902947	69904447	0.749
chr12	70379947	70382447	1.124
chr12	70462947	70465447	1.475
chr12	75373947	75375447	0.88
chr12	75758947	75760447	0.853
chr12	75984947	75986447	0.727
chr12	76052947	76054447	1.12
chr12	76064947	76066447	0.716
chr12	76100947	76102447	1.752
chr12	76113947	76117447	1.097
chr12	76153947	76155447	0.79
chr12	76158947	76161447	0.738
chr12	76176947	76179447	1.088
chr12	76185947	76187447	0.852
chr12	76204947	76207447	1.318
chr12	76207947	76210447	0.96
chr12	76210947	76212447	1.053
chr12	76336947	76338447	0.735
chr12	76352947	76354447	0.692
chr12	76395947	76398447	1.164
chr12	76414947	76416447	0.997
chr12	76536947	76538447	0.738
chr12	76953947	76955447	0.876
chr12	77080947	77082447	0.679
chr12	77623947	77626447	0.982
chr12	78239947	78243447	0.862
chr12	78286947	78289447	0.969
chr12	78306947	78309447	0.839
chr12	78316947	78318447	0.721
chr12	78334947	78336447	0.763
chr12	78373947	78375447	0.94
chr12	78795947	78797447	0.991
chr12	79845947	79847447	0.781
chr12	80580947	80582447	0.757
chr12	81170947	81173447	1.287
chr12	81600947	81603447	1.337
chr12	83075947	83077447	1.134
chr12	83356947	83358447	0.806
chr12	84220947	84222447	0.945
chr12	84338947	84340447	0.992
chr12	84462947	84465447	1.02
chr12	84470947	84472447	1.291
chr12	84529947	84531447	1.161
chr12	84767947	84770447	0.725
chr12	84856947	84858447	1.028
chr12	86906947	86908447	0.923
chr12	87053947	87055447	0.807
chr12	87725947	87728447	0.827
chr12	87806947	87808447	0.976
chr12	88691947	88693447	0.753
chr12	88946947	88949447	0.922
chr12	89031947	89034447	1.079
chr12	89139947	89141447	0.853
chr12	89290947	89292447	0.768
chr12	89473947	89476447	1.547
chr12	89494947	89496447	0.773
chr12	89509947	89512447	1.009
chr12	89549947	89552447	1.067
chr12	89552947	89557447	1.095
chr12	89572947	89575447	1.036
chr12	89601947	89603447	0.927
chr12	89623947	89626447	1.039
chr12	89640947	89642447	0.881
chr12	89766947	89769447	1.117
chr12	89775947	89780447	1.5
chr12	89846947	89848447	0.774
chr12	89967947	89970447	1.181
chr12	90256947	90258447	0.673
chr12	90339947	90341447	1.166
chr12	90421947	90423447	1.322
chr12	90430947	90432447	1.245
chr12	90457947	90460447	0.999
chr12	90906947	90909447	1.307
chr12	91315947	91317447	0.887
chr12	91429947	91432447	0.782
chr12	91531947	91534447	1.146
chr12	91649947	91651447	0.76
chr12	91668947	91670447	0.71
chr12	91772947	91775447	1.05
chr12	91806947	91808447	1.039
chr12	91972947	91974447	0.75
chr12	92171947	92174447	0.952
chr12	92427947	92431447	1.089
chr12	92500947	92502447	1.124
chr12	92617947	92621447	0.877
chr12	92696947	92698447	0.725
chr12	92756947	92758447	0.862
chr12	92946947	92948447	0.754
chr12	93021947	93024447	1.031
chr12	93454947	93456447	0.89
chr12	93493947	93495447	1.335
chr12	93507947	93510447	0.932
chr12	93527947	93530447	0.763
chr12	93536947	93539447	0.937
chr12	93576947	93578447	0.782
chr12	93621947	93624447	0.902
chr12	93636947	93639447	0.916
chr12	93639947	93641447	0.737
chr12	93691947	93693447	0.683
chr12	94151947	94153447	0.787
chr12	94177947	94179447	0.672
chr12	94179947	94181447	0.896
chr12	94198947	94200447	1.141
chr12	94279947	94281447	0.771
chr12	94492947	94494447	0.84
chr12	94954947	94957447	1.035
chr12	94982947	94984447	0.828
chr12	95162947	95164447	0.77
chr12	95641947	95644447	1.253
chr12	95714947	95716447	1.076
chr12	96067947	96069447	0.724
chr12	96230947	96233447	1.128
chr12	96429947	96431447	1.045
chr12	98793947	98796447	1.028
chr12	98867947	98869447	0.739
chr12	98897947	98899447	0.817
chr12	98910947	98912447	0.736
chr12	100658947	100660447	0.781
chr12	100969947	100971447	0.737
chr12	101067947	101070447	1.012
chr12	101410947	101413447	1.087
chr12	101444947	101446447	0.715
chr12	104235947	104237447	0.762
chr12	104611947	104614447	1.099
chr12	104916947	104918447	0.912
chr12	104948947	104950447	0.728
chr12	105063947	105065447	0.879
chr12	105077947	105080447	1.359
chr12	105103947	105106447	0.992
chr12	106667947	106669447	0.851
chr12	108705947	108708447	0.913
chr12	108981947	108983447	0.77
chr12	108989947	108991447	0.752
chr12	109001947	109004447	1.123
chr12	109020947	109022447	1.027
chr12	109030947	109033447	0.796
chr12	109081947	109083447	0.883
chr12	109142947	109144447	0.694
chr12	109233947	109235447	0.713
chr12	110057947	110060447	1.565
chr12	110635947	110637447	1.042
chr12	110704947	110707447	0.951
chr12	111130947	111132447	1.184
chr12	112177947	112179447	0.687
chr12	112552947	112554447	1.085
chr12	113275947	113277447	0.711
chr12	113279947	113282447	1.209
chr12	113630947	113632447	0.796
chr12	113683947	113685447	0.736
chr12	115305947	115308447	1.66
chr12	115438947	115440447	0.699
chr12	115533947	115535447	0.954
chr12	115758947	115760447	0.856
chr12	116060947	116062447	0.683
chr12	116559947	116561447	0.693
chr12	116757947	116759447	1.014
chr12	116782947	116785447	1.025
chr12	116795947	116798447	1.231
chr12	116807947	116810447	0.862
chr12	116812947	116814447	0.948
chr12	116870947	116872447	0.705
chr12	116957947	116959447	0.767
chr12	116975947	116979447	1.543
chr12	118763947	118766447	0.898
chr12	118766947	118769447	1.122
chr12	118810947	118812447	0.717
chr12	120061947	120064447	0.968
chr12	120727947	120729447	0.747
chr12	122508947	122510447	1.003
chr12	123162947	123164447	0.966
chr12	123577947	123579447	0.766
chr12	124395947	124397447	0.859
chr12	124513947	124515447	0.71
chr12	124571947	124573447	0.832
chr12	125035947	125037447	0.877
chr12	125096947	125098447	0.864
chr12	125116947	125118447	0.698
chr12	125167947	125169447	1.381
chr12	125169947	125172447	0.827
chr12	125177947	125179447	1.078
chr12	125198947	125201447	1.057
chr12	125204947	125206447	0.739
chr12	125228947	125231447	1.465
chr12	125400947	125403447	0.954
chr12	126821947	126823447	0.68
chr12	132932947	132934447	1.048
chr12	132975947	132978447	0.739
chr13	24024000	24025500	0.857
chr13	24075000	24076500	0.688
chr13	24078000	24081500	0.768
chr13	24182000	24184500	1.157
chr13	24205000	24206500	0.835
chr13	24230000	24232500	1.129
chr13	24298000	24299500	0.802
chr13	24701000	24702500	0.691
chr13	24777000	24778500	0.681
chr13	24792000	24793500	0.699
chr13	25866000	25867500	0.753
chr13	26456000	26457500	0.991
chr13	27616000	27617500	0.926
chr13	28914000	28915500	1.06
chr13	29131000	29132500	0.701
chr13	29142000	29143500	0.7
chr13	30316000	30318500	1.545
chr13	30475000	30476500	0.73
chr13	30482000	30483500	0.779
chr13	30716000	30718500	0.789
chr13	31041000	31042500	1.09
chr13	31269000	31271500	0.852
chr13	31364000	31366500	0.967
chr13	31367000	31368500	0.984
chr13	31373000	31374500	1.091
chr13	31379000	31380500	0.782
chr13	31407000	31408500	0.853
chr13	31418000	31420500	0.96
chr13	31441000	31442500	0.788
chr13	31571000	31573500	0.979
chr13	31619000	31622500	1.43
chr13	31647000	31649500	0.794
chr13	31737000	31738500	0.75
chr13	32245000	32246500	0.677
chr13	32296000	32297500	0.789
chr13	32307000	32308500	0.698
chr13	32556000	32557500	0.673
chr13	32733000	32734500	0.714
chr13	33420000	33421500	0.767
chr13	33514000	33516500	0.873
chr13	33714000	33715500	0.792
chr13	33767000	33770500	1.296
chr13	33788000	33790500	0.839
chr13	33804000	33805500	0.977
chr13	33819000	33820500	0.677
chr13	33835000	33836500	0.719
chr13	33902000	33904500	0.953
chr13	33941000	33942500	0.732
chr13	34020000	34021500	0.711
chr13	34115000	34116500	1.166
chr13	34207000	34208500	0.703
chr13	34491000	34492500	1.168
chr13	34752000	34753500	0.746
chr13	34992000	34994500	0.845
chr13	35962000	35964500	0.909
chr13	36062000	36064500	0.748
chr13	36286000	36290500	1.444
chr13	36297000	36299500	0.817
chr13	36538000	36539500	0.764
chr13	36604000	36606500	0.776
chr13	37286000	37288500	1.005
chr13	37495000	37496500	0.767
chr13	38922000	38923500	0.841
chr13	40353000	40354500	0.675
chr13	40466000	40468500	1.192
chr13	40526000	40527500	1.458
chr13	40764000	40765500	0.747
chr13	40795000	40796500	0.682
chr13	41246000	41247500	1.327
chr13	41254000	41255500	0.684
chr13	42138000	42139500	0.884
chr13	42268000	42270500	1.097
chr13	42274000	42275500	0.847
chr13	42410000	42411500	1.127
chr13	42533000	42534500	0.68
chr13	42559000	42561500	0.897
chr13	43631000	43632500	0.792
chr13	43881000	43883500	0.711
chr13	43948000	43949500	0.711
chr13	44388000	44389500	0.961
chr13	44811000	44812500	0.936
chr13	44833000	44835500	1.252
chr13	44849000	44850500	0.895
chr13	44877000	44878500	1.023
chr13	44905000	44907500	0.884
chr13	44922000	44923500	0.824
chr13	44941000	44943500	0.978
chr13	45152000	45153500	0.684
chr13	45285000	45286500	1.192
chr13	45307000	45308500	0.839
chr13	45332000	45334500	1.107
chr13	45338000	45340500	0.778
chr13	45507000	45508500	0.688
chr13	45622000	45623500	0.716
chr13	45677000	45678500	0.766
chr13	47042000	47044500	1.32
chr13	47105000	47106500	0.685
chr13	47169000	47170500	0.757
chr13	47196000	47198500	0.886
chr13	47204000	47205500	0.755
chr13	47212000	47213500	0.688
chr13	47239000	47240500	0.76
chr13	47257000	47258500	0.854
chr13	47439000	47441500	0.742
chr13	47707000	47708500	0.75
chr13	49403000	49404500	0.697
chr13	50818000	50819500	0.762
chr13	50894000	50895500	0.798
chr13	50926000	50928500	1.034
chr13	50940000	50941500	0.882
chr13	51159000	51160500	0.866
chr13	51224000	51226500	0.857
chr13	51265000	51267500	1.234
chr13	51467000	51469500	1.626
chr13	51632000	51633500	0.737
chr13	52096000	52098500	1.167
chr13	52113000	52115500	1.28
chr13	52188000	52189500	1.238
chr13	52217000	52218500	0.855
chr13	52767000	52768500	1.021
chr13	53639000	53640500	0.716
chr13	59675939	59678439	0.776
chr13	59918939	59920439	0.762
chr13	59929939	59932439	1.252
chr13	59970939	59973439	0.923
chr13	60015939	60017439	1.025
chr13	60019939	60022439	0.914
chr13	60035939	60037439	0.722
chr13	60054939	60056439	0.976
[truncated: 5,401 more rows]
