# Supplementary material for: Integrating Diverse Datasets Improves Developmental Enhancer Prediction
Source: PLoS Comput Biol. 2014 Jun 26;10(6):e1003677. doi: 10.1371/journal.pcbi.1003677 (PMC4072507; doi:10.1371/journal.pcbi.1003677)
Supplement: Data File S1 — This ZIP archive contains BED files (hg19 coordinates) with EnhancerFinder's genome-wide enhancer predictions, along with the MKL scores, for general developmental enhancer activity, brain, heart, and limb enhancers. The general prediction file also lists the H3K27ac and H3K4me1 marks from the feature data overlapping each predicted enhancer. (ZIP) [file pcbi.1003677.s018.zip › enhancerfinder_step1_hg19.bed]

#chromosome	start	end	MKL_scores	H3K27ac_H3K4me1_contexts
chr1	840000	842500	0.954;1.166	H3K27ac_Dnd41;H3K27ac_K562;H3K27ac_Osteobl;H3K27ac_Panc1;H3K4me1_Dnd41;H3K4me1_Gm12878;H3K4me1_Gm12878_V2;H3K4me1_H1hesc;H3K4me1_Helas3;H3K4me1_Hepg2;H3K4me1_Hmec;H3K4me1_Hsmm;H3K4me1_Hsmmt;H3K4me1_Huvec;H3K4me1_K562_broadInst;H3K4me1_K562_syd;H3K4me1_K562b_syd;H3K4me1_Nha;H3K4me1_Nhdfad;H3K4me1_Nhek;H3K4me1_Nhlf;H3K4me1_Osteobl;H3K4me1_Panc1;H3K4me1_Pbmc
chr1	845000	846500	1.117	H3K27ac_Panc1;H3K4me1_Hepg2;H3K4me1_Hsmm;H3K4me1_Hsmmt;H3K4me1_K562_broadInst;H3K4me1_K562_syd;H3K4me1_K562b_syd;H3K4me1_Nha;H3K4me1_Nhdfad;H3K4me1_Nhek;H3K4me1_Osteobl;H3K4me1_Panc1
chr1	856000	857500	1.381	H3K27ac_Panc1;H3K4me1_Dnd41;H3K4me1_Gm12878;H3K4me1_Gm12878_V2;H3K4me1_H1hesc;H3K4me1_Helas3;H3K4me1_Hepg2;H3K4me1_Hmec;H3K4me1_Hsmm;H3K4me1_Hsmmt;H3K4me1_Huvec;H3K4me1_K562_broadInst;H3K4me1_K562_syd;H3K4me1_K562b_syd;H3K4me1_Nha;H3K4me1_Nhdfad;H3K4me1_Nhek;H3K4me1_Nhlf;H3K4me1_Nt2d1;H3K4me1_Osteobl;H3K4me1_Panc1;H3K4me1_Pbmc
chr1	858000	860500	0.942;1.959	H3K27ac_Helas3;H3K27ac_Panc1;H3K4me1_Dnd41;H3K4me1_Gm12878;H3K4me1_Gm12878_V2;H3K4me1_H1hesc;H3K4me1_Helas3;H3K4me1_Hepg2;H3K4me1_Hmec;H3K4me1_Hsmm;H3K4me1_Hsmmt;H3K4me1_Huvec;H3K4me1_K562_broadInst;H3K4me1_K562_syd;H3K4me1_K562b_syd;H3K4me1_Nha;H3K4me1_Nhdfad;H3K4me1_Nhek;H3K4me1_Nhlf;H3K4me1_Osteobl;H3K4me1_Panc1;H3K4me1_Pbmc
chr1	868000	870500	0.714;0.992	H3K27ac_Panc1;H3K4me1_H1hesc;H3K4me1_Hepg2;H3K4me1_Hsmm;H3K4me1_K562_broadInst;H3K4me1_Nha;H3K4me1_Nt2d1;H3K4me1_Panc1
chr1	931000	933500	1.496;1.041	H3K27ac_Panc1;H3K4me1_Gm12878_V2;H3K4me1_H1hesc;H3K4me1_Hepg2;H3K4me1_Hmec;H3K4me1_K562_syd;H3K4me1_K562b_syd;H3K4me1_Nha;H3K4me1_Nt2d1;H3K4me1_Panc1
chr1	936000	937500	1.054	H3K27ac_Helas3;H3K27ac_Hepg2;H3K27ac_Hmec;H3K27ac_Hsmm;H3K27ac_Hsmmt;H3K27ac_Huvec;H3K27ac_K562;H3K27ac_Nha;H3K27ac_Nhdfad;H3K27ac_Nhek;H3K27ac_Nhlf;H3K27ac_Panc1;H3K4me1_Gm12878;H3K4me1_Gm12878_V2;H3K4me1_Hepg2;H3K4me1_Hmec;H3K4me1_Hsmm;H3K4me1_Huvec;H3K4me1_K562_broadInst;H3K4me1_K562_syd;H3K4me1_K562b_syd;H3K4me1_Nha;H3K4me1_Nhdfad;H3K4me1_Nhek;H3K4me1_Nhlf;H3K4me1_Osteobl;H3K4me1_Pbmc
chr1	939000	942500	1.092;1.750;0.801	H3K27ac_Helas3;H3K27ac_Hepg2;H3K27ac_Hsmm;H3K27ac_Hsmmt;H3K27ac_Huvec;H3K27ac_K562;H3K4me1_Gm12878;H3K4me1_Gm12878_V2;H3K4me1_H1hesc;H3K4me1_Helas3;H3K4me1_Hepg2;H3K4me1_Hmec;H3K4me1_Hsmm;H3K4me1_Hsmmt;H3K4me1_Huvec;H3K4me1_K562_broadInst;H3K4me1_K562_syd;H3K4me1_K562b_syd;H3K4me1_Nha;H3K4me1_Nhek;H3K4me1_Nt2d1;H3K4me1_Panc1;H3K4me1_Pbmc
chr1	956000	957500	1.359	H3K27ac_Gm12878;H3K27ac_Helas3;H3K27ac_Hepg2;H3K27ac_Hmec;H3K27ac_K562;H3K27ac_Nha;H3K27ac_Nhek;H3K27ac_Nhlf;H3K27ac_Panc1;H3K4me1_Dnd41;H3K4me1_Gm12878;H3K4me1_Gm12878_V2;H3K4me1_H1hesc;H3K4me1_Helas3;H3K4me1_Hepg2;H3K4me1_Hmec;H3K4me1_Hsmm;H3K4me1_Hsmmt;H3K4me1_Huvec;H3K4me1_K562_broadInst;H3K4me1_K562_syd;H3K4me1_K562b_syd;H3K4me1_Nha;H3K4me1_Nhdfad;H3K4me1_Nhek;H3K4me1_Nhlf;H3K4me1_Osteobl;H3…
chr1	965000	969500	0.612;1.101;0.574;1.014	H3K27ac_H1hesc;H3K27ac_Hsmmt;H3K4me1_Dnd41;H3K4me1_Gm12878;H3K4me1_Gm12878_V2;H3K4me1_H1hesc;H3K4me1_Hepg2;H3K4me1_Hmec;H3K4me1_Hsmm;H3K4me1_Hsmmt;H3K4me1_Huvec;H3K4me1_K562_broadInst;H3K4me1_K562_syd;H3K4me1_K562b_syd;H3K4me1_Nha;H3K4me1_Nhdfad;H3K4me1_Nhek;H3K4me1_Nt2d1;H3K4me1_Pbmc
chr1	974000	975500	0.537	H3K27ac_Gm12878;H3K4me1_Dnd41;H3K4me1_Gm12878;H3K4me1_Gm12878_V2;H3K4me1_H1hesc;H3K4me1_Hepg2;H3K4me1_Hmec;H3K4me1_Huvec;H3K4me1_K562_broadInst;H3K4me1_K562_syd;H3K4me1_K562b_syd;H3K4me1_Nha;H3K4me1_Nhek;H3K4me1_Nhlf;H3K4me1_Panc1;H3K4me1_Pbmc
chr1	999000	1000500	1.593	H3K27ac_Gm12878;H3K27ac_Helas3;H3K27ac_Hepg2;H3K27ac_Huvec;H3K27ac_K562;H3K27ac_Nha;H3K27ac_Nhlf;H3K4me1_Gm12878;H3K4me1_Gm12878_V2;H3K4me1_H1hesc;H3K4me1_Helas3;H3K4me1_Hepg2;H3K4me1_Hmec;H3K4me1_Hsmm;H3K4me1_Huvec;H3K4me1_K562_broadInst;H3K4me1_K562_syd;H3K4me1_K562b_syd;H3K4me1_Nha;H3K4me1_Nhdfad;H3K4me1_Nhek;H3K4me1_Nhlf;H3K4me1_Nt2d1;H3K4me1_Osteobl;H3K4me1_Panc1;H3K4me1_Pbmc
chr1	1002000	1006500	0.764;0.938;2.220;0.997	H3K27ac_Gm12878;H3K27ac_K562;H3K4me1_Gm12878;H3K4me1_Gm12878_V2;H3K4me1_H1hesc;H3K4me1_Helas3;H3K4me1_Hepg2;H3K4me1_Hmec;H3K4me1_Huvec;H3K4me1_K562_broadInst;H3K4me1_K562_syd;H3K4me1_K562b_syd;H3K4me1_Nha;H3K4me1_Nhdfad;H3K4me1_Nhek;H3K4me1_Nhlf;H3K4me1_Nt2d1;H3K4me1_Osteobl;H3K4me1_Panc1;H3K4me1_Pbmc
chr1	1010000	1011500	0.559	H3K27ac_Helas3;H3K4me1_Gm12878;H3K4me1_Gm12878_V2;H3K4me1_H1hesc;H3K4me1_Helas3;H3K4me1_Hepg2;H3K4me1_Hmec;H3K4me1_Hsmmt;H3K4me1_K562_syd;H3K4me1_K562b_syd;H3K4me1_Nhek
chr1	1014000	1016500	1.908;1.983	H3K27ac_Helas3;H3K27ac_Hmec;H3K27ac_Huvec;H3K27ac_K562;H3K27ac_Nha;H3K27ac_Nhek;H3K27ac_Panc1;H3K4me1_Dnd41;H3K4me1_Gm12878;H3K4me1_Gm12878_V2;H3K4me1_H1hesc;H3K4me1_Helas3;H3K4me1_Hepg2;H3K4me1_Hmec;H3K4me1_Hsmm;H3K4me1_Hsmmt;H3K4me1_Huvec;H3K4me1_K562_broadInst;H3K4me1_K562_syd;H3K4me1_K562b_syd;H3K4me1_Nha;H3K4me1_Nhdfad;H3K4me1_Nhek;H3K4me1_Nhlf;H3K4me1_Osteobl;H3K4me1_Panc1;H3K4me1_Pbmc
chr1	1057000	1058500	1.067	H3K27ac_Panc1;H3K4me1_Dnd41;H3K4me1_Gm12878_V2;H3K4me1_H1hesc;H3K4me1_Hepg2;H3K4me1_Hmec;H3K4me1_Huvec;H3K4me1_K562_syd;H3K4me1_K562b_syd;H3K4me1_Nhdfad;H3K4me1_Nhek;H3K4me1_Nt2d1;H3K4me1_Pbmc
chr1	1059000	1060500	0.653	H3K27ac_Hepg2;H3K4me1_Hepg2;H3K4me1_Nhdfad
chr1	1063000	1065500	0.915;0.755	H3K27ac_Hepg2;H3K4me1_Hepg2
chr1	1070000	1071500	0.729	H3K27ac_K562;H3K4me1_Gm12878;H3K4me1_H1hesc;H3K4me1_Hepg2;H3K4me1_K562_broadInst;H3K4me1_K562_syd;H3K4me1_K562b_syd;H3K4me1_Nhdfad
chr1	1080000	1081500	0.794	H3K27ac_H1hesc;H3K27ac_Hepg2;H3K27ac_Nhek;H3K4me1_Gm12878;H3K4me1_Gm12878_V2;H3K4me1_H1hesc;H3K4me1_Hepg2;H3K4me1_K562_broadInst;H3K4me1_K562_syd;H3K4me1_K562b_syd;H3K4me1_Nhek;H3K4me1_Pbmc
chr1	1092000	1094500	1.850;1.698	H3K27ac_Gm12878;H3K27ac_H1hesc;H3K27ac_Helas3;H3K27ac_Hepg2;H3K27ac_Hmec;H3K27ac_Hsmm;H3K27ac_Hsmmt;H3K27ac_Huvec;H3K27ac_K562;H3K27ac_Nha;H3K27ac_Nhdfad;H3K27ac_Nhek;H3K27ac_Nhlf;H3K27ac_Osteobl;H3K27ac_Panc1;H3K4me1_Gm12878;H3K4me1_Gm12878_V2;H3K4me1_H1hesc;H3K4me1_Hepg2;H3K4me1_Hmec;H3K4me1_Hsmm;H3K4me1_Hsmmt;H3K4me1_Huvec;H3K4me1_K562_broadInst;H3K4me1_K562_syd;H3K4me1_K562b_syd;H3K4me1_Nha;H…
chr1	1098000	1101500	0.846;1.014;1.120	H3K27ac_H1hesc;H3K27ac_Hepg2;H3K27ac_Nhek;H3K4me1_H1hesc;H3K4me1_Hepg2;H3K4me1_Hmec;H3K4me1_K562_syd;H3K4me1_K562b_syd;H3K4me1_Nhek
chr1	1136000	1137500	0.822	H3K27ac_K562;H3K4me1_Gm12878_V2;H3K4me1_H1hesc;H3K4me1_Hepg2;H3K4me1_Hmec;H3K4me1_K562_broadInst;H3K4me1_K562_syd;H3K4me1_K562b_syd;H3K4me1_Pbmc
chr1	1143000	1144500	1.677	H3K27ac_Hsmm;H3K27ac_Hsmmt;H3K27ac_Nhdfad;H3K27ac_Nhlf;H3K27ac_Osteobl;H3K4me1_Dnd41;H3K4me1_Gm12878;H3K4me1_Gm12878_V2;H3K4me1_Hepg2;H3K4me1_Hmec;H3K4me1_Hsmm;H3K4me1_Hsmmt;H3K4me1_K562_broadInst;H3K4me1_K562_syd;H3K4me1_K562b_syd;H3K4me1_Nha;H3K4me1_Nhdfad;H3K4me1_Nhlf;H3K4me1_Osteobl;H3K4me1_Panc1;H3K4me1_Pbmc
chr1	1173000	1177500	0.681;0.681;0.940;0.885	H3K27ac_H1hesc;H3K27ac_Hepg2;H3K27ac_Hmec;H3K27ac_Nhlf;H3K27ac_Panc1;H3K4me1_H1hesc;H3K4me1_Helas3;H3K4me1_Hepg2;H3K4me1_Hmec;H3K4me1_Hsmm;H3K4me1_Hsmmt;H3K4me1_K562_broadInst;H3K4me1_K562_syd;H3K4me1_K562b_syd;H3K4me1_Nhek;H3K4me1_Nhlf;H3K4me1_Panc1
chr1	1240000	1241500	0.813	H3K27ac_Dnd41;H3K27ac_Gm12878;H3K27ac_H1hesc;H3K27ac_Helas3;H3K27ac_Hepg2;H3K27ac_Hmec;H3K27ac_Hsmm;H3K27ac_Hsmmt;H3K27ac_K562;H3K27ac_Nha;H3K27ac_Nhdfad;H3K27ac_Nhek;H3K27ac_Nhlf;H3K27ac_Osteobl;H3K27ac_Panc1;H3K4me1_Dnd41;H3K4me1_Gm12878;H3K4me1_Gm12878_V2;H3K4me1_H1hesc;H3K4me1_Helas3;H3K4me1_Hepg2;H3K4me1_Hmec;H3K4me1_Hsmm;H3K4me1_Hsmmt;H3K4me1_Huvec;H3K4me1_K562_broadInst;H3K4me1_K562_syd;H3…
chr1	1265000	1266500	0.905	H3K27ac_Dnd41;H3K27ac_H1hesc;H3K27ac_Helas3;H3K27ac_K562;H3K27ac_Nhek;H3K27ac_Osteobl;H3K4me1_Gm12878_V2;H3K4me1_H1hesc;H3K4me1_Helas3;H3K4me1_Hepg2;H3K4me1_Hmec;H3K4me1_Hsmm;H3K4me1_Hsmmt;H3K4me1_K562_syd;H3K4me1_K562b_syd;H3K4me1_Nhdfad;H3K4me1_Nhek
chr1	1286000	1287500	0.606	H3K27ac_Helas3;H3K27ac_Hsmm;H3K27ac_Huvec;H3K27ac_K562;H3K27ac_Nhdfad;H3K27ac_Nhlf;H3K27ac_Panc1;H3K4me1_Dnd41;H3K4me1_H1hesc;H3K4me1_Hepg2;H3K4me1_Hmec;H3K4me1_Hsmm;H3K4me1_Hsmmt;H3K4me1_K562_broadInst;H3K4me1_K562_syd;H3K4me1_K562b_syd;H3K4me1_Nha;H3K4me1_Nhdfad;H3K4me1_Nhek;H3K4me1_Nhlf;H3K4me1_Nt2d1;H3K4me1_Panc1
chr1	1294000	1296500	1.775;1.783	H3K27ac_H1hesc;H3K27ac_Hepg2;H3K27ac_Hmec;H3K27ac_Hsmm;H3K27ac_Hsmmt;H3K27ac_K562;H3K27ac_Nha;H3K27ac_Nhdfad;H3K27ac_Nhek;H3K27ac_Nhlf;H3K27ac_Osteobl;H3K27ac_Panc1;H3K4me1_Gm12878;H3K4me1_Gm12878_V2;H3K4me1_H1hesc;H3K4me1_Helas3;H3K4me1_Hepg2;H3K4me1_Hmec;H3K4me1_Hsmm;H3K4me1_Hsmmt;H3K4me1_Huvec;H3K4me1_K562_broadInst;H3K4me1_K562_syd;H3K4me1_K562b_syd;H3K4me1_Nha;H3K4me1_Nhdfad;H3K4me1_Nhek;H3K…
chr1	1368000	1369500	1.331	H3K27ac_H1hesc;H3K27ac_Hepg2;H3K27ac_Hsmm;H3K27ac_Hsmmt;H3K27ac_K562;H3K27ac_Nhek;H3K27ac_Panc1;H3K4me1_Gm12878;H3K4me1_Gm12878_V2;H3K4me1_H1hesc;H3K4me1_Hepg2;H3K4me1_Hmec;H3K4me1_Hsmm;H3K4me1_Hsmmt;H3K4me1_Huvec;H3K4me1_K562_broadInst;H3K4me1_K562_syd;H3K4me1_K562b_syd;H3K4me1_Nha;H3K4me1_Nhdfad;H3K4me1_Nhek;H3K4me1_Nhlf;H3K4me1_Osteobl;H3K4me1_Panc1
chr1	1446000	1447500	0.993	H3K27ac_Dnd41;H3K27ac_Gm12878;H3K27ac_H1hesc;H3K27ac_Helas3;H3K27ac_Hepg2;H3K27ac_Hmec;H3K27ac_Hsmm;H3K27ac_Hsmmt;H3K27ac_Huvec;H3K27ac_K562;H3K27ac_Nha;H3K27ac_Nhdfad;H3K27ac_Nhek;H3K27ac_Nhlf;H3K27ac_Osteobl;H3K27ac_Panc1;H3K4me1_Dnd41;H3K4me1_Gm12878_V2;H3K4me1_Helas3;H3K4me1_Hepg2;H3K4me1_Hmec;H3K4me1_Hsmm;H3K4me1_Hsmmt;H3K4me1_Huvec;H3K4me1_K562_broadInst;H3K4me1_Nha;H3K4me1_Nhdfad;H3K4me1_N…
chr1	1473000	1474500	0.825	H3K27ac_Dnd41;H3K27ac_H1hesc;H3K27ac_Osteobl;H3K4me1_H1hesc;H3K4me1_Nhdfad;H3K4me1_Nhlf
chr1	1536000	1537500	1.269	H3K27ac_Dnd41;H3K4me1_Gm12878;H3K4me1_Gm12878_V2;H3K4me1_H1hesc;H3K4me1_Hepg2;H3K4me1_Hmec;H3K4me1_K562_broadInst;H3K4me1_K562_syd;H3K4me1_K562b_syd;H3K4me1_Panc1;H3K4me1_Pbmc
chr1	1549000	1550500	0.802	H3K27ac_Dnd41;H3K27ac_Gm12878;H3K27ac_Helas3;H3K27ac_Hepg2;H3K27ac_Hmec;H3K27ac_Hsmm;H3K27ac_Hsmmt;H3K27ac_Huvec;H3K27ac_K562;H3K27ac_Nha;H3K27ac_Nhdfad;H3K27ac_Nhek;H3K27ac_Nhlf;H3K27ac_Osteobl;H3K4me1_Dnd41;H3K4me1_Gm12878;H3K4me1_Gm12878_V2;H3K4me1_H1hesc;H3K4me1_Helas3;H3K4me1_Hepg2;H3K4me1_Hmec;H3K4me1_Hsmm;H3K4me1_Hsmmt;H3K4me1_Huvec;H3K4me1_K562_broadInst;H3K4me1_Nha;H3K4me1_Nhdfad;H3K4me1…
chr1	1590000	1591500	0.600	H3K27ac_Dnd41;H3K27ac_Gm12878;H3K27ac_H1hesc;H3K27ac_Helas3;H3K27ac_Hepg2;H3K27ac_Hmec;H3K27ac_Hsmm;H3K27ac_Hsmmt;H3K27ac_Huvec;H3K27ac_K562;H3K27ac_Nha;H3K27ac_Nhdfad;H3K27ac_Nhek;H3K27ac_Nhlf;H3K27ac_Osteobl;H3K27ac_Panc1;H3K4me1_Dnd41
chr1	1680000	1681500	0.564	H3K27ac_Hepg2;H3K27ac_K562;H3K4me1_Hepg2;H3K4me1_K562_broadInst;H3K4me1_K562_syd;H3K4me1_K562b_syd;H3K4me1_Panc1
chr1	1708000	1709500	0.516	H3K27ac_Dnd41;H3K27ac_Gm12878;H3K27ac_H1hesc;H3K27ac_Helas3;H3K27ac_Hepg2;H3K27ac_Hmec;H3K27ac_Hsmm;H3K27ac_Hsmmt;H3K27ac_Huvec;H3K27ac_K562;H3K27ac_Nha;H3K27ac_Nhdfad;H3K27ac_Nhek;H3K27ac_Nhlf;H3K27ac_Osteobl;H3K27ac_Panc1;H3K4me1_Dnd41;H3K4me1_Gm12878;H3K4me1_Gm12878_V2;H3K4me1_H1hesc;H3K4me1_Helas3;H3K4me1_Hepg2;H3K4me1_Hmec;H3K4me1_Hsmm;H3K4me1_Hsmmt;H3K4me1_Huvec;H3K4me1_K562_broadInst;H3K4m…
chr1	1712000	1715500	0.907;1.149;0.842	H3K27ac_Dnd41;H3K27ac_Gm12878;H3K27ac_H1hesc;H3K27ac_Helas3;H3K27ac_Hepg2;H3K27ac_Hsmm;H3K27ac_Hsmmt;H3K27ac_Huvec;H3K27ac_K562;H3K27ac_Nha;H3K27ac_Nhdfad;H3K27ac_Nhlf;H3K27ac_Osteobl;H3K27ac_Panc1;H3K4me1_Dnd41;H3K4me1_Gm12878;H3K4me1_Gm12878_V2;H3K4me1_H1hesc;H3K4me1_Helas3;H3K4me1_Hepg2;H3K4me1_Hmec;H3K4me1_Hsmm;H3K4me1_Hsmmt;H3K4me1_Huvec;H3K4me1_K562_broadInst;H3K4me1_K562_syd;H3K4me1_K562b_…
chr1	1758000	1759500	1.593	H3K27ac_Gm12878;H3K27ac_H1hesc;H3K27ac_Hmec;H3K27ac_Hsmm;H3K27ac_Hsmmt;H3K27ac_Nha;H3K27ac_Nhdfad;H3K27ac_Nhek;H3K27ac_Nhlf;H3K27ac_Osteobl;H3K4me1_Gm12878;H3K4me1_Gm12878_V2;H3K4me1_H1hesc;H3K4me1_Helas3;H3K4me1_Hepg2;H3K4me1_Hmec;H3K4me1_Hsmm;H3K4me1_Hsmmt;H3K4me1_Nha;H3K4me1_Nhdfad;H3K4me1_Nhek;H3K4me1_Nhlf;H3K4me1_Osteobl;H3K4me1_Panc1
chr1	1778000	1779500	2.092	H3K27ac_Dnd41;H3K27ac_Gm12878;H3K27ac_H1hesc;H3K27ac_Hepg2;H3K27ac_Hsmmt;H3K27ac_Huvec;H3K27ac_K562;H3K27ac_Nha;H3K27ac_Nhdfad;H3K27ac_Nhlf;H3K27ac_Osteobl;H3K4me1_Dnd41;H3K4me1_Gm12878;H3K4me1_Gm12878_V2;H3K4me1_Hepg2;H3K4me1_Hsmmt;H3K4me1_Huvec;H3K4me1_K562_broadInst;H3K4me1_Nha;H3K4me1_Nhdfad;H3K4me1_Panc1;H3K4me1_Pbmc
chr1	1789000	1792500	1.683;1.734;1.218	H3K27ac_Gm12878;H3K27ac_H1hesc;H3K27ac_Helas3;H3K27ac_Hepg2;H3K27ac_Hmec;H3K27ac_Hsmm;H3K27ac_Hsmmt;H3K27ac_Huvec;H3K27ac_K562;H3K27ac_Nha;H3K27ac_Nhdfad;H3K27ac_Nhek;H3K27ac_Nhlf;H3K27ac_Osteobl;H3K4me1_Gm12878;H3K4me1_Gm12878_V2;H3K4me1_H1hesc;H3K4me1_Helas3;H3K4me1_Hepg2;H3K4me1_Hmec;H3K4me1_Hsmm;H3K4me1_Hsmmt;H3K4me1_Huvec;H3K4me1_K562_broadInst;H3K4me1_K562_syd;H3K4me1_K562b_syd;H3K4me1_Nha;…
chr1	1814000	1815500	0.751	H3K27ac_H1hesc;H3K27ac_Hepg2;H3K27ac_Hsmm;H3K27ac_Hsmmt;H3K27ac_Huvec;H3K27ac_Nha;H3K27ac_Nhdfad;H3K27ac_Nhlf;H3K27ac_Osteobl;H3K4me1_Gm12878_V2;H3K4me1_Helas3;H3K4me1_Hepg2;H3K4me1_Hsmm;H3K4me1_Hsmmt;H3K4me1_Huvec;H3K4me1_K562_broadInst;H3K4me1_Nha;H3K4me1_Nhdfad;H3K4me1_Nhlf;H3K4me1_Osteobl;H3K4me1_Panc1;H3K4me1_Pbmc
chr1	1820000	1821500	0.799	H3K27ac_Dnd41;H3K27ac_Gm12878;H3K27ac_H1hesc;H3K27ac_Helas3;H3K27ac_Hepg2;H3K27ac_Hmec;H3K27ac_Hsmm;H3K27ac_Hsmmt;H3K27ac_Huvec;H3K27ac_K562;H3K27ac_Nha;H3K27ac_Nhdfad;H3K27ac_Nhek;H3K27ac_Nhlf;H3K27ac_Osteobl;H3K27ac_Panc1;H3K4me1_Dnd41;H3K4me1_Gm12878;H3K4me1_Gm12878_V2;H3K4me1_H1hesc;H3K4me1_Helas3;H3K4me1_Hepg2;H3K4me1_Hmec;H3K4me1_Hsmm;H3K4me1_Hsmmt;H3K4me1_Huvec;H3K4me1_K562_broadInst;H3K4m…
chr1	1825000	1827500	0.846;1.245	H3K27ac_H1hesc;H3K27ac_Helas3;H3K27ac_Hepg2;H3K27ac_Nha;H3K27ac_Nhdfad;H3K27ac_Nhlf;H3K27ac_Osteobl;H3K4me1_Dnd41;H3K4me1_Gm12878;H3K4me1_Gm12878_V2;H3K4me1_H1hesc;H3K4me1_Helas3;H3K4me1_Hepg2;H3K4me1_Hmec;H3K4me1_Hsmm;H3K4me1_Hsmmt;H3K4me1_K562_broadInst;H3K4me1_K562_syd;H3K4me1_K562b_syd;H3K4me1_Nha;H3K4me1_Nhdfad;H3K4me1_Nhek;H3K4me1_Nhlf;H3K4me1_Nt2d1;H3K4me1_Osteobl;H3K4me1_Panc1;H3K4me1_Pbmc
chr1	1837000	1838500	0.519	H3K27ac_Gm12878;H3K27ac_H1hesc;H3K27ac_K562;H3K27ac_Nhdfad;H3K27ac_Nhek;H3K27ac_Nhlf;H3K4me1_Gm12878;H3K4me1_Gm12878_V2;H3K4me1_H1hesc;H3K4me1_Helas3;H3K4me1_Hepg2;H3K4me1_Hmec;H3K4me1_Hsmmt;H3K4me1_K562_broadInst;H3K4me1_K562_syd;H3K4me1_K562b_syd;H3K4me1_Nha;H3K4me1_Nhdfad;H3K4me1_Nhek;H3K4me1_Nhlf;H3K4me1_Osteobl;H3K4me1_Panc1;H3K4me1_Pbmc
chr1	1840000	1842500	0.978;0.606	H3K27ac_Dnd41;H3K27ac_Gm12878;H3K27ac_H1hesc;H3K27ac_Helas3;H3K27ac_Hepg2;H3K27ac_Hmec;H3K27ac_Hsmm;H3K27ac_Hsmmt;H3K27ac_Huvec;H3K27ac_K562;H3K27ac_Nha;H3K27ac_Nhdfad;H3K27ac_Nhek;H3K27ac_Nhlf;H3K27ac_Osteobl;H3K27ac_Panc1;H3K4me1_Dnd41;H3K4me1_Gm12878;H3K4me1_Gm12878_V2;H3K4me1_H1hesc;H3K4me1_Helas3;H3K4me1_Hepg2;H3K4me1_Hmec;H3K4me1_Hsmmt;H3K4me1_Huvec;H3K4me1_K562_broadInst;H3K4me1_K562_syd;H…
chr1	1851000	1853500	1.495;0.856	H3K27ac_H1hesc;H3K27ac_Helas3;H3K27ac_Hepg2;H3K27ac_K562;H3K27ac_Panc1;H3K4me1_Dnd41;H3K4me1_Gm12878;H3K4me1_Gm12878_V2;H3K4me1_H1hesc;H3K4me1_Helas3;H3K4me1_Hepg2;H3K4me1_Hmec;H3K4me1_Hsmmt;H3K4me1_Huvec;H3K4me1_K562_broadInst;H3K4me1_K562_syd;H3K4me1_K562b_syd;H3K4me1_Nhdfad;H3K4me1_Nhek;H3K4me1_Nt2d1;H3K4me1_Pbmc
chr1	1949000	1950500	0.617	H3K4me1_H1hesc;H3K4me1_Hepg2;H3K4me1_Hsmmt
chr1	1951000	1952500	0.641	H3K4me1_Hsmmt;H3K4me1_Pbmc
chr1	1963000	1965500	1.188;0.726	H3K27ac_Hsmmt;H3K4me1_H1hesc;H3K4me1_Hepg2;H3K4me1_Hsmmt
chr1	1975000	1976500	0.510	H3K4me1_H1hesc;H3K4me1_Hepg2;H3K4me1_Hmec;H3K4me1_Hsmmt;H3K4me1_Huvec;H3K4me1_K562_syd;H3K4me1_K562b_syd;H3K4me1_Nhdfad;H3K4me1_Nhek;H3K4me1_Pbmc
chr1	2006000	2007500	0.722	H3K27ac_H1hesc;H3K4me1_H1hesc
chr1	2046000	2048500	0.629;0.632	H3K27ac_H1hesc;H3K4me1_H1hesc;H3K4me1_Nha;H3K4me1_Nt2d1
chr1	2064000	2066500	1.280;0.856	H3K27ac_H1hesc;H3K27ac_Helas3;H3K27ac_Hepg2;H3K27ac_Hmec;H3K27ac_Hsmm;H3K27ac_Hsmmt;H3K27ac_Huvec;H3K27ac_K562;H3K27ac_Nha;H3K27ac_Nhdfad;H3K27ac_Nhek;H3K27ac_Nhlf;H3K27ac_Osteobl;H3K27ac_Panc1;H3K4me1_Dnd41;H3K4me1_Gm12878;H3K4me1_Gm12878_V2;H3K4me1_H1hesc;H3K4me1_Helas3;H3K4me1_Hepg2;H3K4me1_Hmec;H3K4me1_Hsmm;H3K4me1_Hsmmt;H3K4me1_Huvec;H3K4me1_K562_broadInst;H3K4me1_K562_syd;H3K4me1_K562b_syd;…
chr1	2067000	2068500	0.973	H3K27ac_H1hesc;H3K27ac_Hepg2;H3K27ac_Hmec;H3K27ac_Nha;H3K27ac_Nhdfad;H3K27ac_Nhek;H3K27ac_Nhlf;H3K4me1_Helas3;H3K4me1_Hepg2;H3K4me1_Hmec;H3K4me1_Hsmmt;H3K4me1_K562_syd;H3K4me1_K562b_syd;H3K4me1_Nha;H3K4me1_Nhdfad;H3K4me1_Nhek;H3K4me1_Nhlf;H3K4me1_Nt2d1
chr1	2091000	2092500	0.512	H3K4me1_K562_syd;H3K4me1_K562b_syd;H3K4me1_Pbmc
chr1	2111000	2112500	0.674	H3K27ac_K562;H3K4me1_H1hesc;H3K4me1_Hmec;H3K4me1_Hsmmt;H3K4me1_K562_broadInst;H3K4me1_K562_syd;H3K4me1_K562b_syd;H3K4me1_Nhdfad
chr1	2136000	2137500	1.432	H3K27ac_Gm12878;H3K27ac_Hepg2;H3K27ac_Hsmm;H3K27ac_Hsmmt;H3K27ac_Huvec;H3K27ac_K562;H3K27ac_Nha;H3K27ac_Nhdfad;H3K27ac_Nhlf;H3K27ac_Osteobl;H3K27ac_Panc1;H3K4me1_Dnd41;H3K4me1_Gm12878;H3K4me1_Gm12878_V2;H3K4me1_H1hesc;H3K4me1_Helas3;H3K4me1_Hepg2;H3K4me1_Hmec;H3K4me1_Hsmm;H3K4me1_Hsmmt;H3K4me1_Huvec;H3K4me1_K562_broadInst;H3K4me1_K562_syd;H3K4me1_K562b_syd;H3K4me1_Nha;H3K4me1_Nhdfad;H3K4me1_Nhek;…
chr1	2139000	2142500	0.986;0.611;0.717	H3K27ac_Helas3;H3K27ac_Hepg2;H3K27ac_Hsmm;H3K27ac_Hsmmt;H3K27ac_Huvec;H3K27ac_K562;H3K27ac_Nha;H3K27ac_Nhdfad;H3K27ac_Nhlf;H3K27ac_Osteobl;H3K27ac_Panc1;H3K4me1_Gm12878;H3K4me1_Gm12878_V2;H3K4me1_H1hesc;H3K4me1_Helas3;H3K4me1_Hepg2;H3K4me1_Hmec;H3K4me1_Hsmm;H3K4me1_Hsmmt;H3K4me1_Huvec;H3K4me1_K562_broadInst;H3K4me1_K562_syd;H3K4me1_K562b_syd;H3K4me1_Nha;H3K4me1_Nhdfad;H3K4me1_Nhek;H3K4me1_Nhlf;H3…
chr1	2146000	2147500	0.747	H3K27ac_Helas3;H3K27ac_Hsmm;H3K27ac_Hsmmt;H3K27ac_Huvec;H3K27ac_K562;H3K27ac_Nha;H3K27ac_Nhdfad;H3K27ac_Nhlf;H3K27ac_Osteobl;H3K4me1_Gm12878_V2;H3K4me1_H1hesc;H3K4me1_Hepg2;H3K4me1_Hmec;H3K4me1_Hsmm;H3K4me1_Hsmmt;H3K4me1_Huvec;H3K4me1_K562_syd;H3K4me1_K562b_syd;H3K4me1_Nha;H3K4me1_Nhdfad;H3K4me1_Nhek;H3K4me1_Nhlf;H3K4me1_Nt2d1;H3K4me1_Osteobl
chr1	2158000	2159500	1.355	H3K27ac_Dnd41;H3K27ac_Gm12878;H3K27ac_H1hesc;H3K27ac_Helas3;H3K27ac_Hepg2;H3K27ac_Hmec;H3K27ac_Hsmm;H3K27ac_Hsmmt;H3K27ac_Huvec;H3K27ac_K562;H3K27ac_Nha;H3K27ac_Nhdfad;H3K27ac_Nhek;H3K27ac_Nhlf;H3K27ac_Osteobl;H3K27ac_Panc1;H3K4me1_Dnd41;H3K4me1_H1hesc;H3K4me1_Hepg2;H3K4me1_Hmec;H3K4me1_Hsmm;H3K4me1_Huvec;H3K4me1_K562_broadInst;H3K4me1_K562_syd;H3K4me1_K562b_syd;H3K4me1_Nha;H3K4me1_Nhdfad;H3K4me1…
chr1	2162000	2166500	1.051;1.323;0.718;0.586	H3K27ac_Dnd41;H3K27ac_Gm12878;H3K27ac_Helas3;H3K27ac_Hepg2;H3K27ac_Hmec;H3K27ac_Hsmm;H3K27ac_Hsmmt;H3K27ac_Huvec;H3K27ac_K562;H3K27ac_Nha;H3K27ac_Nhdfad;H3K27ac_Nhek;H3K27ac_Nhlf;H3K27ac_Osteobl;H3K27ac_Panc1;H3K4me1_Dnd41;H3K4me1_Gm12878;H3K4me1_Gm12878_V2;H3K4me1_H1hesc;H3K4me1_Helas3;H3K4me1_Hepg2;H3K4me1_Hmec;H3K4me1_Hsmm;H3K4me1_Hsmmt;H3K4me1_Huvec;H3K4me1_K562_broadInst;H3K4me1_K562_syd;H3K…
chr1	2171000	2172500	1.116	H3K27ac_Dnd41;H3K27ac_Hepg2;H3K27ac_Hmec;H3K27ac_Huvec;H3K27ac_Nha;H3K27ac_Nhdfad;H3K27ac_Nhlf;H3K27ac_Osteobl;H3K4me1_H1hesc;H3K4me1_Hepg2;H3K4me1_Hmec;H3K4me1_Hsmm;H3K4me1_Hsmmt;H3K4me1_Huvec;H3K4me1_K562_broadInst;H3K4me1_K562_syd;H3K4me1_K562b_syd;H3K4me1_Nha;H3K4me1_Nhdfad;H3K4me1_Nhek;H3K4me1_Nhlf;H3K4me1_Osteobl;H3K4me1_Panc1;H3K4me1_Pbmc
chr1	2177000	2178500	0.677	H3K27ac_Dnd41;H3K27ac_H1hesc;H3K27ac_Hepg2;H3K27ac_Hmec;H3K27ac_Hsmm;H3K27ac_Hsmmt;H3K27ac_Huvec;H3K27ac_Nha;H3K27ac_Nhdfad;H3K27ac_Nhlf;H3K27ac_Osteobl;H3K4me1_Gm12878;H3K4me1_Gm12878_V2;H3K4me1_H1hesc;H3K4me1_Hepg2;H3K4me1_Hmec;H3K4me1_Hsmm;H3K4me1_Hsmmt;H3K4me1_Huvec;H3K4me1_K562_syd;H3K4me1_K562b_syd;H3K4me1_Nha;H3K4me1_Nhdfad;H3K4me1_Nhek;H3K4me1_Nhlf;H3K4me1_Osteobl;H3K4me1_Panc1;H3K4me1_Pb…
chr1	2186000	2189500	1.102;1.559;0.641	H3K27ac_Dnd41;H3K27ac_Gm12878;H3K27ac_Helas3;H3K27ac_Hepg2;H3K27ac_Hmec;H3K27ac_Hsmm;H3K27ac_Hsmmt;H3K27ac_Huvec;H3K27ac_K562;H3K27ac_Nha;H3K27ac_Nhdfad;H3K27ac_Nhek;H3K27ac_Nhlf;H3K27ac_Osteobl;H3K27ac_Panc1;H3K4me1_Dnd41;H3K4me1_Gm12878;H3K4me1_Gm12878_V2;H3K4me1_H1hesc;H3K4me1_Helas3;H3K4me1_Hepg2;H3K4me1_Hmec;H3K4me1_Hsmm;H3K4me1_Hsmmt;H3K4me1_Huvec;H3K4me1_K562_broadInst;H3K4me1_K562_syd;H3K…
chr1	2201000	2204500	1.187;1.141;1.388	H3K27ac_Dnd41;H3K27ac_Hepg2;H3K27ac_Hsmm;H3K27ac_Hsmmt;H3K27ac_Huvec;H3K27ac_Nhdfad;H3K27ac_Nhlf;H3K27ac_Osteobl;H3K27ac_Panc1;H3K4me1_H1hesc;H3K4me1_Helas3;H3K4me1_Hepg2;H3K4me1_Hmec;H3K4me1_Hsmm;H3K4me1_Hsmmt;H3K4me1_Huvec;H3K4me1_K562_broadInst;H3K4me1_K562_syd;H3K4me1_K562b_syd;H3K4me1_Nha;H3K4me1_Nhdfad;H3K4me1_Nhlf;H3K4me1_Nt2d1;H3K4me1_Osteobl;H3K4me1_Panc1;H3K4me1_Pbmc
chr1	2206000	2208500	0.931;0.735	H3K27ac_Dnd41;H3K27ac_H1hesc;H3K27ac_Hsmm;H3K27ac_Hsmmt;H3K27ac_Huvec;H3K27ac_Nha;H3K27ac_Nhdfad;H3K27ac_Nhlf;H3K27ac_Osteobl;H3K4me1_Dnd41;H3K4me1_Gm12878;H3K4me1_Gm12878_V2;H3K4me1_H1hesc;H3K4me1_Hepg2;H3K4me1_Hmec;H3K4me1_Hsmm;H3K4me1_Hsmmt;H3K4me1_Huvec;H3K4me1_K562_broadInst;H3K4me1_K562_syd;H3K4me1_K562b_syd;H3K4me1_Nha;H3K4me1_Nhdfad;H3K4me1_Nhlf;H3K4me1_Osteobl;H3K4me1_Panc1;H3K4me1_Pbmc
chr1	2210000	2211500	1.468	H3K27ac_Dnd41;H3K27ac_H1hesc;H3K27ac_Hsmm;H3K27ac_Hsmmt;H3K27ac_Huvec;H3K27ac_Nha;H3K27ac_Nhdfad;H3K27ac_Nhlf;H3K27ac_Osteobl;H3K4me1_H1hesc;H3K4me1_Hepg2;H3K4me1_Hmec;H3K4me1_Hsmm;H3K4me1_Hsmmt;H3K4me1_Huvec;H3K4me1_K562_syd;H3K4me1_K562b_syd;H3K4me1_Nha;H3K4me1_Nhdfad;H3K4me1_Nhlf;H3K4me1_Osteobl;H3K4me1_Pbmc
chr1	2221000	2223500	1.465;1.382	H3K27ac_Dnd41;H3K27ac_Gm12878;H3K27ac_H1hesc;H3K27ac_Hmec;H3K27ac_Hsmm;H3K27ac_Hsmmt;H3K27ac_Huvec;H3K27ac_K562;H3K27ac_Nha;H3K27ac_Nhdfad;H3K27ac_Nhlf;H3K27ac_Osteobl;H3K4me1_Dnd41;H3K4me1_Gm12878;H3K4me1_Gm12878_V2;H3K4me1_H1hesc;H3K4me1_Hepg2;H3K4me1_Hmec;H3K4me1_Hsmm;H3K4me1_Hsmmt;H3K4me1_Huvec;H3K4me1_K562_broadInst;H3K4me1_K562_syd;H3K4me1_K562b_syd;H3K4me1_Nha;H3K4me1_Nhdfad;H3K4me1_Nhlf;H…
chr1	2231000	2232500	0.730	H3K27ac_Dnd41;H3K27ac_Gm12878;H3K27ac_Hmec;H3K27ac_Hsmm;H3K27ac_Hsmmt;H3K27ac_Huvec;H3K27ac_K562;H3K27ac_Nha;H3K27ac_Nhdfad;H3K27ac_Nhlf;H3K27ac_Osteobl;H3K4me1_Dnd41;H3K4me1_Gm12878;H3K4me1_Gm12878_V2;H3K4me1_H1hesc;H3K4me1_Hmec;H3K4me1_Hsmm;H3K4me1_Hsmmt;H3K4me1_Huvec;H3K4me1_K562_syd;H3K4me1_K562b_syd;H3K4me1_Nha;H3K4me1_Nhdfad;H3K4me1_Nhek;H3K4me1_Nhlf;H3K4me1_Osteobl;H3K4me1_Pbmc
chr1	2243000	2246500	0.542;0.559;1.432	H3K27ac_Dnd41;H3K27ac_Gm12878;H3K27ac_H1hesc;H3K27ac_Helas3;H3K27ac_Hsmm;H3K27ac_Hsmmt;H3K27ac_Huvec;H3K27ac_Nha;H3K27ac_Nhdfad;H3K27ac_Nhlf;H3K27ac_Osteobl;H3K27ac_Panc1;H3K4me1_Dnd41;H3K4me1_Gm12878;H3K4me1_Gm12878_V2;H3K4me1_H1hesc;H3K4me1_Helas3;H3K4me1_Hepg2;H3K4me1_Hsmm;H3K4me1_Hsmmt;H3K4me1_Huvec;H3K4me1_K562_broadInst;H3K4me1_K562_syd;H3K4me1_K562b_syd;H3K4me1_Nha;H3K4me1_Nhdfad;H3K4me1_N…
chr1	2247000	2252500	0.795;1.074;0.988;1.229;0.791	H3K27ac_Dnd41;H3K27ac_H1hesc;H3K27ac_Hsmm;H3K27ac_Hsmmt;H3K27ac_Nha;H3K27ac_Osteobl;H3K27ac_Panc1;H3K4me1_Dnd41;H3K4me1_Gm12878_V2;H3K4me1_H1hesc;H3K4me1_Helas3;H3K4me1_Hepg2;H3K4me1_Hmec;H3K4me1_Hsmm;H3K4me1_Hsmmt;H3K4me1_K562_broadInst;H3K4me1_K562_syd;H3K4me1_K562b_syd;H3K4me1_Nha;H3K4me1_Nhdfad;H3K4me1_Nhlf;H3K4me1_Nt2d1;H3K4me1_Osteobl;H3K4me1_Panc1;H3K4me1_Pbmc
chr1	2254000	2255500	0.689	H3K27ac_Dnd41;H3K27ac_Hsmm;H3K27ac_Hsmmt;H3K27ac_Huvec;H3K27ac_Nha;H3K27ac_Nhdfad;H3K27ac_Nhlf;H3K27ac_Osteobl;H3K4me1_H1hesc;H3K4me1_Hmec;H3K4me1_Hsmm;H3K4me1_Hsmmt;H3K4me1_Huvec;H3K4me1_K562_syd;H3K4me1_K562b_syd;H3K4me1_Nha;H3K4me1_Nhdfad;H3K4me1_Nhek;H3K4me1_Nhlf;H3K4me1_Osteobl
chr1	2262000	2263500	0.546	H3K27ac_Hsmm;H3K27ac_Hsmmt;H3K27ac_Nha;H3K27ac_Nhdfad;H3K27ac_Nhlf;H3K4me1_H1hesc;H3K4me1_Hepg2;H3K4me1_Hmec;H3K4me1_Hsmm;H3K4me1_Hsmmt;H3K4me1_Nha;H3K4me1_Nhdfad;H3K4me1_Nhek;H3K4me1_Nhlf;H3K4me1_Osteobl
chr1	2345000	2347500	0.715;0.851	H3K27ac_Dnd41;H3K27ac_Gm12878;H3K27ac_H1hesc;H3K27ac_Helas3;H3K27ac_Hepg2;H3K27ac_Hmec;H3K27ac_Huvec;H3K27ac_K562;H3K27ac_Nhek;H3K27ac_Nhlf;H3K27ac_Panc1;H3K4me1_Dnd41;H3K4me1_Gm12878;H3K4me1_Gm12878_V2;H3K4me1_H1hesc;H3K4me1_Helas3;H3K4me1_Hepg2;H3K4me1_Hmec;H3K4me1_Hsmm;H3K4me1_Hsmmt;H3K4me1_Huvec;H3K4me1_K562_broadInst;H3K4me1_K562_syd;H3K4me1_K562b_syd;H3K4me1_Nha;H3K4me1_Nhdfad;H3K4me1_Nhek;…
chr1	2372000	2373500	0.695	H3K4me1_Hmec;H3K4me1_Nhek;H3K4me1_Panc1
chr1	2376000	2379500	0.640;1.231;0.853	H3K27ac_Hsmm;H3K27ac_Hsmmt;H3K27ac_Nha;H3K27ac_Panc1;H3K4me1_H1hesc;H3K4me1_Hmec;H3K4me1_Hsmm;H3K4me1_Hsmmt;H3K4me1_Huvec;H3K4me1_K562_broadInst;H3K4me1_K562_syd;H3K4me1_K562b_syd;H3K4me1_Nha;H3K4me1_Nt2d1;H3K4me1_Osteobl;H3K4me1_Panc1
chr1	2382000	2384500	0.848;1.287	H3K27ac_Gm12878;H3K27ac_Hsmm;H3K27ac_Hsmmt;H3K27ac_Huvec;H3K27ac_Nha;H3K27ac_Nhek;H3K27ac_Nhlf;H3K27ac_Osteobl;H3K27ac_Panc1;H3K4me1_H1hesc;H3K4me1_Hmec;H3K4me1_Hsmm;H3K4me1_Hsmmt;H3K4me1_Huvec;H3K4me1_Nha;H3K4me1_Nhdfad;H3K4me1_Nhek;H3K4me1_Nhlf;H3K4me1_Osteobl;H3K4me1_Panc1
chr1	2394000	2395500	0.561	H3K27ac_Panc1;H3K4me1_Hsmmt;H3K4me1_Panc1
chr1	2404000	2407500	0.557;1.473;1.139	H3K27ac_Panc1;H3K4me1_H1hesc;H3K4me1_Hmec;H3K4me1_Hsmm;H3K4me1_Hsmmt;H3K4me1_K562_syd;H3K4me1_K562b_syd;H3K4me1_Panc1
chr1	2412000	2414500	1.471;1.009	H3K27ac_Nhek;H3K4me1_Hmec;H3K4me1_Hsmmt;H3K4me1_K562_syd;H3K4me1_K562b_syd;H3K4me1_Nhek;H3K4me1_Panc1
chr1	2462000	2463500	0.570	H3K27ac_Gm12878;H3K27ac_Hmec;H3K27ac_Nha;H3K27ac_Nhek;H3K27ac_Panc1;H3K4me1_Dnd41;H3K4me1_Gm12878;H3K4me1_H1hesc;H3K4me1_Helas3;H3K4me1_Hepg2;H3K4me1_Hmec;H3K4me1_Hsmm;H3K4me1_Hsmmt;H3K4me1_Huvec;H3K4me1_K562_syd;H3K4me1_K562b_syd;H3K4me1_Nha;H3K4me1_Nhek;H3K4me1_Nhlf;H3K4me1_Osteobl;H3K4me1_Panc1;H3K4me1_Pbmc
chr1	2465000	2467500	0.984;0.743	H3K27ac_Helas3;H3K27ac_Hmec;H3K27ac_Hsmm;H3K27ac_Hsmmt;H3K27ac_Nha;H3K27ac_Nhek;H3K4me1_H1hesc;H3K4me1_Helas3;H3K4me1_Hepg2;H3K4me1_Hmec;H3K4me1_Hsmm;H3K4me1_Hsmmt;H3K4me1_Huvec;H3K4me1_K562_syd;H3K4me1_K562b_syd;H3K4me1_Nha;H3K4me1_Nhek;H3K4me1_Nhlf;H3K4me1_Osteobl;H3K4me1_Panc1
chr1	2472000	2481500	1.472;1.019;1.217;1.995;1.892;1.170;1.203;0.952;0.561	H3K27ac_Dnd41;H3K27ac_Gm12878;H3K27ac_H1hesc;H3K27ac_Helas3;H3K27ac_Hepg2;H3K27ac_Hsmm;H3K27ac_Hsmmt;H3K27ac_Huvec;H3K27ac_K562;H3K27ac_Nhdfad;H3K27ac_Nhek;H3K27ac_Nhlf;H3K27ac_Osteobl;H3K27ac_Panc1;H3K4me1_Dnd41;H3K4me1_Gm12878;H3K4me1_Gm12878_V2;H3K4me1_H1hesc;H3K4me1_Helas3;H3K4me1_Hepg2;H3K4me1_Hmec;H3K4me1_Hsmm;H3K4me1_Hsmmt;H3K4me1_Huvec;H3K4me1_K562_broadInst;H3K4me1_K562_syd;H3K4me1_K562b…
chr1	2509000	2510500	1.094	H3K27ac_Gm12878;H3K27ac_Hepg2;H3K27ac_Hsmmt;H3K27ac_Huvec;H3K27ac_Panc1;H3K4me1_Gm12878;H3K4me1_Gm12878_V2;H3K4me1_H1hesc;H3K4me1_Hepg2;H3K4me1_Hmec;H3K4me1_Huvec;H3K4me1_K562_broadInst;H3K4me1_K562_syd;H3K4me1_K562b_syd;H3K4me1_Nhdfad;H3K4me1_Nhek;H3K4me1_Panc1;H3K4me1_Pbmc
chr1	2516000	2517500	1.421	H3K27ac_Dnd41;H3K27ac_Gm12878;H3K27ac_H1hesc;H3K27ac_Helas3;H3K27ac_Hepg2;H3K27ac_Hmec;H3K27ac_Hsmm;H3K27ac_Hsmmt;H3K27ac_Huvec;H3K27ac_K562;H3K27ac_Nha;H3K27ac_Nhdfad;H3K27ac_Nhek;H3K27ac_Nhlf;H3K27ac_Osteobl;H3K27ac_Panc1;H3K4me1_Dnd41;H3K4me1_Gm12878;H3K4me1_Gm12878_V2;H3K4me1_H1hesc;H3K4me1_Hepg2;H3K4me1_Hmec;H3K4me1_Hsmm;H3K4me1_Hsmmt;H3K4me1_Huvec;H3K4me1_K562_broadInst;H3K4me1_K562_syd;H3K…
chr1	2559000	2560500	0.522	H3K4me1_H1hesc;H3K4me1_Hepg2
chr1	2562000	2563500	0.570	H3K27ac_Nhdfad;H3K4me1_H1hesc;H3K4me1_Hepg2;H3K4me1_Nt2d1
chr1	2574000	2575500	1.197	H3K27ac_Dnd41;H3K27ac_Gm12878;H3K27ac_H1hesc;H3K27ac_Helas3;H3K27ac_Hepg2;H3K27ac_Hmec;H3K27ac_Hsmm;H3K27ac_Hsmmt;H3K27ac_Huvec;H3K27ac_K562;H3K27ac_Nha;H3K27ac_Nhdfad;H3K27ac_Nhek;H3K27ac_Nhlf;H3K27ac_Osteobl;H3K27ac_Panc1;H3K4me1_Dnd41;H3K4me1_Gm12878;H3K4me1_Gm12878_V2;H3K4me1_H1hesc;H3K4me1_Hepg2;H3K4me1_Hmec;H3K4me1_Hsmm;H3K4me1_Huvec;H3K4me1_K562_broadInst;H3K4me1_K562_syd;H3K4me1_K562b_syd…
chr1	2584000	2588500	0.608;0.637;0.545;0.898	H3K4me1_K562_syd;H3K4me1_K562b_syd
chr1	2615000	2616500	0.977	H3K4me1_K562_syd;H3K4me1_K562b_syd
chr1	2628000	2629500	0.714	H3K27ac_Dnd41
chr1	2843000	2844500	0.569	.
chr1	2981000	2982500	0.558	H3K27ac_H1hesc;H3K27ac_Panc1;H3K4me1_H1hesc;H3K4me1_Panc1
chr1	2987000	2993500	1.409;0.542;1.091;1.452;1.636;0.682	H3K27ac_H1hesc;H3K27ac_Hepg2;H3K27ac_Nha;H3K27ac_Panc1;H3K4me1_H1hesc;H3K4me1_Hepg2;H3K4me1_Nha;H3K4me1_Panc1
chr1	3017000	3018500	0.914	H3K27ac_H1hesc
chr1	3020000	3023500	0.907;1.598;1.924	H3K27ac_H1hesc;H3K4me1_H1hesc;H3K4me1_Hepg2;H3K4me1_Hsmm;H3K4me1_Hsmmt;H3K4me1_Nha;H3K4me1_Nt2d1
chr1	3028000	3029500	0.714	H3K27ac_H1hesc;H3K4me1_Hepg2
chr1	3037000	3039500	0.792;1.084	H3K27ac_H1hesc;H3K4me1_H1hesc;H3K4me1_Hepg2;H3K4me1_Nha;H3K4me1_Panc1
chr1	3041000	3045500	0.758;0.825;1.052;0.773	H3K27ac_H1hesc;H3K27ac_Osteobl;H3K4me1_H1hesc;H3K4me1_Hepg2;H3K4me1_Hsmm;H3K4me1_Hsmmt;H3K4me1_Nha;H3K4me1_Nhdfad;H3K4me1_Osteobl
chr1	3051000	3053500	1.134;0.783	H3K27ac_H1hesc;H3K4me1_H1hesc;H3K4me1_Hepg2;H3K4me1_Nha
chr1	3055000	3057500	0.870;1.646	H3K27ac_H1hesc;H3K4me1_H1hesc;H3K4me1_Hepg2;H3K4me1_Nha
chr1	3058000	3059500	0.520	H3K27ac_H1hesc;H3K4me1_Hepg2
chr1	3062000	3063500	0.880	H3K27ac_H1hesc;H3K4me1_Hepg2
chr1	3072000	3073500	0.553	H3K27ac_H1hesc;H3K4me1_Nha
chr1	3086000	3088500	1.872;1.713	H3K27ac_H1hesc;H3K27ac_Hepg2;H3K27ac_Hsmm;H3K27ac_Hsmmt;H3K27ac_Osteobl;H3K4me1_H1hesc;H3K4me1_Hepg2;H3K4me1_Hsmm;H3K4me1_Hsmmt;H3K4me1_K562_syd;H3K4me1_K562b_syd;H3K4me1_Nha;H3K4me1_Nhdfad;H3K4me1_Nhlf;H3K4me1_Osteobl;H3K4me1_Panc1;H3K4me1_Pbmc
chr1	3091000	3092500	0.557	H3K27ac_H1hesc;H3K27ac_Hsmmt;H3K4me1_Hsmm;H3K4me1_Hsmmt;H3K4me1_Nha;H3K4me1_Osteobl;H3K4me1_Pbmc
chr1	3114000	3116500	0.846;1.733	H3K27ac_H1hesc;H3K4me1_Hepg2;H3K4me1_Nha
chr1	3120000	3122500	0.537;0.628	H3K27ac_H1hesc;H3K4me1_H1hesc;H3K4me1_Hsmmt;H3K4me1_Osteobl
chr1	3129000	3130500	0.510	H3K27ac_H1hesc
chr1	3132000	3137500	0.514;0.780;0.683;1.989;1.487	H3K27ac_H1hesc;H3K27ac_Hepg2;H3K4me1_H1hesc;H3K4me1_Hepg2;H3K4me1_Hsmm;H3K4me1_Hsmmt;H3K4me1_Nha;H3K4me1_Osteobl
chr1	3138000	3139500	0.687	H3K27ac_H1hesc;H3K27ac_Hepg2;H3K4me1_H1hesc;H3K4me1_Hepg2
chr1	3143000	3144500	0.636	H3K27ac_H1hesc;H3K4me1_Hepg2;H3K4me1_Panc1
chr1	3147000	3149500	0.835;0.884	H3K27ac_H1hesc;H3K27ac_Hsmm;H3K27ac_Hsmmt;H3K4me1_Hepg2;H3K4me1_Hsmm;H3K4me1_Hsmmt
chr1	3157000	3158500	0.605	H3K27ac_H1hesc;H3K4me1_H1hesc;H3K4me1_Hepg2;H3K4me1_K562_syd;H3K4me1_K562b_syd
chr1	3161000	3162500	0.694	H3K27ac_H1hesc;H3K4me1_Hepg2;H3K4me1_Hsmm;H3K4me1_Hsmmt;H3K4me1_Nha;H3K4me1_Osteobl
chr1	3163000	3167500	0.512;1.071;1.217;1.670	H3K27ac_H1hesc;H3K27ac_Hepg2;H3K4me1_H1hesc;H3K4me1_Hepg2;H3K4me1_Huvec;H3K4me1_K562_syd;H3K4me1_K562b_syd;H3K4me1_Nha
chr1	3193000	3194500	0.504	H3K27ac_H1hesc;H3K27ac_Osteobl;H3K4me1_Nha;H3K4me1_Osteobl
chr1	3229000	3232500	2.563;2.040;1.060	H3K27ac_H1hesc;H3K27ac_Helas3;H3K27ac_Hsmm;H3K27ac_Hsmmt;H3K27ac_Huvec;H3K27ac_K562;H3K27ac_Nha;H3K27ac_Nhdfad;H3K27ac_Nhlf;H3K27ac_Osteobl;H3K27ac_Panc1;H3K4me1_H1hesc;H3K4me1_Helas3;H3K4me1_Hepg2;H3K4me1_Hmec;H3K4me1_Hsmm;H3K4me1_Hsmmt;H3K4me1_Huvec;H3K4me1_K562_broadInst;H3K4me1_K562_syd;H3K4me1_K562b_syd;H3K4me1_Nha;H3K4me1_Nhdfad;H3K4me1_Nhlf;H3K4me1_Osteobl;H3K4me1_Panc1
chr1	3236000	3238500	0.756;0.552	H3K27ac_H1hesc;H3K27ac_Hepg2;H3K27ac_Hsmm;H3K27ac_Hsmmt;H3K27ac_Osteobl;H3K27ac_Panc1;H3K4me1_H1hesc;H3K4me1_Hepg2;H3K4me1_Hsmm;H3K4me1_Hsmmt;H3K4me1_Nha;H3K4me1_Nhlf;H3K4me1_Nt2d1;H3K4me1_Osteobl;H3K4me1_Panc1
chr1	3239000	3241500	1.015;0.931	H3K27ac_H1hesc;H3K27ac_Hepg2;H3K27ac_Osteobl;H3K27ac_Panc1;H3K4me1_Hepg2;H3K4me1_Hsmm;H3K4me1_K562_syd;H3K4me1_K562b_syd;H3K4me1_Panc1
chr1	3244000	3245500	0.518	H3K27ac_H1hesc;H3K27ac_Hepg2;H3K4me1_Hepg2;H3K4me1_Hsmmt
chr1	3246000	3249500	0.606;0.885;0.711	H3K27ac_H1hesc;H3K27ac_Hepg2;H3K4me1_H1hesc;H3K4me1_Hepg2;H3K4me1_Panc1
chr1	3263000	3265500	0.593;1.297	H3K27ac_H1hesc;H3K27ac_Hepg2;H3K27ac_Hsmm;H3K27ac_Hsmmt;H3K4me1_H1hesc;H3K4me1_Hepg2;H3K4me1_Hsmm;H3K4me1_Hsmmt;H3K4me1_Nha;H3K4me1_Panc1
chr1	3268000	3270500	1.852;2.147	H3K27ac_H1hesc;H3K27ac_Hsmm;H3K27ac_Hsmmt;H3K27ac_Panc1;H3K4me1_H1hesc;H3K4me1_Hepg2;H3K4me1_Hsmm;H3K4me1_Hsmmt;H3K4me1_Nha;H3K4me1_Nhdfad;H3K4me1_Panc1
chr1	3276000	3277500	0.941	H3K27ac_H1hesc;H3K4me1_H1hesc;H3K4me1_Hepg2
chr1	3279000	3280500	0.578	H3K27ac_H1hesc;H3K4me1_H1hesc;H3K4me1_Hepg2
chr1	3282000	3287500	1.124;0.763;0.619;1.093;0.715	H3K27ac_H1hesc;H3K27ac_Hsmm;H3K27ac_Hsmmt;H3K27ac_Nha;H3K27ac_Nhdfad;H3K27ac_Osteobl;H3K27ac_Panc1;H3K4me1_H1hesc;H3K4me1_Hepg2;H3K4me1_Hsmm;H3K4me1_Hsmmt;H3K4me1_Nha;H3K4me1_Nhdfad;H3K4me1_Nhlf;H3K4me1_Osteobl;H3K4me1_Panc1
chr1	3306000	3307500	0.532	H3K27ac_Gm12878;H3K27ac_H1hesc;H3K4me1_H1hesc;H3K4me1_Hepg2
chr1	3308000	3310500	0.850;2.101	H3K27ac_H1hesc;H3K27ac_Hsmmt;H3K4me1_H1hesc;H3K4me1_Hepg2;H3K4me1_Hsmm;H3K4me1_Hsmmt
chr1	3314000	3315500	0.508	H3K27ac_H1hesc;H3K4me1_H1hesc;H3K4me1_Hsmmt
chr1	3325000	3327500	0.576;0.989	H3K27ac_H1hesc;H3K27ac_Hsmm;H3K4me1_Hepg2;H3K4me1_Hsmm;H3K4me1_Hsmmt;H3K4me1_Osteobl
chr1	3332000	3333500	0.847	H3K27ac_H1hesc;H3K4me1_Hepg2;H3K4me1_Hsmmt
chr1	3336000	3338500	1.176;0.932	H3K27ac_H1hesc;H3K4me1_Hepg2;H3K4me1_Hsmmt;H3K4me1_Osteobl
chr1	3339000	3340500	0.617	H3K27ac_H1hesc;H3K27ac_Hepg2;H3K4me1_Hepg2
chr1	3357000	3358500	0.685	H3K27ac_H1hesc;H3K27ac_Hepg2;H3K4me1_H1hesc;H3K4me1_Hepg2
chr1	3369000	3370500	0.938	H3K27ac_H1hesc;H3K27ac_Helas3;H3K27ac_Hepg2;H3K27ac_Hmec;H3K4me1_H1hesc;H3K4me1_Helas3;H3K4me1_Hepg2;H3K4me1_Hmec;H3K4me1_K562_syd;H3K4me1_K562b_syd;H3K4me1_Nhek;H3K4me1_Nt2d1;H3K4me1_Panc1
chr1	3374000	3378500	0.540;0.728;1.347;1.219	H3K27ac_H1hesc;H3K27ac_Hepg2;H3K27ac_Hsmmt;H3K27ac_Nhek;H3K4me1_H1hesc;H3K4me1_Hepg2;H3K4me1_Hmec;H3K4me1_Hsmm;H3K4me1_Hsmmt;H3K4me1_Huvec;H3K4me1_Nha;H3K4me1_Nhdfad;H3K4me1_Nhek;H3K4me1_Panc1
chr1	3419000	3420500	0.519	H3K27ac_H1hesc;H3K27ac_Helas3;H3K27ac_Hsmm;H3K27ac_Hsmmt;H3K27ac_Huvec;H3K27ac_Nha;H3K27ac_Nhdfad;H3K27ac_Nhlf;H3K27ac_Osteobl;H3K4me1_Helas3;H3K4me1_Hsmm;H3K4me1_Hsmmt;H3K4me1_Huvec;H3K4me1_Nha;H3K4me1_Nhdfad;H3K4me1_Osteobl;H3K4me1_Panc1
chr1	3454000	3457500	1.162;1.404;0.778	H3K27ac_H1hesc;H3K27ac_Helas3;H3K27ac_Huvec;H3K27ac_Osteobl;H3K4me1_H1hesc;H3K4me1_Helas3;H3K4me1_Hmec;H3K4me1_Hsmm;H3K4me1_Hsmmt;H3K4me1_Huvec;H3K4me1_K562_syd;H3K4me1_K562b_syd;H3K4me1_Nha;H3K4me1_Nhdfad;H3K4me1_Nhek;H3K4me1_Osteobl;H3K4me1_Panc1;H3K4me1_Pbmc
chr1	3459000	3466500	1.209;1.417;0.546;0.829;0.678;1.602;0.928	H3K27ac_H1hesc;H3K27ac_Helas3;H3K27ac_Hsmm;H3K27ac_Hsmmt;H3K27ac_Huvec;H3K27ac_Nha;H3K27ac_Nhdfad;H3K27ac_Nhlf;H3K27ac_Osteobl;H3K27ac_Panc1;H3K4me1_H1hesc;H3K4me1_Helas3;H3K4me1_Hmec;H3K4me1_Hsmm;H3K4me1_Hsmmt;H3K4me1_Huvec;H3K4me1_K562_syd;H3K4me1_K562b_syd;H3K4me1_Nha;H3K4me1_Nhdfad;H3K4me1_Nhek;H3K4me1_Nhlf;H3K4me1_Nt2d1;H3K4me1_Osteobl;H3K4me1_Panc1
chr1	3470000	3471500	0.543	H3K27ac_H1hesc;H3K4me1_H1hesc;H3K4me1_Helas3;H3K4me1_Hmec;H3K4me1_Hsmm;H3K4me1_Hsmmt;H3K4me1_Nhek;H3K4me1_Osteobl;H3K4me1_Panc1
chr1	3494000	3495500	0.856	H3K27ac_H1hesc;H3K4me1_Nha;H3K4me1_Osteobl;H3K4me1_Panc1
chr1	3506000	3508500	1.202;0.590	H3K27ac_H1hesc;H3K27ac_Huvec;H3K4me1_H1hesc;H3K4me1_Hepg2;H3K4me1_Huvec;H3K4me1_K562_syd;H3K4me1_K562b_syd
chr1	3514000	3516500	1.890;1.678	H3K27ac_H1hesc;H3K27ac_Hsmmt;H3K4me1_Gm12878;H3K4me1_Gm12878_V2;H3K4me1_H1hesc;H3K4me1_Hepg2;H3K4me1_Hmec;H3K4me1_Hsmm;H3K4me1_Hsmmt;H3K4me1_Huvec;H3K4me1_K562_syd;H3K4me1_K562b_syd;H3K4me1_Nha;H3K4me1_Nhek;H3K4me1_Panc1;H3K4me1_Pbmc
chr1	3526000	3527500	1.184	H3K27ac_H1hesc;H3K4me1_Dnd41;H3K4me1_Gm12878;H3K4me1_H1hesc;H3K4me1_Hsmmt;H3K4me1_Huvec;H3K4me1_Osteobl;H3K4me1_Pbmc
chr1	3529000	3531500	1.335;1.065	H3K27ac_H1hesc;H3K27ac_Huvec;H3K4me1_Dnd41;H3K4me1_Gm12878;H3K4me1_Gm12878_V2;H3K4me1_H1hesc;H3K4me1_Helas3;H3K4me1_Hepg2;H3K4me1_Hmec;H3K4me1_Hsmm;H3K4me1_Hsmmt;H3K4me1_Huvec;H3K4me1_K562_broadInst;H3K4me1_K562_syd;H3K4me1_K562b_syd;H3K4me1_Nha;H3K4me1_Nhek;H3K4me1_Nt2d1;H3K4me1_Osteobl;H3K4me1_Panc1
chr1	3535000	3536500	1.334	H3K27ac_H1hesc;H3K27ac_Huvec;H3K4me1_Dnd41;H3K4me1_Gm12878;H3K4me1_H1hesc;H3K4me1_Helas3;H3K4me1_Hepg2;H3K4me1_Hsmm;H3K4me1_Hsmmt;H3K4me1_Huvec;H3K4me1_K562_broadInst;H3K4me1_K562_syd;H3K4me1_K562b_syd;H3K4me1_Nha;H3K4me1_Nhdfad;H3K4me1_Nhlf;H3K4me1_Osteobl;H3K4me1_Panc1;H3K4me1_Pbmc
chr1	3567000	3568500	0.580	H3K27ac_Dnd41;H3K27ac_Gm12878;H3K27ac_H1hesc;H3K4me1_Dnd41;H3K4me1_Gm12878;H3K4me1_Gm12878_V2;H3K4me1_H1hesc;H3K4me1_Hepg2;H3K4me1_Hmec;H3K4me1_Huvec;H3K4me1_K562_syd;H3K4me1_K562b_syd;H3K4me1_Pbmc
chr1	3570000	3571500	1.029	H3K27ac_Dnd41;H3K27ac_Gm12878;H3K27ac_H1hesc;H3K27ac_Hsmmt;H3K4me1_Dnd41;H3K4me1_Gm12878;H3K4me1_Gm12878_V2;H3K4me1_H1hesc;H3K4me1_Hepg2;H3K4me1_Hsmm;H3K4me1_Hsmmt;H3K4me1_K562_broadInst;H3K4me1_K562_syd;H3K4me1_K562b_syd;H3K4me1_Panc1
chr1	3587000	3588500	0.511	H3K27ac_Gm12878;H3K27ac_H1hesc;H3K27ac_Hsmm;H3K27ac_Hsmmt;H3K4me1_Gm12878;H3K4me1_Gm12878_V2;H3K4me1_H1hesc;H3K4me1_Helas3;H3K4me1_Hsmm;H3K4me1_Hsmmt;H3K4me1_K562_broadInst;H3K4me1_K562_syd;H3K4me1_K562b_syd;H3K4me1_Nha;H3K4me1_Nhek;H3K4me1_Panc1
chr1	3590000	3592500	1.095;0.763	H3K27ac_Gm12878;H3K27ac_H1hesc;H3K27ac_Hsmm;H3K27ac_Hsmmt;H3K4me1_Gm12878;H3K4me1_Gm12878_V2;H3K4me1_H1hesc;H3K4me1_Hmec;H3K4me1_Hsmm;H3K4me1_Hsmmt;H3K4me1_K562_syd;H3K4me1_K562b_syd;H3K4me1_Nt2d1;H3K4me1_Panc1;H3K4me1_Pbmc
chr1	3594000	3595500	0.603	H3K27ac_Gm12878;H3K27ac_H1hesc;H3K4me1_Gm12878;H3K4me1_Gm12878_V2;H3K4me1_H1hesc;H3K4me1_K562_broadInst;H3K4me1_K562_syd;H3K4me1_K562b_syd;H3K4me1_Pbmc
chr1	3600000	3601500	1.018	H3K27ac_Gm12878;H3K27ac_H1hesc;H3K4me1_Gm12878_V2;H3K4me1_H1hesc;H3K4me1_Hmec;H3K4me1_K562_broadInst;H3K4me1_K562_syd;H3K4me1_K562b_syd;H3K4me1_Nhek
chr1	3627000	3628500	0.686	H3K27ac_H1hesc;H3K4me1_H1hesc;H3K4me1_Hmec;H3K4me1_K562_syd;H3K4me1_K562b_syd;H3K4me1_Nhek
chr1	3633000	3638500	0.892;1.044;1.658;1.359;0.950	H3K27ac_H1hesc;H3K27ac_Hmec;H3K27ac_Nhek;H3K4me1_Gm12878;H3K4me1_Gm12878_V2;H3K4me1_H1hesc;H3K4me1_Hepg2;H3K4me1_Hmec;H3K4me1_K562_syd;H3K4me1_K562b_syd;H3K4me1_Nhek;H3K4me1_Nt2d1;H3K4me1_Pbmc
chr1	3664000	3665500	1.572	H3K27ac_H1hesc;H3K27ac_K562;H3K4me1_Gm12878;H3K4me1_Gm12878_V2;H3K4me1_Helas3;H3K4me1_Hepg2;H3K4me1_Hmec;H3K4me1_Hsmm;H3K4me1_Hsmmt;H3K4me1_Huvec;H3K4me1_K562_broadInst;H3K4me1_K562_syd;H3K4me1_K562b_syd;H3K4me1_Nhdfad;H3K4me1_Nhek;H3K4me1_Nhlf;H3K4me1_Osteobl;H3K4me1_Pbmc
chr1	3690000	3691500	1.843	H3K27ac_H1hesc;H3K27ac_Hepg2;H3K27ac_Hsmmt;H3K27ac_K562;H3K27ac_Panc1;H3K4me1_H1hesc;H3K4me1_Hepg2;H3K4me1_Hmec;H3K4me1_Hsmm;H3K4me1_Hsmmt;H3K4me1_K562_broadInst;H3K4me1_K562_syd;H3K4me1_K562b_syd;H3K4me1_Nhek;H3K4me1_Nt2d1;H3K4me1_Panc1;H3K4me1_Pbmc
chr1	3720000	3721500	0.588	H3K27ac_Gm12878;H3K27ac_H1hesc;H3K27ac_K562;H3K4me1_Gm12878;H3K4me1_Gm12878_V2;H3K4me1_Hepg2;H3K4me1_Hsmm;H3K4me1_Hsmmt;H3K4me1_K562_broadInst;H3K4me1_Osteobl;H3K4me1_Panc1
chr1	3737000	3738500	0.673	H3K27ac_H1hesc;H3K4me1_Hmec;H3K4me1_Nhek
chr1	3818000	3820500	1.775;0.715	H3K27ac_Dnd41;H3K27ac_Gm12878;H3K27ac_H1hesc;H3K27ac_Helas3;H3K27ac_Hepg2;H3K27ac_Hmec;H3K27ac_Hsmm;H3K27ac_Hsmmt;H3K27ac_Huvec;H3K27ac_K562;H3K27ac_Nha;H3K27ac_Nhdfad;H3K27ac_Nhek;H3K27ac_Nhlf;H3K27ac_Osteobl;H3K4me1_Dnd41;H3K4me1_H1hesc;H3K4me1_Hepg2;H3K4me1_Hsmm;H3K4me1_Hsmmt;H3K4me1_K562_syd;H3K4me1_K562b_syd;H3K4me1_Nhdfad;H3K4me1_Pbmc
chr1	3826000	3828500	1.144;1.117	H3K27ac_Dnd41;H3K27ac_Gm12878;H3K27ac_H1hesc;H3K4me1_H1hesc;H3K4me1_Hepg2;H3K4me1_Hmec;H3K4me1_K562_syd;H3K4me1_K562b_syd;H3K4me1_Panc1;H3K4me1_Pbmc
chr1	4028000	4030500	0.531;0.888	.
chr1	4039000	4040500	0.594	H3K4me1_K562_syd;H3K4me1_K562b_syd
chr1	4041000	4042500	0.743	.
chr1	4143000	4144500	0.977	H3K4me1_H1hesc;H3K4me1_Hepg2
chr1	4168000	4170500	1.203;0.615	H3K4me1_H1hesc;H3K4me1_Nt2d1
chr1	4221000	4222500	0.780	H3K4me1_K562_syd;H3K4me1_K562b_syd
chr1	4485000	4486500	0.527	.
chr1	4610000	4611500	0.638	.
chr1	4664000	4665500	0.659	H3K4me1_H1hesc;H3K4me1_Hmec;H3K4me1_Nhek
chr1	4671000	4674500	0.877;1.032;0.959	H3K4me1_H1hesc
chr1	4692000	4693500	0.649	H3K4me1_H1hesc
chr1	4697000	4698500	0.947	H3K4me1_H1hesc;H3K4me1_Nt2d1
chr1	4710000	4711500	0.745	H3K27ac_Helas3;H3K27ac_Hmec;H3K27ac_Nhek;H3K4me1_Gm12878_V2;H3K4me1_H1hesc;H3K4me1_Hmec;H3K4me1_Nhek;H3K4me1_Panc1
chr1	4717000	4719500	0.782;0.597	H3K4me1_H1hesc;H3K4me1_Hmec;H3K4me1_Nhek;H3K4me1_Nt2d1
chr1	4720000	4722500	0.710;0.598	H3K4me1_H1hesc;H3K4me1_Hmec;H3K4me1_Nhek
chr1	4744000	4746500	0.819;1.122	H3K4me1_H1hesc
chr1	4756000	4757500	0.781	H3K27ac_H1hesc;H3K4me1_H1hesc
chr1	4763000	4764500	1.051	H3K27ac_Hmec;H3K27ac_Nha;H3K27ac_Nhek;H3K4me1_H1hesc;H3K4me1_Hmec;H3K4me1_Nhek
chr1	4786000	4787500	0.770	H3K27ac_H1hesc;H3K4me1_H1hesc;H3K4me1_K562_syd;H3K4me1_K562b_syd
chr1	4814000	4816500	0.789;1.216	H3K27ac_H1hesc;H3K27ac_Nhek;H3K4me1_H1hesc;H3K4me1_Hmec;H3K4me1_Nhek
chr1	4866000	4867500	0.690	H3K4me1_H1hesc
chr1	4886000	4887500	0.551	H3K4me1_H1hesc;H3K4me1_Hmec;H3K4me1_Nhek
chr1	4896000	4897500	0.792	H3K27ac_Hmec;H3K27ac_Nhek;H3K4me1_Hmec;H3K4me1_Nhek
chr1	4940000	4941500	0.662	H3K4me1_H1hesc
chr1	5080000	5081500	0.795	H3K27ac_H1hesc;H3K4me1_H1hesc
chr1	5285000	5287500	0.558;1.199	H3K4me1_H1hesc
chr1	5356000	5358500	0.559;0.582	.
chr1	5371000	5372500	1.032	.
chr1	5439000	5440500	0.601	.
chr1	5482000	5486500	1.330;1.155;1.640;1.587	H3K27ac_H1hesc;H3K27ac_Helas3;H3K27ac_Nhek;H3K4me1_Dnd41;H3K4me1_H1hesc;H3K4me1_Helas3;H3K4me1_Nhek;H3K4me1_Pbmc
chr1	5490000	5492500	0.597;1.059	H3K4me1_H1hesc;H3K4me1_Hepg2;H3K4me1_Nhek
chr1	5514000	5517500	0.641;1.600;1.068	H3K4me1_H1hesc;H3K4me1_Nt2d1
chr1	5524000	5526500	0.540;0.738	.
chr1	5550000	5551500	0.632	.
chr1	5569000	5571500	1.054;1.245	H3K4me1_H1hesc
chr1	5611000	5612500	0.596	.
chr1	5657000	5658500	1.409	H3K4me1_H1hesc;H3K4me1_Hepg2
chr1	5692000	5693500	0.507	.
chr1	5712000	5713500	1.325	H3K27ac_Hmec;H3K27ac_Nhek;H3K4me1_H1hesc;H3K4me1_Hmec;H3K4me1_Nhek
chr1	5729000	5733500	0.670;1.078;0.559;0.930	H3K27ac_Dnd41;H3K27ac_H1hesc;H3K27ac_Helas3;H3K27ac_K562;H3K27ac_Nhdfad;H3K4me1_Gm12878;H3K4me1_Gm12878_V2;H3K4me1_H1hesc;H3K4me1_Helas3;H3K4me1_Hsmmt;H3K4me1_K562_broadInst;H3K4me1_Nhdfad
chr1	5735000	5736500	0.636	H3K27ac_H1hesc;H3K27ac_Nhdfad;H3K4me1_Gm12878;H3K4me1_Gm12878_V2;H3K4me1_H1hesc;H3K4me1_Helas3
chr1	5752000	5753500	0.511	.
chr1	5777000	5778500	0.739	H3K27ac_H1hesc;H3K4me1_H1hesc;H3K4me1_Nt2d1;H3K4me1_Pbmc
chr1	5804000	5807500	1.058;1.271;1.123	H3K27ac_H1hesc;H3K4me1_H1hesc;H3K4me1_Hepg2;H3K4me1_Hmec;H3K4me1_K562_syd;H3K4me1_K562b_syd
chr1	5812000	5814500	0.797;0.751	H3K27ac_H1hesc;H3K4me1_H1hesc;H3K4me1_K562_broadInst
chr1	5826000	5827500	1.183	H3K27ac_H1hesc;H3K4me1_H1hesc
chr1	5830000	5832500	1.948;2.279	H3K27ac_H1hesc;H3K4me1_H1hesc;H3K4me1_Pbmc
chr1	5871000	5872500	0.968	H3K4me1_H1hesc
chr1	5891000	5893500	0.662;0.570	H3K27ac_H1hesc;H3K4me1_H1hesc
chr1	5896000	5898500	0.963;1.047	H3K4me1_H1hesc
chr1	5902000	5903500	0.590	H3K4me1_H1hesc
chr1	5906000	5908500	1.577;1.283	H3K4me1_H1hesc
chr1	5910000	5911500	0.668	H3K4me1_Hmec;H3K4me1_Hsmmt;H3K4me1_Osteobl
chr1	5917000	5918500	0.789	H3K27ac_H1hesc;H3K4me1_H1hesc;H3K4me1_K562_syd;H3K4me1_K562b_syd
chr1	5956000	5958500	1.157;0.777	H3K27ac_Dnd41;H3K27ac_H1hesc;H3K4me1_H1hesc;H3K4me1_Hepg2;H3K4me1_Nha
chr1	6034000	6035500	0.731	H3K27ac_Dnd41;H3K27ac_H1hesc;H3K4me1_Dnd41;H3K4me1_H1hesc;H3K4me1_Hsmmt;H3K4me1_Pbmc
chr1	6053000	6054500	0.734	H3K27ac_Dnd41;H3K27ac_Gm12878;H3K27ac_Helas3;H3K27ac_Hmec;H3K27ac_K562;H3K27ac_Nhdfad;H3K27ac_Nhlf;H3K27ac_Panc1;H3K4me1_Dnd41;H3K4me1_Gm12878;H3K4me1_Gm12878_V2;H3K4me1_H1hesc;H3K4me1_Helas3;H3K4me1_Hepg2;H3K4me1_Hmec;H3K4me1_Hsmm;H3K4me1_Huvec;H3K4me1_K562_broadInst;H3K4me1_K562_syd;H3K4me1_K562b_syd;H3K4me1_Nha;H3K4me1_Nhdfad;H3K4me1_Nhek;H3K4me1_Nhlf;H3K4me1_Osteobl;H3K4me1_Panc1;H3K4me1_Pbmc
chr1	6060000	6065500	0.879;0.912;1.092;1.929;2.001	H3K27ac_Dnd41;H3K4me1_H1hesc;H3K4me1_Hepg2;H3K4me1_Hmec;H3K4me1_Hsmmt;H3K4me1_K562_syd;H3K4me1_K562b_syd
chr1	6097000	6098500	0.959	H3K27ac_Dnd41;H3K27ac_Osteobl;H3K27ac_Panc1;H3K4me1_Dnd41;H3K4me1_Gm12878;H3K4me1_Gm12878_V2;H3K4me1_H1hesc;H3K4me1_Hsmm;H3K4me1_Hsmmt;H3K4me1_Huvec;H3K4me1_Nha;H3K4me1_Nhdfad;H3K4me1_Osteobl;H3K4me1_Panc1;H3K4me1_Pbmc
chr1	6112000	6114500	0.915;0.915	H3K4me1_H1hesc;H3K4me1_Hepg2;H3K4me1_Hsmmt;H3K4me1_Huvec;H3K4me1_K562_broadInst
chr1	6118000	6119500	0.563	H3K4me1_Hepg2;H3K4me1_Hmec;H3K4me1_Hsmmt;H3K4me1_Huvec;H3K4me1_K562_syd;H3K4me1_K562b_syd;H3K4me1_Nha;H3K4me1_Nhek;H3K4me1_Pbmc
chr1	6125000	6126500	0.597	H3K27ac_Hsmmt;H3K4me1_Hsmmt
chr1	6143000	6144500	1.149	H3K27ac_Hsmmt;H3K27ac_Nhdfad;H3K4me1_H1hesc;H3K4me1_Hsmm;H3K4me1_Hsmmt;H3K4me1_Nha;H3K4me1_Nhdfad
chr1	6221000	6222500	1.640	H3K27ac_H1hesc;H3K4me1_H1hesc;H3K4me1_Huvec;H3K4me1_Nhek
chr1	6260000	6261500	0.936	H3K27ac_Dnd41;H3K27ac_Gm12878;H3K27ac_H1hesc;H3K27ac_Helas3;H3K27ac_Hepg2;H3K27ac_Hmec;H3K27ac_Hsmm;H3K27ac_Hsmmt;H3K27ac_Huvec;H3K27ac_K562;H3K27ac_Nha;H3K27ac_Nhdfad;H3K27ac_Nhek;H3K27ac_Nhlf;H3K27ac_Osteobl;H3K27ac_Panc1;H3K4me1_Dnd41;H3K4me1_Gm12878;H3K4me1_Gm12878_V2;H3K4me1_H1hesc;H3K4me1_Helas3;H3K4me1_Hepg2;H3K4me1_Hmec;H3K4me1_Hsmm;H3K4me1_Hsmmt;H3K4me1_Huvec;H3K4me1_K562_broadInst;H3K4m…
chr1	6300000	6303500	1.079;1.579;1.125	H3K27ac_H1hesc;H3K27ac_Hepg2;H3K4me1_Dnd41;H3K4me1_H1hesc;H3K4me1_Helas3;H3K4me1_Hepg2;H3K4me1_Hmec;H3K4me1_Hsmm;H3K4me1_Hsmmt;H3K4me1_Huvec;H3K4me1_K562_syd;H3K4me1_K562b_syd;H3K4me1_Nha;H3K4me1_Nhdfad;H3K4me1_Nhlf;H3K4me1_Pbmc
chr1	6319000	6320500	1.386	H3K27ac_H1hesc;H3K27ac_Hsmmt;H3K27ac_Nhdfad;H3K27ac_Nhek;H3K4me1_Dnd41;H3K4me1_Gm12878;H3K4me1_Gm12878_V2;H3K4me1_H1hesc;H3K4me1_Helas3;H3K4me1_Hepg2;H3K4me1_Hmec;H3K4me1_Hsmm;H3K4me1_Hsmmt;H3K4me1_Huvec;H3K4me1_K562_broadInst;H3K4me1_K562_syd;H3K4me1_K562b_syd;H3K4me1_Nhdfad;H3K4me1_Nhek;H3K4me1_Nhlf;H3K4me1_Panc1;H3K4me1_Pbmc
chr1	6322000	6323500	1.064	H3K27ac_H1hesc;H3K27ac_Hsmm;H3K27ac_Hsmmt;H3K27ac_Nhdfad;H3K27ac_Nhlf;H3K4me1_H1hesc;H3K4me1_Hmec;H3K4me1_Hsmm;H3K4me1_Hsmmt;H3K4me1_K562_broadInst;H3K4me1_K562_syd;H3K4me1_K562b_syd;H3K4me1_Nhdfad;H3K4me1_Nhlf
chr1	6329000	6332500	1.077;1.335;1.460	H3K27ac_Dnd41;H3K27ac_H1hesc;H3K27ac_Hsmmt;H3K27ac_Nhdfad;H3K4me1_H1hesc;H3K4me1_Hmec;H3K4me1_Hsmm;H3K4me1_Hsmmt;H3K4me1_K562_broadInst;H3K4me1_K562_syd;H3K4me1_K562b_syd;H3K4me1_Nha;H3K4me1_Nhdfad;H3K4me1_Nhek;H3K4me1_Nhlf
chr1	6336000	6337500	1.788	H3K27ac_H1hesc;H3K27ac_Hsmm;H3K27ac_Hsmmt;H3K27ac_Nha;H3K27ac_Nhdfad;H3K27ac_Nhlf;H3K27ac_Osteobl;H3K4me1_H1hesc;H3K4me1_Hsmm;H3K4me1_Hsmmt;H3K4me1_K562_broadInst;H3K4me1_K562_syd;H3K4me1_K562b_syd;H3K4me1_Nha;H3K4me1_Nhdfad;H3K4me1_Nhek;H3K4me1_Nhlf;H3K4me1_Osteobl
chr1	6395000	6397500	0.963;0.566	H3K27ac_H1hesc;H3K4me1_H1hesc;H3K4me1_Hsmm;H3K4me1_Hsmmt
chr1	6403000	6404500	0.827	H3K27ac_Dnd41;H3K27ac_H1hesc;H3K27ac_Hmec;H3K27ac_Hsmm;H3K27ac_Hsmmt;H3K27ac_Nhek;H3K4me1_H1hesc;H3K4me1_Helas3;H3K4me1_Hepg2;H3K4me1_Hmec;H3K4me1_Hsmm;H3K4me1_Hsmmt;H3K4me1_Nha;H3K4me1_Nhdfad;H3K4me1_Nhek;H3K4me1_Panc1
chr1	6413000	6415500	0.695;0.726	H3K27ac_Dnd41;H3K27ac_H1hesc;H3K27ac_Helas3;H3K27ac_Hepg2;H3K27ac_Hmec;H3K27ac_Hsmm;H3K27ac_Hsmmt;H3K27ac_Nhek;H3K27ac_Nhlf;H3K27ac_Panc1;H3K4me1_Gm12878_V2;H3K4me1_H1hesc;H3K4me1_Helas3;H3K4me1_Hepg2;H3K4me1_Hmec;H3K4me1_Hsmm;H3K4me1_Hsmmt;H3K4me1_Huvec;H3K4me1_K562_syd;H3K4me1_K562b_syd;H3K4me1_Nha;H3K4me1_Nhdfad;H3K4me1_Nhek;H3K4me1_Nhlf;H3K4me1_Osteobl;H3K4me1_Panc1
chr1	6446000	6447500	1.266	H3K27ac_H1hesc;H3K27ac_Helas3;H3K27ac_Hmec;H3K27ac_Hsmm;H3K27ac_Hsmmt;H3K27ac_Huvec;H3K27ac_Nha;H3K27ac_Nhek;H3K27ac_Nhlf;H3K27ac_Osteobl;H3K27ac_Panc1;H3K4me1_Dnd41;H3K4me1_H1hesc;H3K4me1_Helas3;H3K4me1_Hepg2;H3K4me1_Hmec;H3K4me1_Hsmm;H3K4me1_Hsmmt;H3K4me1_Huvec;H3K4me1_K562_broadInst;H3K4me1_K562_syd;H3K4me1_K562b_syd;H3K4me1_Nha;H3K4me1_Nhdfad;H3K4me1_Nhek;H3K4me1_Osteobl;H3K4me1_Panc1
chr1	6464000	6465500	0.739	H3K27ac_H1hesc;H3K4me1_Helas3;H3K4me1_Hepg2;H3K4me1_K562_syd;H3K4me1_K562b_syd;H3K4me1_Nhek
chr1	6480000	6481500	1.581	H3K27ac_H1hesc;H3K27ac_Hmec;H3K27ac_Hsmmt;H3K27ac_Huvec;H3K4me1_Gm12878_V2;H3K4me1_H1hesc;H3K4me1_Helas3;H3K4me1_Hepg2;H3K4me1_Hmec;H3K4me1_Hsmm;H3K4me1_Hsmmt;H3K4me1_Huvec;H3K4me1_K562_broadInst;H3K4me1_K562_syd;H3K4me1_K562b_syd;H3K4me1_Nha;H3K4me1_Nhdfad;H3K4me1_Nhek;H3K4me1_Panc1;H3K4me1_Pbmc
chr1	6483000	6484500	1.237	H3K27ac_H1hesc;H3K27ac_Helas3;H3K27ac_Hmec;H3K27ac_Huvec;H3K4me1_Gm12878_V2;H3K4me1_H1hesc;H3K4me1_Helas3;H3K4me1_Hepg2;H3K4me1_Hmec;H3K4me1_Hsmm;H3K4me1_Hsmmt;H3K4me1_Huvec;H3K4me1_K562_broadInst;H3K4me1_K562_syd;H3K4me1_K562b_syd;H3K4me1_Nha;H3K4me1_Nhdfad;H3K4me1_Nhek;H3K4me1_Nhlf;H3K4me1_Osteobl;H3K4me1_Panc1
chr1	6489000	6491500	0.765;0.767	H3K27ac_H1hesc;H3K27ac_Helas3;H3K4me1_Gm12878;H3K4me1_H1hesc;H3K4me1_Helas3;H3K4me1_Hmec;H3K4me1_Hsmmt;H3K4me1_K562_broadInst;H3K4me1_K562_syd;H3K4me1_K562b_syd;H3K4me1_Nha;H3K4me1_Nhek
chr1	6497000	6499500	0.772;0.877	H3K4me1_Gm12878_V2;H3K4me1_H1hesc;H3K4me1_Helas3;H3K4me1_Hepg2;H3K4me1_Hmec;H3K4me1_Hsmmt;H3K4me1_K562_syd;H3K4me1_K562b_syd;H3K4me1_Nha;H3K4me1_Panc1
chr1	6514000	6515500	0.641	H3K27ac_Osteobl;H3K4me1_H1hesc;H3K4me1_Hmec
chr1	6555000	6556500	1.072	H3K27ac_H1hesc;H3K27ac_Hmec;H3K27ac_Hsmmt;H3K27ac_Huvec;H3K27ac_Nha;H3K27ac_Nhek;H3K27ac_Osteobl;H3K4me1_Dnd41;H3K4me1_H1hesc;H3K4me1_Helas3;H3K4me1_Hepg2;H3K4me1_Hmec;H3K4me1_Hsmm;H3K4me1_Hsmmt;H3K4me1_Huvec;H3K4me1_K562_syd;H3K4me1_K562b_syd;H3K4me1_Nha;H3K4me1_Nhek;H3K4me1_Osteobl;H3K4me1_Panc1
chr1	6558000	6562500	1.103;0.947;1.157;1.453	H3K27ac_H1hesc;H3K27ac_Hsmm;H3K27ac_Hsmmt;H3K27ac_Nha;H3K27ac_Osteobl;H3K4me1_Dnd41;H3K4me1_H1hesc;H3K4me1_Helas3;H3K4me1_Hepg2;H3K4me1_Hmec;H3K4me1_Hsmm;H3K4me1_Hsmmt;H3K4me1_Huvec;H3K4me1_K562_syd;H3K4me1_K562b_syd;H3K4me1_Nhdfad;H3K4me1_Nhek;H3K4me1_Osteobl
chr1	6568000	6572500	0.986;0.993;1.154;1.091	H3K27ac_H1hesc;H3K27ac_Hsmm;H3K27ac_Hsmmt;H3K27ac_Osteobl;H3K4me1_H1hesc;H3K4me1_Hepg2;H3K4me1_Hmec;H3K4me1_Hsmm;H3K4me1_Hsmmt;H3K4me1_K562_syd;H3K4me1_K562b_syd;H3K4me1_Nha
chr1	6660000	6661500	1.056	H3K27ac_Dnd41;H3K27ac_Gm12878;H3K27ac_H1hesc;H3K27ac_Helas3;H3K27ac_Hepg2;H3K27ac_Hmec;H3K27ac_Hsmm;H3K27ac_Hsmmt;H3K27ac_Huvec;H3K27ac_K562;H3K27ac_Nha;H3K27ac_Nhdfad;H3K27ac_Nhek;H3K27ac_Nhlf;H3K27ac_Osteobl;H3K27ac_Panc1;H3K4me1_Dnd41;H3K4me1_Gm12878;H3K4me1_Gm12878_V2;H3K4me1_H1hesc;H3K4me1_Helas3;H3K4me1_Hepg2;H3K4me1_Hmec;H3K4me1_Hsmm;H3K4me1_Hsmmt;H3K4me1_Huvec;H3K4me1_K562_broadInst;H3K4m…
chr1	6664000	6665500	1.031	H3K27ac_Dnd41;H3K27ac_Gm12878;H3K27ac_H1hesc;H3K27ac_Helas3;H3K27ac_Hepg2;H3K27ac_Hmec;H3K27ac_Hsmm;H3K27ac_Hsmmt;H3K27ac_Huvec;H3K27ac_K562;H3K27ac_Nha;H3K27ac_Nhdfad;H3K27ac_Nhek;H3K27ac_Nhlf;H3K27ac_Osteobl;H3K27ac_Panc1;H3K4me1_Dnd41;H3K4me1_Gm12878;H3K4me1_Gm12878_V2;H3K4me1_H1hesc;H3K4me1_Helas3;H3K4me1_Hepg2;H3K4me1_Hmec;H3K4me1_Hsmm;H3K4me1_Hsmmt;H3K4me1_Huvec;H3K4me1_K562_broadInst;H3K4m…
chr1	6672000	6673500	1.128	H3K27ac_Dnd41;H3K27ac_Gm12878;H3K27ac_H1hesc;H3K27ac_Helas3;H3K27ac_Hepg2;H3K27ac_Hmec;H3K27ac_Hsmm;H3K27ac_Hsmmt;H3K27ac_Huvec;H3K27ac_K562;H3K27ac_Nha;H3K27ac_Nhdfad;H3K27ac_Nhek;H3K27ac_Nhlf;H3K27ac_Osteobl;H3K27ac_Panc1;H3K4me1_Dnd41;H3K4me1_Gm12878_V2;H3K4me1_H1hesc;H3K4me1_Helas3;H3K4me1_Hepg2;H3K4me1_Hmec;H3K4me1_Hsmm;H3K4me1_Hsmmt;H3K4me1_Huvec;H3K4me1_K562_broadInst;H3K4me1_K562_syd;H3K4…
chr1	6732000	6733500	0.561	H3K27ac_H1hesc;H3K27ac_Hsmmt;H3K27ac_Osteobl;H3K4me1_Hsmmt;H3K4me1_K562_broadInst
chr1	6779000	6781500	0.725;0.528	H3K27ac_H1hesc;H3K27ac_Osteobl;H3K4me1_Hepg2
chr1	6792000	6793500	0.685	H3K27ac_Osteobl
chr1	6830000	6832500	1.238;1.780	H3K27ac_H1hesc;H3K27ac_Osteobl;H3K4me1_Gm12878;H3K4me1_Gm12878_V2;H3K4me1_H1hesc;H3K4me1_Hepg2;H3K4me1_Hmec;H3K4me1_Hsmm;H3K4me1_Hsmmt;H3K4me1_Nha;H3K4me1_Nhdfad;H3K4me1_Nhek;H3K4me1_Nhlf;H3K4me1_Osteobl
chr1	6855000	6856500	0.988	H3K27ac_H1hesc;H3K27ac_Helas3;H3K27ac_Huvec;H3K27ac_Nha;H3K27ac_Nhdfad;H3K27ac_Nhek;H3K27ac_Nhlf;H3K27ac_Osteobl;H3K4me1_Gm12878;H3K4me1_Helas3;H3K4me1_Hsmm;H3K4me1_Huvec;H3K4me1_K562_broadInst;H3K4me1_Nha;H3K4me1_Nhdfad;H3K4me1_Nhek;H3K4me1_Nhlf;H3K4me1_Osteobl
chr1	6882000	6883500	0.588	H3K27ac_Gm12878;H3K27ac_H1hesc;H3K27ac_Hepg2;H3K27ac_Nhdfad;H3K27ac_Osteobl;H3K4me1_Gm12878;H3K4me1_Gm12878_V2;H3K4me1_Hepg2;H3K4me1_Huvec;H3K4me1_Nhdfad;H3K4me1_Nhlf;H3K4me1_Osteobl;H3K4me1_Panc1
chr1	6929000	6930500	0.674	H3K27ac_Dnd41;H3K27ac_Gm12878;H3K27ac_H1hesc;H3K27ac_Helas3;H3K27ac_Hmec;H3K27ac_Nha;H3K27ac_Nhdfad;H3K27ac_Nhek;H3K27ac_Nhlf;H3K27ac_Osteobl;H3K4me1_Dnd41;H3K4me1_Gm12878;H3K4me1_Gm12878_V2;H3K4me1_H1hesc;H3K4me1_Helas3;H3K4me1_Hmec;H3K4me1_Hsmm;H3K4me1_Hsmmt;H3K4me1_Nha;H3K4me1_Nhdfad;H3K4me1_Nhek;H3K4me1_Nhlf;H3K4me1_Osteobl;H3K4me1_Panc1
chr1	6949000	6950500	0.615	H3K27ac_H1hesc;H3K27ac_Nhdfad;H3K27ac_Osteobl;H3K4me1_Gm12878;H3K4me1_Gm12878_V2;H3K4me1_Helas3;H3K4me1_Hepg2;H3K4me1_Huvec;H3K4me1_Nha;H3K4me1_Nhlf;H3K4me1_Osteobl
chr1	6966000	6968500	1.576;0.731	H3K27ac_H1hesc;H3K27ac_Osteobl;H3K4me1_Gm12878;H3K4me1_Gm12878_V2;H3K4me1_H1hesc;H3K4me1_Hepg2;H3K4me1_Huvec;H3K4me1_K562_broadInst;H3K4me1_K562_syd;H3K4me1_K562b_syd
chr1	6969000	6970500	0.607	H3K27ac_H1hesc;H3K27ac_Osteobl;H3K4me1_H1hesc;H3K4me1_Hepg2;H3K4me1_K562_broadInst
chr1	6971000	6972500	0.782	H3K27ac_H1hesc;H3K27ac_K562;H3K27ac_Osteobl;H3K4me1_H1hesc;H3K4me1_Hepg2;H3K4me1_Huvec;H3K4me1_K562_broadInst
chr1	6978000	6979500	0.533	H3K27ac_H1hesc;H3K27ac_Hmec;H3K27ac_Osteobl;H3K4me1_Hmec;H3K4me1_K562_broadInst;H3K4me1_Nhek
chr1	6982000	6985500	2.246;0.921;0.918	H3K27ac_Hsmmt;H3K27ac_Osteobl;H3K4me1_H1hesc;H3K4me1_Hmec;H3K4me1_Hsmm;H3K4me1_Hsmmt;H3K4me1_Nha;H3K4me1_Nhdfad;H3K4me1_Nhek;H3K4me1_Osteobl
chr1	6995000	6996500	0.616	H3K27ac_H1hesc;H3K27ac_Huvec;H3K27ac_Osteobl;H3K4me1_Hsmm;H3K4me1_Hsmmt;H3K4me1_Huvec;H3K4me1_Osteobl;H3K4me1_Panc1
chr1	7009000	7011500	1.151;0.980	H3K27ac_H1hesc;H3K27ac_Osteobl;H3K4me1_H1hesc;H3K4me1_Hsmmt;H3K4me1_K562_broadInst;H3K4me1_Nha
chr1	7014000	7015500	0.512	H3K27ac_H1hesc;H3K27ac_Osteobl;H3K4me1_H1hesc;H3K4me1_Helas3;H3K4me1_Hsmmt;H3K4me1_K562_broadInst
chr1	7016000	7018500	0.638;0.684	H3K27ac_H1hesc;H3K27ac_Osteobl;H3K4me1_H1hesc;H3K4me1_Helas3;H3K4me1_Hsmm;H3K4me1_Hsmmt;H3K4me1_K562_broadInst;H3K4me1_Pbmc
chr1	7019000	7023500	0.772;1.460;0.693;0.696	H3K27ac_Gm12878;H3K27ac_H1hesc;H3K27ac_Helas3;H3K27ac_Hsmmt;H3K27ac_Osteobl;H3K27ac_Panc1;H3K4me1_H1hesc;H3K4me1_Helas3;H3K4me1_Hepg2;H3K4me1_Hmec;H3K4me1_Hsmm;H3K4me1_Hsmmt;H3K4me1_K562_broadInst;H3K4me1_K562_syd;H3K4me1_K562b_syd;H3K4me1_Osteobl;H3K4me1_Panc1;H3K4me1_Pbmc
chr1	7024000	7026500	0.598;1.147	H3K27ac_H1hesc;H3K27ac_Helas3;H3K4me1_Dnd41;H3K4me1_H1hesc;H3K4me1_Helas3;H3K4me1_K562_broadInst;H3K4me1_K562_syd;H3K4me1_K562b_syd;H3K4me1_Nt2d1
chr1	7045000	7046500	1.043	H3K27ac_H1hesc;H3K4me1_H1hesc
chr1	7102000	7104500	1.150;1.043	H3K27ac_H1hesc;H3K4me1_H1hesc;H3K4me1_Nt2d1
chr1	7105000	7107500	1.978;1.650	H3K27ac_H1hesc;H3K27ac_Hsmm;H3K27ac_Nha;H3K4me1_H1hesc;H3K4me1_Hmec;H3K4me1_Hsmm;H3K4me1_Hsmmt;H3K4me1_Nha;H3K4me1_Nhek;H3K4me1_Osteobl
chr1	7130000	7131500	0.506	H3K4me1_H1hesc;H3K4me1_Helas3;H3K4me1_Huvec;H3K4me1_Nha;H3K4me1_Nhek;H3K4me1_Osteobl;H3K4me1_Pbmc
chr1	7149000	7150500	0.530	.
chr1	7164000	7165500	0.976	H3K27ac_H1hesc;H3K4me1_Nha
chr1	7169000	7170500	0.623	H3K27ac_Hmec;H3K27ac_Nha;H3K27ac_Nhek;H3K4me1_Helas3;H3K4me1_Hmec;H3K4me1_Nha;H3K4me1_Nhek
chr1	7178000	7179500	1.128	H3K27ac_Helas3;H3K27ac_Hmec;H3K27ac_Hsmm;H3K27ac_Hsmmt;H3K27ac_Nha;H3K27ac_Nhek;H3K27ac_Nhlf;H3K27ac_Osteobl;H3K4me1_H1hesc;H3K4me1_Helas3;H3K4me1_Hmec;H3K4me1_Hsmm;H3K4me1_Hsmmt;H3K4me1_Nha;H3K4me1_Nhek;H3K4me1_Osteobl
chr1	7187000	7188500	0.563	H3K4me1_Hsmm;H3K4me1_Nha
chr1	7208000	7214500	0.544;1.043;0.675;0.982;0.877;1.300	H3K27ac_H1hesc;H3K4me1_H1hesc;H3K4me1_Hepg2;H3K4me1_Hmec;H3K4me1_Nha;H3K4me1_Nhek
chr1	7238000	7239500	1.096	H3K4me1_H1hesc
chr1	7267000	7270500	0.697;1.463;1.286	H3K27ac_H1hesc;H3K27ac_Hsmmt;H3K4me1_H1hesc;H3K4me1_Hsmm;H3K4me1_Hsmmt
chr1	7308000	7309500	2.256	H3K27ac_H1hesc;H3K27ac_Nhdfad;H3K27ac_Osteobl;H3K4me1_H1hesc;H3K4me1_Helas3;H3K4me1_Hsmm;H3K4me1_Hsmmt;H3K4me1_Huvec;H3K4me1_Nha
chr1	7325000	7327500	1.381;1.539	H3K27ac_Helas3;H3K27ac_Hmec;H3K27ac_Huvec;H3K27ac_Nha;H3K27ac_Nhdfad;H3K27ac_Nhek;H3K27ac_Nhlf;H3K27ac_Osteobl;H3K27ac_Panc1;H3K4me1_H1hesc;H3K4me1_Helas3;H3K4me1_Hepg2;H3K4me1_Hmec;H3K4me1_Hsmm;H3K4me1_Hsmmt;H3K4me1_Huvec;H3K4me1_Nha;H3K4me1_Nhdfad;H3K4me1_Nhek;H3K4me1_Nhlf;H3K4me1_Osteobl;H3K4me1_Panc1
chr1	7340000	7341500	0.519	H3K27ac_Hsmm;H3K27ac_Hsmmt;H3K27ac_Nhlf;H3K4me1_H1hesc;H3K4me1_Hsmm;H3K4me1_Hsmmt;H3K4me1_Nha;H3K4me1_Nhdfad;H3K4me1_Nhlf;H3K4me1_Osteobl
chr1	7351000	7355500	1.321;1.021;1.355;0.878	H3K27ac_H1hesc;H3K27ac_Hsmm;H3K27ac_Hsmmt;H3K27ac_Nha;H3K27ac_Nhdfad;H3K27ac_Nhlf;H3K27ac_Osteobl;H3K4me1_H1hesc;H3K4me1_Helas3;H3K4me1_Hmec;H3K4me1_Hsmm;H3K4me1_Hsmmt;H3K4me1_Nha;H3K4me1_Nhdfad;H3K4me1_Nhlf;H3K4me1_Osteobl
chr1	7358000	7362500	1.772;2.203;1.537;1.863	H3K27ac_H1hesc;H3K27ac_Helas3;H3K27ac_Hsmm;H3K27ac_Hsmmt;H3K27ac_Huvec;H3K27ac_Nha;H3K27ac_Nhdfad;H3K27ac_Nhek;H3K27ac_Nhlf;H3K27ac_Osteobl;H3K27ac_Panc1;H3K4me1_H1hesc;H3K4me1_Helas3;H3K4me1_Hepg2;H3K4me1_Hmec;H3K4me1_Hsmm;H3K4me1_Hsmmt;H3K4me1_Huvec;H3K4me1_Nha;H3K4me1_Nhdfad;H3K4me1_Nhek;H3K4me1_Nhlf;H3K4me1_Osteobl;H3K4me1_Panc1
chr1	7372000	7374500	0.978;0.897	H3K27ac_Helas3;H3K27ac_Hsmm;H3K27ac_Hsmmt;H3K27ac_Nha;H3K4me1_H1hesc;H3K4me1_Helas3;H3K4me1_Hsmm;H3K4me1_Hsmmt;H3K4me1_Huvec;H3K4me1_Nha;H3K4me1_Nhdfad;H3K4me1_Nhek;H3K4me1_Nhlf;H3K4me1_Osteobl
chr1	7393000	7396500	0.673;2.657;1.379	H3K27ac_Gm12878;H3K27ac_Helas3;H3K27ac_Hmec;H3K27ac_Hsmm;H3K27ac_Hsmmt;H3K27ac_K562;H3K27ac_Nhdfad;H3K27ac_Nhek;H3K27ac_Nhlf;H3K4me1_H1hesc;H3K4me1_Helas3;H3K4me1_Hepg2;H3K4me1_Hmec;H3K4me1_Hsmm;H3K4me1_Hsmmt;H3K4me1_Nha;H3K4me1_Nhdfad;H3K4me1_Nhek;H3K4me1_Nhlf;H3K4me1_Osteobl
chr1	7401000	7402500	0.940	H3K27ac_H1hesc;H3K27ac_Hsmm;H3K27ac_Hsmmt;H3K4me1_H1hesc;H3K4me1_Hsmm;H3K4me1_Hsmmt;H3K4me1_Nha
chr1	7438000	7441500	0.836;2.516;1.440	H3K27ac_H1hesc;H3K27ac_Helas3;H3K27ac_Hmec;H3K27ac_Hsmm;H3K27ac_Hsmmt;H3K27ac_Huvec;H3K27ac_Nha;H3K27ac_Nhdfad;H3K27ac_Nhek;H3K27ac_Nhlf;H3K27ac_Osteobl;H3K4me1_H1hesc;H3K4me1_Helas3;H3K4me1_Hmec;H3K4me1_Hsmm;H3K4me1_Hsmmt;H3K4me1_Huvec;H3K4me1_Nha;H3K4me1_Nhdfad;H3K4me1_Nhek;H3K4me1_Nhlf;H3K4me1_Osteobl;H3K4me1_Panc1
chr1	7461000	7463500	1.010;0.856	H3K27ac_Gm12878;H3K27ac_H1hesc;H3K27ac_Helas3;H3K27ac_Hmec;H3K27ac_Hsmm;H3K27ac_Hsmmt;H3K27ac_Huvec;H3K27ac_Nha;H3K27ac_Nhdfad;H3K27ac_Nhek;H3K27ac_Nhlf;H3K27ac_Osteobl;H3K27ac_Panc1;H3K4me1_Gm12878;H3K4me1_Gm12878_V2;H3K4me1_H1hesc;H3K4me1_Helas3;H3K4me1_Hmec;H3K4me1_Hsmm;H3K4me1_Hsmmt;H3K4me1_Huvec;H3K4me1_Nha;H3K4me1_Nhdfad;H3K4me1_Nhek;H3K4me1_Nhlf;H3K4me1_Osteobl;H3K4me1_Panc1
chr1	7514000	7517500	0.642;1.621;1.162	H3K27ac_H1hesc;H3K27ac_Helas3;H3K27ac_Hsmmt;H3K4me1_H1hesc;H3K4me1_Hmec;H3K4me1_Hsmm;H3K4me1_Hsmmt;H3K4me1_Nha;H3K4me1_Nhdfad;H3K4me1_Nhek;H3K4me1_Osteobl
chr1	7529000	7532500	0.896;0.838;1.544	H3K27ac_H1hesc;H3K27ac_Helas3;H3K27ac_Hmec;H3K27ac_Hsmm;H3K27ac_Hsmmt;H3K27ac_Huvec;H3K27ac_Nha;H3K27ac_Nhdfad;H3K27ac_Nhek;H3K27ac_Nhlf;H3K27ac_Osteobl;H3K27ac_Panc1;H3K4me1_Gm12878;H3K4me1_Gm12878_V2;H3K4me1_Helas3;H3K4me1_Hmec;H3K4me1_Hsmm;H3K4me1_Hsmmt;H3K4me1_Huvec;H3K4me1_Nha;H3K4me1_Nhdfad;H3K4me1_Nhek;H3K4me1_Nhlf;H3K4me1_Osteobl;H3K4me1_Panc1
chr1	7536000	7540500	1.438;1.435;1.580;1.147	H3K27ac_H1hesc;H3K27ac_Hsmm;H3K27ac_Hsmmt;H3K27ac_Nha;H3K27ac_Nhdfad;H3K27ac_Nhlf;H3K27ac_Osteobl;H3K4me1_Gm12878;H3K4me1_Gm12878_V2;H3K4me1_Helas3;H3K4me1_Hmec;H3K4me1_Hsmm;H3K4me1_Hsmmt;H3K4me1_Nha;H3K4me1_Nhdfad;H3K4me1_Nhlf;H3K4me1_Osteobl
chr1	7542000	7543500	0.682	H3K27ac_H1hesc;H3K27ac_Nhlf;H3K27ac_Osteobl;H3K4me1_Gm12878_V2;H3K4me1_H1hesc;H3K4me1_Hsmmt;H3K4me1_Nhdfad
chr1	7551000	7552500	1.568	H3K27ac_H1hesc;H3K27ac_Nha;H3K27ac_Nhdfad;H3K27ac_Nhlf;H3K27ac_Osteobl;H3K4me1_H1hesc;H3K4me1_Helas3;H3K4me1_Hmec;H3K4me1_Hsmm;H3K4me1_Hsmmt;H3K4me1_Huvec;H3K4me1_Nha;H3K4me1_Nhdfad;H3K4me1_Nhek;H3K4me1_Nhlf;H3K4me1_Osteobl
chr1	7553000	7557500	1.264;0.679;1.231;1.650	H3K27ac_H1hesc;H3K27ac_Osteobl;H3K4me1_H1hesc;H3K4me1_Hsmm;H3K4me1_Hsmmt;H3K4me1_Nt2d1
chr1	7560000	7562500	0.848;1.361	H3K27ac_H1hesc;H3K4me1_H1hesc;H3K4me1_Hsmmt
chr1	7568000	7569500	0.779	H3K27ac_H1hesc;H3K4me1_H1hesc;H3K4me1_Hepg2;H3K4me1_Hsmmt
chr1	7571000	7572500	0.625	H3K27ac_H1hesc;H3K4me1_H1hesc;H3K4me1_Hepg2;H3K4me1_Hsmmt
chr1	7576000	7577500	1.030	H3K27ac_Hsmm;H3K27ac_Hsmmt;H3K4me1_Hsmm;H3K4me1_Hsmmt
chr1	7586000	7587500	0.627	H3K27ac_Helas3;H3K27ac_Hsmm;H3K27ac_Hsmmt;H3K27ac_Nha;H3K27ac_Osteobl;H3K4me1_Helas3;H3K4me1_Hmec;H3K4me1_Hsmm;H3K4me1_Hsmmt;H3K4me1_Nha;H3K4me1_Nhdfad;H3K4me1_Nhek;H3K4me1_Osteobl
chr1	7593000	7599500	1.062;1.429;0.637;1.878;2.314;0.914	H3K27ac_H1hesc;H3K27ac_Helas3;H3K27ac_Hsmmt;H3K27ac_Nha;H3K27ac_Osteobl;H3K4me1_H1hesc;H3K4me1_Helas3;H3K4me1_Hsmm;H3K4me1_Hsmmt;H3K4me1_K562_syd;H3K4me1_K562b_syd;H3K4me1_Nha;H3K4me1_Nhdfad;H3K4me1_Nhek;H3K4me1_Nt2d1;H3K4me1_Panc1
chr1	7608000	7611500	1.833;2.212;0.519	H3K27ac_Helas3;H3K27ac_Hmec;H3K27ac_Hsmm;H3K27ac_Hsmmt;H3K27ac_Huvec;H3K27ac_Nha;H3K27ac_Nhek;H3K27ac_Osteobl;H3K27ac_Panc1;H3K4me1_Dnd41;H3K4me1_Gm12878;H3K4me1_Gm12878_V2;H3K4me1_H1hesc;H3K4me1_Helas3;H3K4me1_Hepg2;H3K4me1_Hmec;H3K4me1_Hsmm;H3K4me1_Hsmmt;H3K4me1_Huvec;H3K4me1_Nha;H3K4me1_Nhdfad;H3K4me1_Nhek;H3K4me1_Nt2d1;H3K4me1_Osteobl;H3K4me1_Panc1
chr1	7612000	7615500	0.626;0.514;1.044	H3K27ac_Helas3;H3K27ac_Hsmm;H3K27ac_Hsmmt;H3K27ac_Huvec;H3K27ac_Osteobl;H3K4me1_Gm12878;H3K4me1_Gm12878_V2;H3K4me1_H1hesc;H3K4me1_Helas3;H3K4me1_Hepg2;H3K4me1_Hmec;H3K4me1_Hsmm;H3K4me1_Hsmmt;H3K4me1_Huvec;H3K4me1_Nha;H3K4me1_Nhek;H3K4me1_Osteobl;H3K4me1_Panc1
chr1	7617000	7619500	1.997;2.047	H3K27ac_Osteobl;H3K4me1_Hmec;H3K4me1_Hsmm;H3K4me1_Hsmmt;H3K4me1_K562_syd;H3K4me1_K562b_syd
chr1	7645000	7647500	1.248;0.648	H3K27ac_H1hesc;H3K4me1_H1hesc;H3K4me1_K562_broadInst;H3K4me1_K562_syd;H3K4me1_K562b_syd
chr1	7648000	7651500	0.558;0.523;0.892	H3K27ac_H1hesc
chr1	7654000	7655500	0.830	.
chr1	7668000	7670500	0.915;0.874	H3K27ac_H1hesc;H3K27ac_Hsmmt;H3K4me1_H1hesc;H3K4me1_Hepg2;H3K4me1_Hsmm;H3K4me1_Hsmmt;H3K4me1_K562_broadInst;H3K4me1_K562_syd;H3K4me1_K562b_syd;H3K4me1_Nha
chr1	7674000	7677500	0.654;1.035;1.397	H3K4me1_Hsmmt
chr1	7689000	7691500	1.791;1.433	H3K4me1_H1hesc;H3K4me1_K562_broadInst;H3K4me1_K562_syd;H3K4me1_K562b_syd
chr1	7697000	7698500	0.864	H3K27ac_H1hesc;H3K4me1_H1hesc;H3K4me1_Huvec
chr1	7701000	7704500	0.604;1.250;0.687	H3K27ac_H1hesc;H3K27ac_Nhlf;H3K4me1_H1hesc;H3K4me1_Nhdfad;H3K4me1_Nhlf
chr1	7727000	7730500	1.195;1.732;0.557	H3K27ac_H1hesc;H3K27ac_Hsmm;H3K27ac_Hsmmt;H3K27ac_Nha;H3K27ac_Nhdfad;H3K4me1_H1hesc;H3K4me1_Hepg2;H3K4me1_Hmec;H3K4me1_Hsmm;H3K4me1_Hsmmt;H3K4me1_Huvec;H3K4me1_K562_syd;H3K4me1_K562b_syd;H3K4me1_Nha;H3K4me1_Nhdfad;H3K4me1_Nt2d1;H3K4me1_Osteobl;H3K4me1_Panc1
chr1	7741000	7742500	0.587	H3K27ac_Hsmmt;H3K4me1_H1hesc;H3K4me1_Hepg2;H3K4me1_Hsmmt;H3K4me1_Huvec;H3K4me1_K562_syd;H3K4me1_K562b_syd;H3K4me1_Pbmc
chr1	7762000	7767500	1.015;0.792;2.277;1.421;0.839	H3K27ac_Gm12878;H3K4me1_H1hesc;H3K4me1_Hepg2;H3K4me1_Hmec;H3K4me1_Huvec;H3K4me1_K562_syd;H3K4me1_K562b_syd;H3K4me1_Nhek;H3K4me1_Panc1;H3K4me1_Pbmc
chr1	7813000	7814500	1.060	H3K27ac_H1hesc;H3K27ac_Hepg2;H3K27ac_Hsmmt;H3K27ac_Huvec;H3K4me1_Gm12878;H3K4me1_Gm12878_V2;H3K4me1_H1hesc;H3K4me1_Helas3;H3K4me1_Hepg2;H3K4me1_Hmec;H3K4me1_Hsmmt;H3K4me1_Huvec;H3K4me1_K562_broadInst;H3K4me1_Nhdfad;H3K4me1_Nhek;H3K4me1_Nhlf;H3K4me1_Osteobl;H3K4me1_Pbmc
chr1	7829000	7830500	1.038	H3K27ac_Helas3;H3K27ac_Hepg2;H3K27ac_Hsmm;H3K27ac_Hsmmt;H3K27ac_K562;H3K27ac_Nha;H3K27ac_Nhdfad;H3K27ac_Nhek;H3K27ac_Nhlf;H3K4me1_H1hesc;H3K4me1_Hepg2;H3K4me1_Hmec;H3K4me1_Hsmm;H3K4me1_K562_broadInst;H3K4me1_Pbmc
chr1	7962000	7964500	0.918;0.730	H3K4me1_Pbmc
chr1	8001000	8003500	1.025;0.525	H3K27ac_Nha;H3K4me1_Gm12878;H3K4me1_Gm12878_V2;H3K4me1_H1hesc;H3K4me1_Helas3;H3K4me1_Hepg2;H3K4me1_Hmec;H3K4me1_Hsmm;H3K4me1_Hsmmt;H3K4me1_Huvec;H3K4me1_K562_broadInst;H3K4me1_K562_syd;H3K4me1_K562b_syd;H3K4me1_Nha;H3K4me1_Nhdfad;H3K4me1_Nhek;H3K4me1_Nhlf;H3K4me1_Osteobl;H3K4me1_Pbmc
chr1	8013000	8015500	0.991;0.848	H3K27ac_Dnd41;H3K27ac_Gm12878;H3K27ac_Helas3;H3K27ac_Hepg2;H3K27ac_Hmec;H3K27ac_Hsmm;H3K27ac_Hsmmt;H3K27ac_Huvec;H3K27ac_K562;H3K27ac_Nha;H3K27ac_Nhdfad;H3K27ac_Nhek;H3K27ac_Nhlf;H3K27ac_Osteobl;H3K27ac_Panc1;H3K4me1_Dnd41;H3K4me1_Gm12878;H3K4me1_Gm12878_V2;H3K4me1_Hepg2;H3K4me1_Hmec;H3K4me1_Hsmm;H3K4me1_Hsmmt;H3K4me1_Huvec;H3K4me1_K562_broadInst;H3K4me1_K562_syd;H3K4me1_K562b_syd;H3K4me1_Nha;H3K…
chr1	8064000	8065500	1.806	H3K27ac_H1hesc;H3K27ac_Helas3;H3K27ac_Hepg2;H3K27ac_Hmec;H3K27ac_Hsmm;H3K27ac_Hsmmt;H3K27ac_Huvec;H3K27ac_K562;H3K27ac_Nha;H3K27ac_Nhdfad;H3K27ac_Nhek;H3K27ac_Nhlf;H3K27ac_Osteobl;H3K27ac_Panc1;H3K4me1_H1hesc;H3K4me1_Helas3;H3K4me1_Hepg2;H3K4me1_Hmec;H3K4me1_Hsmm;H3K4me1_Hsmmt;H3K4me1_Huvec;H3K4me1_K562_broadInst;H3K4me1_K562_syd;H3K4me1_K562b_syd;H3K4me1_Nha;H3K4me1_Nhdfad;H3K4me1_Nhek;H3K4me1_N…
chr1	8077000	8081500	1.937;1.207;1.061;0.885	H3K27ac_Gm12878;H3K27ac_H1hesc;H3K27ac_Helas3;H3K27ac_Hepg2;H3K27ac_Hmec;H3K27ac_Hsmm;H3K27ac_Hsmmt;H3K27ac_Huvec;H3K27ac_Nha;H3K27ac_Nhdfad;H3K27ac_Nhek;H3K27ac_Nhlf;H3K27ac_Osteobl;H3K27ac_Panc1;H3K4me1_Gm12878;H3K4me1_Gm12878_V2;H3K4me1_H1hesc;H3K4me1_Helas3;H3K4me1_Hepg2;H3K4me1_Hmec;H3K4me1_Hsmm;H3K4me1_Hsmmt;H3K4me1_Huvec;H3K4me1_Nha;H3K4me1_Nhdfad;H3K4me1_Nhek;H3K4me1_Nhlf;H3K4me1_Osteobl;…
chr1	8084000	8085500	0.600	H3K27ac_H1hesc;H3K27ac_Helas3;H3K27ac_Hepg2;H3K27ac_Hmec;H3K27ac_Hsmm;H3K27ac_Hsmmt;H3K27ac_Huvec;H3K27ac_Nha;H3K27ac_Nhdfad;H3K27ac_Nhek;H3K27ac_Nhlf;H3K27ac_Osteobl;H3K27ac_Panc1;H3K4me1_Gm12878;H3K4me1_Gm12878_V2;H3K4me1_H1hesc;H3K4me1_Helas3;H3K4me1_Hepg2;H3K4me1_Hmec;H3K4me1_Hsmm;H3K4me1_Hsmmt;H3K4me1_Huvec;H3K4me1_K562_broadInst;H3K4me1_Nha;H3K4me1_Nhdfad;H3K4me1_Nhek;H3K4me1_Nhlf;H3K4me1_O…
chr1	8100000	8101500	0.685	H3K27ac_Helas3;H3K27ac_Hepg2;H3K27ac_Hmec;H3K27ac_Hsmm;H3K27ac_Hsmmt;H3K27ac_Huvec;H3K27ac_Nha;H3K27ac_Nhdfad;H3K27ac_Nhek;H3K27ac_Nhlf;H3K27ac_Osteobl;H3K27ac_Panc1;H3K4me1_Helas3;H3K4me1_Hepg2;H3K4me1_Hmec;H3K4me1_Hsmm;H3K4me1_Hsmmt;H3K4me1_Huvec;H3K4me1_K562_broadInst;H3K4me1_Nha;H3K4me1_Nhdfad;H3K4me1_Nhek;H3K4me1_Nhlf;H3K4me1_Osteobl;H3K4me1_Panc1
chr1	8107000	8109500	1.759;1.757	H3K27ac_Helas3;H3K27ac_Hmec;H3K27ac_Hsmm;H3K27ac_Hsmmt;H3K27ac_Huvec;H3K27ac_Nha;H3K27ac_Nhdfad;H3K27ac_Nhek;H3K27ac_Nhlf;H3K27ac_Osteobl;H3K27ac_Panc1;H3K4me1_Helas3;H3K4me1_Hepg2;H3K4me1_Hmec;H3K4me1_Hsmm;H3K4me1_Hsmmt;H3K4me1_Huvec;H3K4me1_Nha;H3K4me1_Nhdfad;H3K4me1_Nhek;H3K4me1_Nhlf;H3K4me1_Osteobl;H3K4me1_Panc1;H3K4me1_Pbmc
chr1	8130000	8131500	0.980	H3K27ac_H1hesc;H3K27ac_Hepg2;H3K27ac_Hmec;H3K27ac_Hsmm;H3K27ac_Hsmmt;H3K27ac_Nhek;H3K27ac_Osteobl;H3K27ac_Panc1;H3K4me1_H1hesc;H3K4me1_Helas3;H3K4me1_Hepg2;H3K4me1_Hmec;H3K4me1_Hsmm;H3K4me1_Hsmmt;H3K4me1_Nhek;H3K4me1_Panc1
chr1	8137000	8139500	1.149;1.175	H3K27ac_Helas3;H3K27ac_Hepg2;H3K27ac_Hmec;H3K27ac_Hsmm;H3K27ac_Hsmmt;H3K27ac_Huvec;H3K27ac_Nha;H3K27ac_Nhdfad;H3K27ac_Nhek;H3K27ac_Nhlf;H3K27ac_Osteobl;H3K27ac_Panc1;H3K4me1_H1hesc;H3K4me1_Helas3;H3K4me1_Hepg2;H3K4me1_Hmec;H3K4me1_Hsmm;H3K4me1_Hsmmt;H3K4me1_Huvec;H3K4me1_K562_broadInst;H3K4me1_K562_syd;H3K4me1_K562b_syd;H3K4me1_Nha;H3K4me1_Nhdfad;H3K4me1_Nhek;H3K4me1_Nhlf;H3K4me1_Osteobl;H3K4me1_…
chr1	8143000	8144500	0.788	H3K27ac_Helas3;H3K27ac_Hepg2;H3K27ac_Hmec;H3K27ac_Hsmm;H3K27ac_Hsmmt;H3K27ac_Huvec;H3K27ac_Nha;H3K27ac_Nhdfad;H3K27ac_Nhlf;H3K27ac_Osteobl;H3K27ac_Panc1;H3K4me1_Gm12878;H3K4me1_Gm12878_V2;H3K4me1_H1hesc;H3K4me1_Helas3;H3K4me1_Hepg2;H3K4me1_Hmec;H3K4me1_Hsmm;H3K4me1_Hsmmt;H3K4me1_Huvec;H3K4me1_K562_broadInst;H3K4me1_Nha;H3K4me1_Nhdfad;H3K4me1_Nhek;H3K4me1_Nhlf;H3K4me1_Osteobl;H3K4me1_Panc1
chr1	8154000	8158500	1.093;0.545;0.726;1.364	H3K27ac_Gm12878;H3K27ac_Helas3;H3K27ac_Hepg2;H3K27ac_Hmec;H3K27ac_Hsmm;H3K27ac_Hsmmt;H3K27ac_Huvec;H3K27ac_Nha;H3K27ac_Nhdfad;H3K27ac_Nhek;H3K27ac_Nhlf;H3K27ac_Osteobl;H3K27ac_Panc1;H3K4me1_Gm12878;H3K4me1_Gm12878_V2;H3K4me1_Helas3;H3K4me1_Hepg2;H3K4me1_Hmec;H3K4me1_Hsmm;H3K4me1_Hsmmt;H3K4me1_Huvec;H3K4me1_K562_broadInst;H3K4me1_Nha;H3K4me1_Nhdfad;H3K4me1_Nhek;H3K4me1_Nhlf;H3K4me1_Osteobl;H3K4me1…
chr1	8180000	8181500	1.151	H3K27ac_Gm12878;H3K27ac_Helas3;H3K27ac_Hepg2;H3K27ac_Hmec;H3K27ac_Hsmm;H3K27ac_Hsmmt;H3K27ac_Huvec;H3K27ac_K562;H3K27ac_Nha;H3K27ac_Nhdfad;H3K27ac_Nhlf;H3K27ac_Osteobl;H3K27ac_Panc1;H3K4me1_Gm12878;H3K4me1_Gm12878_V2;H3K4me1_H1hesc;H3K4me1_Helas3;H3K4me1_Hepg2;H3K4me1_Hmec;H3K4me1_Hsmm;H3K4me1_Hsmmt;H3K4me1_Huvec;H3K4me1_K562_broadInst;H3K4me1_Nha;H3K4me1_Nhdfad;H3K4me1_Nhlf;H3K4me1_Osteobl;H3K4m…
chr1	8193000	8195500	0.826;0.643	H3K27ac_Helas3;H3K27ac_Hepg2;H3K27ac_Hmec;H3K27ac_Hsmm;H3K27ac_Hsmmt;H3K27ac_Huvec;H3K27ac_Nha;H3K27ac_Nhdfad;H3K27ac_Nhek;H3K27ac_Nhlf;H3K27ac_Osteobl;H3K27ac_Panc1;H3K4me1_H1hesc;H3K4me1_Helas3;H3K4me1_Hepg2;H3K4me1_Hmec;H3K4me1_Hsmm;H3K4me1_Hsmmt;H3K4me1_Huvec;H3K4me1_Nha;H3K4me1_Nhdfad;H3K4me1_Nhek;H3K4me1_Nhlf;H3K4me1_Osteobl;H3K4me1_Panc1
chr1	8197000	8199500	1.103;0.845	H3K27ac_Helas3;H3K27ac_Hepg2;H3K27ac_Hmec;H3K27ac_Hsmm;H3K27ac_Hsmmt;H3K27ac_Huvec;H3K27ac_Nha;H3K27ac_Nhdfad;H3K27ac_Nhlf;H3K27ac_Osteobl;H3K27ac_Panc1;H3K4me1_H1hesc;H3K4me1_Helas3;H3K4me1_Hepg2;H3K4me1_Hmec;H3K4me1_Hsmm;H3K4me1_Hsmmt;H3K4me1_Huvec;H3K4me1_K562_broadInst;H3K4me1_Nha;H3K4me1_Nhdfad;H3K4me1_Nhek;H3K4me1_Nhlf;H3K4me1_Osteobl;H3K4me1_Panc1
chr1	8214000	8216500	0.725;0.861	H3K27ac_Gm12878;H3K27ac_Hepg2;H3K27ac_Hmec;H3K27ac_Nhek;H3K27ac_Panc1;H3K4me1_Dnd41;H3K4me1_H1hesc;H3K4me1_Helas3;H3K4me1_Hepg2;H3K4me1_Hmec;H3K4me1_Hsmm;H3K4me1_Hsmmt;H3K4me1_Huvec;H3K4me1_Nha;H3K4me1_Nhdfad;H3K4me1_Nhek;H3K4me1_Panc1
chr1	8227000	8228500	0.583	H3K27ac_Gm12878;H3K27ac_H1hesc;H3K27ac_Hepg2;H3K27ac_Hsmm;H3K27ac_Hsmmt;H3K27ac_Panc1;H3K4me1_Gm12878;H3K4me1_Gm12878_V2;H3K4me1_H1hesc;H3K4me1_Helas3;H3K4me1_Hepg2;H3K4me1_Hmec;H3K4me1_Hsmm;H3K4me1_Hsmmt;H3K4me1_Huvec;H3K4me1_K562_broadInst;H3K4me1_Nha;H3K4me1_Nhdfad;H3K4me1_Nhek;H3K4me1_Nhlf;H3K4me1_Nt2d1
chr1	8229000	8231500	2.328;1.608	H3K27ac_Dnd41;H3K27ac_Gm12878;H3K27ac_H1hesc;H3K27ac_Hepg2;H3K27ac_Hmec;H3K27ac_Hsmm;H3K27ac_Hsmmt;H3K27ac_Huvec;H3K27ac_Nha;H3K27ac_Nhdfad;H3K27ac_Nhek;H3K27ac_Nhlf;H3K27ac_Osteobl;H3K27ac_Panc1;H3K4me1_Dnd41;H3K4me1_Gm12878;H3K4me1_Gm12878_V2;H3K4me1_H1hesc;H3K4me1_Helas3;H3K4me1_Hepg2;H3K4me1_Hmec;H3K4me1_Hsmm;H3K4me1_Hsmmt;H3K4me1_Huvec;H3K4me1_K562_broadInst;H3K4me1_Nha;H3K4me1_Nhdfad;H3K4me…
chr1	8242000	8243500	0.775	H3K27ac_Gm12878;H3K27ac_Helas3;H3K27ac_Hepg2;H3K27ac_Hmec;H3K27ac_Hsmmt;H3K27ac_Huvec;H3K27ac_Nha;H3K27ac_Nhek;H3K27ac_Osteobl;H3K27ac_Panc1;H3K4me1_Gm12878;H3K4me1_Gm12878_V2;H3K4me1_Helas3;H3K4me1_Hepg2;H3K4me1_Hmec;H3K4me1_Huvec;H3K4me1_K562_broadInst;H3K4me1_Nha;H3K4me1_Nhek;H3K4me1_Osteobl;H3K4me1_Panc1
chr1	8249000	8250500	0.555	H3K27ac_Gm12878;H3K27ac_Helas3;H3K27ac_Hepg2;H3K27ac_Hsmm;H3K27ac_Hsmmt;H3K27ac_Osteobl;H3K27ac_Panc1;H3K4me1_Helas3;H3K4me1_Hepg2;H3K4me1_Hmec;H3K4me1_K562_broadInst;H3K4me1_Nha;H3K4me1_Osteobl;H3K4me1_Panc1
chr1	8261000	8263500	1.283;1.367	H3K27ac_H1hesc;H3K27ac_Helas3;H3K27ac_Hepg2;H3K27ac_Hmec;H3K27ac_Hsmm;H3K27ac_Hsmmt;H3K27ac_Huvec;H3K27ac_Nha;H3K27ac_Nhdfad;H3K27ac_Nhek;H3K27ac_Nhlf;H3K27ac_Osteobl;H3K27ac_Panc1;H3K4me1_H1hesc;H3K4me1_Helas3;H3K4me1_Hepg2;H3K4me1_Hmec;H3K4me1_Hsmm;H3K4me1_Hsmmt;H3K4me1_Huvec;H3K4me1_K562_broadInst;H3K4me1_Nha;H3K4me1_Nhdfad;H3K4me1_Nhek;H3K4me1_Nhlf;H3K4me1_Nt2d1;H3K4me1_Osteobl;H3K4me1_Panc1
chr1	8271000	8273500	0.829;1.524	H3K27ac_Helas3;H3K27ac_Hepg2;H3K27ac_Hmec;H3K27ac_Hsmm;H3K27ac_Hsmmt;H3K27ac_Huvec;H3K27ac_K562;H3K27ac_Nha;H3K27ac_Nhdfad;H3K27ac_Nhek;H3K27ac_Nhlf;H3K27ac_Osteobl;H3K27ac_Panc1;H3K4me1_Gm12878_V2;H3K4me1_H1hesc;H3K4me1_Helas3;H3K4me1_Hepg2;H3K4me1_Hmec;H3K4me1_Hsmm;H3K4me1_Hsmmt;H3K4me1_Huvec;H3K4me1_K562_broadInst;H3K4me1_K562_syd;H3K4me1_K562b_syd;H3K4me1_Nha;H3K4me1_Nhdfad;H3K4me1_Nhek;H3K4m…
chr1	8276000	8277500	0.739	H3K27ac_Hepg2;H3K27ac_Hmec;H3K27ac_Hsmm;H3K27ac_Huvec;H3K27ac_Nhdfad;H3K27ac_Nhlf;H3K27ac_Osteobl;H3K27ac_Panc1;H3K4me1_H1hesc;H3K4me1_Helas3;H3K4me1_Hepg2;H3K4me1_Hmec;H3K4me1_Hsmm;H3K4me1_Huvec;H3K4me1_K562_broadInst;H3K4me1_K562_syd;H3K4me1_K562b_syd;H3K4me1_Nha;H3K4me1_Nhdfad;H3K4me1_Nhek;H3K4me1_Nhlf;H3K4me1_Osteobl;H3K4me1_Pbmc
chr1	8292000	8293500	0.920	H3K27ac_Osteobl;H3K27ac_Panc1;H3K4me1_H1hesc;H3K4me1_Hepg2;H3K4me1_K562_broadInst;H3K4me1_Nha
chr1	8319000	8320500	1.257	H3K27ac_H1hesc;H3K27ac_Helas3;H3K27ac_Hepg2;H3K27ac_Hmec;H3K27ac_Hsmm;H3K27ac_Hsmmt;H3K27ac_Huvec;H3K27ac_Nha;H3K27ac_Nhek;H3K27ac_Osteobl;H3K27ac_Panc1;H3K4me1_H1hesc;H3K4me1_Helas3;H3K4me1_Hepg2;H3K4me1_Hmec;H3K4me1_Hsmm;H3K4me1_Hsmmt;H3K4me1_Huvec;H3K4me1_Nha;H3K4me1_Nhdfad;H3K4me1_Nhek;H3K4me1_Nhlf;H3K4me1_Osteobl;H3K4me1_Panc1
chr1	8326000	8327500	0.746	H3K27ac_H1hesc;H3K27ac_Hepg2;H3K4me1_Gm12878_V2;H3K4me1_H1hesc;H3K4me1_Hepg2;H3K4me1_Huvec
chr1	8362000	8363500	1.045	H3K27ac_H1hesc;H3K27ac_Hsmm;H3K27ac_Hsmmt;H3K27ac_Nha;H3K27ac_Nhdfad;H3K27ac_Osteobl;H3K27ac_Panc1;H3K4me1_H1hesc;H3K4me1_Hepg2;H3K4me1_Hsmm;H3K4me1_Hsmmt;H3K4me1_Nha;H3K4me1_Nhdfad;H3K4me1_Nhlf;H3K4me1_Osteobl;H3K4me1_Panc1
chr1	8372000	8375500	0.584;0.887;1.096	H3K27ac_H1hesc;H3K27ac_Helas3;H3K27ac_Hepg2;H3K27ac_Panc1;H3K4me1_Gm12878;H3K4me1_Gm12878_V2;H3K4me1_H1hesc;H3K4me1_Helas3;H3K4me1_Hepg2;H3K4me1_Hmec;H3K4me1_Hsmm;H3K4me1_Huvec;H3K4me1_K562_broadInst;H3K4me1_K562_syd;H3K4me1_K562b_syd;H3K4me1_Nha;H3K4me1_Nhdfad;H3K4me1_Nhek;H3K4me1_Nhlf;H3K4me1_Nt2d1;H3K4me1_Osteobl;H3K4me1_Panc1
chr1	8407000	8408500	0.750	H3K27ac_Dnd41;H3K27ac_H1hesc;H3K4me1_H1hesc;H3K4me1_Hepg2;H3K4me1_Hsmm;H3K4me1_K562_syd;H3K4me1_K562b_syd;H3K4me1_Nhdfad;H3K4me1_Nhek;H3K4me1_Nhlf;H3K4me1_Panc1
chr1	8409000	8410500	0.625	H3K27ac_Dnd41;H3K27ac_H1hesc;H3K27ac_Nhdfad;H3K4me1_Dnd41;H3K4me1_H1hesc;H3K4me1_Hepg2;H3K4me1_Hmec;H3K4me1_Hsmm;H3K4me1_Hsmmt;H3K4me1_K562_syd;H3K4me1_K562b_syd;H3K4me1_Nhdfad;H3K4me1_Nhlf
chr1	8430000	8434500	1.460;0.522;1.111;1.833	H3K27ac_Dnd41;H3K27ac_H1hesc;H3K27ac_Hmec;H3K27ac_Hsmm;H3K27ac_Hsmmt;H3K27ac_Huvec;H3K27ac_Nha;H3K27ac_Nhdfad;H3K27ac_Nhek;H3K27ac_Nhlf;H3K27ac_Osteobl;H3K27ac_Panc1;H3K4me1_Gm12878;H3K4me1_H1hesc;H3K4me1_Hepg2;H3K4me1_Hmec;H3K4me1_Hsmm;H3K4me1_Hsmmt;H3K4me1_Huvec;H3K4me1_Nha;H3K4me1_Nhdfad;H3K4me1_Nhek;H3K4me1_Nhlf;H3K4me1_Nt2d1;H3K4me1_Osteobl;H3K4me1_Panc1
chr1	8437000	8438500	0.532	H3K27ac_Dnd41;H3K27ac_H1hesc;H3K27ac_Hmec;H3K27ac_Hsmm;H3K27ac_Hsmmt;H3K27ac_Nhdfad;H3K27ac_Nhlf;H3K27ac_Osteobl;H3K4me1_Gm12878;H3K4me1_H1hesc;H3K4me1_Hepg2;H3K4me1_Hsmm;H3K4me1_Hsmmt;H3K4me1_Nhdfad;H3K4me1_Nhek;H3K4me1_Nhlf;H3K4me1_Osteobl;H3K4me1_Panc1;H3K4me1_Pbmc
chr1	8441000	8443500	1.332;1.274	H3K27ac_Dnd41;H3K27ac_H1hesc;H3K27ac_Hmec;H3K27ac_Hsmm;H3K27ac_Hsmmt;H3K27ac_Nha;H3K27ac_Nhdfad;H3K27ac_Nhek;H3K27ac_Nhlf;H3K27ac_Osteobl;H3K4me1_Gm12878;H3K4me1_Gm12878_V2;H3K4me1_H1hesc;H3K4me1_Hmec;H3K4me1_Hsmm;H3K4me1_Hsmmt;H3K4me1_Huvec;H3K4me1_K562_broadInst;H3K4me1_Nha;H3K4me1_Nhdfad;H3K4me1_Nhek;H3K4me1_Nhlf;H3K4me1_Osteobl;H3K4me1_Panc1;H3K4me1_Pbmc
chr1	8455000	8458500	1.087;2.069;1.527	H3K27ac_Dnd41;H3K27ac_Gm12878;H3K27ac_H1hesc;H3K27ac_Helas3;H3K27ac_Hmec;H3K27ac_Hsmm;H3K27ac_Hsmmt;H3K27ac_Huvec;H3K27ac_K562;H3K27ac_Nha;H3K27ac_Nhdfad;H3K27ac_Nhek;H3K27ac_Nhlf;H3K27ac_Osteobl;H3K27ac_Panc1;H3K4me1_Dnd41;H3K4me1_Gm12878;H3K4me1_Gm12878_V2;H3K4me1_H1hesc;H3K4me1_Helas3;H3K4me1_Hepg2;H3K4me1_Hmec;H3K4me1_Hsmm;H3K4me1_Hsmmt;H3K4me1_Huvec;H3K4me1_K562_broadInst;H3K4me1_Nha;H3K4me1…
chr1	8467000	8469500	1.397;0.614	H3K27ac_Dnd41;H3K27ac_H1hesc;H3K27ac_Helas3;H3K27ac_Hsmm;H3K27ac_Hsmmt;H3K27ac_Huvec;H3K27ac_K562;H3K27ac_Nha;H3K27ac_Nhdfad;H3K27ac_Nhek;H3K27ac_Nhlf;H3K27ac_Osteobl;H3K27ac_Panc1;H3K4me1_Gm12878;H3K4me1_Gm12878_V2;H3K4me1_H1hesc;H3K4me1_Helas3;H3K4me1_Hepg2;H3K4me1_Hmec;H3K4me1_Hsmm;H3K4me1_Hsmmt;H3K4me1_Huvec;H3K4me1_K562_broadInst;H3K4me1_Nha;H3K4me1_Nhdfad;H3K4me1_Nhek;H3K4me1_Nhlf;H3K4me1_O…
chr1	8498000	8500500	2.136;1.475	H3K27ac_Dnd41;H3K27ac_H1hesc;H3K27ac_Helas3;H3K27ac_Hmec;H3K27ac_Hsmm;H3K27ac_Hsmmt;H3K27ac_Huvec;H3K27ac_K562;H3K27ac_Nha;H3K27ac_Nhdfad;H3K27ac_Nhlf;H3K27ac_Osteobl;H3K4me1_Gm12878;H3K4me1_Gm12878_V2;H3K4me1_H1hesc;H3K4me1_Helas3;H3K4me1_Hepg2;H3K4me1_Hmec;H3K4me1_Hsmm;H3K4me1_Hsmmt;H3K4me1_Huvec;H3K4me1_K562_broadInst;H3K4me1_Nha;H3K4me1_Nhdfad;H3K4me1_Nhlf;H3K4me1_Osteobl;H3K4me1_Panc1;H3K4me…
chr1	8509000	8510500	0.544	H3K27ac_Dnd41;H3K27ac_H1hesc;H3K27ac_Hsmm;H3K27ac_Hsmmt;H3K27ac_Nha;H3K27ac_Nhdfad;H3K27ac_Nhek;H3K27ac_Nhlf;H3K27ac_Osteobl;H3K4me1_H1hesc;H3K4me1_Hepg2;H3K4me1_Hsmm;H3K4me1_Hsmmt;H3K4me1_Huvec;H3K4me1_Nha;H3K4me1_Nhdfad;H3K4me1_Nhek;H3K4me1_Nhlf;H3K4me1_Osteobl;H3K4me1_Pbmc
chr1	8520000	8524500	1.118;0.941;1.691;2.172	H3K27ac_Dnd41;H3K27ac_H1hesc;H3K27ac_Hepg2;H3K27ac_Hsmm;H3K27ac_Hsmmt;H3K27ac_Huvec;H3K27ac_K562;H3K27ac_Nha;H3K27ac_Nhdfad;H3K27ac_Nhlf;H3K27ac_Osteobl;H3K4me1_Gm12878;H3K4me1_Gm12878_V2;H3K4me1_H1hesc;H3K4me1_Hepg2;H3K4me1_Hmec;H3K4me1_Hsmm;H3K4me1_Hsmmt;H3K4me1_Huvec;H3K4me1_K562_broadInst;H3K4me1_K562_syd;H3K4me1_K562b_syd;H3K4me1_Nha;H3K4me1_Nhdfad;H3K4me1_Nhek;H3K4me1_Nhlf;H3K4me1_Osteobl;H…
chr1	8533000	8535500	1.237;1.110	H3K27ac_Dnd41;H3K27ac_Gm12878;H3K27ac_H1hesc;H3K27ac_Hepg2;H3K4me1_Dnd41;H3K4me1_Gm12878;H3K4me1_Gm12878_V2;H3K4me1_H1hesc;H3K4me1_Hepg2;H3K4me1_Hsmm;H3K4me1_Nhdfad;H3K4me1_Nhlf;H3K4me1_Pbmc
chr1	8536000	8538500	0.752;0.734	H3K27ac_Dnd41;H3K27ac_Gm12878;H3K27ac_H1hesc;H3K27ac_Hepg2;H3K27ac_Nha;H3K27ac_Nhdfad;H3K27ac_Nhlf;H3K27ac_Osteobl;H3K4me1_Gm12878;H3K4me1_Gm12878_V2;H3K4me1_H1hesc;H3K4me1_Hepg2;H3K4me1_Hsmmt;H3K4me1_Nha;H3K4me1_Nhdfad;H3K4me1_Nhlf;H3K4me1_Osteobl;H3K4me1_Pbmc
chr1	8541000	8542500	0.539	H3K27ac_Dnd41;H3K27ac_H1hesc;H3K27ac_Hepg2;H3K27ac_Nha;H3K27ac_Osteobl;H3K4me1_H1hesc;H3K4me1_Hepg2;H3K4me1_Huvec;H3K4me1_Nha;H3K4me1_Nhdfad;H3K4me1_Nhek;H3K4me1_Nhlf;H3K4me1_Osteobl
chr1	8570000	8571500	1.072	H3K27ac_Dnd41;H3K27ac_Gm12878;H3K27ac_H1hesc;H3K27ac_Hepg2;H3K27ac_Hmec;H3K27ac_Hsmm;H3K27ac_Hsmmt;H3K27ac_Nha;H3K27ac_Nhdfad;H3K27ac_Nhek;H3K27ac_Nhlf;H3K4me1_Gm12878;H3K4me1_Gm12878_V2;H3K4me1_Hmec;H3K4me1_Hsmm;H3K4me1_Hsmmt;H3K4me1_Nha;H3K4me1_Nhdfad;H3K4me1_Nhek;H3K4me1_Nhlf;H3K4me1_Osteobl;H3K4me1_Pbmc
chr1	8576000	8578500	0.563;1.120	H3K27ac_Dnd41;H3K27ac_Gm12878;H3K27ac_H1hesc;H3K27ac_Helas3;H3K27ac_Hepg2;H3K27ac_Hsmm;H3K27ac_Hsmmt;H3K27ac_K562;H3K27ac_Nha;H3K27ac_Nhdfad;H3K27ac_Nhlf;H3K4me1_Dnd41;H3K4me1_Gm12878;H3K4me1_Gm12878_V2;H3K4me1_H1hesc;H3K4me1_Helas3;H3K4me1_Hepg2;H3K4me1_Hsmm;H3K4me1_Hsmmt;H3K4me1_Huvec;H3K4me1_K562_broadInst;H3K4me1_K562_syd;H3K4me1_K562b_syd;H3K4me1_Nha;H3K4me1_Nhdfad;H3K4me1_Nhlf;H3K4me1_Osteo…
chr1	8584000	8585500	1.234	H3K27ac_Dnd41;H3K27ac_Gm12878;H3K27ac_H1hesc;H3K27ac_Helas3;H3K27ac_Hepg2;H3K27ac_Hmec;H3K27ac_Hsmm;H3K27ac_Hsmmt;H3K27ac_K562;H3K27ac_Nha;H3K27ac_Nhdfad;H3K27ac_Nhek;H3K27ac_Nhlf;H3K4me1_Dnd41;H3K4me1_Gm12878;H3K4me1_Gm12878_V2;H3K4me1_H1hesc;H3K4me1_Helas3;H3K4me1_Hepg2;H3K4me1_Hmec;H3K4me1_Hsmm;H3K4me1_Hsmmt;H3K4me1_Huvec;H3K4me1_K562_broadInst;H3K4me1_K562_syd;H3K4me1_K562b_syd;H3K4me1_Nha;H3…
chr1	8586000	8587500	2.402	H3K27ac_Dnd41;H3K27ac_Gm12878;H3K27ac_H1hesc;H3K27ac_Helas3;H3K27ac_Hepg2;H3K27ac_Hmec;H3K27ac_Hsmm;H3K27ac_Hsmmt;H3K27ac_Huvec;H3K27ac_K562;H3K27ac_Nha;H3K27ac_Nhdfad;H3K27ac_Nhek;H3K27ac_Nhlf;H3K4me1_Dnd41;H3K4me1_Gm12878;H3K4me1_Gm12878_V2;H3K4me1_H1hesc;H3K4me1_Helas3;H3K4me1_Hepg2;H3K4me1_Hmec;H3K4me1_Hsmm;H3K4me1_Hsmmt;H3K4me1_Huvec;H3K4me1_K562_broadInst;H3K4me1_K562_syd;H3K4me1_K562b_syd;…
chr1	8622000	8624500	0.609;0.783	H3K27ac_Dnd41;H3K27ac_H1hesc;H3K27ac_Helas3;H3K27ac_Hepg2;H3K27ac_K562;H3K27ac_Nhdfad;H3K4me1_Gm12878;H3K4me1_Gm12878_V2;H3K4me1_H1hesc;H3K4me1_Helas3;H3K4me1_Hepg2;H3K4me1_Hsmm;H3K4me1_Huvec;H3K4me1_K562_broadInst;H3K4me1_Nha;H3K4me1_Nhdfad;H3K4me1_Nhlf;H3K4me1_Osteobl;H3K4me1_Panc1
chr1	8631000	8632500	1.503	H3K27ac_Dnd41;H3K27ac_H1hesc;H3K27ac_Helas3;H3K27ac_Hepg2;H3K27ac_Hsmmt;H3K27ac_Huvec;H3K27ac_K562;H3K27ac_Nha;H3K27ac_Nhdfad;H3K27ac_Nhlf;H3K4me1_Helas3;H3K4me1_Hepg2;H3K4me1_Hsmm;H3K4me1_Hsmmt;H3K4me1_Huvec;H3K4me1_K562_broadInst;H3K4me1_Nha;H3K4me1_Nhdfad;H3K4me1_Nhek;H3K4me1_Nhlf;H3K4me1_Osteobl;H3K4me1_Panc1;H3K4me1_Pbmc
chr1	8657000	8660500	1.377;0.797;1.307	H3K27ac_Dnd41;H3K27ac_H1hesc;H3K27ac_Hepg2;H3K27ac_Hsmm;H3K27ac_Hsmmt;H3K27ac_Huvec;H3K27ac_Nhdfad;H3K27ac_Nhlf;H3K4me1_Gm12878_V2;H3K4me1_H1hesc;H3K4me1_Hepg2;H3K4me1_Hsmm;H3K4me1_Hsmmt;H3K4me1_Huvec;H3K4me1_K562_broadInst;H3K4me1_Nhdfad;H3K4me1_Nhlf;H3K4me1_Osteobl
chr1	8686000	8687500	0.926	H3K27ac_Dnd41;H3K27ac_Gm12878;H3K27ac_H1hesc;H3K27ac_Helas3;H3K27ac_Hepg2;H3K27ac_Hsmm;H3K27ac_Hsmmt;H3K27ac_Huvec;H3K27ac_Nha;H3K27ac_Nhdfad;H3K27ac_Nhlf;H3K27ac_Osteobl;H3K4me1_Gm12878;H3K4me1_Gm12878_V2;H3K4me1_H1hesc;H3K4me1_Helas3;H3K4me1_Hepg2;H3K4me1_Hmec;H3K4me1_Hsmm;H3K4me1_Hsmmt;H3K4me1_Huvec;H3K4me1_K562_broadInst;H3K4me1_K562_syd;H3K4me1_K562b_syd;H3K4me1_Nha;H3K4me1_Nhdfad;H3K4me1_Nh…
chr1	8688000	8690500	0.733;0.583	H3K27ac_Dnd41;H3K27ac_Gm12878;H3K27ac_H1hesc;H3K27ac_Helas3;H3K27ac_Hepg2;H3K27ac_Hsmmt;H3K27ac_Nhdfad;H3K27ac_Osteobl;H3K4me1_Gm12878;H3K4me1_Gm12878_V2;H3K4me1_H1hesc;H3K4me1_Helas3;H3K4me1_Hepg2;H3K4me1_Hsmm;H3K4me1_Hsmmt;H3K4me1_Nha;H3K4me1_Nhdfad;H3K4me1_Nhlf;H3K4me1_Osteobl;H3K4me1_Panc1;H3K4me1_Pbmc
chr1	8720000	8722500	1.414;1.540	H3K27ac_Dnd41;H3K27ac_Gm12878;H3K27ac_H1hesc;H3K27ac_Helas3;H3K27ac_Hepg2;H3K27ac_Hmec;H3K27ac_Hsmm;H3K27ac_Hsmmt;H3K27ac_Huvec;H3K27ac_K562;H3K27ac_Nha;H3K27ac_Nhdfad;H3K27ac_Nhek;H3K27ac_Nhlf;H3K27ac_Osteobl;H3K4me1_Dnd41;H3K4me1_Gm12878;H3K4me1_Gm12878_V2;H3K4me1_H1hesc;H3K4me1_Helas3;H3K4me1_Hepg2;H3K4me1_Hmec;H3K4me1_Hsmm;H3K4me1_Hsmmt;H3K4me1_Huvec;H3K4me1_K562_broadInst;H3K4me1_K562_syd;H3…
chr1	8726000	8729500	1.074;0.675;0.889	H3K27ac_Dnd41;H3K27ac_Gm12878;H3K27ac_H1hesc;H3K27ac_Helas3;H3K27ac_Hepg2;H3K27ac_Huvec;H3K27ac_K562;H3K27ac_Nhdfad;H3K27ac_Nhlf;H3K27ac_Osteobl;H3K4me1_Dnd41;H3K4me1_Gm12878;H3K4me1_Gm12878_V2;H3K4me1_H1hesc;H3K4me1_Helas3;H3K4me1_Hepg2;H3K4me1_Hsmm;H3K4me1_Hsmmt;H3K4me1_Huvec;H3K4me1_K562_broadInst;H3K4me1_Nha;H3K4me1_Nhdfad;H3K4me1_Nhek;H3K4me1_Nhlf;H3K4me1_Osteobl;H3K4me1_Panc1;H3K4me1_Pbmc
chr1	8730000	8732500	1.225;1.017	H3K27ac_Dnd41;H3K27ac_Gm12878;H3K27ac_H1hesc;H3K27ac_Hepg2;H3K27ac_Hsmmt;H3K27ac_Huvec;H3K27ac_Nhdfad;H3K27ac_Nhek;H3K4me1_Gm12878;H3K4me1_Gm12878_V2;H3K4me1_H1hesc;H3K4me1_Helas3;H3K4me1_Hepg2;H3K4me1_Hmec;H3K4me1_Hsmm;H3K4me1_Hsmmt;H3K4me1_Huvec;H3K4me1_K562_broadInst;H3K4me1_Nha;H3K4me1_Nhdfad;H3K4me1_Nhek;H3K4me1_Nhlf;H3K4me1_Osteobl;H3K4me1_Panc1;H3K4me1_Pbmc
chr1	8734000	8735500	0.582	H3K27ac_Dnd41;H3K27ac_H1hesc;H3K27ac_Hepg2;H3K27ac_Nhek;H3K4me1_Gm12878;H3K4me1_Gm12878_V2;H3K4me1_H1hesc;H3K4me1_Helas3;H3K4me1_Hepg2;H3K4me1_Hmec;H3K4me1_Hsmm;H3K4me1_Hsmmt;H3K4me1_K562_broadInst;H3K4me1_Nha;H3K4me1_Nhdfad;H3K4me1_Nhek;H3K4me1_Osteobl;H3K4me1_Panc1
chr1	8760000	8765500	1.146;1.698;1.385;1.716;1.239	H3K27ac_Dnd41;H3K27ac_Gm12878;H3K27ac_H1hesc;H3K27ac_Helas3;H3K27ac_Hepg2;H3K27ac_Hmec;H3K27ac_Hsmm;H3K27ac_Hsmmt;H3K27ac_Huvec;H3K27ac_K562;H3K27ac_Nha;H3K27ac_Nhdfad;H3K27ac_Nhek;H3K27ac_Nhlf;H3K27ac_Panc1;H3K4me1_Dnd41;H3K4me1_Gm12878;H3K4me1_Gm12878_V2;H3K4me1_H1hesc;H3K4me1_Helas3;H3K4me1_Hepg2;H3K4me1_Hmec;H3K4me1_Hsmm;H3K4me1_Hsmmt;H3K4me1_Huvec;H3K4me1_K562_broadInst;H3K4me1_K562_syd;H3K4…
chr1	8766000	8768500	2.389;2.707	H3K27ac_Dnd41;H3K27ac_H1hesc;H3K27ac_Hepg2;H3K27ac_Hsmmt;H3K4me1_Dnd41;H3K4me1_Gm12878_V2;H3K4me1_H1hesc;H3K4me1_Helas3;H3K4me1_Hepg2;H3K4me1_Hmec;H3K4me1_Hsmm;H3K4me1_Hsmmt;H3K4me1_K562_broadInst;H3K4me1_Nha;H3K4me1_Nhdfad;H3K4me1_Nhek;H3K4me1_Nhlf;H3K4me1_Osteobl;H3K4me1_Panc1
chr1	8771000	8774500	0.964;2.919;1.999	H3K27ac_Dnd41;H3K27ac_Gm12878;H3K27ac_H1hesc;H3K27ac_Helas3;H3K27ac_Hepg2;H3K27ac_Hmec;H3K27ac_Hsmm;H3K27ac_Hsmmt;H3K27ac_Huvec;H3K27ac_K562;H3K27ac_Nha;H3K27ac_Nhdfad;H3K27ac_Nhek;H3K27ac_Nhlf;H3K27ac_Osteobl;H3K27ac_Panc1;H3K4me1_Dnd41;H3K4me1_Gm12878;H3K4me1_Gm12878_V2;H3K4me1_H1hesc;H3K4me1_Helas3;H3K4me1_Hepg2;H3K4me1_Hmec;H3K4me1_Hsmm;H3K4me1_Hsmmt;H3K4me1_Huvec;H3K4me1_K562_broadInst;H3K4m…
chr1	8778000	8780500	1.141;0.618	H3K27ac_Dnd41;H3K27ac_H1hesc;H3K27ac_Hepg2;H3K4me1_Dnd41;H3K4me1_Gm12878;H3K4me1_Gm12878_V2;H3K4me1_H1hesc;H3K4me1_Helas3;H3K4me1_Hepg2;H3K4me1_Hsmmt;H3K4me1_K562_broadInst;H3K4me1_Nha;H3K4me1_Nhlf;H3K4me1_Osteobl;H3K4me1_Panc1
chr1	8787000	8789500	0.804;1.204	H3K27ac_Dnd41;H3K27ac_H1hesc;H3K27ac_Hepg2;H3K4me1_Gm12878;H3K4me1_Gm12878_V2;H3K4me1_H1hesc;H3K4me1_Hepg2;H3K4me1_K562_syd;H3K4me1_K562b_syd
chr1	8814000	8816500	2.243;1.908	H3K27ac_Dnd41;H3K27ac_H1hesc;H3K27ac_Hepg2;H3K4me1_Dnd41;H3K4me1_Gm12878;H3K4me1_Gm12878_V2;H3K4me1_H1hesc;H3K4me1_Hepg2;H3K4me1_K562_broadInst;H3K4me1_Panc1
chr1	8824000	8825500	1.052	H3K27ac_Dnd41;H3K27ac_Gm12878;H3K27ac_H1hesc;H3K27ac_Hepg2;H3K4me1_Dnd41;H3K4me1_Gm12878;H3K4me1_Gm12878_V2;H3K4me1_H1hesc;H3K4me1_Hepg2;H3K4me1_Huvec;H3K4me1_K562_broadInst;H3K4me1_K562_syd;H3K4me1_K562b_syd;H3K4me1_Nha;H3K4me1_Nhdfad;H3K4me1_Nhlf;H3K4me1_Osteobl
chr1	8875000	8876500	0.828	H3K27ac_Dnd41;H3K27ac_Gm12878;H3K27ac_H1hesc;H3K27ac_Helas3;H3K27ac_Hepg2;H3K27ac_Hmec;H3K27ac_Hsmm;H3K27ac_Hsmmt;H3K27ac_Huvec;H3K27ac_K562;H3K27ac_Nha;H3K27ac_Nhdfad;H3K27ac_Nhek;H3K27ac_Nhlf;H3K27ac_Osteobl;H3K27ac_Panc1;H3K4me1_Dnd41;H3K4me1_Gm12878;H3K4me1_Gm12878_V2;H3K4me1_H1hesc;H3K4me1_Helas3;H3K4me1_Hepg2;H3K4me1_Hmec;H3K4me1_Hsmm;H3K4me1_Hsmmt;H3K4me1_Huvec;H3K4me1_K562_broadInst;H3K4m…
chr1	8878000	8879500	1.515	H3K27ac_Dnd41;H3K27ac_Gm12878;H3K27ac_H1hesc;H3K27ac_Helas3;H3K27ac_Hepg2;H3K27ac_Hmec;H3K27ac_Hsmm;H3K27ac_Hsmmt;H3K27ac_Huvec;H3K27ac_K562;H3K27ac_Nha;H3K27ac_Nhdfad;H3K27ac_Nhek;H3K27ac_Nhlf;H3K27ac_Osteobl;H3K27ac_Panc1;H3K4me1_Dnd41;H3K4me1_Gm12878;H3K4me1_Gm12878_V2;H3K4me1_H1hesc;H3K4me1_Helas3;H3K4me1_Hepg2;H3K4me1_Hmec;H3K4me1_Hsmm;H3K4me1_Hsmmt;H3K4me1_Huvec;H3K4me1_K562_broadInst;H3K4m…
chr1	8880000	8884500	0.534;0.995;1.847;1.686	H3K27ac_Dnd41;H3K27ac_H1hesc;H3K27ac_Helas3;H3K27ac_Hepg2;H3K27ac_Hmec;H3K27ac_Hsmm;H3K27ac_Hsmmt;H3K27ac_Huvec;H3K27ac_K562;H3K27ac_Nha;H3K27ac_Nhdfad;H3K27ac_Nhek;H3K27ac_Nhlf;H3K27ac_Osteobl;H3K4me1_Gm12878;H3K4me1_Gm12878_V2;H3K4me1_H1hesc;H3K4me1_Helas3;H3K4me1_Hepg2;H3K4me1_Hmec;H3K4me1_Hsmm;H3K4me1_Hsmmt;H3K4me1_Huvec;H3K4me1_K562_broadInst;H3K4me1_Nha;H3K4me1_Nhdfad;H3K4me1_Nhek;H3K4me1_N…
chr1	8904000	8906500	0.654;0.681	H3K27ac_Dnd41;H3K27ac_H1hesc;H3K27ac_Hsmm;H3K27ac_Hsmmt;H3K27ac_Osteobl;H3K4me1_Gm12878_V2;H3K4me1_H1hesc;H3K4me1_Hepg2;H3K4me1_Hsmm;H3K4me1_Hsmmt;H3K4me1_K562_broadInst;H3K4me1_K562_syd;H3K4me1_K562b_syd;H3K4me1_Panc1
chr1	8908000	8910500	1.192;0.806	H3K27ac_Dnd41;H3K27ac_H1hesc;H3K27ac_Hsmm;H3K27ac_Hsmmt;H3K27ac_Huvec;H3K27ac_Osteobl;H3K4me1_Dnd41;H3K4me1_Gm12878;H3K4me1_Gm12878_V2;H3K4me1_H1hesc;H3K4me1_Helas3;H3K4me1_Hepg2;H3K4me1_Hmec;H3K4me1_Hsmm;H3K4me1_Hsmmt;H3K4me1_Huvec;H3K4me1_K562_broadInst;H3K4me1_K562_syd;H3K4me1_K562b_syd;H3K4me1_Nha;H3K4me1_Nhdfad;H3K4me1_Nhek;H3K4me1_Nhlf;H3K4me1_Osteobl;H3K4me1_Panc1;H3K4me1_Pbmc
chr1	8917000	8918500	0.956	H3K27ac_Dnd41;H3K27ac_H1hesc;H3K27ac_Helas3;H3K27ac_Hepg2;H3K27ac_Hsmm;H3K27ac_Hsmmt;H3K27ac_Huvec;H3K27ac_K562;H3K27ac_Nhdfad;H3K27ac_Osteobl;H3K4me1_Gm12878;H3K4me1_Gm12878_V2;H3K4me1_H1hesc;H3K4me1_Hepg2;H3K4me1_Hmec;H3K4me1_Hsmm;H3K4me1_Hsmmt;H3K4me1_Huvec;H3K4me1_K562_broadInst;H3K4me1_Nha;H3K4me1_Nhdfad;H3K4me1_Nhlf;H3K4me1_Osteobl;H3K4me1_Pbmc
chr1	8933000	8934500	1.298	H3K27ac_Dnd41;H3K27ac_Gm12878;H3K27ac_H1hesc;H3K27ac_Helas3;H3K27ac_Hepg2;H3K27ac_Hmec;H3K27ac_Hsmm;H3K27ac_Hsmmt;H3K27ac_Huvec;H3K27ac_K562;H3K27ac_Nha;H3K27ac_Nhdfad;H3K27ac_Nhek;H3K27ac_Nhlf;H3K27ac_Osteobl;H3K27ac_Panc1;H3K4me1_Dnd41;H3K4me1_Gm12878;H3K4me1_Gm12878_V2;H3K4me1_H1hesc;H3K4me1_Helas3;H3K4me1_Hepg2;H3K4me1_Hmec;H3K4me1_Hsmm;H3K4me1_Hsmmt;H3K4me1_Huvec;H3K4me1_K562_broadInst;H3K4m…
chr1	8940000	8941500	0.856	H3K27ac_Dnd41;H3K27ac_Gm12878;H3K27ac_H1hesc;H3K27ac_Helas3;H3K27ac_Hepg2;H3K27ac_Hmec;H3K27ac_Hsmm;H3K27ac_Hsmmt;H3K27ac_Huvec;H3K27ac_K562;H3K27ac_Nha;H3K27ac_Nhdfad;H3K27ac_Nhek;H3K27ac_Nhlf;H3K27ac_Osteobl;H3K27ac_Panc1;H3K4me1_Dnd41;H3K4me1_Gm12878;H3K4me1_Gm12878_V2;H3K4me1_H1hesc;H3K4me1_Helas3;H3K4me1_Hepg2;H3K4me1_Hmec;H3K4me1_Hsmm;H3K4me1_Hsmmt;H3K4me1_Huvec;H3K4me1_K562_broadInst;H3K4m…
chr1	8949000	8950500	0.834	H3K27ac_Dnd41;H3K27ac_H1hesc;H3K27ac_Helas3;H3K27ac_Hepg2;H3K27ac_Hmec;H3K27ac_Hsmm;H3K27ac_Hsmmt;H3K27ac_Nha;H3K27ac_Nhdfad;H3K27ac_Nhek;H3K27ac_Nhlf;H3K27ac_Osteobl;H3K27ac_Panc1;H3K4me1_Helas3;H3K4me1_Hepg2;H3K4me1_Hmec;H3K4me1_Hsmm;H3K4me1_Hsmmt;H3K4me1_K562_broadInst;H3K4me1_Nha;H3K4me1_Nhdfad;H3K4me1_Nhek;H3K4me1_Nhlf;H3K4me1_Osteobl;H3K4me1_Panc1;H3K4me1_Pbmc
chr1	8963000	8965500	0.586;0.986	H3K27ac_Dnd41;H3K27ac_H1hesc;H3K27ac_Helas3;H3K27ac_Hmec;H3K27ac_Hsmm;H3K27ac_Hsmmt;H3K27ac_Huvec;H3K27ac_Nha;H3K27ac_Nhdfad;H3K27ac_Nhek;H3K27ac_Nhlf;H3K27ac_Osteobl;H3K27ac_Panc1;H3K4me1_Helas3;H3K4me1_Hepg2;H3K4me1_Hmec;H3K4me1_Hsmm;H3K4me1_Hsmmt;H3K4me1_Huvec;H3K4me1_K562_broadInst;H3K4me1_Nha;H3K4me1_Nhdfad;H3K4me1_Nhek;H3K4me1_Nhlf;H3K4me1_Osteobl;H3K4me1_Panc1
chr1	8998000	8999500	1.038	H3K27ac_Dnd41;H3K27ac_H1hesc;H3K4me1_Dnd41;H3K4me1_Gm12878;H3K4me1_Gm12878_V2;H3K4me1_H1hesc;H3K4me1_Helas3;H3K4me1_Huvec;H3K4me1_K562_broadInst;H3K4me1_Nhlf;H3K4me1_Osteobl;H3K4me1_Pbmc
chr1	9003000	9005500	1.011;0.835	H3K27ac_Dnd41;H3K27ac_H1hesc;H3K27ac_Huvec;H3K4me1_Dnd41;H3K4me1_Gm12878_V2;H3K4me1_H1hesc;H3K4me1_Hepg2;H3K4me1_Huvec;H3K4me1_Nha
chr1	9045000	9046500	0.539	H3K27ac_Dnd41;H3K27ac_Helas3;H3K27ac_Hmec;H3K27ac_Hsmm;H3K27ac_Hsmmt;H3K27ac_Huvec;H3K27ac_Nha;H3K27ac_Nhdfad;H3K27ac_Nhek;H3K27ac_Nhlf;H3K27ac_Osteobl;H3K27ac_Panc1;H3K4me1_Dnd41;H3K4me1_Helas3;H3K4me1_Hepg2;H3K4me1_Hmec;H3K4me1_Hsmm;H3K4me1_Hsmmt;H3K4me1_Huvec;H3K4me1_Nha;H3K4me1_Nhdfad;H3K4me1_Nhek;H3K4me1_Nhlf;H3K4me1_Osteobl;H3K4me1_Panc1
chr1	9048000	9049500	0.889	H3K27ac_Dnd41;H3K27ac_Huvec;H3K27ac_Osteobl;H3K27ac_Panc1;H3K4me1_Dnd41;H3K4me1_Gm12878_V2;H3K4me1_H1hesc;H3K4me1_Helas3;H3K4me1_Hepg2;H3K4me1_Huvec;H3K4me1_Nha;H3K4me1_Nhdfad;H3K4me1_Nhlf;H3K4me1_Osteobl;H3K4me1_Panc1;H3K4me1_Pbmc
chr1	9065000	9066500	0.782	H3K27ac_Dnd41;H3K27ac_H1hesc;H3K4me1_Dnd41;H3K4me1_Gm12878_V2;H3K4me1_H1hesc;H3K4me1_Helas3;H3K4me1_Hepg2;H3K4me1_Hsmm;H3K4me1_K562_syd;H3K4me1_K562b_syd;H3K4me1_Nhdfad;H3K4me1_Osteobl;H3K4me1_Pbmc
chr1	9209000	9211500	0.913;0.764	H3K27ac_Dnd41;H3K27ac_H1hesc;H3K27ac_Hsmm;H3K27ac_Hsmmt;H3K27ac_Nha;H3K27ac_Nhdfad;H3K27ac_Nhlf;H3K27ac_Osteobl;H3K4me1_Gm12878_V2;H3K4me1_H1hesc;H3K4me1_Hepg2;H3K4me1_Hsmm;H3K4me1_Hsmmt;H3K4me1_Nha;H3K4me1_Nhdfad;H3K4me1_Nhlf;H3K4me1_Osteobl
chr1	9223000	9225500	0.816;0.609	H3K27ac_Dnd41;H3K27ac_Gm12878;H3K27ac_H1hesc;H3K27ac_Helas3;H3K27ac_Hepg2;H3K27ac_Hmec;H3K27ac_Hsmm;H3K27ac_Hsmmt;H3K27ac_Huvec;H3K27ac_Nha;H3K27ac_Nhdfad;H3K27ac_Nhek;H3K27ac_Nhlf;H3K27ac_Osteobl;H3K27ac_Panc1;H3K4me1_Dnd41;H3K4me1_Gm12878;H3K4me1_Gm12878_V2;H3K4me1_H1hesc;H3K4me1_Helas3;H3K4me1_Hepg2;H3K4me1_Hmec;H3K4me1_Hsmm;H3K4me1_Hsmmt;H3K4me1_Huvec;H3K4me1_K562_broadInst;H3K4me1_K562_syd;H…
chr1	9246000	9247500	0.586	H3K27ac_Dnd41;H3K27ac_H1hesc;H3K27ac_Nhdfad;H3K27ac_Osteobl;H3K4me1_Gm12878;H3K4me1_Gm12878_V2;H3K4me1_H1hesc;H3K4me1_Hepg2;H3K4me1_Hmec;H3K4me1_Nha;H3K4me1_Nhlf;H3K4me1_Osteobl
chr1	9256000	9257500	1.266	H3K27ac_Dnd41;H3K27ac_Gm12878;H3K27ac_H1hesc;H3K27ac_Helas3;H3K27ac_Hsmm;H3K27ac_Hsmmt;H3K27ac_Nha;H3K27ac_Nhdfad;H3K27ac_Nhek;H3K27ac_Nhlf;H3K27ac_Osteobl;H3K4me1_Dnd41;H3K4me1_Gm12878_V2;H3K4me1_H1hesc;H3K4me1_Helas3;H3K4me1_Hepg2;H3K4me1_Hmec;H3K4me1_Hsmm;H3K4me1_Hsmmt;H3K4me1_Huvec;H3K4me1_Nha;H3K4me1_Nhdfad;H3K4me1_Nhek;H3K4me1_Nhlf;H3K4me1_Osteobl;H3K4me1_Panc1;H3K4me1_Pbmc
chr1	9258000	9259500	1.057	H3K27ac_Dnd41;H3K27ac_H1hesc;H3K27ac_Hsmm;H3K27ac_Hsmmt;H3K27ac_Nha;H3K27ac_Nhdfad;H3K27ac_Nhek;H3K27ac_Nhlf;H3K27ac_Osteobl;H3K4me1_Gm12878_V2;H3K4me1_H1hesc;H3K4me1_Hepg2;H3K4me1_Hmec;H3K4me1_Hsmm;H3K4me1_Hsmmt;H3K4me1_Huvec;H3K4me1_Nha;H3K4me1_Nhdfad;H3K4me1_Nhek;H3K4me1_Nhlf;H3K4me1_Osteobl
chr1	9261000	9262500	0.672	H3K27ac_Dnd41;H3K27ac_H1hesc;H3K27ac_Hsmm;H3K27ac_Nha;H3K27ac_Nhdfad;H3K27ac_Nhek;H3K27ac_Nhlf;H3K27ac_Osteobl;H3K4me1_Dnd41;H3K4me1_Gm12878_V2;H3K4me1_H1hesc;H3K4me1_Helas3;H3K4me1_Hepg2;H3K4me1_Hmec;H3K4me1_Hsmm;H3K4me1_Hsmmt;H3K4me1_Huvec;H3K4me1_Nha;H3K4me1_Nhdfad;H3K4me1_Nhek;H3K4me1_Nhlf;H3K4me1_Osteobl;H3K4me1_Panc1;H3K4me1_Pbmc
chr1	9302000	9303500	0.561	H3K27ac_Dnd41;H3K27ac_H1hesc;H3K27ac_Helas3;H3K27ac_Hepg2;H3K27ac_Nhdfad;H3K27ac_Osteobl;H3K4me1_Dnd41;H3K4me1_Gm12878;H3K4me1_H1hesc;H3K4me1_Helas3;H3K4me1_Hepg2;H3K4me1_Hsmm;H3K4me1_Hsmmt;H3K4me1_Nhek;H3K4me1_Nhlf;H3K4me1_Osteobl;H3K4me1_Pbmc
chr1	9309000	9314500	0.513;0.565;0.563;1.576;2.332	H3K27ac_Dnd41;H3K27ac_H1hesc;H3K27ac_Hepg2;H3K27ac_Hsmmt;H3K27ac_Nhdfad;H3K27ac_Nhlf;H3K27ac_Osteobl;H3K4me1_Dnd41;H3K4me1_H1hesc;H3K4me1_Hepg2;H3K4me1_Hsmm;H3K4me1_Hsmmt;H3K4me1_K562_syd;H3K4me1_K562b_syd;H3K4me1_Nha;H3K4me1_Nhek;H3K4me1_Nhlf;H3K4me1_Nt2d1;H3K4me1_Osteobl
chr1	9335000	9336500	0.726	H3K27ac_Dnd41;H3K27ac_H1hesc;H3K27ac_Hsmm;H3K27ac_Hsmmt;H3K27ac_Huvec;H3K27ac_Nha;H3K27ac_Nhdfad;H3K27ac_Nhlf;H3K27ac_Osteobl;H3K27ac_Panc1;H3K4me1_Dnd41;H3K4me1_Gm12878;H3K4me1_Gm12878_V2;H3K4me1_H1hesc;H3K4me1_Helas3;H3K4me1_Hepg2;H3K4me1_Hmec;H3K4me1_Hsmm;H3K4me1_Hsmmt;H3K4me1_Huvec;H3K4me1_K562_broadInst;H3K4me1_Nha;H3K4me1_Nhdfad;H3K4me1_Nhek;H3K4me1_Nhlf;H3K4me1_Osteobl;H3K4me1_Panc1;H3K4me…
chr1	9339000	9342500	0.590;2.109;1.337	H3K27ac_Dnd41;H3K27ac_H1hesc;H3K27ac_Hmec;H3K27ac_Hsmm;H3K27ac_Hsmmt;H3K27ac_Nha;H3K27ac_Nhdfad;H3K27ac_Nhek;H3K27ac_Nhlf;H3K27ac_Osteobl;H3K27ac_Panc1;H3K4me1_Dnd41;H3K4me1_Gm12878;H3K4me1_Gm12878_V2;H3K4me1_H1hesc;H3K4me1_Helas3;H3K4me1_Hepg2;H3K4me1_Hmec;H3K4me1_Hsmm;H3K4me1_Hsmmt;H3K4me1_Huvec;H3K4me1_K562_broadInst;H3K4me1_K562_syd;H3K4me1_K562b_syd;H3K4me1_Nha;H3K4me1_Nhdfad;H3K4me1_Nhek;H3…
chr1	9348000	9352500	0.700;1.273;1.069;1.105	H3K27ac_Dnd41;H3K27ac_H1hesc;H3K27ac_Helas3;H3K27ac_Hmec;H3K27ac_Hsmm;H3K27ac_Hsmmt;H3K27ac_Huvec;H3K27ac_Nha;H3K27ac_Nhdfad;H3K27ac_Nhek;H3K27ac_Nhlf;H3K27ac_Osteobl;H3K27ac_Panc1;H3K4me1_Dnd41;H3K4me1_H1hesc;H3K4me1_Helas3;H3K4me1_Hepg2;H3K4me1_Hmec;H3K4me1_Hsmm;H3K4me1_Hsmmt;H3K4me1_Huvec;H3K4me1_K562_broadInst;H3K4me1_K562_syd;H3K4me1_K562b_syd;H3K4me1_Nha;H3K4me1_Nhdfad;H3K4me1_Nhek;H3K4me1_…
chr1	9354000	9356500	1.556;0.734	H3K27ac_Dnd41;H3K27ac_H1hesc;H3K27ac_Helas3;H3K27ac_Hepg2;H3K27ac_Hmec;H3K27ac_Hsmm;H3K27ac_Hsmmt;H3K27ac_Huvec;H3K27ac_Nha;H3K27ac_Nhdfad;H3K27ac_Nhek;H3K27ac_Nhlf;H3K27ac_Osteobl;H3K27ac_Panc1;H3K4me1_Dnd41;H3K4me1_Gm12878;H3K4me1_Gm12878_V2;H3K4me1_H1hesc;H3K4me1_Helas3;H3K4me1_Hepg2;H3K4me1_Hmec;H3K4me1_Hsmm;H3K4me1_Hsmmt;H3K4me1_Huvec;H3K4me1_K562_broadInst;H3K4me1_K562_syd;H3K4me1_K562b_syd…
chr1	9362000	9364500	1.209;1.096	H3K27ac_Dnd41;H3K27ac_H1hesc;H3K27ac_Helas3;H3K27ac_Hmec;H3K27ac_Hsmm;H3K27ac_Hsmmt;H3K27ac_Huvec;H3K27ac_Nha;H3K27ac_Nhdfad;H3K27ac_Nhek;H3K27ac_Nhlf;H3K27ac_Osteobl;H3K27ac_Panc1;H3K4me1_Dnd41;H3K4me1_Gm12878_V2;H3K4me1_H1hesc;H3K4me1_Helas3;H3K4me1_Hmec;H3K4me1_Hsmm;H3K4me1_Hsmmt;H3K4me1_Huvec;H3K4me1_K562_broadInst;H3K4me1_Nha;H3K4me1_Nhdfad;H3K4me1_Nhek;H3K4me1_Nhlf;H3K4me1_Osteobl;H3K4me1_P…
chr1	9375000	9376500	0.637	H3K27ac_Dnd41;H3K27ac_H1hesc;H3K27ac_Helas3;H3K27ac_Hmec;H3K27ac_Hsmm;H3K27ac_Hsmmt;H3K27ac_Huvec;H3K27ac_Nha;H3K27ac_Nhdfad;H3K27ac_Nhek;H3K27ac_Nhlf;H3K27ac_Osteobl;H3K27ac_Panc1;H3K4me1_Gm12878;H3K4me1_Gm12878_V2;H3K4me1_H1hesc;H3K4me1_Helas3;H3K4me1_Hepg2;H3K4me1_Hmec;H3K4me1_Hsmm;H3K4me1_Hsmmt;H3K4me1_Huvec;H3K4me1_K562_broadInst;H3K4me1_K562_syd;H3K4me1_K562b_syd;H3K4me1_Nha;H3K4me1_Nhdfad;…
chr1	9382000	9383500	0.822	H3K27ac_Dnd41;H3K27ac_H1hesc;H3K27ac_Huvec;H3K27ac_Nha;H3K27ac_Nhdfad;H3K27ac_Nhek;H3K27ac_Nhlf;H3K27ac_Osteobl;H3K4me1_H1hesc;H3K4me1_Hmec;H3K4me1_Hsmmt;H3K4me1_Huvec;H3K4me1_K562_syd;H3K4me1_K562b_syd;H3K4me1_Nha;H3K4me1_Nhdfad;H3K4me1_Nhek;H3K4me1_Nhlf;H3K4me1_Osteobl;H3K4me1_Panc1
chr1	9399000	9400500	0.632	H3K27ac_Dnd41;H3K27ac_H1hesc;H3K27ac_Hmec;H3K27ac_Huvec;H3K27ac_Nhdfad;H3K27ac_Nhek;H3K27ac_Nhlf;H3K27ac_Osteobl;H3K27ac_Panc1;H3K4me1_H1hesc;H3K4me1_Hmec;H3K4me1_Hsmm;H3K4me1_Hsmmt;H3K4me1_Huvec;H3K4me1_Nha;H3K4me1_Nhdfad;H3K4me1_Nhek;H3K4me1_Panc1
chr1	9406000	9407500	0.823	H3K27ac_Dnd41;H3K27ac_H1hesc;H3K27ac_Nhdfad;H3K27ac_Osteobl;H3K4me1_H1hesc;H3K4me1_Helas3;H3K4me1_Hepg2;H3K4me1_Hmec;H3K4me1_Hsmmt;H3K4me1_Nhek;H3K4me1_Panc1
chr1	9412000	9413500	0.773	H3K27ac_Dnd41;H3K27ac_H1hesc;H3K27ac_Hsmm;H3K27ac_Hsmmt;H3K27ac_Nhdfad;H3K27ac_Osteobl;H3K4me1_H1hesc;H3K4me1_Hsmmt;H3K4me1_Nha;H3K4me1_Nhdfad;H3K4me1_Nhlf;H3K4me1_Panc1
chr1	9430000	9432500	0.569;1.922	H3K27ac_Dnd41;H3K27ac_H1hesc;H3K27ac_Hsmmt;H3K27ac_Huvec;H3K27ac_Nha;H3K27ac_Nhdfad;H3K27ac_Osteobl;H3K27ac_Panc1;H3K4me1_Gm12878_V2;H3K4me1_H1hesc;H3K4me1_Hepg2;H3K4me1_Hmec;H3K4me1_Hsmm;H3K4me1_Hsmmt;H3K4me1_Huvec;H3K4me1_Nha;H3K4me1_Nhdfad;H3K4me1_Nhek;H3K4me1_Nhlf;H3K4me1_Panc1
chr1	9435000	9436500	0.773	H3K27ac_Dnd41;H3K27ac_H1hesc;H3K27ac_Hsmm;H3K27ac_Hsmmt;H3K27ac_Huvec;H3K27ac_Nha;H3K27ac_Nhdfad;H3K27ac_Nhlf;H3K27ac_Osteobl;H3K27ac_Panc1;H3K4me1_H1hesc;H3K4me1_Hepg2;H3K4me1_Hsmm;H3K4me1_Hsmmt;H3K4me1_Huvec;H3K4me1_Nha;H3K4me1_Nhdfad;H3K4me1_Nhlf;H3K4me1_Osteobl;H3K4me1_Panc1
chr1	9459000	9460500	0.986	H3K27ac_Dnd41;H3K27ac_Helas3;H3K27ac_Hepg2;H3K27ac_Hsmm;H3K27ac_Hsmmt;H3K27ac_Huvec;H3K27ac_Nha;H3K27ac_Panc1;H3K4me1_Dnd41;H3K4me1_Gm12878;H3K4me1_Gm12878_V2;H3K4me1_H1hesc;H3K4me1_Helas3;H3K4me1_Hepg2;H3K4me1_Hsmm;H3K4me1_Hsmmt;H3K4me1_Huvec;H3K4me1_Nha;H3K4me1_Nhdfad;H3K4me1_Nhek;H3K4me1_Nhlf;H3K4me1_Osteobl;H3K4me1_Panc1;H3K4me1_Pbmc
chr1	9461000	9462500	0.627	H3K27ac_Dnd41;H3K27ac_Helas3;H3K27ac_Hepg2;H3K27ac_Hsmm;H3K27ac_Hsmmt;H3K27ac_Huvec;H3K27ac_Nha;H3K27ac_Nhlf;H3K27ac_Osteobl;H3K27ac_Panc1;H3K4me1_Dnd41;H3K4me1_Gm12878_V2;H3K4me1_H1hesc;H3K4me1_Helas3;H3K4me1_Hepg2;H3K4me1_Hmec;H3K4me1_Hsmm;H3K4me1_Hsmmt;H3K4me1_Huvec;H3K4me1_Nha;H3K4me1_Nhdfad;H3K4me1_Nhek;H3K4me1_Nhlf;H3K4me1_Osteobl;H3K4me1_Panc1
chr1	9470000	9474500	1.128;0.824;1.527;1.332	H3K27ac_Dnd41;H3K27ac_Gm12878;H3K27ac_H1hesc;H3K27ac_Helas3;H3K27ac_Hmec;H3K27ac_Hsmm;H3K27ac_Hsmmt;H3K27ac_Huvec;H3K27ac_K562;H3K27ac_Nha;H3K27ac_Nhdfad;H3K27ac_Nhek;H3K27ac_Nhlf;H3K27ac_Osteobl;H3K27ac_Panc1;H3K4me1_Dnd41;H3K4me1_Gm12878;H3K4me1_Gm12878_V2;H3K4me1_H1hesc;H3K4me1_Helas3;H3K4me1_Hepg2;H3K4me1_Hmec;H3K4me1_Hsmm;H3K4me1_Hsmmt;H3K4me1_Huvec;H3K4me1_K562_broadInst;H3K4me1_K562_syd;H3…
chr1	9488000	9490500	0.826;1.611	H3K27ac_Dnd41;H3K27ac_Gm12878;H3K27ac_H1hesc;H3K27ac_Helas3;H3K27ac_Hepg2;H3K27ac_Hmec;H3K27ac_Hsmm;H3K27ac_Hsmmt;H3K27ac_Huvec;H3K27ac_K562;H3K27ac_Nha;H3K27ac_Nhdfad;H3K27ac_Nhek;H3K27ac_Nhlf;H3K27ac_Osteobl;H3K27ac_Panc1;H3K4me1_Dnd41;H3K4me1_Gm12878;H3K4me1_Gm12878_V2;H3K4me1_H1hesc;H3K4me1_Helas3;H3K4me1_Hepg2;H3K4me1_Hmec;H3K4me1_Hsmm;H3K4me1_Hsmmt;H3K4me1_Huvec;H3K4me1_K562_broadInst;H3K4m…
chr1	9495000	9496500	0.704	H3K27ac_Dnd41;H3K27ac_Hepg2;H3K27ac_Hmec;H3K27ac_Huvec;H3K27ac_Nhek;H3K27ac_Osteobl;H3K27ac_Panc1;H3K4me1_Dnd41;H3K4me1_Hepg2;H3K4me1_Hmec;H3K4me1_Hsmmt;H3K4me1_Huvec;H3K4me1_K562_broadInst;H3K4me1_Nhek;H3K4me1_Panc1
chr1	9503000	9505500	0.532;0.983	H3K27ac_Dnd41;H3K27ac_Hmec;H3K27ac_Hsmm;H3K27ac_Hsmmt;H3K27ac_Huvec;H3K27ac_Nha;H3K27ac_Nhek;H3K27ac_Osteobl;H3K27ac_Panc1;H3K4me1_Hepg2;H3K4me1_Hmec;H3K4me1_Hsmmt;H3K4me1_Huvec;H3K4me1_K562_broadInst;H3K4me1_Nha;H3K4me1_Nhek;H3K4me1_Panc1
chr1	9508000	9510500	0.634;1.037	H3K27ac_Dnd41;H3K27ac_Hsmmt;H3K27ac_Nha;H3K27ac_Osteobl;H3K27ac_Panc1;H3K4me1_Dnd41;H3K4me1_Gm12878;H3K4me1_Gm12878_V2;H3K4me1_Hepg2;H3K4me1_Hmec;H3K4me1_Hsmm;H3K4me1_Hsmmt;H3K4me1_Huvec;H3K4me1_Nha;H3K4me1_Nhdfad;H3K4me1_Nhek;H3K4me1_Nhlf;H3K4me1_Osteobl;H3K4me1_Panc1
chr1	9515000	9517500	1.232;1.263	H3K27ac_Dnd41;H3K27ac_Osteobl;H3K27ac_Panc1;H3K4me1_Dnd41;H3K4me1_Hepg2;H3K4me1_Hsmm;H3K4me1_Hsmmt;H3K4me1_Huvec;H3K4me1_Osteobl;H3K4me1_Panc1
chr1	9532000	9534500	0.661;0.578	H3K27ac_Dnd41;H3K27ac_Hsmmt;H3K27ac_Nha;H3K27ac_Nhdfad;H3K27ac_Nhek;H3K27ac_Nhlf;H3K27ac_Osteobl;H3K4me1_Helas3;H3K4me1_Hmec;H3K4me1_Hsmm;H3K4me1_Hsmmt;H3K4me1_K562_syd;H3K4me1_K562b_syd;H3K4me1_Nha;H3K4me1_Nhdfad;H3K4me1_Nhek;H3K4me1_Nhlf;H3K4me1_Osteobl
chr1	9550000	9552500	0.697;0.613	H3K27ac_Dnd41;H3K27ac_Panc1;H3K4me1_Dnd41;H3K4me1_Gm12878;H3K4me1_Gm12878_V2;H3K4me1_Hepg2
chr1	9592000	9593500	0.615	H3K27ac_Dnd41;H3K27ac_Hepg2;H3K4me1_Hepg2
chr1	9598000	9599500	2.096	H3K27ac_Dnd41;H3K27ac_Gm12878;H3K27ac_H1hesc;H3K27ac_Helas3;H3K27ac_Hepg2;H3K27ac_Hmec;H3K27ac_Hsmm;H3K27ac_Hsmmt;H3K27ac_Huvec;H3K27ac_K562;H3K27ac_Nha;H3K27ac_Nhdfad;H3K27ac_Nhek;H3K27ac_Nhlf;H3K27ac_Osteobl;H3K27ac_Panc1;H3K4me1_Dnd41;H3K4me1_Gm12878;H3K4me1_Gm12878_V2;H3K4me1_H1hesc;H3K4me1_Helas3;H3K4me1_Hepg2;H3K4me1_Hmec;H3K4me1_Huvec;H3K4me1_K562_broadInst;H3K4me1_K562_syd;H3K4me1_K562b_s…
chr1	9621000	9622500	1.117	H3K27ac_Dnd41;H3K27ac_Helas3;H3K27ac_Hepg2;H3K27ac_Hmec;H3K27ac_Hsmm;H3K27ac_Huvec;H3K27ac_Nha;H3K27ac_Nhdfad;H3K27ac_Nhek;H3K27ac_Nhlf;H3K27ac_Osteobl;H3K4me1_Helas3;H3K4me1_Hepg2;H3K4me1_Hmec;H3K4me1_Hsmm;H3K4me1_Hsmmt;H3K4me1_Huvec;H3K4me1_K562_broadInst;H3K4me1_K562_syd;H3K4me1_K562b_syd;H3K4me1_Nha;H3K4me1_Nhdfad;H3K4me1_Nhek;H3K4me1_Nhlf;H3K4me1_Osteobl
chr1	9651000	9654500	0.573;1.228;1.591	H3K27ac_Dnd41;H3K27ac_Gm12878;H3K27ac_H1hesc;H3K27ac_Hepg2;H3K27ac_Hmec;H3K27ac_Hsmm;H3K27ac_Hsmmt;H3K27ac_Huvec;H3K27ac_K562;H3K27ac_Nhdfad;H3K27ac_Nhek;H3K27ac_Nhlf;H3K27ac_Osteobl;H3K4me1_Dnd41;H3K4me1_Gm12878;H3K4me1_Gm12878_V2;H3K4me1_H1hesc;H3K4me1_Helas3;H3K4me1_Hepg2;H3K4me1_Hmec;H3K4me1_Hsmm;H3K4me1_Hsmmt;H3K4me1_Huvec;H3K4me1_K562_broadInst;H3K4me1_K562_syd;H3K4me1_K562b_syd;H3K4me1_Nha…
chr1	9686000	9688500	1.337;1.282	H3K27ac_Dnd41;H3K27ac_Gm12878;H3K27ac_Panc1;H3K4me1_Dnd41;H3K4me1_Gm12878;H3K4me1_Gm12878_V2;H3K4me1_H1hesc;H3K4me1_Hepg2;H3K4me1_Hmec;H3K4me1_Hsmm;H3K4me1_Hsmmt;H3K4me1_K562_broadInst;H3K4me1_K562_syd;H3K4me1_K562b_syd;H3K4me1_Nha;H3K4me1_Nhdfad;H3K4me1_Nhek;H3K4me1_Pbmc
chr1	9748000	9751500	1.280;1.373;0.514	H3K27ac_Dnd41;H3K27ac_Gm12878;H3K27ac_H1hesc;H3K27ac_Helas3;H3K27ac_Hmec;H3K27ac_Hsmm;H3K27ac_Hsmmt;H3K27ac_K562;H3K27ac_Nha;H3K27ac_Nhdfad;H3K27ac_Nhek;H3K27ac_Osteobl;H3K27ac_Panc1;H3K4me1_Dnd41;H3K4me1_Gm12878;H3K4me1_Gm12878_V2;H3K4me1_H1hesc;H3K4me1_Helas3;H3K4me1_Hepg2;H3K4me1_Hmec;H3K4me1_Hsmm;H3K4me1_Hsmmt;H3K4me1_Huvec;H3K4me1_K562_broadInst;H3K4me1_K562_syd;H3K4me1_K562b_syd;H3K4me1_Nha…
chr1	9852000	9853500	0.611	H3K27ac_Dnd41;H3K27ac_H1hesc;H3K27ac_Nhek;H3K4me1_Gm12878_V2;H3K4me1_H1hesc;H3K4me1_Helas3;H3K4me1_Hepg2;H3K4me1_Hsmm;H3K4me1_Hsmmt;H3K4me1_K562_broadInst;H3K4me1_Nha;H3K4me1_Nhek;H3K4me1_Nhlf;H3K4me1_Panc1
chr1	9857000	9858500	0.556	H3K27ac_Dnd41;H3K27ac_H1hesc;H3K27ac_Hmec;H3K27ac_Nhdfad;H3K27ac_Nhek;H3K27ac_Osteobl;H3K4me1_Dnd41;H3K4me1_Gm12878;H3K4me1_Gm12878_V2;H3K4me1_H1hesc;H3K4me1_Helas3;H3K4me1_Hepg2;H3K4me1_Hmec;H3K4me1_Hsmm;H3K4me1_Hsmmt;H3K4me1_K562_broadInst;H3K4me1_Nhdfad;H3K4me1_Nhek;H3K4me1_Nhlf;H3K4me1_Osteobl;H3K4me1_Panc1;H3K4me1_Pbmc
chr1	9882000	9883500	1.216	H3K27ac_Dnd41;H3K27ac_Gm12878;H3K27ac_H1hesc;H3K27ac_Helas3;H3K27ac_Hepg2;H3K27ac_Hmec;H3K27ac_Huvec;H3K27ac_Nha;H3K27ac_Nhdfad;H3K27ac_Nhek;H3K27ac_Nhlf;H3K27ac_Osteobl;H3K27ac_Panc1;H3K4me1_Dnd41;H3K4me1_Gm12878;H3K4me1_Gm12878_V2;H3K4me1_H1hesc;H3K4me1_Helas3;H3K4me1_Hepg2;H3K4me1_Hmec;H3K4me1_Hsmm;H3K4me1_Hsmmt;H3K4me1_Huvec;H3K4me1_K562_broadInst;H3K4me1_K562_syd;H3K4me1_K562b_syd;H3K4me1_Nh…
chr1	9885000	9886500	0.691	H3K27ac_Dnd41;H3K27ac_H1hesc;H3K27ac_Helas3;H3K27ac_Hmec;H3K27ac_Nha;H3K27ac_Nhek;H3K27ac_Nhlf;H3K27ac_Osteobl;H3K4me1_Dnd41;H3K4me1_Gm12878;H3K4me1_Gm12878_V2;H3K4me1_H1hesc;H3K4me1_Helas3;H3K4me1_Hepg2;H3K4me1_Hmec;H3K4me1_Hsmm;H3K4me1_Hsmmt;H3K4me1_Huvec;H3K4me1_K562_broadInst;H3K4me1_K562_syd;H3K4me1_K562b_syd;H3K4me1_Nha;H3K4me1_Nhdfad;H3K4me1_Nhek;H3K4me1_Nhlf;H3K4me1_Osteobl;H3K4me1_Panc1;…
chr1	9895000	9897500	0.662;1.269	H3K27ac_Dnd41;H3K27ac_H1hesc;H3K27ac_Hmec;H3K27ac_Nhek;H3K4me1_Gm12878_V2;H3K4me1_H1hesc;H3K4me1_Hepg2;H3K4me1_Hmec;H3K4me1_Hsmm;H3K4me1_Hsmmt;H3K4me1_Huvec;H3K4me1_K562_syd;H3K4me1_K562b_syd;H3K4me1_Nha;H3K4me1_Nhdfad;H3K4me1_Nhek;H3K4me1_Nhlf;H3K4me1_Nt2d1;H3K4me1_Osteobl
chr1	9901000	9902500	0.715	H3K27ac_Dnd41;H3K27ac_H1hesc;H3K27ac_Hsmmt;H3K27ac_Nhek;H3K4me1_H1hesc;H3K4me1_Hmec;H3K4me1_Hsmm;H3K4me1_Hsmmt;H3K4me1_Nha;H3K4me1_Nhek
chr1	9903000	9904500	0.617	H3K27ac_Dnd41;H3K27ac_H1hesc;H3K27ac_Hmec;H3K27ac_Hsmmt;H3K27ac_Nhek;H3K4me1_H1hesc;H3K4me1_Hepg2;H3K4me1_Hmec;H3K4me1_Hsmmt;H3K4me1_K562_syd;H3K4me1_K562b_syd;H3K4me1_Nha;H3K4me1_Nhek;H3K4me1_Osteobl;H3K4me1_Panc1
chr1	9912000	9913500	1.525	H3K27ac_Dnd41;H3K27ac_H1hesc;H3K27ac_Hmec;H3K27ac_Hsmmt;H3K27ac_Nhek;H3K4me1_H1hesc;H3K4me1_Hmec;H3K4me1_Hsmm;H3K4me1_Hsmmt;H3K4me1_Nha;H3K4me1_Nhek
chr1	9927000	9928500	0.512	H3K27ac_Dnd41;H3K27ac_H1hesc;H3K27ac_Hepg2;H3K4me1_Dnd41;H3K4me1_Gm12878;H3K4me1_Gm12878_V2;H3K4me1_H1hesc;H3K4me1_Hepg2;H3K4me1_Hmec;H3K4me1_Hsmm;H3K4me1_K562_syd;H3K4me1_K562b_syd;H3K4me1_Nhek
chr1	9950000	9952500	1.461;0.504	H3K27ac_Dnd41;H3K27ac_Gm12878;H3K27ac_H1hesc;H3K27ac_Hmec;H3K27ac_Hsmm;H3K27ac_Hsmmt;H3K27ac_Huvec;H3K27ac_Nha;H3K27ac_Nhdfad;H3K27ac_Nhek;H3K27ac_Nhlf;H3K27ac_Osteobl;H3K27ac_Panc1;H3K4me1_Dnd41;H3K4me1_Gm12878;H3K4me1_Gm12878_V2;H3K4me1_H1hesc;H3K4me1_Helas3;H3K4me1_Hepg2;H3K4me1_Hmec;H3K4me1_Hsmm;H3K4me1_Hsmmt;H3K4me1_Huvec;H3K4me1_K562_broadInst;H3K4me1_Nha;H3K4me1_Nhdfad;H3K4me1_Nhek;H3K4me1…
chr1	9971000	9972500	1.002	H3K27ac_Dnd41;H3K27ac_Gm12878;H3K27ac_H1hesc;H3K27ac_Helas3;H3K27ac_Hepg2;H3K27ac_Hmec;H3K27ac_Hsmm;H3K27ac_Hsmmt;H3K27ac_Huvec;H3K27ac_K562;H3K27ac_Nha;H3K27ac_Nhdfad;H3K27ac_Nhek;H3K27ac_Nhlf;H3K27ac_Osteobl;H3K27ac_Panc1;H3K4me1_Dnd41;H3K4me1_Gm12878;H3K4me1_Gm12878_V2;H3K4me1_H1hesc;H3K4me1_Helas3;H3K4me1_Hepg2;H3K4me1_Hmec;H3K4me1_Hsmm;H3K4me1_Huvec;H3K4me1_K562_broadInst;H3K4me1_K562_syd;H3…
chr1	10020000	10022500	1.283;0.837	H3K27ac_Dnd41;H3K27ac_Gm12878;H3K27ac_H1hesc;H3K27ac_Hsmmt;H3K4me1_Dnd41;H3K4me1_Gm12878;H3K4me1_Gm12878_V2;H3K4me1_H1hesc;H3K4me1_Helas3;H3K4me1_Hsmm;H3K4me1_Hsmmt
chr1	10105000	10107500	0.588;1.065	H3K27ac_Dnd41;H3K27ac_H1hesc;H3K27ac_Hepg2;H3K27ac_Hsmmt;H3K27ac_K562;H3K27ac_Nha;H3K27ac_Nhdfad;H3K27ac_Nhek;H3K27ac_Nhlf;H3K27ac_Osteobl;H3K4me1_Dnd41;H3K4me1_H1hesc;H3K4me1_Helas3;H3K4me1_Hepg2;H3K4me1_Hmec;H3K4me1_Hsmm;H3K4me1_Hsmmt;H3K4me1_K562_broadInst;H3K4me1_K562_syd;H3K4me1_K562b_syd;H3K4me1_Nha;H3K4me1_Nhdfad;H3K4me1_Nhek;H3K4me1_Nhlf;H3K4me1_Osteobl;H3K4me1_Pbmc
chr1	10269000	10270500	0.597	H3K27ac_Dnd41;H3K27ac_Gm12878;H3K27ac_H1hesc;H3K27ac_Helas3;H3K27ac_Hepg2;H3K27ac_Hmec;H3K27ac_Hsmm;H3K27ac_Hsmmt;H3K27ac_Huvec;H3K27ac_K562;H3K27ac_Nha;H3K27ac_Nhdfad;H3K27ac_Nhek;H3K27ac_Nhlf;H3K27ac_Osteobl;H3K27ac_Panc1;H3K4me1_Dnd41;H3K4me1_Gm12878;H3K4me1_Gm12878_V2;H3K4me1_H1hesc;H3K4me1_Helas3;H3K4me1_Hepg2;H3K4me1_Hmec;H3K4me1_Hsmm;H3K4me1_Hsmmt;H3K4me1_Huvec;H3K4me1_K562_broadInst;H3K4m…
chr1	10272000	10273500	0.837	H3K27ac_H1hesc;H3K27ac_Helas3;H3K27ac_Hepg2;H3K27ac_Hmec;H3K27ac_Hsmm;H3K27ac_Hsmmt;H3K27ac_Huvec;H3K27ac_K562;H3K27ac_Nha;H3K27ac_Nhdfad;H3K27ac_Nhek;H3K27ac_Nhlf;H3K27ac_Osteobl;H3K27ac_Panc1;H3K4me1_Dnd41;H3K4me1_Gm12878;H3K4me1_Gm12878_V2;H3K4me1_H1hesc;H3K4me1_Helas3;H3K4me1_Hepg2;H3K4me1_Hmec;H3K4me1_Hsmm;H3K4me1_Hsmmt;H3K4me1_Huvec;H3K4me1_K562_broadInst;H3K4me1_K562_syd;H3K4me1_K562b_syd;…
chr1	10313000	10314500	0.655	H3K27ac_Hmec;H3K27ac_Hsmm;H3K27ac_Hsmmt;H3K27ac_Huvec;H3K27ac_Nha;H3K27ac_Nhdfad;H3K27ac_Nhek;H3K27ac_Nhlf;H3K27ac_Osteobl;H3K4me1_Dnd41;H3K4me1_Hsmm;H3K4me1_Hsmmt;H3K4me1_Huvec;H3K4me1_K562_broadInst;H3K4me1_Nha;H3K4me1_Nhdfad;H3K4me1_Nhlf;H3K4me1_Osteobl
chr1	10400000	10401500	1.548	H3K27ac_Dnd41;H3K27ac_H1hesc;H3K27ac_Hsmm;H3K27ac_Hsmmt;H3K27ac_Huvec;H3K27ac_K562;H3K27ac_Nha;H3K27ac_Nhdfad;H3K27ac_Osteobl;H3K4me1_H1hesc;H3K4me1_Hmec;H3K4me1_Hsmm;H3K4me1_Hsmmt;H3K4me1_Huvec;H3K4me1_K562_broadInst;H3K4me1_Nha;H3K4me1_Nhek;H3K4me1_Osteobl
chr1	10413000	10414500	0.511	H3K27ac_Dnd41;H3K27ac_H1hesc;H3K27ac_Nhdfad;H3K27ac_Osteobl;H3K4me1_H1hesc
chr1	10447000	10448500	0.697	H3K27ac_Dnd41;H3K27ac_Gm12878;H3K27ac_H1hesc;H3K27ac_Helas3;H3K27ac_Hepg2;H3K27ac_Hmec;H3K27ac_Hsmm;H3K27ac_Hsmmt;H3K27ac_Huvec;H3K27ac_K562;H3K27ac_Nha;H3K27ac_Nhdfad;H3K27ac_Nhek;H3K27ac_Nhlf;H3K27ac_Osteobl;H3K4me1_Dnd41;H3K4me1_Gm12878;H3K4me1_Gm12878_V2;H3K4me1_H1hesc;H3K4me1_Helas3;H3K4me1_Hepg2;H3K4me1_Hmec;H3K4me1_Hsmm;H3K4me1_Hsmmt;H3K4me1_Huvec;H3K4me1_K562_broadInst;H3K4me1_Nha;H3K4me1…
chr1	10488000	10489500	0.712	H3K27ac_Dnd41;H3K27ac_H1hesc;H3K27ac_Helas3;H3K27ac_Huvec;H3K27ac_Nhdfad;H3K27ac_Osteobl;H3K4me1_Dnd41;H3K4me1_Gm12878;H3K4me1_Gm12878_V2;H3K4me1_H1hesc;H3K4me1_Hepg2;H3K4me1_Huvec;H3K4me1_K562_broadInst;H3K4me1_Nhdfad;H3K4me1_Nhek;H3K4me1_Pbmc
chr1	10567000	10569500	0.793;1.628	H3K27ac_Dnd41;H3K27ac_Gm12878;H3K27ac_H1hesc;H3K27ac_Hmec;H3K27ac_Hsmm;H3K27ac_Hsmmt;H3K27ac_Huvec;H3K27ac_K562;H3K27ac_Nha;H3K27ac_Nhdfad;H3K27ac_Nhek;H3K27ac_Nhlf;H3K27ac_Osteobl;H3K27ac_Panc1;H3K4me1_Dnd41;H3K4me1_Gm12878;H3K4me1_Gm12878_V2;H3K4me1_H1hesc;H3K4me1_Helas3;H3K4me1_Hepg2;H3K4me1_Hmec;H3K4me1_Hsmm;H3K4me1_Hsmmt;H3K4me1_Huvec;H3K4me1_K562_broadInst;H3K4me1_K562_syd;H3K4me1_K562b_syd…
chr1	10570000	10571500	1.214	H3K27ac_Dnd41;H3K27ac_Gm12878;H3K27ac_H1hesc;H3K27ac_Helas3;H3K27ac_Hmec;H3K27ac_Hsmm;H3K27ac_Hsmmt;H3K27ac_Huvec;H3K27ac_K562;H3K27ac_Nha;H3K27ac_Nhdfad;H3K27ac_Nhek;H3K27ac_Nhlf;H3K27ac_Osteobl;H3K27ac_Panc1;H3K4me1_Dnd41;H3K4me1_Gm12878;H3K4me1_Gm12878_V2;H3K4me1_H1hesc;H3K4me1_Helas3;H3K4me1_Hepg2;H3K4me1_Hmec;H3K4me1_Hsmm;H3K4me1_Hsmmt;H3K4me1_Huvec;H3K4me1_K562_broadInst;H3K4me1_K562_syd;H3…
chr1	10575000	10576500	0.516	H3K27ac_Dnd41;H3K27ac_Gm12878;H3K27ac_H1hesc;H3K27ac_Hepg2;H3K27ac_Hmec;H3K27ac_Nha;H3K27ac_Nhdfad;H3K27ac_Nhek;H3K27ac_Panc1;H3K4me1_Dnd41;H3K4me1_Gm12878;H3K4me1_Gm12878_V2;H3K4me1_H1hesc;H3K4me1_Hepg2;H3K4me1_Hmec;H3K4me1_Hsmm;H3K4me1_Hsmmt;H3K4me1_K562_broadInst;H3K4me1_K562_syd;H3K4me1_K562b_syd;H3K4me1_Nha;H3K4me1_Nhdfad;H3K4me1_Nhek;H3K4me1_Nhlf;H3K4me1_Osteobl;H3K4me1_Panc1;H3K4me1_Pbmc
chr1	10588000	10592500	1.192;1.164;1.257;1.302	H3K27ac_Dnd41;H3K27ac_H1hesc;H3K27ac_Helas3;H3K27ac_Hmec;H3K27ac_Hsmm;H3K27ac_Hsmmt;H3K27ac_Huvec;H3K27ac_Nha;H3K27ac_Nhdfad;H3K27ac_Nhek;H3K27ac_Nhlf;H3K27ac_Osteobl;H3K27ac_Panc1;H3K4me1_Gm12878_V2;H3K4me1_H1hesc;H3K4me1_Helas3;H3K4me1_Hepg2;H3K4me1_Hmec;H3K4me1_Hsmm;H3K4me1_Hsmmt;H3K4me1_Huvec;H3K4me1_K562_syd;H3K4me1_K562b_syd;H3K4me1_Nha;H3K4me1_Nhdfad;H3K4me1_Nhek;H3K4me1_Nhlf;H3K4me1_Osteo…
chr1	10597000	10600500	1.317;0.615;1.043	H3K27ac_Dnd41;H3K27ac_H1hesc;H3K27ac_Huvec;H3K27ac_K562;H3K27ac_Nha;H3K27ac_Nhdfad;H3K27ac_Osteobl;H3K4me1_H1hesc;H3K4me1_Hsmm;H3K4me1_Hsmmt;H3K4me1_Huvec;H3K4me1_K562_broadInst;H3K4me1_K562_syd;H3K4me1_K562b_syd;H3K4me1_Nha;H3K4me1_Nhdfad;H3K4me1_Nhlf;H3K4me1_Osteobl
chr1	10615000	10617500	2.090;1.698	H3K27ac_Dnd41;H3K27ac_Gm12878;H3K27ac_H1hesc;H3K27ac_Hepg2;H3K27ac_Hsmm;H3K27ac_Hsmmt;H3K27ac_K562;H3K27ac_Nhdfad;H3K27ac_Panc1;H3K4me1_Gm12878;H3K4me1_Gm12878_V2;H3K4me1_H1hesc;H3K4me1_Hepg2;H3K4me1_Hmec;H3K4me1_Hsmm;H3K4me1_Hsmmt;H3K4me1_K562_broadInst;H3K4me1_K562_syd;H3K4me1_K562b_syd;H3K4me1_Panc1
chr1	10691000	10693500	0.712;1.293	H3K27ac_Dnd41;H3K27ac_H1hesc;H3K27ac_Hmec;H3K27ac_Hsmm;H3K27ac_Hsmmt;H3K4me1_H1hesc;H3K4me1_Hmec;H3K4me1_Hsmm;H3K4me1_Hsmmt;H3K4me1_K562_syd;H3K4me1_K562b_syd;H3K4me1_Nhdfad;H3K4me1_Nhek
chr1	10694000	10696500	0.735;0.838	H3K27ac_Dnd41;H3K27ac_H1hesc;H3K27ac_Helas3;H3K27ac_Hmec;H3K27ac_Hsmm;H3K27ac_Hsmmt;H3K27ac_Nhdfad;H3K27ac_Nhek;H3K27ac_Osteobl;H3K4me1_H1hesc;H3K4me1_Helas3;H3K4me1_Hmec;H3K4me1_Hsmm;H3K4me1_Hsmmt;H3K4me1_K562_syd;H3K4me1_K562b_syd;H3K4me1_Nha;H3K4me1_Nhdfad;H3K4me1_Nhek;H3K4me1_Nhlf;H3K4me1_Osteobl;H3K4me1_Panc1
chr1	10701000	10702500	0.822	H3K27ac_Dnd41;H3K27ac_H1hesc;H3K4me1_H1hesc;H3K4me1_Helas3;H3K4me1_Hepg2;H3K4me1_Hmec;H3K4me1_Hsmm;H3K4me1_Hsmmt;H3K4me1_K562_broadInst;H3K4me1_K562_syd;H3K4me1_K562b_syd;H3K4me1_Nhdfad
chr1	10723000	10724500	2.092	H3K27ac_Dnd41;H3K27ac_H1hesc;H3K27ac_Hsmm;H3K27ac_Hsmmt;H3K4me1_H1hesc;H3K4me1_Hsmm;H3K4me1_Hsmmt;H3K4me1_K562_syd;H3K4me1_K562b_syd
chr1	10727000	10729500	0.899;1.224	H3K27ac_Dnd41;H3K27ac_H1hesc;H3K27ac_Hsmmt;H3K4me1_H1hesc;H3K4me1_Hepg2;H3K4me1_Hsmmt;H3K4me1_K562_syd;H3K4me1_K562b_syd
chr1	10730000	10733500	0.873;0.959;0.676	H3K27ac_Dnd41;H3K27ac_Gm12878;H3K27ac_H1hesc;H3K4me1_H1hesc;H3K4me1_K562_syd;H3K4me1_K562b_syd;H3K4me1_Nhek
chr1	10734000	10735500	0.612	H3K27ac_Dnd41;H3K27ac_H1hesc;H3K4me1_H1hesc;H3K4me1_Hepg2;H3K4me1_K562_syd;H3K4me1_K562b_syd;H3K4me1_Panc1
chr1	10737000	10741500	2.173;1.321;2.360;0.940	H3K27ac_Dnd41;H3K27ac_H1hesc;H3K27ac_Helas3;H3K27ac_Hepg2;H3K27ac_Hsmm;H3K27ac_Hsmmt;H3K4me1_Dnd41;H3K4me1_H1hesc;H3K4me1_Helas3;H3K4me1_Hepg2;H3K4me1_Hsmm;H3K4me1_Hsmmt;H3K4me1_K562_syd;H3K4me1_K562b_syd;H3K4me1_Nt2d1;H3K4me1_Panc1
chr1	10742000	10744500	0.977;0.803	H3K27ac_Dnd41;H3K27ac_H1hesc;H3K27ac_Hepg2;H3K27ac_Hsmm;H3K27ac_Hsmmt;H3K4me1_H1hesc;H3K4me1_Hepg2;H3K4me1_Hsmm;H3K4me1_Hsmmt;H3K4me1_K562_broadInst;H3K4me1_K562_syd;H3K4me1_K562b_syd;H3K4me1_Panc1
chr1	10745000	10747500	0.921;1.062	H3K27ac_Dnd41;H3K27ac_H1hesc;H3K27ac_Helas3;H3K27ac_Hepg2;H3K27ac_Hsmm;H3K27ac_Hsmmt;H3K27ac_Panc1;H3K4me1_H1hesc;H3K4me1_Helas3;H3K4me1_Hepg2;H3K4me1_Hmec;H3K4me1_Hsmm;H3K4me1_Hsmmt;H3K4me1_K562_broadInst;H3K4me1_K562_syd;H3K4me1_K562b_syd;H3K4me1_Nha;H3K4me1_Nhek;H3K4me1_Osteobl;H3K4me1_Panc1
chr1	10754000	10756500	1.680;0.629	H3K27ac_Dnd41;H3K27ac_Gm12878;H3K27ac_H1hesc;H3K27ac_Helas3;H3K27ac_Hmec;H3K27ac_Hsmmt;H3K27ac_Nhek;H3K27ac_Panc1;H3K4me1_Dnd41;H3K4me1_Gm12878;H3K4me1_H1hesc;H3K4me1_Hepg2;H3K4me1_Hmec;H3K4me1_K562_syd;H3K4me1_K562b_syd;H3K4me1_Panc1;H3K4me1_Pbmc
chr1	10758000	10759500	0.772	H3K27ac_Dnd41;H3K27ac_H1hesc;H3K4me1_H1hesc;H3K4me1_K562_syd;H3K4me1_K562b_syd;H3K4me1_Nhek;H3K4me1_Nt2d1;H3K4me1_Panc1
chr1	10764000	10765500	0.595	H3K27ac_Dnd41;H3K27ac_H1hesc;H3K4me1_H1hesc;H3K4me1_Hepg2;H3K4me1_K562_broadInst;H3K4me1_K562_syd;H3K4me1_K562b_syd;H3K4me1_Nt2d1
chr1	10768000	10769500	0.630	H3K27ac_Dnd41;H3K27ac_H1hesc;H3K4me1_H1hesc
chr1	10774000	10775500	0.618	H3K27ac_Dnd41;H3K27ac_H1hesc;H3K27ac_Hsmmt;H3K4me1_H1hesc;H3K4me1_Hsmmt
chr1	10776000	10778500	0.581;0.885	H3K27ac_Dnd41;H3K27ac_H1hesc;H3K27ac_Hsmmt;H3K4me1_H1hesc;H3K4me1_Helas3;H3K4me1_Hsmm;H3K4me1_Hsmmt;H3K4me1_K562_broadInst;H3K4me1_K562_syd;H3K4me1_K562b_syd
chr1	10781000	10782500	0.759	H3K27ac_Dnd41;H3K27ac_H1hesc;H3K27ac_Hsmmt;H3K4me1_H1hesc;H3K4me1_Hmec;H3K4me1_Hsmmt;H3K4me1_K562_broadInst;H3K4me1_K562_syd;H3K4me1_K562b_syd;H3K4me1_Nhek;H3K4me1_Panc1
chr1	10783000	10786500	0.838;2.163;1.704	H3K27ac_Dnd41;H3K27ac_H1hesc;H3K27ac_Hsmmt;H3K27ac_Panc1;H3K4me1_H1hesc;H3K4me1_Helas3;H3K4me1_Hepg2;H3K4me1_Hmec;H3K4me1_Hsmm;H3K4me1_Hsmmt;H3K4me1_Nhdfad;H3K4me1_Nhek;H3K4me1_Panc1
chr1	10788000	10789500	1.226	H3K27ac_Dnd41;H3K27ac_Gm12878;H3K27ac_H1hesc;H3K27ac_Hsmmt;H3K4me1_H1hesc;H3K4me1_Hmec;H3K4me1_Hsmmt;H3K4me1_Nhek
chr1	10794000	10798500	1.771;1.545;0.786;1.112	H3K27ac_Dnd41;H3K27ac_H1hesc;H3K27ac_Hsmmt;H3K4me1_Gm12878;H3K4me1_Gm12878_V2;H3K4me1_H1hesc;H3K4me1_Hepg2;H3K4me1_Hmec;H3K4me1_Hsmmt;H3K4me1_K562_syd;H3K4me1_K562b_syd;H3K4me1_Nhek;H3K4me1_Panc1
chr1	10816000	10817500	0.786	H3K27ac_Dnd41;H3K27ac_H1hesc;H3K27ac_Hsmmt;H3K4me1_Dnd41;H3K4me1_H1hesc;H3K4me1_Hmec;H3K4me1_Hsmm;H3K4me1_Hsmmt;H3K4me1_K562_syd;H3K4me1_K562b_syd;H3K4me1_Nhdfad;H3K4me1_Nhek
chr1	10821000	10822500	0.899	H3K27ac_Dnd41;H3K27ac_H1hesc;H3K4me1_Gm12878;H3K4me1_Gm12878_V2;H3K4me1_H1hesc;H3K4me1_Hepg2;H3K4me1_Hmec;H3K4me1_Hsmmt;H3K4me1_Huvec;H3K4me1_Panc1
chr1	10825000	10827500	0.879;0.745	H3K27ac_Dnd41;H3K27ac_H1hesc;H3K27ac_Nhek;H3K4me1_H1hesc;H3K4me1_Hmec;H3K4me1_Hsmmt;H3K4me1_Nhek
chr1	10835000	10836500	0.599	H3K27ac_Dnd41;H3K27ac_H1hesc;H3K27ac_Nhek;H3K4me1_H1hesc;H3K4me1_Hmec;H3K4me1_Hsmmt;H3K4me1_Nhek;H3K4me1_Panc1
chr1	10838000	10840500	0.693;0.570	H3K27ac_Dnd41;H3K27ac_H1hesc;H3K27ac_Hmec;H3K27ac_Nhek;H3K27ac_Panc1;H3K4me1_H1hesc;H3K4me1_Hmec;H3K4me1_Hsmmt;H3K4me1_K562_syd;H3K4me1_K562b_syd;H3K4me1_Nha;H3K4me1_Nhek;H3K4me1_Panc1
chr1	10842000	10843500	0.605	H3K27ac_Dnd41;H3K27ac_H1hesc;H3K4me1_H1hesc;H3K4me1_Hsmmt;H3K4me1_Panc1
chr1	10845000	10846500	0.679	H3K27ac_Dnd41;H3K27ac_H1hesc;H3K4me1_H1hesc;H3K4me1_Hsmmt;H3K4me1_Panc1
chr1	10849000	10856500	0.576;1.389;1.573;2.160;1.409;0.577;1.073	H3K27ac_Dnd41;H3K27ac_Gm12878;H3K27ac_H1hesc;H3K27ac_Hsmmt;H3K27ac_Panc1;H3K4me1_Dnd41;H3K4me1_Gm12878_V2;H3K4me1_H1hesc;H3K4me1_Helas3;H3K4me1_Hepg2;H3K4me1_Hmec;H3K4me1_Hsmm;H3K4me1_Hsmmt;H3K4me1_Huvec;H3K4me1_K562_syd;H3K4me1_K562b_syd;H3K4me1_Nha;H3K4me1_Nhek;H3K4me1_Panc1;H3K4me1_Pbmc
chr1	10857000	10858500	1.334	H3K27ac_H1hesc;H3K4me1_H1hesc;H3K4me1_Hmec;H3K4me1_Hsmmt;H3K4me1_K562_syd;H3K4me1_K562b_syd;H3K4me1_Nha;H3K4me1_Panc1
chr1	10860000	10861500	0.513	H3K27ac_H1hesc;H3K4me1_H1hesc
chr1	10869000	10870500	0.514	H3K27ac_H1hesc;H3K4me1_H1hesc
chr1	10880000	10881500	0.674	H3K27ac_H1hesc;H3K4me1_H1hesc;H3K4me1_Hmec
chr1	10884000	10885500	0.737	H3K27ac_H1hesc;H3K27ac_Hmec;H3K27ac_Nhek;H3K4me1_H1hesc;H3K4me1_Hmec;H3K4me1_Hsmm;H3K4me1_Hsmmt;H3K4me1_K562_syd;H3K4me1_K562b_syd;H3K4me1_Nha;H3K4me1_Nhek;H3K4me1_Osteobl;H3K4me1_Panc1
chr1	10894000	10898500	0.744;1.533;1.216;0.973	H3K27ac_H1hesc;H3K4me1_H1hesc;H3K4me1_Hepg2;H3K4me1_Hmec;H3K4me1_Hsmmt;H3K4me1_K562_syd;H3K4me1_K562b_syd
chr1	10916000	10917500	0.560	H3K27ac_H1hesc;H3K27ac_Hsmmt;H3K4me1_Hsmmt;H3K4me1_K562_syd;H3K4me1_K562b_syd
chr1	10920000	10924500	0.531;0.782;1.294;0.740	H3K27ac_H1hesc;H3K27ac_Hsmmt;H3K4me1_H1hesc;H3K4me1_Hepg2;H3K4me1_Hmec;H3K4me1_Hsmmt;H3K4me1_K562_syd;H3K4me1_K562b_syd
chr1	10925000	10929500	1.234;0.647;0.721;1.965	H3K27ac_Panc1;H3K4me1_Dnd41;H3K4me1_Gm12878_V2;H3K4me1_H1hesc;H3K4me1_Hepg2;H3K4me1_Hmec;H3K4me1_Hsmmt;H3K4me1_K562_syd;H3K4me1_K562b_syd;H3K4me1_Nha;H3K4me1_Nhdfad;H3K4me1_Osteobl;H3K4me1_Panc1;H3K4me1_Pbmc
chr1	10948000	10951500	1.203;1.303;1.868	H3K27ac_Hmec;H3K27ac_Nhek;H3K4me1_H1hesc;H3K4me1_Hmec;H3K4me1_K562_syd;H3K4me1_K562b_syd;H3K4me1_Nhek;H3K4me1_Nt2d1;H3K4me1_Panc1
chr1	10957000	10959500	1.315;1.411	H3K27ac_H1hesc;H3K27ac_Hmec;H3K27ac_Nhek;H3K27ac_Osteobl;H3K4me1_Gm12878_V2;H3K4me1_H1hesc;H3K4me1_Helas3;H3K4me1_Hepg2;H3K4me1_Hmec;H3K4me1_Hsmm;H3K4me1_K562_syd;H3K4me1_K562b_syd;H3K4me1_Nha;H3K4me1_Nhdfad;H3K4me1_Nhek;H3K4me1_Osteobl
chr1	10960000	10963500	1.597;1.903;1.267	H3K27ac_H1hesc;H3K27ac_Helas3;H3K27ac_Hmec;H3K27ac_Nhek;H3K4me1_Dnd41;H3K4me1_H1hesc;H3K4me1_Helas3;H3K4me1_Hepg2;H3K4me1_Hmec;H3K4me1_Hsmm;H3K4me1_Hsmmt;H3K4me1_K562_syd;H3K4me1_K562b_syd;H3K4me1_Nha;H3K4me1_Nhek;H3K4me1_Osteobl;H3K4me1_Panc1
chr1	10964000	10967500	1.464;1.755;1.114	H3K27ac_Dnd41;H3K27ac_H1hesc;H3K27ac_Hmec;H3K4me1_Dnd41;H3K4me1_H1hesc;H3K4me1_Hepg2;H3K4me1_Hmec;H3K4me1_Nhek;H3K4me1_Pbmc
chr1	10969000	10972500	0.568;1.070;0.834	H3K27ac_Dnd41;H3K27ac_H1hesc;H3K27ac_Hmec;H3K4me1_Dnd41;H3K4me1_Gm12878;H3K4me1_Gm12878_V2;H3K4me1_H1hesc;H3K4me1_Hepg2;H3K4me1_Nt2d1;H3K4me1_Panc1
chr1	10999000	11006500	1.432;1.388;1.653;1.320;1.497;1.871;0.591	H3K27ac_Dnd41;H3K27ac_H1hesc;H3K27ac_Panc1;H3K4me1_Dnd41;H3K4me1_Gm12878;H3K4me1_Gm12878_V2;H3K4me1_H1hesc;H3K4me1_Helas3;H3K4me1_Hepg2;H3K4me1_Hmec;H3K4me1_Hsmm;H3K4me1_Hsmmt;H3K4me1_Huvec;H3K4me1_K562_broadInst;H3K4me1_K562_syd;H3K4me1_K562b_syd;H3K4me1_Nha;H3K4me1_Nhdfad;H3K4me1_Nhek;H3K4me1_Nhlf;H3K4me1_Osteobl;H3K4me1_Panc1;H3K4me1_Pbmc
chr1	11020000	11022500	1.387;0.725	H3K4me1_Dnd41;H3K4me1_Gm12878;H3K4me1_Gm12878_V2;H3K4me1_H1hesc;H3K4me1_K562_syd;H3K4me1_K562b_syd;H3K4me1_Pbmc
chr1	11028000	11029500	1.353	H3K27ac_Gm12878;H3K4me1_Gm12878;H3K4me1_Gm12878_V2;H3K4me1_H1hesc;H3K4me1_Hepg2;H3K4me1_Hsmm;H3K4me1_Nha;H3K4me1_Panc1;H3K4me1_Pbmc
chr1	11039000	11041500	0.692;0.532	H3K27ac_H1hesc;H3K27ac_Hepg2;H3K27ac_Hmec;H3K27ac_Hsmmt;H3K27ac_Nhdfad;H3K27ac_Osteobl;H3K4me1_Gm12878;H3K4me1_Gm12878_V2;H3K4me1_H1hesc;H3K4me1_Hepg2;H3K4me1_Hmec;H3K4me1_Hsmm;H3K4me1_Hsmmt;H3K4me1_K562_syd;H3K4me1_K562b_syd;H3K4me1_Nha;H3K4me1_Nhdfad;H3K4me1_Nhek;H3K4me1_Nhlf;H3K4me1_Osteobl
chr1	11071000	11072500	1.320	H3K27ac_Dnd41;H3K27ac_Gm12878;H3K27ac_H1hesc;H3K27ac_Helas3;H3K27ac_Hepg2;H3K27ac_Hmec;H3K27ac_Hsmm;H3K27ac_Hsmmt;H3K27ac_Huvec;H3K27ac_K562;H3K27ac_Nha;H3K27ac_Nhdfad;H3K27ac_Nhek;H3K27ac_Nhlf;H3K27ac_Osteobl;H3K27ac_Panc1;H3K4me1_Dnd41;H3K4me1_Gm12878_V2;H3K4me1_H1hesc;H3K4me1_Helas3;H3K4me1_Hepg2;H3K4me1_Hmec;H3K4me1_Huvec;H3K4me1_K562_syd;H3K4me1_K562b_syd;H3K4me1_Nhdfad;H3K4me1_Pbmc
chr1	11112000	11114500	0.857;1.382	H3K27ac_Gm12878;H3K27ac_H1hesc;H3K27ac_Osteobl;H3K4me1_Gm12878;H3K4me1_Gm12878_V2;H3K4me1_H1hesc;H3K4me1_Hepg2;H3K4me1_K562_broadInst;H3K4me1_K562_syd;H3K4me1_K562b_syd;H3K4me1_Nhdfad;H3K4me1_Panc1;H3K4me1_Pbmc
chr1	11160000	11161500	0.940	H3K27ac_Dnd41;H3K27ac_Gm12878;H3K27ac_H1hesc;H3K27ac_Helas3;H3K27ac_Hepg2;H3K27ac_Hmec;H3K27ac_Hsmm;H3K27ac_Hsmmt;H3K27ac_Huvec;H3K27ac_K562;H3K27ac_Nha;H3K27ac_Nhdfad;H3K27ac_Nhek;H3K27ac_Nhlf;H3K27ac_Osteobl;H3K27ac_Panc1;H3K4me1_Dnd41;H3K4me1_Gm12878;H3K4me1_Gm12878_V2;H3K4me1_Helas3;H3K4me1_Hepg2;H3K4me1_Hmec;H3K4me1_Hsmm;H3K4me1_Huvec;H3K4me1_K562_broadInst;H3K4me1_K562_syd;H3K4me1_K562b_syd…
chr1	11207000	11208500	0.534	H3K27ac_H1hesc;H3K27ac_Hmec;H3K27ac_Huvec;H3K27ac_Nhdfad;H3K27ac_Nhek;H3K27ac_Osteobl;H3K27ac_Panc1;H3K4me1_H1hesc;H3K4me1_Hmec;H3K4me1_Huvec;H3K4me1_Nha;H3K4me1_Nhek
chr1	11234000	11235500	0.652	H3K27ac_H1hesc;H3K27ac_Hsmmt;H3K27ac_Nhdfad;H3K27ac_Panc1;H3K4me1_Hmec;H3K4me1_Hsmm;H3K4me1_Hsmmt;H3K4me1_Nha;H3K4me1_Nhdfad;H3K4me1_Nhlf;H3K4me1_Osteobl;H3K4me1_Panc1
chr1	11237000	11239500	1.308;1.548	H3K27ac_H1hesc;H3K27ac_Hsmm;H3K27ac_Hsmmt;H3K27ac_Nha;H3K27ac_Nhdfad;H3K27ac_Nhlf;H3K27ac_Osteobl;H3K27ac_Panc1;H3K4me1_Helas3;H3K4me1_Hmec;H3K4me1_Hsmm;H3K4me1_Hsmmt;H3K4me1_K562_broadInst;H3K4me1_Nha;H3K4me1_Nhdfad;H3K4me1_Nhlf;H3K4me1_Osteobl;H3K4me1_Panc1
chr1	11352000	11353500	0.626	H3K27ac_H1hesc;H3K27ac_Hsmmt;H3K4me1_H1hesc;H3K4me1_Hepg2;H3K4me1_Hsmm;H3K4me1_Hsmmt
chr1	11371000	11372500	0.574	H3K4me1_H1hesc;H3K4me1_Nhek
chr1	11384000	11385500	0.547	H3K4me1_H1hesc
chr1	11398000	11404500	0.993;2.177;2.515;0.603;1.928;1.317	H3K27ac_Gm12878;H3K27ac_H1hesc;H3K27ac_Hsmmt;H3K4me1_Gm12878_V2;H3K4me1_H1hesc;H3K4me1_Hmec;H3K4me1_Hsmmt;H3K4me1_Nhek
chr1	11414000	11416500	0.943;1.050	H3K27ac_H1hesc;H3K4me1_H1hesc
chr1	11433000	11434500	1.052	H3K27ac_H1hesc;H3K27ac_K562;H3K4me1_Gm12878;H3K4me1_Gm12878_V2;H3K4me1_H1hesc;H3K4me1_Hepg2;H3K4me1_Hmec;H3K4me1_Nhek;H3K4me1_Nt2d1
chr1	11435000	11436500	0.684	H3K4me1_H1hesc
chr1	11473000	11475500	1.479;0.787	H3K4me1_H1hesc
chr1	11476000	11477500	0.507	H3K4me1_H1hesc
chr1	11513000	11515500	1.416;1.482	H3K27ac_H1hesc
chr1	11519000	11520500	0.643	H3K27ac_H1hesc;H3K27ac_Huvec;H3K4me1_Huvec
chr1	11545000	11547500	1.004;1.084	H3K4me1_H1hesc
chr1	11600000	11601500	0.515	H3K27ac_H1hesc;H3K4me1_H1hesc;H3K4me1_Hmec
chr1	11610000	11612500	1.823;0.576	H3K4me1_H1hesc
chr1	11619000	11620500	0.786	H3K4me1_H1hesc;H3K4me1_Hmec;H3K4me1_Nhek
chr1	11622000	11625500	0.651;2.750;1.988	H3K27ac_H1hesc;H3K27ac_Hsmmt;H3K4me1_Gm12878;H3K4me1_Gm12878_V2;H3K4me1_H1hesc;H3K4me1_Hsmmt;H3K4me1_K562_broadInst;H3K4me1_K562_syd;H3K4me1_K562b_syd
chr1	11626000	11628500	0.741;0.707	H3K27ac_Hsmmt;H3K4me1_H1hesc
chr1	11636000	11637500	0.540	H3K4me1_K562_broadInst
chr1	11652000	11653500	0.832	H3K27ac_H1hesc;H3K4me1_H1hesc;H3K4me1_K562_broadInst
chr1	11674000	11675500	0.641	H3K27ac_H1hesc;H3K4me1_K562_broadInst
chr1	11695000	11697500	0.887;0.789	H3K27ac_H1hesc;H3K4me1_K562_broadInst
chr1	11702000	11703500	0.606	H3K27ac_H1hesc;H3K4me1_K562_broadInst
chr1	11743000	11745500	0.986;0.534	H3K27ac_Dnd41;H3K27ac_H1hesc;H3K27ac_K562;H3K4me1_Dnd41;H3K4me1_Gm12878_V2;H3K4me1_H1hesc;H3K4me1_Hsmm;H3K4me1_Hsmmt;H3K4me1_K562_broadInst;H3K4me1_Nha;H3K4me1_Nhdfad;H3K4me1_Osteobl
chr1	11753000	11754500	0.654	H3K27ac_Dnd41;H3K27ac_H1hesc;H3K27ac_Helas3;H3K4me1_Dnd41;H3K4me1_Gm12878_V2;H3K4me1_H1hesc;H3K4me1_Helas3;H3K4me1_Hmec;H3K4me1_Hsmm;H3K4me1_Hsmmt;H3K4me1_Huvec;H3K4me1_K562_broadInst;H3K4me1_K562_syd;H3K4me1_K562b_syd;H3K4me1_Nha;H3K4me1_Nhdfad;H3K4me1_Nhek;H3K4me1_Nhlf;H3K4me1_Osteobl;H3K4me1_Panc1;H3K4me1_Pbmc
chr1	11760000	11762500	1.150;1.728	H3K27ac_Dnd41;H3K27ac_H1hesc;H3K27ac_Hsmmt;H3K27ac_K562;H3K4me1_H1hesc;H3K4me1_Hmec;H3K4me1_Hsmm;H3K4me1_Hsmmt;H3K4me1_K562_broadInst;H3K4me1_K562_syd;H3K4me1_K562b_syd;H3K4me1_Nha;H3K4me1_Nhdfad;H3K4me1_Nt2d1
chr1	11763000	11765500	0.995;1.043	H3K27ac_H1hesc;H3K27ac_Osteobl;H3K4me1_H1hesc;H3K4me1_Hsmmt;H3K4me1_K562_broadInst;H3K4me1_K562_syd;H3K4me1_K562b_syd;H3K4me1_Nhdfad;H3K4me1_Nt2d1
chr1	11767000	11768500	0.739	H3K27ac_H1hesc;H3K27ac_K562;H3K27ac_Osteobl;H3K4me1_Gm12878_V2;H3K4me1_H1hesc;H3K4me1_Helas3;H3K4me1_Hepg2;H3K4me1_Hsmmt;H3K4me1_K562_broadInst;H3K4me1_K562_syd;H3K4me1_K562b_syd;H3K4me1_Panc1
chr1	11789000	11793500	1.161;0.700;1.012;0.516	H3K27ac_Dnd41;H3K27ac_H1hesc;H3K27ac_Helas3;H3K27ac_Huvec;H3K27ac_K562;H3K27ac_Nhdfad;H3K27ac_Nhek;H3K27ac_Nhlf;H3K27ac_Osteobl;H3K27ac_Panc1;H3K4me1_Dnd41;H3K4me1_Gm12878;H3K4me1_Gm12878_V2;H3K4me1_H1hesc;H3K4me1_Helas3;H3K4me1_Hepg2;H3K4me1_Hmec;H3K4me1_Hsmm;H3K4me1_Hsmmt;H3K4me1_Huvec;H3K4me1_K562_broadInst;H3K4me1_K562_syd;H3K4me1_K562b_syd;H3K4me1_Nha;H3K4me1_Nhdfad;H3K4me1_Nhek;H3K4me1_Nhlf…
chr1	11797000	11798500	0.636	H3K27ac_Dnd41;H3K27ac_Gm12878;H3K27ac_H1hesc;H3K27ac_Helas3;H3K27ac_Hepg2;H3K27ac_Hmec;H3K27ac_Hsmm;H3K27ac_Hsmmt;H3K27ac_Huvec;H3K27ac_K562;H3K27ac_Nha;H3K27ac_Nhdfad;H3K27ac_Nhek;H3K27ac_Nhlf;H3K27ac_Osteobl;H3K27ac_Panc1;H3K4me1_Dnd41;H3K4me1_Gm12878;H3K4me1_Gm12878_V2;H3K4me1_H1hesc;H3K4me1_Helas3;H3K4me1_Hepg2;H3K4me1_Hmec;H3K4me1_Hsmm;H3K4me1_Hsmmt;H3K4me1_Huvec;H3K4me1_K562_broadInst;H3K4m…
chr1	11814000	11815500	0.685	H3K27ac_H1hesc;H3K27ac_Osteobl;H3K4me1_H1hesc;H3K4me1_Hsmmt;H3K4me1_K562_broadInst;H3K4me1_K562_syd;H3K4me1_K562b_syd
chr1	11919000	11920500	1.081	H3K27ac_H1hesc;H3K27ac_Osteobl;H3K4me1_Dnd41;H3K4me1_H1hesc;H3K4me1_Hepg2;H3K4me1_Hmec;H3K4me1_K562_broadInst;H3K4me1_K562_syd;H3K4me1_K562b_syd;H3K4me1_Nha
chr1	11940000	11944500	1.022;1.281;1.393;1.318	H3K27ac_H1hesc;H3K27ac_Hsmmt;H3K27ac_K562;H3K27ac_Osteobl;H3K4me1_H1hesc;H3K4me1_Hepg2;H3K4me1_Hsmm;H3K4me1_Hsmmt;H3K4me1_K562_broadInst;H3K4me1_K562_syd;H3K4me1_K562b_syd
chr1	11958000	11959500	0.900	H3K27ac_H1hesc;H3K27ac_Osteobl;H3K4me1_Gm12878_V2;H3K4me1_H1hesc;H3K4me1_Hepg2;H3K4me1_K562_broadInst;H3K4me1_K562_syd;H3K4me1_K562b_syd
chr1	11970000	11971500	1.282	H3K27ac_Dnd41;H3K27ac_Gm12878;H3K27ac_H1hesc;H3K27ac_Helas3;H3K27ac_Hepg2;H3K27ac_Hmec;H3K27ac_Hsmm;H3K27ac_Hsmmt;H3K27ac_Huvec;H3K27ac_K562;H3K27ac_Nha;H3K27ac_Nhdfad;H3K27ac_Nhek;H3K27ac_Nhlf;H3K27ac_Osteobl;H3K27ac_Panc1;H3K4me1_Dnd41;H3K4me1_Gm12878_V2;H3K4me1_Helas3;H3K4me1_Hepg2;H3K4me1_Hsmmt;H3K4me1_K562_broadInst;H3K4me1_K562_syd;H3K4me1_K562b_syd;H3K4me1_Nha;H3K4me1_Panc1
chr1	11989000	11992500	0.944;1.540;0.603	H3K27ac_Dnd41;H3K27ac_Gm12878;H3K27ac_H1hesc;H3K27ac_Helas3;H3K27ac_Hepg2;H3K27ac_Hmec;H3K27ac_Huvec;H3K27ac_K562;H3K27ac_Nhdfad;H3K27ac_Nhek;H3K27ac_Nhlf;H3K27ac_Osteobl;H3K27ac_Panc1;H3K4me1_Gm12878;H3K4me1_Gm12878_V2;H3K4me1_Helas3;H3K4me1_Hepg2;H3K4me1_Hmec;H3K4me1_Hsmm;H3K4me1_Hsmmt;H3K4me1_Huvec;H3K4me1_K562_broadInst;H3K4me1_K562_syd;H3K4me1_K562b_syd;H3K4me1_Nha;H3K4me1_Nhdfad;H3K4me1_Nhe…
chr1	12000000	12001500	0.616	H3K27ac_Dnd41;H3K27ac_H1hesc;H3K27ac_Hepg2;H3K27ac_Hsmmt;H3K27ac_K562;H3K27ac_Nhdfad;H3K27ac_Osteobl;H3K4me1_Gm12878_V2;H3K4me1_Hepg2;H3K4me1_Hmec;H3K4me1_Hsmm;H3K4me1_Hsmmt;H3K4me1_K562_broadInst;H3K4me1_Nha;H3K4me1_Nhdfad;H3K4me1_Nhlf;H3K4me1_Osteobl
chr1	12003000	12004500	1.521	H3K27ac_Dnd41;H3K27ac_H1hesc;H3K27ac_Hepg2;H3K27ac_K562;H3K27ac_Osteobl;H3K4me1_Gm12878_V2;H3K4me1_H1hesc;H3K4me1_Hepg2;H3K4me1_Hsmmt;H3K4me1_K562_broadInst;H3K4me1_Nha;H3K4me1_Nhdfad
chr1	12078000	12079500	0.699	H3K27ac_Dnd41;H3K27ac_Gm12878;H3K27ac_H1hesc;H3K27ac_Helas3;H3K27ac_Hepg2;H3K27ac_Hmec;H3K27ac_Hsmm;H3K27ac_Huvec;H3K27ac_K562;H3K27ac_Nhdfad;H3K27ac_Nhek;H3K27ac_Nhlf;H3K27ac_Osteobl;H3K27ac_Panc1;H3K4me1_Dnd41;H3K4me1_Gm12878_V2;H3K4me1_K562_broadInst;H3K4me1_K562_syd;H3K4me1_K562b_syd
chr1	12111000	12115500	1.582;1.162;0.587;0.588	H3K27ac_Gm12878;H3K27ac_H1hesc;H3K27ac_K562;H3K27ac_Nhek;H3K27ac_Nhlf;H3K27ac_Osteobl;H3K4me1_Gm12878;H3K4me1_Gm12878_V2;H3K4me1_H1hesc;H3K4me1_Helas3;H3K4me1_Hmec;H3K4me1_Hsmm;H3K4me1_Hsmmt;H3K4me1_K562_broadInst;H3K4me1_K562_syd;H3K4me1_K562b_syd;H3K4me1_Nha;H3K4me1_Nhdfad;H3K4me1_Nhek;H3K4me1_Nhlf;H3K4me1_Osteobl
chr1	12127000	12128500	0.880	H3K27ac_Dnd41;H3K27ac_Gm12878;H3K27ac_H1hesc;H3K27ac_Hsmm;H3K27ac_Hsmmt;H3K27ac_K562;H3K27ac_Nha;H3K27ac_Nhdfad;H3K27ac_Nhlf;H3K27ac_Osteobl;H3K4me1_Dnd41;H3K4me1_Gm12878;H3K4me1_Gm12878_V2;H3K4me1_H1hesc;H3K4me1_Helas3;H3K4me1_Hsmm;H3K4me1_Hsmmt;H3K4me1_K562_broadInst;H3K4me1_K562_syd;H3K4me1_K562b_syd;H3K4me1_Nha;H3K4me1_Nhdfad;H3K4me1_Nhlf;H3K4me1_Osteobl
chr1	12221000	12223500	1.367;1.707	H3K27ac_Dnd41;H3K27ac_Gm12878;H3K27ac_Helas3;H3K27ac_Huvec;H3K27ac_K562;H3K27ac_Nhdfad;H3K27ac_Nhlf;H3K27ac_Osteobl;H3K27ac_Panc1;H3K4me1_Dnd41;H3K4me1_Gm12878;H3K4me1_Gm12878_V2;H3K4me1_H1hesc;H3K4me1_Helas3;H3K4me1_Hepg2;H3K4me1_Hmec;H3K4me1_Hsmm;H3K4me1_Hsmmt;H3K4me1_Huvec;H3K4me1_K562_broadInst;H3K4me1_K562_syd;H3K4me1_K562b_syd;H3K4me1_Nha;H3K4me1_Nhdfad;H3K4me1_Nhek;H3K4me1_Nhlf;H3K4me1_Ost…
chr1	12228000	12229500	0.793	H3K27ac_Gm12878;H3K27ac_Helas3;H3K27ac_Huvec;H3K27ac_K562;H3K27ac_Nhdfad;H3K27ac_Nhlf;H3K27ac_Osteobl;H3K4me1_Gm12878;H3K4me1_Gm12878_V2;H3K4me1_H1hesc;H3K4me1_Helas3;H3K4me1_Hsmm;H3K4me1_Huvec;H3K4me1_K562_broadInst;H3K4me1_K562_syd;H3K4me1_K562b_syd;H3K4me1_Nha;H3K4me1_Nhdfad;H3K4me1_Nhlf;H3K4me1_Osteobl;H3K4me1_Pbmc
chr1	12234000	12236500	0.667;0.757	H3K27ac_Gm12878;H3K27ac_Huvec;H3K27ac_K562;H3K27ac_Nhdfad;H3K27ac_Nhlf;H3K27ac_Osteobl;H3K4me1_Gm12878;H3K4me1_Gm12878_V2;H3K4me1_H1hesc;H3K4me1_Hepg2;H3K4me1_Huvec;H3K4me1_K562_broadInst;H3K4me1_K562_syd;H3K4me1_K562b_syd;H3K4me1_Nhdfad;H3K4me1_Nhlf;H3K4me1_Pbmc
chr1	12237000	12240500	1.724;2.111;0.992	H3K27ac_Dnd41;H3K27ac_Gm12878;H3K27ac_Huvec;H3K27ac_Nha;H3K27ac_Nhdfad;H3K27ac_Nhlf;H3K27ac_Osteobl;H3K4me1_Dnd41;H3K4me1_Gm12878;H3K4me1_Gm12878_V2;H3K4me1_H1hesc;H3K4me1_Helas3;H3K4me1_Hepg2;H3K4me1_Hmec;H3K4me1_Hsmm;H3K4me1_Hsmmt;H3K4me1_Huvec;H3K4me1_K562_broadInst;H3K4me1_K562_syd;H3K4me1_K562b_syd;H3K4me1_Nha;H3K4me1_Nhdfad;H3K4me1_Nhlf;H3K4me1_Nt2d1;H3K4me1_Osteobl;H3K4me1_Pbmc
chr1	12243000	12246500	0.869;1.680;1.380	H3K27ac_Gm12878;H3K27ac_H1hesc;H3K27ac_Hsmm;H3K27ac_Hsmmt;H3K27ac_Huvec;H3K27ac_Nha;H3K27ac_Nhdfad;H3K27ac_Nhlf;H3K27ac_Osteobl;H3K4me1_Gm12878;H3K4me1_Gm12878_V2;H3K4me1_H1hesc;H3K4me1_Helas3;H3K4me1_Hepg2;H3K4me1_Hsmm;H3K4me1_Hsmmt;H3K4me1_Huvec;H3K4me1_K562_broadInst;H3K4me1_K562_syd;H3K4me1_K562b_syd;H3K4me1_Nha;H3K4me1_Nhdfad;H3K4me1_Nhlf;H3K4me1_Osteobl;H3K4me1_Panc1;H3K4me1_Pbmc
chr1	12291000	12292500	0.607	H3K27ac_Dnd41;H3K27ac_H1hesc;H3K27ac_Helas3;H3K27ac_Hepg2;H3K27ac_Hmec;H3K27ac_Hsmm;H3K27ac_Hsmmt;H3K27ac_Huvec;H3K27ac_K562;H3K27ac_Nhdfad;H3K27ac_Nhek;H3K27ac_Nhlf;H3K27ac_Osteobl;H3K4me1_Dnd41;H3K4me1_Gm12878;H3K4me1_Gm12878_V2;H3K4me1_H1hesc;H3K4me1_Helas3;H3K4me1_Hepg2;H3K4me1_Hmec;H3K4me1_Hsmm;H3K4me1_Hsmmt;H3K4me1_Huvec;H3K4me1_K562_broadInst;H3K4me1_K562_syd;H3K4me1_K562b_syd;H3K4me1_Nha;…
chr1	12399000	12401500	1.694;1.613	H3K27ac_Dnd41;H3K27ac_Osteobl;H3K4me1_Gm12878_V2;H3K4me1_H1hesc;H3K4me1_Hepg2;H3K4me1_Hsmm;H3K4me1_Hsmmt;H3K4me1_K562_broadInst;H3K4me1_Nhdfad;H3K4me1_Nhlf;H3K4me1_Osteobl;H3K4me1_Panc1
chr1	12430000	12431500	0.971	H3K27ac_Dnd41;H3K27ac_Nha;H3K27ac_Osteobl;H3K4me1_Hepg2;H3K4me1_K562_broadInst;H3K4me1_Nhdfad;H3K4me1_Nhek
chr1	12440000	12442500	1.282;0.988	H3K27ac_Dnd41;H3K27ac_Hepg2;H3K27ac_Hmec;H3K27ac_Nhdfad;H3K27ac_Osteobl;H3K27ac_Panc1;H3K4me1_Hepg2;H3K4me1_Hmec;H3K4me1_K562_broadInst;H3K4me1_Nhdfad;H3K4me1_Nhek;H3K4me1_Osteobl;H3K4me1_Panc1;H3K4me1_Pbmc
chr1	12493000	12495500	2.343;1.728	H3K27ac_Dnd41;H3K27ac_Gm12878;H3K27ac_Hepg2;H3K27ac_Hmec;H3K27ac_Hsmm;H3K27ac_Hsmmt;H3K27ac_Huvec;H3K27ac_K562;H3K27ac_Nha;H3K27ac_Nhdfad;H3K27ac_Nhek;H3K27ac_Nhlf;H3K27ac_Osteobl;H3K27ac_Panc1;H3K4me1_Dnd41;H3K4me1_Gm12878;H3K4me1_Gm12878_V2;H3K4me1_H1hesc;H3K4me1_Hepg2;H3K4me1_Hmec;H3K4me1_Hsmm;H3K4me1_Hsmmt;H3K4me1_Huvec;H3K4me1_K562_broadInst;H3K4me1_K562_syd;H3K4me1_K562b_syd;H3K4me1_Nha;H3K…
chr1	12496000	12497500	0.613	H3K27ac_Dnd41;H3K27ac_Gm12878;H3K27ac_Hepg2;H3K27ac_Hmec;H3K27ac_Hsmmt;H3K27ac_Huvec;H3K27ac_K562;H3K27ac_Nha;H3K27ac_Nhdfad;H3K27ac_Nhek;H3K27ac_Osteobl;H3K4me1_Dnd41;H3K4me1_Gm12878;H3K4me1_Gm12878_V2;H3K4me1_H1hesc;H3K4me1_Hepg2;H3K4me1_Hmec;H3K4me1_Hsmm;H3K4me1_Hsmmt;H3K4me1_Huvec;H3K4me1_K562_broadInst;H3K4me1_K562_syd;H3K4me1_K562b_syd;H3K4me1_Nha;H3K4me1_Nhdfad;H3K4me1_Nhek;H3K4me1_Nhlf;H3…
chr1	12507000	12510500	0.794;1.570;1.348	H3K27ac_Dnd41;H3K27ac_Gm12878;H3K27ac_H1hesc;H3K27ac_Hsmm;H3K27ac_Hsmmt;H3K27ac_Huvec;H3K27ac_K562;H3K27ac_Nha;H3K27ac_Nhdfad;H3K27ac_Nhlf;H3K27ac_Osteobl;H3K27ac_Panc1;H3K4me1_Dnd41;H3K4me1_Gm12878;H3K4me1_Gm12878_V2;H3K4me1_Hepg2;H3K4me1_Hmec;H3K4me1_Hsmm;H3K4me1_Hsmmt;H3K4me1_Huvec;H3K4me1_K562_broadInst;H3K4me1_K562_syd;H3K4me1_K562b_syd;H3K4me1_Nha;H3K4me1_Nhdfad;H3K4me1_Nhek;H3K4me1_Nhlf;H3…
chr1	12513000	12515500	0.882;1.430	H3K27ac_Dnd41;H3K27ac_H1hesc;H3K27ac_Helas3;H3K27ac_Hepg2;H3K27ac_Hsmm;H3K27ac_Hsmmt;H3K27ac_Huvec;H3K27ac_K562;H3K27ac_Nha;H3K27ac_Nhdfad;H3K27ac_Nhek;H3K27ac_Nhlf;H3K27ac_Osteobl;H3K27ac_Panc1;H3K4me1_Dnd41;H3K4me1_H1hesc;H3K4me1_Helas3;H3K4me1_Hepg2;H3K4me1_Hmec;H3K4me1_Hsmm;H3K4me1_Hsmmt;H3K4me1_Huvec;H3K4me1_K562_broadInst;H3K4me1_K562_syd;H3K4me1_K562b_syd;H3K4me1_Nha;H3K4me1_Nhdfad;H3K4me1…
chr1	12521000	12522500	1.270	H3K27ac_Dnd41;H3K27ac_H1hesc;H3K27ac_Hsmmt;H3K27ac_Huvec;H3K27ac_K562;H3K27ac_Nha;H3K27ac_Nhdfad;H3K27ac_Nhlf;H3K27ac_Osteobl;H3K27ac_Panc1;H3K4me1_Hepg2;H3K4me1_Hsmm;H3K4me1_Hsmmt;H3K4me1_Huvec;H3K4me1_K562_broadInst;H3K4me1_K562_syd;H3K4me1_K562b_syd;H3K4me1_Nha;H3K4me1_Nhdfad;H3K4me1_Nhlf;H3K4me1_Osteobl;H3K4me1_Panc1
chr1	12524000	12525500	0.912	H3K27ac_Dnd41;H3K27ac_H1hesc;H3K27ac_Hsmm;H3K27ac_Hsmmt;H3K27ac_Huvec;H3K27ac_K562;H3K27ac_Nha;H3K27ac_Nhdfad;H3K27ac_Nhlf;H3K27ac_Osteobl;H3K27ac_Panc1;H3K4me1_Hepg2;H3K4me1_Hmec;H3K4me1_Hsmm;H3K4me1_Hsmmt;H3K4me1_K562_broadInst;H3K4me1_K562_syd;H3K4me1_K562b_syd;H3K4me1_Nha;H3K4me1_Nhdfad;H3K4me1_Nhlf;H3K4me1_Osteobl;H3K4me1_Panc1
chr1	12529000	12530500	0.610	H3K27ac_Dnd41;H3K27ac_H1hesc;H3K27ac_Hmec;H3K27ac_Huvec;H3K27ac_K562;H3K27ac_Osteobl;H3K27ac_Panc1;H3K4me1_Dnd41;H3K4me1_Hepg2;H3K4me1_Hsmmt;H3K4me1_K562_broadInst;H3K4me1_Nha;H3K4me1_Osteobl;H3K4me1_Panc1
chr1	12532000	12535500	0.645;1.922;2.238	H3K27ac_Dnd41;H3K27ac_H1hesc;H3K27ac_Hepg2;H3K27ac_Hmec;H3K27ac_Hsmm;H3K27ac_Hsmmt;H3K27ac_Huvec;H3K27ac_K562;H3K27ac_Nha;H3K27ac_Osteobl;H3K27ac_Panc1;H3K4me1_Dnd41;H3K4me1_Gm12878;H3K4me1_Gm12878_V2;H3K4me1_Helas3;H3K4me1_Hepg2;H3K4me1_Hmec;H3K4me1_Hsmm;H3K4me1_Hsmmt;H3K4me1_Huvec;H3K4me1_K562_broadInst;H3K4me1_K562_syd;H3K4me1_K562b_syd;H3K4me1_Nha;H3K4me1_Nhdfad;H3K4me1_Nhek;H3K4me1_Nhlf;H3K4…
chr1	12537000	12538500	2.017	H3K27ac_Dnd41;H3K27ac_H1hesc;H3K27ac_Helas3;H3K27ac_Hepg2;H3K27ac_Hmec;H3K27ac_Hsmm;H3K27ac_Hsmmt;H3K27ac_Huvec;H3K27ac_K562;H3K27ac_Nha;H3K27ac_Nhdfad;H3K27ac_Nhek;H3K27ac_Nhlf;H3K27ac_Osteobl;H3K27ac_Panc1;H3K4me1_Dnd41;H3K4me1_Gm12878;H3K4me1_Gm12878_V2;H3K4me1_H1hesc;H3K4me1_Helas3;H3K4me1_Hepg2;H3K4me1_Hmec;H3K4me1_Hsmm;H3K4me1_Hsmmt;H3K4me1_Huvec;H3K4me1_K562_broadInst;H3K4me1_K562_syd;H3K4…
chr1	12539000	12542500	0.537;0.975;1.409	H3K27ac_Dnd41;H3K27ac_H1hesc;H3K27ac_Helas3;H3K27ac_Hepg2;H3K27ac_Hmec;H3K27ac_Hsmm;H3K27ac_Hsmmt;H3K27ac_Huvec;H3K27ac_K562;H3K27ac_Nha;H3K27ac_Nhdfad;H3K27ac_Nhek;H3K27ac_Nhlf;H3K27ac_Osteobl;H3K27ac_Panc1;H3K4me1_Dnd41;H3K4me1_Gm12878;H3K4me1_Gm12878_V2;H3K4me1_H1hesc;H3K4me1_Helas3;H3K4me1_Hepg2;H3K4me1_Hmec;H3K4me1_Hsmm;H3K4me1_Hsmmt;H3K4me1_Huvec;H3K4me1_K562_broadInst;H3K4me1_K562_syd;H3K4…
chr1	12545000	12546500	1.737	H3K27ac_Dnd41;H3K27ac_H1hesc;H3K27ac_Hmec;H3K27ac_Huvec;H3K27ac_K562;H3K27ac_Nhdfad;H3K27ac_Osteobl;H3K27ac_Panc1;H3K4me1_Hepg2;H3K4me1_Hmec;H3K4me1_Hsmmt;H3K4me1_K562_broadInst;H3K4me1_Nha;H3K4me1_Nhdfad;H3K4me1_Nhlf;H3K4me1_Osteobl;H3K4me1_Panc1
chr1	12555000	12557500	0.866;1.660	H3K27ac_Dnd41;H3K27ac_H1hesc;H3K27ac_K562;H3K27ac_Osteobl;H3K27ac_Panc1;H3K4me1_Hepg2;H3K4me1_K562_broadInst;H3K4me1_K562_syd;H3K4me1_K562b_syd;H3K4me1_Nha;H3K4me1_Panc1
chr1	12564000	12565500	0.710	H3K27ac_Dnd41;H3K27ac_Hsmmt;H3K27ac_K562;H3K27ac_Osteobl;H3K4me1_Dnd41;H3K4me1_H1hesc;H3K4me1_Hsmmt;H3K4me1_K562_broadInst
chr1	12578000	12582500	1.046;1.506;0.715;0.625	H3K27ac_Dnd41;H3K27ac_K562;H3K27ac_Nhdfad;H3K27ac_Osteobl;H3K27ac_Panc1;H3K4me1_H1hesc;H3K4me1_Hepg2;H3K4me1_Hsmm;H3K4me1_Huvec;H3K4me1_K562_broadInst;H3K4me1_K562_syd;H3K4me1_K562b_syd;H3K4me1_Nha;H3K4me1_Nhdfad;H3K4me1_Nhlf;H3K4me1_Osteobl;H3K4me1_Panc1
chr1	12599000	12605500	1.040;1.366;2.027;1.230;0.988;0.925	H3K27ac_Dnd41;H3K27ac_Helas3;H3K27ac_Hsmm;H3K27ac_Hsmmt;H3K27ac_Huvec;H3K27ac_K562;H3K27ac_Nha;H3K27ac_Nhdfad;H3K27ac_Nhlf;H3K27ac_Osteobl;H3K27ac_Panc1;H3K4me1_H1hesc;H3K4me1_Helas3;H3K4me1_Hepg2;H3K4me1_Hmec;H3K4me1_Hsmm;H3K4me1_Hsmmt;H3K4me1_Huvec;H3K4me1_K562_broadInst;H3K4me1_K562_syd;H3K4me1_K562b_syd;H3K4me1_Nha;H3K4me1_Nhdfad;H3K4me1_Nhlf;H3K4me1_Nt2d1;H3K4me1_Osteobl;H3K4me1_Panc1
chr1	12609000	12611500	1.915;1.096	H3K27ac_Dnd41;H3K27ac_Helas3;H3K27ac_Hmec;H3K27ac_Hsmm;H3K27ac_Hsmmt;H3K27ac_Huvec;H3K27ac_K562;H3K27ac_Nha;H3K27ac_Nhdfad;H3K27ac_Nhek;H3K27ac_Nhlf;H3K27ac_Osteobl;H3K27ac_Panc1;H3K4me1_H1hesc;H3K4me1_Helas3;H3K4me1_Hepg2;H3K4me1_Hmec;H3K4me1_Hsmm;H3K4me1_Hsmmt;H3K4me1_Huvec;H3K4me1_K562_broadInst;H3K4me1_K562_syd;H3K4me1_K562b_syd;H3K4me1_Nha;H3K4me1_Nhdfad;H3K4me1_Nhek;H3K4me1_Nhlf;H3K4me1_Ost…
chr1	12612000	12614500	1.246;1.332	H3K27ac_Dnd41;H3K27ac_Hsmm;H3K27ac_Hsmmt;H3K27ac_K562;H3K27ac_Nha;H3K27ac_Nhlf;H3K27ac_Osteobl;H3K27ac_Panc1;H3K4me1_H1hesc;H3K4me1_Hepg2;H3K4me1_Hsmm;H3K4me1_Hsmmt;H3K4me1_K562_broadInst;H3K4me1_K562_syd;H3K4me1_K562b_syd;H3K4me1_Nhdfad;H3K4me1_Nhlf;H3K4me1_Osteobl;H3K4me1_Panc1
chr1	12616000	12617500	1.486	H3K27ac_Dnd41;H3K27ac_Hsmm;H3K27ac_Hsmmt;H3K27ac_K562;H3K27ac_Nha;H3K27ac_Nhdfad;H3K27ac_Nhlf;H3K27ac_Osteobl;H3K27ac_Panc1;H3K4me1_H1hesc;H3K4me1_Hepg2;H3K4me1_Hsmm;H3K4me1_Hsmmt;H3K4me1_K562_broadInst;H3K4me1_K562_syd;H3K4me1_K562b_syd;H3K4me1_Nha;H3K4me1_Nhdfad;H3K4me1_Nhlf;H3K4me1_Osteobl;H3K4me1_Panc1
chr1	12654000	12657500	1.352;1.756;1.297	H3K27ac_Dnd41;H3K27ac_H1hesc;H3K27ac_Helas3;H3K27ac_Hmec;H3K27ac_Hsmm;H3K27ac_Hsmmt;H3K27ac_Huvec;H3K27ac_K562;H3K27ac_Nha;H3K27ac_Nhdfad;H3K27ac_Nhlf;H3K27ac_Osteobl;H3K27ac_Panc1;H3K4me1_Gm12878_V2;H3K4me1_H1hesc;H3K4me1_Helas3;H3K4me1_Hepg2;H3K4me1_Hmec;H3K4me1_Hsmm;H3K4me1_Hsmmt;H3K4me1_Huvec;H3K4me1_K562_broadInst;H3K4me1_K562_syd;H3K4me1_K562b_syd;H3K4me1_Nha;H3K4me1_Nhdfad;H3K4me1_Nhek;H3K…
chr1	12658000	12660500	0.613;0.891	H3K27ac_Dnd41;H3K27ac_H1hesc;H3K27ac_Hsmmt;H3K27ac_Huvec;H3K27ac_K562;H3K27ac_Nha;H3K27ac_Osteobl;H3K27ac_Panc1;H3K4me1_Dnd41;H3K4me1_H1hesc;H3K4me1_Helas3;H3K4me1_Hepg2;H3K4me1_Hmec;H3K4me1_Hsmm;H3K4me1_Hsmmt;H3K4me1_Huvec;H3K4me1_K562_broadInst;H3K4me1_K562_syd;H3K4me1_K562b_syd;H3K4me1_Nha;H3K4me1_Nhdfad;H3K4me1_Nhlf;H3K4me1_Osteobl;H3K4me1_Panc1;H3K4me1_Pbmc
chr1	12661000	12665500	0.593;1.077;1.583;1.470	H3K27ac_Dnd41;H3K27ac_H1hesc;H3K27ac_Helas3;H3K27ac_Hepg2;H3K27ac_Hmec;H3K27ac_Hsmm;H3K27ac_Hsmmt;H3K27ac_Huvec;H3K27ac_K562;H3K27ac_Nha;H3K27ac_Nhdfad;H3K27ac_Nhlf;H3K27ac_Osteobl;H3K27ac_Panc1;H3K4me1_Dnd41;H3K4me1_Gm12878;H3K4me1_Gm12878_V2;H3K4me1_H1hesc;H3K4me1_Helas3;H3K4me1_Hepg2;H3K4me1_Hmec;H3K4me1_Hsmm;H3K4me1_Hsmmt;H3K4me1_Huvec;H3K4me1_K562_broadInst;H3K4me1_K562_syd;H3K4me1_K562b_syd…
chr1	12668000	12669500	0.612	H3K27ac_Dnd41;H3K27ac_H1hesc;H3K27ac_Hepg2;H3K27ac_Hsmmt;H3K27ac_K562;H3K27ac_Nha;H3K27ac_Osteobl;H3K27ac_Panc1;H3K4me1_H1hesc;H3K4me1_Hepg2;H3K4me1_Hmec;H3K4me1_Hsmm;H3K4me1_Hsmmt;H3K4me1_K562_broadInst;H3K4me1_Nha;H3K4me1_Osteobl;H3K4me1_Panc1
chr1	12675000	12676500	1.278	H3K27ac_Dnd41;H3K27ac_H1hesc;H3K27ac_Helas3;H3K27ac_Hepg2;H3K27ac_Hmec;H3K27ac_Hsmm;H3K27ac_Hsmmt;H3K27ac_Huvec;H3K27ac_K562;H3K27ac_Nha;H3K27ac_Nhdfad;H3K27ac_Nhek;H3K27ac_Nhlf;H3K27ac_Osteobl;H3K27ac_Panc1;H3K4me1_Dnd41;H3K4me1_Gm12878_V2;H3K4me1_H1hesc;H3K4me1_Helas3;H3K4me1_Hepg2;H3K4me1_Hmec;H3K4me1_Hsmm;H3K4me1_Hsmmt;H3K4me1_Huvec;H3K4me1_K562_broadInst;H3K4me1_K562_syd;H3K4me1_K562b_syd;H3…
chr1	12678000	12681500	1.884;1.074;1.312	H3K27ac_Dnd41;H3K27ac_H1hesc;H3K27ac_Helas3;H3K27ac_Hepg2;H3K27ac_Hmec;H3K27ac_Hsmm;H3K27ac_Hsmmt;H3K27ac_Huvec;H3K27ac_K562;H3K27ac_Nha;H3K27ac_Nhdfad;H3K27ac_Nhek;H3K27ac_Nhlf;H3K27ac_Osteobl;H3K27ac_Panc1;H3K4me1_Dnd41;H3K4me1_Gm12878;H3K4me1_Gm12878_V2;H3K4me1_H1hesc;H3K4me1_Helas3;H3K4me1_Hepg2;H3K4me1_Hmec;H3K4me1_Hsmm;H3K4me1_Hsmmt;H3K4me1_Huvec;H3K4me1_K562_broadInst;H3K4me1_K562_syd;H3K4…
chr1	12682000	12683500	0.591	H3K27ac_Dnd41;H3K27ac_H1hesc;H3K27ac_K562;H3K27ac_Osteobl;H3K27ac_Panc1;H3K4me1_Dnd41;H3K4me1_H1hesc;H3K4me1_Hepg2;H3K4me1_Hsmm;H3K4me1_Hsmmt;H3K4me1_K562_broadInst;H3K4me1_Nha;H3K4me1_Nt2d1;H3K4me1_Osteobl;H3K4me1_Panc1
chr1	12689000	12690500	0.863	H3K27ac_Dnd41;H3K27ac_H1hesc;H3K27ac_K562;H3K27ac_Osteobl;H3K4me1_H1hesc;H3K4me1_Hepg2;H3K4me1_Hsmm;H3K4me1_K562_broadInst;H3K4me1_K562_syd;H3K4me1_K562b_syd
chr1	12696000	12697500	0.906	H3K27ac_Dnd41;H3K27ac_H1hesc;H3K27ac_Hsmm;H3K27ac_Huvec;H3K27ac_Osteobl;H3K4me1_H1hesc;H3K4me1_Hepg2;H3K4me1_Hsmm;H3K4me1_Hsmmt;H3K4me1_Huvec;H3K4me1_K562_broadInst;H3K4me1_Nha;H3K4me1_Nhdfad;H3K4me1_Nhlf;H3K4me1_Osteobl
chr1	12700000	12701500	0.821	H3K27ac_Dnd41;H3K27ac_H1hesc;H3K27ac_Osteobl;H3K4me1_H1hesc;H3K4me1_Hepg2;H3K4me1_K562_broadInst
chr1	12709000	12710500	1.091	H3K27ac_Dnd41;H3K27ac_Hsmm;H3K27ac_Hsmmt;H3K27ac_Osteobl;H3K4me1_H1hesc;H3K4me1_Hsmm;H3K4me1_Hsmmt;H3K4me1_K562_broadInst;H3K4me1_Nhlf;H3K4me1_Osteobl
chr1	12718000	12719500	0.738	H3K27ac_Dnd41;H3K27ac_Hsmmt;H3K27ac_K562;H3K27ac_Osteobl;H3K4me1_Dnd41;H3K4me1_H1hesc;H3K4me1_Helas3;H3K4me1_Hepg2;H3K4me1_Hsmm;H3K4me1_Huvec;H3K4me1_K562_broadInst;H3K4me1_K562_syd;H3K4me1_K562b_syd;H3K4me1_Nhdfad;H3K4me1_Panc1
chr1	13908000	13909500	1.320	H3K27ac_Dnd41;H3K27ac_H1hesc;H3K27ac_Nha;H3K27ac_Nhek;H3K4me1_H1hesc;H3K4me1_Nhek
chr1	13919000	13921500	0.758;0.660	H3K27ac_Dnd41;H3K27ac_H1hesc;H3K27ac_Hsmm;H3K27ac_Hsmmt;H3K27ac_Nha;H3K27ac_Nhdfad;H3K27ac_Nhek;H3K27ac_Nhlf;H3K27ac_Osteobl;H3K4me1_H1hesc;H3K4me1_Hmec;H3K4me1_Hsmm;H3K4me1_Hsmmt;H3K4me1_Nha;H3K4me1_Nhdfad;H3K4me1_Nhek;H3K4me1_Osteobl;H3K4me1_Pbmc
chr1	13991000	13993500	1.165;1.215	H3K27ac_Gm12878;H3K27ac_Nhek;H3K4me1_Dnd41;H3K4me1_Gm12878;H3K4me1_Gm12878_V2;H3K4me1_Hmec;H3K4me1_Nhdfad;H3K4me1_Nhek;H3K4me1_Osteobl;H3K4me1_Pbmc
chr1	14027000	14028500	1.588	H3K27ac_Dnd41;H3K27ac_Gm12878;H3K27ac_H1hesc;H3K27ac_Hsmm;H3K27ac_Hsmmt;H3K27ac_Nha;H3K27ac_Nhdfad;H3K27ac_Nhek;H3K27ac_Osteobl;H3K27ac_Panc1;H3K4me1_Dnd41;H3K4me1_Gm12878;H3K4me1_Gm12878_V2;H3K4me1_H1hesc;H3K4me1_Hmec;H3K4me1_Hsmm;H3K4me1_Hsmmt;H3K4me1_Huvec;H3K4me1_K562_syd;H3K4me1_K562b_syd;H3K4me1_Nha;H3K4me1_Nhdfad;H3K4me1_Nhek;H3K4me1_Osteobl;H3K4me1_Panc1;H3K4me1_Pbmc
chr1	14063000	14064500	0.667	H3K27ac_Dnd41;H3K27ac_Gm12878;H3K27ac_Osteobl;H3K4me1_Gm12878;H3K4me1_Gm12878_V2;H3K4me1_Nhdfad
chr1	14074000	14075500	1.369	H3K27ac_Dnd41;H3K27ac_Gm12878;H3K27ac_Helas3;H3K27ac_Hmec;H3K27ac_Hsmm;H3K27ac_Hsmmt;H3K27ac_Huvec;H3K27ac_K562;H3K27ac_Nha;H3K27ac_Nhdfad;H3K27ac_Nhek;H3K27ac_Nhlf;H3K27ac_Osteobl;H3K27ac_Panc1;H3K4me1_Dnd41;H3K4me1_Gm12878;H3K4me1_Gm12878_V2;H3K4me1_H1hesc;H3K4me1_Helas3;H3K4me1_Hepg2;H3K4me1_Hmec;H3K4me1_Hsmm;H3K4me1_Hsmmt;H3K4me1_Huvec;H3K4me1_K562_broadInst;H3K4me1_K562_syd;H3K4me1_K562b_syd…
chr1	14076000	14078500	1.651;0.682	H3K27ac_Dnd41;H3K27ac_Gm12878;H3K27ac_H1hesc;H3K27ac_Helas3;H3K27ac_Hepg2;H3K27ac_Hmec;H3K27ac_Hsmm;H3K27ac_Hsmmt;H3K27ac_Huvec;H3K27ac_K562;H3K27ac_Nha;H3K27ac_Nhdfad;H3K27ac_Nhek;H3K27ac_Nhlf;H3K27ac_Osteobl;H3K27ac_Panc1;H3K4me1_Dnd41;H3K4me1_Gm12878;H3K4me1_Gm12878_V2;H3K4me1_H1hesc;H3K4me1_Helas3;H3K4me1_Hepg2;H3K4me1_Hmec;H3K4me1_Hsmm;H3K4me1_Hsmmt;H3K4me1_Huvec;H3K4me1_K562_broadInst;H3K4m…
chr1	14083000	14084500	0.759	H3K27ac_Dnd41;H3K27ac_Gm12878;H3K27ac_Hsmm;H3K27ac_Nhdfad;H3K27ac_Nhek;H3K27ac_Osteobl;H3K4me1_Dnd41;H3K4me1_Gm12878;H3K4me1_Gm12878_V2;H3K4me1_H1hesc;H3K4me1_Helas3;H3K4me1_Hepg2;H3K4me1_Hmec;H3K4me1_Hsmm;H3K4me1_Hsmmt;H3K4me1_K562_broadInst;H3K4me1_Nha;H3K4me1_Nhdfad;H3K4me1_Nhek;H3K4me1_Nhlf;H3K4me1_Osteobl;H3K4me1_Panc1;H3K4me1_Pbmc
chr1	14124000	14125500	0.858	H3K27ac_Dnd41;H3K27ac_Gm12878;H3K27ac_Nhdfad;H3K27ac_Nhek;H3K27ac_Osteobl;H3K4me1_Gm12878;H3K4me1_Gm12878_V2;H3K4me1_H1hesc;H3K4me1_Hsmm;H3K4me1_Hsmmt;H3K4me1_Nha;H3K4me1_Nhdfad;H3K4me1_Nhek;H3K4me1_Osteobl
chr1	14156000	14157500	0.683	H3K4me1_Gm12878_V2;H3K4me1_Hepg2
chr1	14286000	14287500	0.813	H3K4me1_Dnd41;H3K4me1_H1hesc
chr1	14291000	14292500	0.727	.
chr1	14343000	14345500	1.047;0.898	H3K4me1_Hsmmt
chr1	14360000	14361500	0.623	.
chr1	14425000	14426500	0.571	H3K4me1_H1hesc
chr1	14439000	14441500	1.172;1.315	H3K4me1_Dnd41;H3K4me1_Gm12878;H3K4me1_Gm12878_V2;H3K4me1_H1hesc;H3K4me1_Hsmm;H3K4me1_Nhek;H3K4me1_Osteobl
chr1	14445000	14446500	0.683	H3K4me1_Hsmmt
chr1	14462000	14464500	0.841;0.614	H3K27ac_H1hesc;H3K27ac_Hmec;H3K27ac_Nhek;H3K4me1_H1hesc;H3K4me1_Hmec;H3K4me1_Nhek
chr1	14509000	14511500	0.761;0.547	H3K27ac_H1hesc;H3K4me1_Dnd41;H3K4me1_H1hesc;H3K4me1_Hmec;H3K4me1_Nhek
chr1	14582000	14583500	0.765	H3K4me1_Dnd41;H3K4me1_Nhdfad;H3K4me1_Osteobl
chr1	14588000	14591500	1.034;1.653;1.164	H3K4me1_Dnd41;H3K4me1_K562_broadInst
chr1	14609000	14610500	0.787	H3K4me1_Dnd41;H3K4me1_H1hesc;H3K4me1_Hsmm;H3K4me1_Nha;H3K4me1_Osteobl
chr1	14623000	14624500	0.871	H3K27ac_Dnd41;H3K27ac_Hsmm;H3K4me1_H1hesc;H3K4me1_Hsmm;H3K4me1_Hsmmt;H3K4me1_Nha;H3K4me1_Nhek
chr1	14627000	14628500	1.360	H3K27ac_Hsmm;H3K27ac_Hsmmt;H3K4me1_Hsmm;H3K4me1_Hsmmt;H3K4me1_Nhdfad;H3K4me1_Nhek
chr1	14631000	14633500	1.326;0.728	H3K27ac_Dnd41;H3K27ac_Hsmm;H3K27ac_Nha;H3K4me1_Dnd41;H3K4me1_Hsmm;H3K4me1_Hsmmt;H3K4me1_Nha;H3K4me1_Nhdfad;H3K4me1_Nhek;H3K4me1_Osteobl
chr1	14692000	14694500	1.664;1.368	H3K27ac_Dnd41;H3K27ac_Hsmm;H3K27ac_Nhdfad;H3K4me1_Dnd41;H3K4me1_H1hesc;H3K4me1_Hsmm;H3K4me1_Hsmmt;H3K4me1_K562_syd;H3K4me1_K562b_syd;H3K4me1_Nhdfad;H3K4me1_Nhek;H3K4me1_Nhlf;H3K4me1_Osteobl
chr1	14695000	14696500	1.132	H3K27ac_Dnd41;H3K4me1_Dnd41;H3K4me1_H1hesc;H3K4me1_Nhdfad;H3K4me1_Nhlf
chr1	14731000	14732500	0.855	H3K27ac_H1hesc;H3K4me1_H1hesc
chr1	14763000	14764500	0.628	H3K27ac_Hsmm;H3K27ac_K562;H3K27ac_Nhdfad;H3K4me1_Hsmm;H3K4me1_Hsmmt;H3K4me1_K562_broadInst;H3K4me1_K562_syd;H3K4me1_K562b_syd;H3K4me1_Nha;H3K4me1_Nhdfad;H3K4me1_Nhek;H3K4me1_Osteobl
chr1	14769000	14771500	1.348;0.867	H3K27ac_Hsmm;H3K27ac_Nha;H3K27ac_Nhdfad;H3K27ac_Nhek;H3K4me1_Hsmm;H3K4me1_Hsmmt;H3K4me1_K562_broadInst;H3K4me1_K562_syd;H3K4me1_K562b_syd;H3K4me1_Nha;H3K4me1_Nhdfad;H3K4me1_Nhek;H3K4me1_Nhlf;H3K4me1_Osteobl
chr1	14830000	14832500	0.728;1.079	H3K4me1_K562_broadInst;H3K4me1_Nhek
chr1	14837000	14839500	0.943;0.884	H3K27ac_Osteobl;H3K4me1_H1hesc;H3K4me1_Hsmmt;H3K4me1_K562_broadInst
chr1	14848000	14849500	0.647	H3K27ac_Gm12878;H3K27ac_Hmec;H3K27ac_Hsmm;H3K27ac_Nha;H3K27ac_Nhdfad;H3K27ac_Nhek;H3K27ac_Nhlf;H3K27ac_Osteobl;H3K4me1_Dnd41;H3K4me1_Gm12878;H3K4me1_Gm12878_V2;H3K4me1_Hmec;H3K4me1_Hsmm;H3K4me1_Hsmmt;H3K4me1_K562_broadInst;H3K4me1_Nha;H3K4me1_Nhdfad;H3K4me1_Nhek;H3K4me1_Nhlf;H3K4me1_Osteobl
chr1	14866000	14867500	0.618	H3K27ac_Osteobl;H3K4me1_Gm12878;H3K4me1_Gm12878_V2;H3K4me1_H1hesc;H3K4me1_K562_broadInst;H3K4me1_Osteobl
chr1	14880000	14881500	0.603	H3K27ac_Osteobl;H3K4me1_Nhdfad;H3K4me1_Osteobl
chr1	14912000	14913500	0.876	H3K4me1_Dnd41;H3K4me1_H1hesc
chr1	14916000	14920500	0.710;0.843;1.195;1.396	H3K27ac_H1hesc;H3K4me1_H1hesc;H3K4me1_K562_broadInst
chr1	14923000	14924500	1.495	H3K27ac_Dnd41;H3K27ac_H1hesc;H3K4me1_Dnd41;H3K4me1_H1hesc;H3K4me1_Hsmmt;H3K4me1_Osteobl
chr1	14926000	14929500	1.655;1.262;1.808	H3K27ac_Dnd41;H3K27ac_H1hesc;H3K4me1_Dnd41;H3K4me1_Gm12878;H3K4me1_Gm12878_V2;H3K4me1_H1hesc;H3K4me1_Hmec;H3K4me1_Hsmm;H3K4me1_Hsmmt;H3K4me1_K562_syd;H3K4me1_K562b_syd;H3K4me1_Nha;H3K4me1_Nhdfad;H3K4me1_Nhek;H3K4me1_Osteobl;H3K4me1_Pbmc
chr1	14943000	14944500	0.713	H3K27ac_Nha;H3K4me1_H1hesc
chr1	14953000	14955500	1.184;1.907	H3K27ac_Dnd41;H3K4me1_Dnd41;H3K4me1_H1hesc;H3K4me1_Hmec;H3K4me1_Nha;H3K4me1_Nhek;H3K4me1_Nhlf
chr1	14987000	14988500	0.614	H3K27ac_Gm12878;H3K27ac_H1hesc;H3K27ac_Hsmmt;H3K4me1_Gm12878_V2;H3K4me1_H1hesc;H3K4me1_Hsmmt;H3K4me1_K562_broadInst
chr1	14994000	14995500	0.673	H3K27ac_H1hesc;H3K4me1_H1hesc
chr1	14998000	14999500	0.519	H3K27ac_H1hesc;H3K4me1_Gm12878;H3K4me1_Gm12878_V2
chr1	15024000	15025500	0.593	H3K4me1_Hsmmt;H3K4me1_Nhdfad
chr1	15059000	15060500	1.540	H3K27ac_Gm12878;H3K27ac_H1hesc;H3K27ac_Hmec;H3K27ac_Hsmmt;H3K27ac_Nha;H3K27ac_Nhdfad;H3K27ac_Nhek;H3K4me1_Dnd41;H3K4me1_Gm12878;H3K4me1_Gm12878_V2;H3K4me1_H1hesc;H3K4me1_Hepg2;H3K4me1_Hmec;H3K4me1_Hsmm;H3K4me1_Hsmmt;H3K4me1_K562_broadInst;H3K4me1_K562_syd;H3K4me1_K562b_syd;H3K4me1_Nha;H3K4me1_Nhdfad;H3K4me1_Nhek;H3K4me1_Nhlf;H3K4me1_Osteobl
chr1	15066000	15067500	0.995	H3K27ac_Gm12878;H3K27ac_H1hesc;H3K27ac_Hmec;H3K27ac_Nhdfad;H3K27ac_Nhek;H3K27ac_Nhlf;H3K4me1_Gm12878;H3K4me1_Gm12878_V2;H3K4me1_H1hesc;H3K4me1_Hmec;H3K4me1_K562_broadInst;H3K4me1_Nha;H3K4me1_Nhdfad;H3K4me1_Nhek;H3K4me1_Nhlf;H3K4me1_Osteobl;H3K4me1_Pbmc
chr1	15082000	15084500	0.853;0.633	H3K27ac_H1hesc;H3K27ac_Hmec;H3K27ac_Nhek;H3K4me1_Gm12878;H3K4me1_Gm12878_V2;H3K4me1_H1hesc;H3K4me1_Hmec;H3K4me1_K562_broadInst;H3K4me1_Nhek
chr1	15108000	15109500	0.642	H3K27ac_H1hesc;H3K27ac_K562;H3K4me1_H1hesc;H3K4me1_K562_broadInst;H3K4me1_K562_syd;H3K4me1_K562b_syd
chr1	15193000	15194500	0.656	H3K27ac_H1hesc;H3K4me1_H1hesc
chr1	15214000	15215500	0.870	H3K4me1_H1hesc
chr1	15276000	15277500	0.513	H3K27ac_H1hesc;H3K27ac_Hepg2;H3K27ac_Nhdfad;H3K27ac_Osteobl;H3K4me1_H1hesc;H3K4me1_Hepg2;H3K4me1_Hmec;H3K4me1_Hsmmt;H3K4me1_Nhdfad;H3K4me1_Nhlf;H3K4me1_Nt2d1
chr1	15294000	15297500	1.155;1.408;1.854	H3K27ac_Dnd41;H3K27ac_H1hesc;H3K27ac_Hepg2;H3K27ac_Hmec;H3K27ac_Hsmm;H3K27ac_Hsmmt;H3K27ac_Nha;H3K27ac_Nhdfad;H3K27ac_Nhek;H3K27ac_Nhlf;H3K27ac_Osteobl;H3K4me1_Dnd41;H3K4me1_H1hesc;H3K4me1_Hepg2;H3K4me1_Hmec;H3K4me1_Hsmm;H3K4me1_Hsmmt;H3K4me1_Huvec;H3K4me1_K562_broadInst;H3K4me1_Nha;H3K4me1_Nhdfad;H3K4me1_Nhek;H3K4me1_Nhlf;H3K4me1_Osteobl
chr1	15335000	15336500	0.702	H3K27ac_H1hesc;H3K27ac_Huvec;H3K27ac_Osteobl;H3K4me1_H1hesc;H3K4me1_Hepg2;H3K4me1_Hsmmt;H3K4me1_Huvec;H3K4me1_K562_broadInst;H3K4me1_Nha;H3K4me1_Nhdfad;H3K4me1_Nhlf
chr1	15348000	15349500	0.547	H3K27ac_H1hesc;H3K27ac_Hepg2;H3K27ac_Hmec;H3K27ac_Nhek;H3K4me1_H1hesc;H3K4me1_Hepg2;H3K4me1_Hmec;H3K4me1_Hsmm;H3K4me1_Hsmmt;H3K4me1_Huvec;H3K4me1_K562_broadInst;H3K4me1_K562_syd;H3K4me1_K562b_syd;H3K4me1_Nhek;H3K4me1_Nhlf
chr1	15354000	15355500	0.754	H3K27ac_Dnd41;H3K27ac_H1hesc;H3K27ac_Hepg2;H3K27ac_Hmec;H3K27ac_Hsmm;H3K27ac_Hsmmt;H3K27ac_Nha;H3K27ac_Nhdfad;H3K27ac_Nhlf;H3K27ac_Osteobl;H3K4me1_H1hesc;H3K4me1_Hepg2;H3K4me1_Hmec;H3K4me1_Hsmm;H3K4me1_Hsmmt;H3K4me1_Huvec;H3K4me1_K562_broadInst;H3K4me1_Nha;H3K4me1_Nhdfad;H3K4me1_Nhek;H3K4me1_Nhlf;H3K4me1_Osteobl
chr1	15414000	15418500	0.816;0.997;1.311;0.697	H3K27ac_H1hesc;H3K27ac_Huvec;H3K4me1_Gm12878;H3K4me1_Gm12878_V2;H3K4me1_H1hesc;H3K4me1_Hepg2;H3K4me1_Hmec;H3K4me1_Hsmmt;H3K4me1_Huvec;H3K4me1_K562_syd;H3K4me1_K562b_syd;H3K4me1_Nhek;H3K4me1_Nhlf;H3K4me1_Pbmc
chr1	15432000	15434500	1.419;1.595	H3K27ac_H1hesc;H3K4me1_H1hesc;H3K4me1_K562_broadInst
chr1	15451000	15452500	0.713	H3K4me1_H1hesc;H3K4me1_K562_syd;H3K4me1_K562b_syd
chr1	15454000	15455500	0.635	H3K4me1_H1hesc;H3K4me1_Hepg2
chr1	15465000	15469500	1.960;2.516;0.864;1.145	H3K27ac_Hepg2;H3K4me1_Gm12878_V2;H3K4me1_H1hesc;H3K4me1_Hepg2;H3K4me1_Hmec;H3K4me1_Huvec;H3K4me1_K562_broadInst;H3K4me1_Nha;H3K4me1_Nhek;H3K4me1_Pbmc
chr1	15477000	15478500	1.868	H3K27ac_Gm12878;H3K27ac_Helas3;H3K27ac_Hepg2;H3K27ac_Hmec;H3K27ac_Nhek;H3K27ac_Nhlf;H3K4me1_Gm12878;H3K4me1_Gm12878_V2;H3K4me1_H1hesc;H3K4me1_Helas3;H3K4me1_Hepg2;H3K4me1_Hmec;H3K4me1_Hsmmt;H3K4me1_K562_broadInst;H3K4me1_Nhek;H3K4me1_Nhlf;H3K4me1_Panc1
chr1	15482000	15484500	1.307;0.750	H3K27ac_Dnd41;H3K27ac_Gm12878;H3K27ac_H1hesc;H3K27ac_Hepg2;H3K27ac_Hmec;H3K27ac_Nhek;H3K27ac_Nhlf;H3K27ac_Panc1;H3K4me1_Dnd41;H3K4me1_Gm12878;H3K4me1_Gm12878_V2;H3K4me1_H1hesc;H3K4me1_Helas3;H3K4me1_Hepg2;H3K4me1_Hmec;H3K4me1_Nhdfad;H3K4me1_Nhek;H3K4me1_Nhlf;H3K4me1_Panc1;H3K4me1_Pbmc
chr1	15504000	15507500	1.407;1.565;1.144	H3K27ac_Gm12878;H3K27ac_H1hesc;H3K27ac_Helas3;H3K27ac_Hepg2;H3K27ac_Hmec;H3K27ac_Hsmm;H3K27ac_Hsmmt;H3K27ac_Huvec;H3K27ac_Nha;H3K27ac_Nhdfad;H3K27ac_Nhek;H3K27ac_Nhlf;H3K27ac_Osteobl;H3K27ac_Panc1;H3K4me1_Gm12878;H3K4me1_Gm12878_V2;H3K4me1_H1hesc;H3K4me1_Helas3;H3K4me1_Hepg2;H3K4me1_Hmec;H3K4me1_Hsmm;H3K4me1_Hsmmt;H3K4me1_Huvec;H3K4me1_K562_broadInst;H3K4me1_Nha;H3K4me1_Nhdfad;H3K4me1_Nhek;H3K4me…
chr1	15513000	15517500	1.165;1.021;0.662;0.933	H3K27ac_Gm12878;H3K27ac_H1hesc;H3K27ac_Hepg2;H3K27ac_Hsmmt;H3K27ac_Huvec;H3K27ac_Nhdfad;H3K27ac_Nhlf;H3K27ac_Panc1;H3K4me1_Gm12878;H3K4me1_Gm12878_V2;H3K4me1_H1hesc;H3K4me1_Helas3;H3K4me1_Hepg2;H3K4me1_Hmec;H3K4me1_Hsmm;H3K4me1_Hsmmt;H3K4me1_Huvec;H3K4me1_Nha;H3K4me1_Nhdfad;H3K4me1_Nhlf;H3K4me1_Osteobl;H3K4me1_Panc1
chr1	15522000	15524500	0.611;1.152	H3K27ac_H1hesc;H3K27ac_Hepg2;H3K27ac_Huvec;H3K27ac_Nhek;H3K27ac_Panc1;H3K4me1_Gm12878;H3K4me1_Gm12878_V2;H3K4me1_H1hesc;H3K4me1_Hepg2;H3K4me1_Hsmmt;H3K4me1_K562_broadInst;H3K4me1_Nhdfad;H3K4me1_Nhek;H3K4me1_Nhlf;H3K4me1_Nt2d1
chr1	15526000	15528500	0.737;1.188	H3K27ac_H1hesc;H3K27ac_Helas3;H3K27ac_Hepg2;H3K27ac_Hmec;H3K27ac_Huvec;H3K27ac_Nhdfad;H3K27ac_Nhek;H3K27ac_Nhlf;H3K27ac_Panc1;H3K4me1_H1hesc;H3K4me1_Helas3;H3K4me1_Hepg2;H3K4me1_Hmec;H3K4me1_Hsmm;H3K4me1_Hsmmt;H3K4me1_Huvec;H3K4me1_K562_broadInst;H3K4me1_Nha;H3K4me1_Nhdfad;H3K4me1_Nhek;H3K4me1_Nhlf;H3K4me1_Osteobl;H3K4me1_Panc1
chr1	15533000	15534500	0.727	H3K27ac_H1hesc;H3K27ac_Hepg2;H3K27ac_Hmec;H3K27ac_Huvec;H3K27ac_Nhek;H3K4me1_Gm12878;H3K4me1_Gm12878_V2;H3K4me1_H1hesc;H3K4me1_Helas3;H3K4me1_Hepg2;H3K4me1_Hmec;H3K4me1_Hsmmt;H3K4me1_Nha;H3K4me1_Nhdfad;H3K4me1_Nhek;H3K4me1_Nhlf;H3K4me1_Nt2d1;H3K4me1_Panc1
chr1	15539000	15540500	0.901	H3K27ac_H1hesc;H3K27ac_Huvec;H3K27ac_Nhdfad;H3K27ac_Nhlf;H3K4me1_H1hesc;H3K4me1_Hepg2;H3K4me1_Hsmmt;H3K4me1_Nha;H3K4me1_Nhdfad;H3K4me1_Nhlf
chr1	15544000	15545500	0.737	H3K27ac_H1hesc;H3K27ac_Helas3;H3K27ac_Hmec;H3K27ac_Huvec;H3K27ac_K562;H3K4me1_Gm12878;H3K4me1_Gm12878_V2;H3K4me1_H1hesc;H3K4me1_Helas3;H3K4me1_Hmec;H3K4me1_Huvec;H3K4me1_K562_broadInst;H3K4me1_Nhek;H3K4me1_Nhlf;H3K4me1_Osteobl;H3K4me1_Pbmc
chr1	15563000	15564500	0.692	H3K4me1_K562_broadInst
chr1	15570000	15573500	0.748;0.736;1.466	H3K27ac_Hmec;H3K27ac_Nhek;H3K4me1_Gm12878;H3K4me1_Gm12878_V2;H3K4me1_H1hesc;H3K4me1_Hepg2;H3K4me1_Hmec;H3K4me1_Huvec;H3K4me1_Nhdfad;H3K4me1_Nhek;H3K4me1_Nhlf;H3K4me1_Pbmc
chr1	15574000	15575500	0.696	H3K27ac_H1hesc;H3K27ac_Hmec;H3K27ac_Nhek;H3K4me1_Dnd41;H3K4me1_Gm12878;H3K4me1_Gm12878_V2;H3K4me1_H1hesc;H3K4me1_Hepg2;H3K4me1_Hmec;H3K4me1_Huvec;H3K4me1_K562_syd;H3K4me1_K562b_syd;H3K4me1_Nha;H3K4me1_Nhdfad;H3K4me1_Nhek;H3K4me1_Nhlf;H3K4me1_Pbmc
chr1	15587000	15588500	1.152	H3K27ac_Gm12878;H3K27ac_Huvec;H3K4me1_Gm12878;H3K4me1_Gm12878_V2;H3K4me1_H1hesc;H3K4me1_Hepg2;H3K4me1_Huvec;H3K4me1_K562_broadInst;H3K4me1_Nha;H3K4me1_Nhdfad;H3K4me1_Nhek;H3K4me1_Nhlf;H3K4me1_Panc1;H3K4me1_Pbmc
chr1	15649000	15650500	0.953	H3K27ac_K562;H3K4me1_Dnd41;H3K4me1_Gm12878;H3K4me1_Gm12878_V2;H3K4me1_H1hesc;H3K4me1_Helas3;H3K4me1_Hepg2;H3K4me1_Hsmm;H3K4me1_Hsmmt;H3K4me1_Huvec;H3K4me1_K562_broadInst;H3K4me1_K562_syd;H3K4me1_K562b_syd;H3K4me1_Nha;H3K4me1_Nhdfad;H3K4me1_Nhek;H3K4me1_Nhlf;H3K4me1_Osteobl;H3K4me1_Panc1
chr1	15680000	15681500	0.699	H3K27ac_Helas3;H3K27ac_Hepg2;H3K27ac_Huvec;H3K27ac_Nhdfad;H3K27ac_Nhek;H3K27ac_Nhlf;H3K27ac_Osteobl;H3K4me1_Gm12878_V2;H3K4me1_H1hesc;H3K4me1_Helas3;H3K4me1_Hepg2;H3K4me1_Hmec;H3K4me1_Hsmm;H3K4me1_Hsmmt;H3K4me1_Huvec;H3K4me1_K562_broadInst;H3K4me1_Nha;H3K4me1_Nhdfad;H3K4me1_Nhek;H3K4me1_Nhlf;H3K4me1_Osteobl;H3K4me1_Panc1
chr1	15697000	15698500	1.454	H3K27ac_Hepg2;H3K4me1_Hepg2;H3K4me1_Hsmmt;H3K4me1_K562_broadInst;H3K4me1_K562_syd;H3K4me1_K562b_syd;H3K4me1_Nhlf
chr1	15711000	15713500	0.814;0.925	H3K27ac_H1hesc;H3K4me1_Gm12878;H3K4me1_Gm12878_V2;H3K4me1_H1hesc;H3K4me1_Hepg2;H3K4me1_Hmec;H3K4me1_Hsmm;H3K4me1_K562_broadInst;H3K4me1_K562_syd;H3K4me1_K562b_syd;H3K4me1_Nha;H3K4me1_Nhdfad;H3K4me1_Nhlf;H3K4me1_Osteobl;H3K4me1_Pbmc
chr1	15720000	15721500	0.891	H3K4me1_H1hesc;H3K4me1_Hepg2
chr1	15737000	15739500	1.009;1.030	H3K27ac_Dnd41;H3K27ac_Gm12878;H3K27ac_Helas3;H3K27ac_Hmec;H3K27ac_Hsmm;H3K27ac_Huvec;H3K27ac_K562;H3K27ac_Nha;H3K27ac_Nhdfad;H3K27ac_Nhek;H3K27ac_Nhlf;H3K27ac_Osteobl;H3K27ac_Panc1;H3K4me1_Dnd41;H3K4me1_Gm12878;H3K4me1_Gm12878_V2;H3K4me1_H1hesc;H3K4me1_Helas3;H3K4me1_Hepg2;H3K4me1_Hmec;H3K4me1_Hsmm;H3K4me1_Hsmmt;H3K4me1_Huvec;H3K4me1_K562_broadInst;H3K4me1_K562_syd;H3K4me1_K562b_syd;H3K4me1_Nha;H…
chr1	15786000	15787500	1.450	H3K27ac_Helas3;H3K4me1_Gm12878_V2;H3K4me1_Helas3;H3K4me1_Hsmm;H3K4me1_Hsmmt;H3K4me1_K562_broadInst;H3K4me1_Nhdfad;H3K4me1_Nhlf;H3K4me1_Osteobl
chr1	15826000	15828500	0.564;0.834	H3K27ac_H1hesc;H3K4me1_H1hesc
chr1	15849000	15850500	0.792	H3K27ac_Dnd41;H3K27ac_Gm12878;H3K27ac_H1hesc;H3K27ac_Helas3;H3K27ac_Hepg2;H3K27ac_Hmec;H3K27ac_Hsmm;H3K27ac_Hsmmt;H3K27ac_Huvec;H3K27ac_K562;H3K27ac_Nha;H3K27ac_Nhdfad;H3K27ac_Nhek;H3K27ac_Nhlf;H3K27ac_Osteobl;H3K27ac_Panc1;H3K4me1_Dnd41;H3K4me1_Gm12878;H3K4me1_Gm12878_V2;H3K4me1_H1hesc;H3K4me1_Helas3;H3K4me1_Hepg2;H3K4me1_Hmec;H3K4me1_Hsmm;H3K4me1_Hsmmt;H3K4me1_Huvec;H3K4me1_K562_broadInst;H3K4m…
chr1	15942000	15943500	0.822	H3K27ac_Dnd41;H3K27ac_Gm12878;H3K27ac_Helas3;H3K27ac_Hepg2;H3K27ac_Hmec;H3K27ac_Hsmm;H3K27ac_Hsmmt;H3K27ac_Huvec;H3K27ac_K562;H3K27ac_Nha;H3K27ac_Nhdfad;H3K27ac_Nhek;H3K27ac_Nhlf;H3K27ac_Osteobl;H3K27ac_Panc1;H3K4me1_Dnd41;H3K4me1_Gm12878;H3K4me1_Gm12878_V2;H3K4me1_H1hesc;H3K4me1_Helas3;H3K4me1_Hepg2;H3K4me1_Hmec;H3K4me1_Hsmm;H3K4me1_Hsmmt;H3K4me1_Huvec;H3K4me1_K562_broadInst;H3K4me1_K562_syd;H3K…
chr1	16007000	16008500	0.886	H3K27ac_Dnd41;H3K27ac_Helas3;H3K27ac_Hmec;H3K27ac_Hsmm;H3K27ac_Hsmmt;H3K27ac_K562;H3K27ac_Nha;H3K27ac_Nhdfad;H3K27ac_Nhek;H3K27ac_Nhlf;H3K27ac_Osteobl;H3K4me1_Gm12878;H3K4me1_Gm12878_V2;H3K4me1_H1hesc;H3K4me1_Helas3;H3K4me1_Hepg2;H3K4me1_Hmec;H3K4me1_Hsmm;H3K4me1_Hsmmt;H3K4me1_K562_broadInst;H3K4me1_K562_syd;H3K4me1_K562b_syd;H3K4me1_Nha;H3K4me1_Nhdfad;H3K4me1_Nhek;H3K4me1_Nhlf;H3K4me1_Osteobl;H3…
chr1	16086000	16088500	1.893;1.892	H3K27ac_Dnd41;H3K27ac_H1hesc;H3K27ac_Helas3;H3K27ac_Hmec;H3K27ac_Hsmm;H3K27ac_Hsmmt;H3K27ac_Huvec;H3K27ac_Nha;H3K27ac_Nhdfad;H3K27ac_Nhek;H3K27ac_Nhlf;H3K27ac_Osteobl;H3K27ac_Panc1;H3K4me1_H1hesc;H3K4me1_Helas3;H3K4me1_Hepg2;H3K4me1_Hmec;H3K4me1_Hsmm;H3K4me1_Huvec;H3K4me1_K562_broadInst;H3K4me1_K562_syd;H3K4me1_K562b_syd;H3K4me1_Nha;H3K4me1_Nhdfad;H3K4me1_Nhek;H3K4me1_Nhlf;H3K4me1_Osteobl;H3K4me1…
chr1	16121000	16123500	1.189;0.903	H3K27ac_Helas3;H3K27ac_Hepg2;H3K27ac_Hmec;H3K27ac_Hsmm;H3K27ac_Hsmmt;H3K27ac_Huvec;H3K27ac_K562;H3K27ac_Nha;H3K27ac_Nhdfad;H3K27ac_Nhek;H3K27ac_Nhlf;H3K27ac_Osteobl;H3K27ac_Panc1;H3K4me1_Helas3;H3K4me1_Hepg2;H3K4me1_Hmec;H3K4me1_Hsmm;H3K4me1_Hsmmt;H3K4me1_Huvec;H3K4me1_K562_broadInst;H3K4me1_K562_syd;H3K4me1_K562b_syd;H3K4me1_Nha;H3K4me1_Nhdfad;H3K4me1_Nhek;H3K4me1_Nhlf;H3K4me1_Osteobl;H3K4me1_Pa…
chr1	16125000	16128500	0.897;2.138;1.770	H3K27ac_H1hesc;H3K27ac_Helas3;H3K27ac_Hepg2;H3K27ac_Hmec;H3K27ac_Hsmm;H3K27ac_Hsmmt;H3K27ac_Huvec;H3K27ac_K562;H3K27ac_Nha;H3K27ac_Nhdfad;H3K27ac_Nhek;H3K27ac_Nhlf;H3K27ac_Osteobl;H3K27ac_Panc1;H3K4me1_Gm12878_V2;H3K4me1_H1hesc;H3K4me1_Helas3;H3K4me1_Hepg2;H3K4me1_Hmec;H3K4me1_Hsmm;H3K4me1_Hsmmt;H3K4me1_Huvec;H3K4me1_K562_broadInst;H3K4me1_K562_syd;H3K4me1_K562b_syd;H3K4me1_Nha;H3K4me1_Nhdfad;H3K…
chr1	16129000	16130500	0.688	H3K27ac_Helas3;H3K27ac_Hsmmt;H3K27ac_Osteobl;H3K27ac_Panc1;H3K4me1_H1hesc;H3K4me1_Helas3;H3K4me1_Hepg2;H3K4me1_Hmec;H3K4me1_Hsmm;H3K4me1_Hsmmt;H3K4me1_K562_broadInst;H3K4me1_Nha;H3K4me1_Nhdfad;H3K4me1_Nhek;H3K4me1_Nhlf;H3K4me1_Osteobl;H3K4me1_Panc1
chr1	16159000	16160500	0.661	H3K27ac_Dnd41;H3K27ac_Gm12878;H3K27ac_H1hesc;H3K27ac_Helas3;H3K27ac_Hepg2;H3K27ac_Hmec;H3K27ac_Hsmm;H3K27ac_Hsmmt;H3K27ac_Huvec;H3K27ac_K562;H3K27ac_Nha;H3K27ac_Nhdfad;H3K27ac_Nhek;H3K27ac_Nhlf;H3K27ac_Osteobl;H3K27ac_Panc1;H3K4me1_Dnd41;H3K4me1_Gm12878;H3K4me1_Gm12878_V2;H3K4me1_H1hesc;H3K4me1_Helas3;H3K4me1_Hepg2;H3K4me1_Hmec;H3K4me1_Hsmm;H3K4me1_Huvec;H3K4me1_K562_broadInst;H3K4me1_K562_syd;H3…
chr1	16170000	16171500	0.746	H3K27ac_Dnd41;H3K27ac_Gm12878;H3K27ac_K562;H3K27ac_Osteobl;H3K27ac_Panc1;H3K4me1_Dnd41;H3K4me1_Gm12878;H3K4me1_Gm12878_V2;H3K4me1_Helas3;H3K4me1_Hepg2;H3K4me1_K562_broadInst;H3K4me1_Nha;H3K4me1_Osteobl;H3K4me1_Panc1
chr1	16175000	16179500	2.013;1.902;0.937;0.555	H3K27ac_Dnd41;H3K27ac_Gm12878;H3K27ac_H1hesc;H3K27ac_Helas3;H3K27ac_Hepg2;H3K27ac_Hmec;H3K27ac_Hsmm;H3K27ac_Hsmmt;H3K27ac_Huvec;H3K27ac_K562;H3K27ac_Nha;H3K27ac_Nhdfad;H3K27ac_Nhek;H3K27ac_Nhlf;H3K27ac_Osteobl;H3K27ac_Panc1;H3K4me1_Dnd41;H3K4me1_Gm12878;H3K4me1_Gm12878_V2;H3K4me1_H1hesc;H3K4me1_Helas3;H3K4me1_Hepg2;H3K4me1_Hmec;H3K4me1_Hsmm;H3K4me1_Hsmmt;H3K4me1_Huvec;H3K4me1_K562_broadInst;H3K4m…
chr1	16211000	16214500	0.530;1.235;0.917	H3K27ac_Dnd41;H3K27ac_Gm12878;H3K27ac_H1hesc;H3K27ac_Helas3;H3K27ac_Hepg2;H3K27ac_Hmec;H3K27ac_Hsmm;H3K27ac_Hsmmt;H3K27ac_Huvec;H3K27ac_K562;H3K27ac_Nha;H3K27ac_Nhdfad;H3K27ac_Nhek;H3K27ac_Nhlf;H3K27ac_Osteobl;H3K27ac_Panc1;H3K4me1_Gm12878;H3K4me1_Gm12878_V2;H3K4me1_H1hesc;H3K4me1_Helas3;H3K4me1_Hepg2;H3K4me1_Hmec;H3K4me1_Hsmm;H3K4me1_Hsmmt;H3K4me1_Huvec;H3K4me1_K562_broadInst;H3K4me1_K562_syd;H3…
chr1	16275000	16281500	1.485;1.867;0.749;0.872;1.440;0.996	H3K27ac_Dnd41;H3K27ac_Gm12878;H3K27ac_H1hesc;H3K27ac_Helas3;H3K27ac_Hmec;H3K27ac_Hsmm;H3K27ac_Hsmmt;H3K27ac_Huvec;H3K27ac_K562;H3K27ac_Nha;H3K27ac_Nhdfad;H3K27ac_Nhek;H3K27ac_Nhlf;H3K27ac_Osteobl;H3K27ac_Panc1;H3K4me1_Gm12878;H3K4me1_Gm12878_V2;H3K4me1_H1hesc;H3K4me1_Helas3;H3K4me1_Hepg2;H3K4me1_Hmec;H3K4me1_Hsmm;H3K4me1_Hsmmt;H3K4me1_Huvec;H3K4me1_K562_broadInst;H3K4me1_K562_syd;H3K4me1_K562b_sy…
chr1	16320000	16321500	0.685	H3K27ac_Dnd41;H3K4me1_Hepg2;H3K4me1_K562_syd;H3K4me1_K562b_syd
chr1	16338000	16340500	0.661;1.400	H3K27ac_Gm12878;H3K27ac_H1hesc;H3K27ac_Helas3;H3K27ac_Hepg2;H3K27ac_Hsmm;H3K27ac_Hsmmt;H3K27ac_K562;H3K27ac_Nha;H3K27ac_Nhdfad;H3K27ac_Nhlf;H3K27ac_Osteobl;H3K4me1_Gm12878;H3K4me1_Gm12878_V2;H3K4me1_H1hesc;H3K4me1_Helas3;H3K4me1_Hepg2;H3K4me1_Hmec;H3K4me1_Hsmm;H3K4me1_Hsmmt;H3K4me1_Huvec;H3K4me1_K562_broadInst;H3K4me1_K562_syd;H3K4me1_K562b_syd;H3K4me1_Nha;H3K4me1_Nhdfad;H3K4me1_Nhek;H3K4me1_Nhlf…
chr1	16393000	16395500	1.484;0.812	H3K27ac_H1hesc;H3K27ac_Hsmmt;H3K4me1_H1hesc;H3K4me1_Helas3;H3K4me1_Hepg2;H3K4me1_Hmec;H3K4me1_Hsmm;H3K4me1_Hsmmt;H3K4me1_K562_broadInst;H3K4me1_K562_syd;H3K4me1_K562b_syd;H3K4me1_Nhdfad
chr1	16402000	16404500	1.337;1.831	H3K27ac_Helas3;H3K27ac_Hmec;H3K27ac_Hsmm;H3K27ac_Hsmmt;H3K27ac_Huvec;H3K27ac_K562;H3K27ac_Nha;H3K27ac_Nhdfad;H3K27ac_Nhek;H3K27ac_Nhlf;H3K27ac_Osteobl;H3K4me1_H1hesc;H3K4me1_Helas3;H3K4me1_Hepg2;H3K4me1_Hmec;H3K4me1_Hsmm;H3K4me1_Hsmmt;H3K4me1_Huvec;H3K4me1_K562_broadInst;H3K4me1_K562_syd;H3K4me1_K562b_syd;H3K4me1_Nha;H3K4me1_Nhdfad;H3K4me1_Nhek;H3K4me1_Nhlf;H3K4me1_Osteobl;H3K4me1_Panc1
chr1	16405000	16410500	0.652;0.863;0.938;0.628;0.724	H3K27ac_Dnd41;H3K27ac_Gm12878;H3K27ac_Helas3;H3K27ac_Nhek;H3K27ac_Osteobl;H3K27ac_Panc1;H3K4me1_Dnd41;H3K4me1_Gm12878;H3K4me1_Gm12878_V2;H3K4me1_H1hesc;H3K4me1_Helas3;H3K4me1_Hepg2;H3K4me1_Hmec;H3K4me1_Hsmm;H3K4me1_Hsmmt;H3K4me1_Huvec;H3K4me1_K562_broadInst;H3K4me1_K562_syd;H3K4me1_K562b_syd;H3K4me1_Nha;H3K4me1_Nhdfad;H3K4me1_Nhek;H3K4me1_Nhlf;H3K4me1_Osteobl;H3K4me1_Panc1;H3K4me1_Pbmc
chr1	16415000	16416500	0.828	H3K27ac_Hmec;H3K27ac_Nha;H3K27ac_Osteobl;H3K4me1_H1hesc;H3K4me1_Hepg2;H3K4me1_Hmec;H3K4me1_Huvec;H3K4me1_K562_broadInst;H3K4me1_K562_syd;H3K4me1_K562b_syd;H3K4me1_Nha;H3K4me1_Nt2d1;H3K4me1_Osteobl;H3K4me1_Panc1
chr1	16419000	16420500	0.854	H3K27ac_Osteobl;H3K4me1_H1hesc;H3K4me1_Hepg2;H3K4me1_Hmec;H3K4me1_K562_broadInst;H3K4me1_K562_syd;H3K4me1_K562b_syd;H3K4me1_Nhek
chr1	16437000	16440500	1.393;2.035;1.469	H3K27ac_H1hesc;H3K27ac_Hsmm;H3K27ac_Hsmmt;H3K27ac_Nha;H3K27ac_Osteobl;H3K4me1_H1hesc;H3K4me1_Hepg2;H3K4me1_Hmec;H3K4me1_Hsmm;H3K4me1_Hsmmt;H3K4me1_K562_broadInst;H3K4me1_K562_syd;H3K4me1_K562b_syd;H3K4me1_Nha;H3K4me1_Nhdfad;H3K4me1_Nhek;H3K4me1_Nhlf;H3K4me1_Nt2d1;H3K4me1_Osteobl;H3K4me1_Panc1
chr1	16442000	16443500	0.607	H3K27ac_H1hesc;H3K27ac_Osteobl;H3K4me1_H1hesc;H3K4me1_Hepg2;H3K4me1_Hsmm;H3K4me1_Hsmmt;H3K4me1_K562_syd;H3K4me1_K562b_syd;H3K4me1_Nhek;H3K4me1_Osteobl;H3K4me1_Panc1
chr1	16444000	16445500	0.585	H3K27ac_H1hesc;H3K27ac_Osteobl;H3K4me1_H1hesc;H3K4me1_Hepg2;H3K4me1_Hmec;H3K4me1_Hsmm;H3K4me1_Hsmmt;H3K4me1_Nhek;H3K4me1_Osteobl
chr1	16448000	16450500	0.969;0.581	H3K27ac_H1hesc;H3K27ac_Helas3;H3K27ac_Hmec;H3K27ac_Hsmm;H3K27ac_Nha;H3K27ac_Nhdfad;H3K27ac_Nhek;H3K27ac_Nhlf;H3K27ac_Osteobl;H3K27ac_Panc1;H3K4me1_Gm12878;H3K4me1_Gm12878_V2;H3K4me1_H1hesc;H3K4me1_Helas3;H3K4me1_Hepg2;H3K4me1_Hmec;H3K4me1_Hsmm;H3K4me1_Hsmmt;H3K4me1_Huvec;H3K4me1_K562_broadInst;H3K4me1_K562_syd;H3K4me1_K562b_syd;H3K4me1_Nha;H3K4me1_Nhdfad;H3K4me1_Nhek;H3K4me1_Nhlf;H3K4me1_Nt2d1;H3…
chr1	16467000	16469500	0.865;0.640	H3K27ac_H1hesc;H3K27ac_Helas3;H3K27ac_Hepg2;H3K27ac_Hmec;H3K27ac_Hsmm;H3K27ac_Hsmmt;H3K27ac_Huvec;H3K27ac_K562;H3K27ac_Nha;H3K27ac_Nhdfad;H3K27ac_Nhek;H3K27ac_Nhlf;H3K27ac_Osteobl;H3K27ac_Panc1;H3K4me1_Gm12878;H3K4me1_Gm12878_V2;H3K4me1_H1hesc;H3K4me1_Helas3;H3K4me1_Hepg2;H3K4me1_Hmec;H3K4me1_Hsmm;H3K4me1_Hsmmt;H3K4me1_Huvec;H3K4me1_K562_broadInst;H3K4me1_K562_syd;H3K4me1_K562b_syd;H3K4me1_Nha;H3…
chr1	16471000	16474500	1.034;0.815;0.988	H3K27ac_H1hesc;H3K27ac_Helas3;H3K27ac_Hepg2;H3K27ac_Hmec;H3K27ac_Hsmm;H3K27ac_Hsmmt;H3K27ac_Huvec;H3K27ac_K562;H3K27ac_Nha;H3K27ac_Nhdfad;H3K27ac_Nhek;H3K27ac_Nhlf;H3K27ac_Osteobl;H3K27ac_Panc1;H3K4me1_Gm12878;H3K4me1_Gm12878_V2;H3K4me1_H1hesc;H3K4me1_Helas3;H3K4me1_Hepg2;H3K4me1_Hmec;H3K4me1_Hsmm;H3K4me1_Hsmmt;H3K4me1_Huvec;H3K4me1_K562_broadInst;H3K4me1_K562_syd;H3K4me1_K562b_syd;H3K4me1_Nha;H3…
chr1	16489000	16492500	0.707;1.895;1.513	H3K27ac_H1hesc;H3K27ac_Helas3;H3K27ac_Hepg2;H3K27ac_Hmec;H3K27ac_Hsmm;H3K27ac_Hsmmt;H3K27ac_Huvec;H3K27ac_K562;H3K27ac_Nha;H3K27ac_Nhdfad;H3K27ac_Nhek;H3K27ac_Nhlf;H3K27ac_Osteobl;H3K27ac_Panc1;H3K4me1_Dnd41;H3K4me1_Gm12878;H3K4me1_Gm12878_V2;H3K4me1_H1hesc;H3K4me1_Helas3;H3K4me1_Hepg2;H3K4me1_Hmec;H3K4me1_Hsmm;H3K4me1_Hsmmt;H3K4me1_Huvec;H3K4me1_K562_broadInst;H3K4me1_K562_syd;H3K4me1_K562b_syd;…
chr1	16493000	16495500	1.394;1.298	H3K27ac_H1hesc;H3K27ac_Helas3;H3K27ac_Hepg2;H3K27ac_Huvec;H3K27ac_K562;H3K27ac_Nhek;H3K27ac_Osteobl;H3K27ac_Panc1;H3K4me1_Dnd41;H3K4me1_Gm12878;H3K4me1_Gm12878_V2;H3K4me1_H1hesc;H3K4me1_Helas3;H3K4me1_Hepg2;H3K4me1_Hmec;H3K4me1_Huvec;H3K4me1_K562_broadInst;H3K4me1_K562_syd;H3K4me1_K562b_syd;H3K4me1_Nhek;H3K4me1_Nhlf;H3K4me1_Panc1;H3K4me1_Pbmc
chr1	16499000	16503500	1.679;1.652;2.197;2.428	H3K27ac_H1hesc;H3K27ac_Helas3;H3K27ac_Hepg2;H3K27ac_Hmec;H3K27ac_Hsmm;H3K27ac_Hsmmt;H3K27ac_Huvec;H3K27ac_K562;H3K27ac_Nha;H3K27ac_Nhdfad;H3K27ac_Nhek;H3K27ac_Nhlf;H3K27ac_Osteobl;H3K27ac_Panc1;H3K4me1_H1hesc;H3K4me1_Helas3;H3K4me1_Hepg2;H3K4me1_Hmec;H3K4me1_Hsmm;H3K4me1_Hsmmt;H3K4me1_Huvec;H3K4me1_K562_broadInst;H3K4me1_K562_syd;H3K4me1_K562b_syd;H3K4me1_Nha;H3K4me1_Nhdfad;H3K4me1_Nhek;H3K4me1_N…
chr1	16507000	16509500	0.941;1.027	H3K27ac_H1hesc;H3K27ac_Helas3;H3K27ac_Hepg2;H3K27ac_Hmec;H3K27ac_Hsmm;H3K27ac_Hsmmt;H3K27ac_Huvec;H3K27ac_Nha;H3K27ac_Nhdfad;H3K27ac_Nhek;H3K27ac_Nhlf;H3K27ac_Osteobl;H3K27ac_Panc1;H3K4me1_H1hesc;H3K4me1_Helas3;H3K4me1_Hepg2;H3K4me1_Hmec;H3K4me1_Hsmm;H3K4me1_Hsmmt;H3K4me1_Huvec;H3K4me1_K562_syd;H3K4me1_K562b_syd;H3K4me1_Nha;H3K4me1_Nhdfad;H3K4me1_Nhek;H3K4me1_Nhlf;H3K4me1_Osteobl;H3K4me1_Panc1
chr1	16513000	16515500	0.838;0.904	H3K27ac_H1hesc;H3K27ac_Helas3;H3K27ac_Hmec;H3K27ac_Nhdfad;H3K27ac_Nhek;H3K27ac_Osteobl;H3K27ac_Panc1;H3K4me1_Gm12878;H3K4me1_H1hesc;H3K4me1_Helas3;H3K4me1_Hepg2;H3K4me1_Hmec;H3K4me1_Hsmm;H3K4me1_Hsmmt;H3K4me1_Huvec;H3K4me1_K562_broadInst;H3K4me1_K562_syd;H3K4me1_K562b_syd;H3K4me1_Nha;H3K4me1_Nhdfad;H3K4me1_Nhek;H3K4me1_Nhlf;H3K4me1_Osteobl;H3K4me1_Panc1
chr1	16516000	16517500	0.851	H3K27ac_H1hesc;H3K27ac_Helas3;H3K27ac_Hmec;H3K27ac_Nhek;H3K27ac_Osteobl;H3K27ac_Panc1;H3K4me1_Gm12878;H3K4me1_Gm12878_V2;H3K4me1_H1hesc;H3K4me1_Helas3;H3K4me1_Hepg2;H3K4me1_Hmec;H3K4me1_K562_broadInst;H3K4me1_Nha;H3K4me1_Nhdfad;H3K4me1_Nhek;H3K4me1_Osteobl;H3K4me1_Panc1
chr1	16544000	16545500	1.858	H3K27ac_H1hesc;H3K27ac_Nhek;H3K4me1_Gm12878;H3K4me1_Gm12878_V2;H3K4me1_H1hesc;H3K4me1_Helas3;H3K4me1_Hepg2;H3K4me1_Hmec;H3K4me1_Hsmmt;H3K4me1_K562_broadInst;H3K4me1_K562_syd;H3K4me1_K562b_syd;H3K4me1_Nhdfad;H3K4me1_Nhek;H3K4me1_Nhlf;H3K4me1_Osteobl
chr1	16553000	16554500	0.710	H3K27ac_K562;H3K4me1_H1hesc;H3K4me1_Hepg2;H3K4me1_Huvec;H3K4me1_K562_broadInst;H3K4me1_K562_syd;H3K4me1_K562b_syd;H3K4me1_Nha;H3K4me1_Pbmc
chr1	16570000	16571500	0.647	H3K27ac_Dnd41;H3K27ac_H1hesc;H3K27ac_K562;H3K27ac_Nhdfad;H3K4me1_Dnd41;H3K4me1_Gm12878_V2;H3K4me1_H1hesc;H3K4me1_Hepg2;H3K4me1_Hsmm;H3K4me1_Hsmmt;H3K4me1_K562_broadInst;H3K4me1_Nha;H3K4me1_Nhdfad;H3K4me1_Nhek;H3K4me1_Nhlf;H3K4me1_Osteobl;H3K4me1_Pbmc
chr1	16592000	16593500	0.693	H3K27ac_Huvec;H3K27ac_Nha;H3K27ac_Nhlf;H3K27ac_Osteobl;H3K4me1_Hsmm;H3K4me1_Hsmmt;H3K4me1_Huvec;H3K4me1_K562_broadInst;H3K4me1_Nha;H3K4me1_Nhlf;H3K4me1_Osteobl
chr1	16677000	16678500	1.255	H3K27ac_Dnd41;H3K27ac_Gm12878;H3K27ac_H1hesc;H3K27ac_Helas3;H3K27ac_Hepg2;H3K27ac_Hmec;H3K27ac_Hsmm;H3K27ac_Hsmmt;H3K27ac_Huvec;H3K27ac_K562;H3K27ac_Nha;H3K27ac_Nhdfad;H3K27ac_Nhek;H3K27ac_Nhlf;H3K27ac_Osteobl;H3K27ac_Panc1;H3K4me1_Dnd41;H3K4me1_Gm12878;H3K4me1_Gm12878_V2;H3K4me1_H1hesc;H3K4me1_Helas3;H3K4me1_Hepg2;H3K4me1_Hmec;H3K4me1_Hsmm;H3K4me1_Hsmmt;H3K4me1_Huvec;H3K4me1_K562_broadInst;H3K4m…
chr1	16702000	16703500	0.542	H3K27ac_Dnd41;H3K27ac_Gm12878;H3K27ac_Helas3;H3K27ac_Hsmm;H3K27ac_Hsmmt;H3K27ac_Huvec;H3K27ac_Nha;H3K27ac_Nhdfad;H3K27ac_Nhlf;H3K27ac_Osteobl;H3K27ac_Panc1;H3K4me1_Gm12878;H3K4me1_Gm12878_V2;H3K4me1_H1hesc;H3K4me1_Helas3;H3K4me1_Hepg2;H3K4me1_Hmec;H3K4me1_Hsmm;H3K4me1_Hsmmt;H3K4me1_Huvec;H3K4me1_K562_broadInst;H3K4me1_K562_syd;H3K4me1_K562b_syd;H3K4me1_Nha;H3K4me1_Nhdfad;H3K4me1_Nhek;H3K4me1_Nhlf…
chr1	16825000	16827500	1.096;0.533	H3K27ac_Dnd41;H3K27ac_Gm12878;H3K27ac_H1hesc;H3K27ac_Helas3;H3K27ac_Hepg2;H3K27ac_Hsmm;H3K27ac_Hsmmt;H3K27ac_Huvec;H3K27ac_K562;H3K27ac_Nha;H3K27ac_Nhdfad;H3K27ac_Nhek;H3K27ac_Nhlf;H3K27ac_Osteobl;H3K27ac_Panc1;H3K4me1_Dnd41;H3K4me1_Gm12878_V2;H3K4me1_H1hesc;H3K4me1_Hepg2;H3K4me1_Hmec;H3K4me1_Hsmmt;H3K4me1_Huvec;H3K4me1_K562_broadInst;H3K4me1_K562_syd;H3K4me1_K562b_syd;H3K4me1_Pbmc
chr1	16832000	16834500	0.596;1.020	H3K27ac_Dnd41;H3K27ac_Hepg2;H3K27ac_Hsmm;H3K27ac_Hsmmt;H3K27ac_K562;H3K4me1_Dnd41;H3K4me1_Gm12878;H3K4me1_Gm12878_V2;H3K4me1_Hepg2;H3K4me1_Hsmm;H3K4me1_K562_broadInst;H3K4me1_K562_syd;H3K4me1_K562b_syd;H3K4me1_Nha;H3K4me1_Nhdfad;H3K4me1_Panc1;H3K4me1_Pbmc
chr1	16839000	16840500	1.436	H3K27ac_Dnd41;H3K27ac_H1hesc;H3K27ac_Helas3;H3K27ac_Hepg2;H3K27ac_Hmec;H3K27ac_Hsmm;H3K27ac_Hsmmt;H3K27ac_K562;H3K27ac_Nha;H3K27ac_Nhek;H3K27ac_Osteobl;H3K4me1_Dnd41;H3K4me1_Gm12878;H3K4me1_Gm12878_V2;H3K4me1_H1hesc;H3K4me1_Helas3;H3K4me1_Hepg2;H3K4me1_Hmec;H3K4me1_Hsmm;H3K4me1_Hsmmt;H3K4me1_Huvec;H3K4me1_K562_broadInst;H3K4me1_K562_syd;H3K4me1_K562b_syd;H3K4me1_Nha;H3K4me1_Nhdfad;H3K4me1_Nhek;H3…
chr1	16871000	16873500	1.008;1.027	H3K27ac_Gm12878;H3K27ac_Hepg2;H3K27ac_K562;H3K27ac_Panc1;H3K4me1_Gm12878;H3K4me1_Gm12878_V2;H3K4me1_Hepg2;H3K4me1_K562_broadInst;H3K4me1_K562_syd;H3K4me1_K562b_syd;H3K4me1_Panc1
chr1	16885000	16888500	1.406;2.211;1.302	H3K27ac_Dnd41;H3K27ac_H1hesc;H3K27ac_Hepg2;H3K27ac_Hmec;H3K27ac_Nhek;H3K4me1_Gm12878_V2;H3K4me1_H1hesc;H3K4me1_Hepg2;H3K4me1_Hmec;H3K4me1_K562_broadInst;H3K4me1_K562_syd;H3K4me1_K562b_syd;H3K4me1_Nha;H3K4me1_Nhdfad;H3K4me1_Nhek;H3K4me1_Nhlf;H3K4me1_Osteobl
chr1	16926000	16927500	0.520	H3K27ac_Dnd41;H3K27ac_H1hesc;H3K27ac_Helas3;H3K27ac_Hepg2;H3K27ac_Nha;H3K27ac_Nhdfad;H3K27ac_Nhlf;H3K27ac_Osteobl;H3K4me1_Dnd41;H3K4me1_Helas3;H3K4me1_Hepg2;H3K4me1_Hsmm;H3K4me1_Hsmmt;H3K4me1_K562_broadInst;H3K4me1_K562_syd;H3K4me1_K562b_syd;H3K4me1_Nha;H3K4me1_Nhlf
chr1	16938000	16941500	0.931;1.480;1.329	H3K27ac_Dnd41;H3K27ac_Gm12878;H3K27ac_H1hesc;H3K27ac_Helas3;H3K27ac_Hepg2;H3K27ac_Hmec;H3K27ac_Hsmm;H3K27ac_Hsmmt;H3K27ac_Huvec;H3K27ac_K562;H3K27ac_Nha;H3K27ac_Nhdfad;H3K27ac_Nhek;H3K27ac_Nhlf;H3K27ac_Osteobl;H3K27ac_Panc1;H3K4me1_Dnd41;H3K4me1_Gm12878;H3K4me1_Gm12878_V2;H3K4me1_H1hesc;H3K4me1_Helas3;H3K4me1_Hepg2;H3K4me1_Hmec;H3K4me1_Hsmm;H3K4me1_Hsmmt;H3K4me1_Huvec;H3K4me1_K562_broadInst;H3K4m…
chr1	16943000	16944500	0.899	H3K27ac_Dnd41;H3K27ac_H1hesc;H3K27ac_Helas3;H3K27ac_Hepg2;H3K27ac_Hmec;H3K27ac_Nha;H3K27ac_Nhdfad;H3K27ac_Nhlf;H3K27ac_Osteobl;H3K4me1_Dnd41;H3K4me1_Gm12878;H3K4me1_Gm12878_V2;H3K4me1_H1hesc;H3K4me1_Helas3;H3K4me1_Hepg2;H3K4me1_Hsmm;H3K4me1_Hsmmt;H3K4me1_K562_broadInst;H3K4me1_Nha;H3K4me1_Nhlf
chr1	17004000	17005500	1.410	H3K27ac_K562;H3K4me1_Gm12878;H3K4me1_Gm12878_V2;H3K4me1_Hepg2;H3K4me1_K562_broadInst;H3K4me1_K562_syd;H3K4me1_K562b_syd;H3K4me1_Pbmc
chr1	17019000	17021500	1.557;1.684	H3K27ac_Gm12878;H3K27ac_H1hesc;H3K4me1_H1hesc;H3K4me1_Hmec;H3K4me1_Huvec;H3K4me1_K562_broadInst;H3K4me1_K562_syd;H3K4me1_K562b_syd;H3K4me1_Nha;H3K4me1_Nhek;H3K4me1_Pbmc
chr1	17024000	17025500	0.933	H3K27ac_H1hesc;H3K27ac_Hepg2;H3K4me1_H1hesc;H3K4me1_Hepg2;H3K4me1_K562_broadInst;H3K4me1_K562_syd;H3K4me1_K562b_syd
chr1	17027000	17028500	0.640	H3K27ac_H1hesc;H3K4me1_H1hesc;H3K4me1_Hepg2;H3K4me1_Hmec;H3K4me1_K562_broadInst;H3K4me1_K562_syd;H3K4me1_K562b_syd;H3K4me1_Nha;H3K4me1_Nhek;H3K4me1_Nt2d1;H3K4me1_Pbmc
chr1	17035000	17037500	0.772;0.656	H3K27ac_H1hesc;H3K27ac_K562;H3K4me1_Dnd41;H3K4me1_H1hesc;H3K4me1_Helas3;H3K4me1_Hepg2;H3K4me1_K562_broadInst;H3K4me1_K562_syd;H3K4me1_K562b_syd;H3K4me1_Nha;H3K4me1_Nhdfad;H3K4me1_Osteobl;H3K4me1_Panc1
chr1	17039000	17040500	1.277	H3K27ac_H1hesc;H3K27ac_Hsmmt;H3K4me1_H1hesc;H3K4me1_Hepg2;H3K4me1_Hsmm;H3K4me1_Hsmmt;H3K4me1_K562_broadInst;H3K4me1_K562_syd;H3K4me1_K562b_syd;H3K4me1_Nha;H3K4me1_Nhdfad;H3K4me1_Osteobl
chr1	17043000	17045500	1.035;0.766	H3K27ac_H1hesc;H3K4me1_Gm12878_V2;H3K4me1_H1hesc;H3K4me1_Hepg2;H3K4me1_Hsmmt;H3K4me1_K562_broadInst;H3K4me1_K562_syd;H3K4me1_K562b_syd;H3K4me1_Nha
chr1	17051000	17055500	1.284;1.173;1.600;0.932	H3K27ac_Dnd41;H3K27ac_H1hesc;H3K27ac_Helas3;H3K27ac_K562;H3K27ac_Nhdfad;H3K4me1_Gm12878;H3K4me1_Gm12878_V2;H3K4me1_H1hesc;H3K4me1_Helas3;H3K4me1_Hepg2;H3K4me1_K562_broadInst;H3K4me1_K562_syd;H3K4me1_K562b_syd;H3K4me1_Nha
chr1	17091000	17093500	0.888;1.271	H3K27ac_Hepg2;H3K27ac_Hsmmt;H3K4me1_Hepg2;H3K4me1_Hmec;H3K4me1_Hsmmt;H3K4me1_K562_broadInst;H3K4me1_Nhdfad;H3K4me1_Nhek
chr1	17098000	17100500	0.601;1.092	H3K4me1_Gm12878;H3K4me1_Gm12878_V2;H3K4me1_H1hesc;H3K4me1_Hepg2;H3K4me1_Hsmm;H3K4me1_Hsmmt;H3K4me1_Nha;H3K4me1_Nhdfad;H3K4me1_Nhek;H3K4me1_Osteobl
chr1	17122000	17124500	1.057;0.701	H3K27ac_Hmec;H3K27ac_Hsmmt;H3K27ac_Nha;H3K27ac_Osteobl;H3K4me1_H1hesc;H3K4me1_Hmec;H3K4me1_Nha
chr1	17187000	17188500	0.673	H3K27ac_K562
chr1	17230000	17233500	1.965;2.048;1.089	H3K27ac_Dnd41;H3K27ac_Gm12878;H3K27ac_H1hesc;H3K27ac_Helas3;H3K27ac_Hepg2;H3K27ac_Hmec;H3K27ac_Hsmm;H3K27ac_Hsmmt;H3K27ac_Huvec;H3K27ac_K562;H3K27ac_Nha;H3K27ac_Nhdfad;H3K27ac_Nhek;H3K27ac_Nhlf;H3K27ac_Osteobl;H3K27ac_Panc1;H3K4me1_Dnd41;H3K4me1_Gm12878;H3K4me1_Gm12878_V2;H3K4me1_H1hesc;H3K4me1_Helas3;H3K4me1_Hepg2;H3K4me1_Hmec;H3K4me1_Hsmm;H3K4me1_Hsmmt;H3K4me1_Huvec;H3K4me1_K562_broadInst;H3K4m…
chr1	17239000	17241500	1.503;1.623	H3K27ac_Dnd41;H3K27ac_H1hesc;H3K27ac_Helas3;H3K27ac_Hmec;H3K27ac_Huvec;H3K27ac_K562;H3K27ac_Nha;H3K27ac_Nhdfad;H3K27ac_Nhek;H3K27ac_Nhlf;H3K27ac_Osteobl;H3K27ac_Panc1;H3K4me1_Dnd41;H3K4me1_Gm12878;H3K4me1_Gm12878_V2;H3K4me1_H1hesc;H3K4me1_Helas3;H3K4me1_Hepg2;H3K4me1_Hmec;H3K4me1_Hsmm;H3K4me1_Hsmmt;H3K4me1_Huvec;H3K4me1_K562_broadInst;H3K4me1_K562_syd;H3K4me1_K562b_syd;H3K4me1_Nha;H3K4me1_Nhdfad;…
chr1	17252000	17254500	1.230;1.108	H3K27ac_Dnd41;H3K27ac_H1hesc;H3K27ac_Hmec;H3K27ac_Nhek;H3K4me1_Dnd41;H3K4me1_H1hesc;H3K4me1_Hmec;H3K4me1_Hsmmt;H3K4me1_K562_broadInst;H3K4me1_K562_syd;H3K4me1_K562b_syd;H3K4me1_Nha;H3K4me1_Nhek;H3K4me1_Nt2d1
chr1	17310000	17311500	1.060	H3K27ac_H1hesc;H3K27ac_Hsmm;H3K27ac_Hsmmt;H3K27ac_Huvec;H3K27ac_Nha;H3K27ac_Nhdfad;H3K27ac_Nhek;H3K27ac_Nhlf;H3K27ac_Osteobl;H3K4me1_H1hesc;H3K4me1_Hepg2;H3K4me1_Hmec;H3K4me1_Hsmm;H3K4me1_Hsmmt;H3K4me1_Huvec;H3K4me1_Nha;H3K4me1_Nhdfad;H3K4me1_Nhek;H3K4me1_Nhlf;H3K4me1_Osteobl
chr1	17336000	17337500	0.557	H3K27ac_Dnd41;H3K27ac_Gm12878;H3K27ac_H1hesc;H3K27ac_Hmec;H3K27ac_Hsmmt;H3K27ac_Huvec;H3K27ac_Nhek;H3K4me1_Dnd41;H3K4me1_Gm12878;H3K4me1_Gm12878_V2;H3K4me1_H1hesc;H3K4me1_Helas3;H3K4me1_Hepg2;H3K4me1_Hmec;H3K4me1_Hsmm;H3K4me1_Hsmmt;H3K4me1_Huvec;H3K4me1_K562_broadInst;H3K4me1_K562_syd;H3K4me1_K562b_syd;H3K4me1_Nha;H3K4me1_Nhdfad;H3K4me1_Nhek;H3K4me1_Nhlf;H3K4me1_Osteobl;H3K4me1_Panc1;H3K4me1_Pbmc
chr1	17339000	17340500	1.036	H3K27ac_H1hesc;H3K27ac_Hmec;H3K27ac_Hsmm;H3K27ac_Hsmmt;H3K27ac_Nhek;H3K4me1_Dnd41;H3K4me1_Gm12878;H3K4me1_Gm12878_V2;H3K4me1_H1hesc;H3K4me1_Helas3;H3K4me1_Hepg2;H3K4me1_Hmec;H3K4me1_Hsmm;H3K4me1_Hsmmt;H3K4me1_K562_broadInst;H3K4me1_K562_syd;H3K4me1_K562b_syd;H3K4me1_Nha;H3K4me1_Nhdfad;H3K4me1_Nhek;H3K4me1_Nhlf;H3K4me1_Nt2d1;H3K4me1_Osteobl;H3K4me1_Panc1;H3K4me1_Pbmc
chr1	17342000	17343500	0.928	H3K27ac_H1hesc;H3K27ac_Hsmm;H3K27ac_Hsmmt;H3K27ac_Huvec;H3K27ac_K562;H3K27ac_Nha;H3K27ac_Nhdfad;H3K27ac_Osteobl;H3K4me1_H1hesc;H3K4me1_Helas3;H3K4me1_Hepg2;H3K4me1_Hmec;H3K4me1_Hsmm;H3K4me1_Hsmmt;H3K4me1_Huvec;H3K4me1_K562_broadInst;H3K4me1_K562_syd;H3K4me1_K562b_syd;H3K4me1_Nha;H3K4me1_Nhdfad;H3K4me1_Nhek;H3K4me1_Nhlf;H3K4me1_Osteobl;H3K4me1_Panc1;H3K4me1_Pbmc
chr1	17385000	17391500	0.671;1.365;0.703;0.553;0.988;1.062	H3K27ac_Hsmmt;H3K27ac_Nha;H3K27ac_Osteobl;H3K4me1_Gm12878;H3K4me1_Gm12878_V2;H3K4me1_H1hesc;H3K4me1_Hmec;H3K4me1_Hsmm;H3K4me1_Hsmmt;H3K4me1_Huvec;H3K4me1_K562_broadInst;H3K4me1_Nha;H3K4me1_Nhdfad;H3K4me1_Nhek;H3K4me1_Nhlf;H3K4me1_Osteobl;H3K4me1_Pbmc
chr1	17424000	17426500	0.931;0.633	H3K27ac_H1hesc;H3K27ac_Helas3;H3K4me1_Gm12878_V2;H3K4me1_H1hesc;H3K4me1_Helas3;H3K4me1_Hepg2;H3K4me1_Hmec;H3K4me1_Hsmmt;H3K4me1_Nhdfad;H3K4me1_Nhek;H3K4me1_Nt2d1;H3K4me1_Panc1;H3K4me1_Pbmc
chr1	17444000	17445500	0.672	H3K27ac_Panc1;H3K4me1_Gm12878;H3K4me1_Gm12878_V2;H3K4me1_H1hesc;H3K4me1_Hmec;H3K4me1_Hsmm;H3K4me1_Hsmmt;H3K4me1_Huvec;H3K4me1_K562_syd;H3K4me1_K562b_syd;H3K4me1_Nha;H3K4me1_Nhek;H3K4me1_Nhlf;H3K4me1_Panc1;H3K4me1_Pbmc
chr1	17446000	17449500	1.806;0.969;1.644	H3K27ac_Hsmm;H3K27ac_Hsmmt;H3K27ac_Huvec;H3K27ac_Nha;H3K27ac_Osteobl;H3K27ac_Panc1;H3K4me1_Gm12878;H3K4me1_Gm12878_V2;H3K4me1_H1hesc;H3K4me1_Hepg2;H3K4me1_Hmec;H3K4me1_Hsmm;H3K4me1_Hsmmt;H3K4me1_Huvec;H3K4me1_K562_syd;H3K4me1_K562b_syd;H3K4me1_Nha;H3K4me1_Nhdfad;H3K4me1_Nhlf;H3K4me1_Osteobl;H3K4me1_Panc1;H3K4me1_Pbmc
chr1	17451000	17453500	0.928;0.803	H3K27ac_Helas3;H3K27ac_Hsmm;H3K27ac_Hsmmt;H3K27ac_Huvec;H3K27ac_Osteobl;H3K27ac_Panc1;H3K4me1_Gm12878;H3K4me1_Gm12878_V2;H3K4me1_H1hesc;H3K4me1_Helas3;H3K4me1_Hepg2;H3K4me1_Hmec;H3K4me1_Hsmm;H3K4me1_Hsmmt;H3K4me1_Huvec;H3K4me1_Nha;H3K4me1_Nhdfad;H3K4me1_Nhek;H3K4me1_Osteobl;H3K4me1_Panc1;H3K4me1_Pbmc
chr1	17454000	17456500	1.244;1.529	H3K27ac_Helas3;H3K27ac_Hmec;H3K27ac_Hsmm;H3K27ac_Hsmmt;H3K27ac_Huvec;H3K27ac_Nha;H3K27ac_Nhdfad;H3K27ac_Nhek;H3K27ac_Nhlf;H3K27ac_Osteobl;H3K27ac_Panc1;H3K4me1_Gm12878_V2;H3K4me1_H1hesc;H3K4me1_Helas3;H3K4me1_Hmec;H3K4me1_Hsmm;H3K4me1_Hsmmt;H3K4me1_Huvec;H3K4me1_Nha;H3K4me1_Nhdfad;H3K4me1_Nhek;H3K4me1_Nhlf;H3K4me1_Osteobl;H3K4me1_Panc1;H3K4me1_Pbmc
chr1	17494000	17495500	0.738	H3K27ac_Hmec;H3K27ac_Hsmm;H3K27ac_Hsmmt;H3K27ac_Nha;H3K27ac_Nhdfad;H3K27ac_Nhek;H3K27ac_Nhlf;H3K27ac_Osteobl;H3K27ac_Panc1;H3K4me1_Helas3;H3K4me1_Hmec;H3K4me1_Hsmm;H3K4me1_Hsmmt;H3K4me1_Nha;H3K4me1_Nhdfad;H3K4me1_Nhek;H3K4me1_Nhlf;H3K4me1_Nt2d1;H3K4me1_Osteobl;H3K4me1_Panc1
chr1	17538000	17540500	1.506;1.214	H3K27ac_H1hesc;H3K27ac_Helas3;H3K27ac_Hsmm;H3K27ac_Hsmmt;H3K27ac_Nha;H3K27ac_Nhek;H3K27ac_Osteobl;H3K27ac_Panc1;H3K4me1_Dnd41;H3K4me1_Gm12878;H3K4me1_Gm12878_V2;H3K4me1_H1hesc;H3K4me1_Helas3;H3K4me1_Hmec;H3K4me1_Hsmm;H3K4me1_Hsmmt;H3K4me1_Huvec;H3K4me1_K562_syd;H3K4me1_K562b_syd;H3K4me1_Nha;H3K4me1_Nhdfad;H3K4me1_Nhek;H3K4me1_Nhlf;H3K4me1_Osteobl;H3K4me1_Panc1;H3K4me1_Pbmc
chr1	17542000	17543500	0.712	H3K27ac_H1hesc;H3K27ac_Hmec;H3K27ac_Nhek;H3K27ac_Panc1;H3K4me1_H1hesc;H3K4me1_Helas3;H3K4me1_Hmec;H3K4me1_Hsmm;H3K4me1_Hsmmt;H3K4me1_Nha;H3K4me1_Nhdfad;H3K4me1_Nhek;H3K4me1_Osteobl
chr1	17560000	17561500	1.257	H3K27ac_Helas3;H3K27ac_Hmec;H3K27ac_Hsmm;H3K27ac_Hsmmt;H3K27ac_Huvec;H3K27ac_Nha;H3K27ac_Nhdfad;H3K27ac_Nhek;H3K27ac_Osteobl;H3K27ac_Panc1;H3K4me1_Gm12878_V2;H3K4me1_H1hesc;H3K4me1_Helas3;H3K4me1_Hmec;H3K4me1_Hsmm;H3K4me1_Hsmmt;H3K4me1_Huvec;H3K4me1_Nha;H3K4me1_Nhdfad;H3K4me1_Nhek;H3K4me1_Nhlf;H3K4me1_Osteobl;H3K4me1_Panc1
chr1	17630000	17632500	0.677;0.704	H3K27ac_H1hesc;H3K27ac_Helas3;H3K27ac_Hmec;H3K4me1_H1hesc;H3K4me1_Helas3;H3K4me1_Hmec;H3K4me1_Nhek;H3K4me1_Panc1;H3K4me1_Pbmc
chr1	17640000	17642500	1.032;0.883	H3K27ac_H1hesc;H3K27ac_Hsmmt;H3K4me1_H1hesc;H3K4me1_Hmec;H3K4me1_Hsmm;H3K4me1_Hsmmt
chr1	17704000	17705500	0.812	H3K27ac_Dnd41;H3K27ac_H1hesc;H3K4me1_H1hesc;H3K4me1_Nhek;H3K4me1_Nt2d1
chr1	17763000	17764500	1.551	H3K27ac_Dnd41;H3K27ac_Gm12878;H3K27ac_H1hesc;H3K27ac_Helas3;H3K27ac_Hepg2;H3K27ac_Hmec;H3K27ac_Hsmm;H3K27ac_Hsmmt;H3K27ac_Huvec;H3K27ac_K562;H3K27ac_Nha;H3K27ac_Nhdfad;H3K27ac_Nhek;H3K27ac_Nhlf;H3K27ac_Osteobl;H3K27ac_Panc1;H3K4me1_Dnd41;H3K4me1_Gm12878;H3K4me1_Gm12878_V2;H3K4me1_H1hesc;H3K4me1_Helas3;H3K4me1_Hepg2;H3K4me1_Hmec;H3K4me1_Hsmm;H3K4me1_Hsmmt;H3K4me1_Huvec;H3K4me1_K562_broadInst;H3K4m…
chr1	17767000	17768500	0.587	H3K27ac_Dnd41;H3K27ac_Gm12878;H3K27ac_H1hesc;H3K27ac_Helas3;H3K27ac_Hepg2;H3K27ac_Hmec;H3K27ac_Hsmm;H3K27ac_Hsmmt;H3K27ac_Huvec;H3K27ac_K562;H3K27ac_Nha;H3K27ac_Nhdfad;H3K27ac_Nhek;H3K27ac_Osteobl;H3K27ac_Panc1;H3K4me1_Dnd41;H3K4me1_Gm12878;H3K4me1_Gm12878_V2;H3K4me1_H1hesc;H3K4me1_Helas3;H3K4me1_Hepg2;H3K4me1_Hmec;H3K4me1_Hsmm;H3K4me1_Hsmmt;H3K4me1_Huvec;H3K4me1_K562_broadInst;H3K4me1_K562_syd;H…
chr1	17802000	17803500	0.621	H3K27ac_Helas3;H3K27ac_Hmec;H3K4me1_H1hesc;H3K4me1_Helas3;H3K4me1_Hmec;H3K4me1_Nhdfad;H3K4me1_Nhek;H3K4me1_Osteobl
chr1	17815000	17816500	0.647	H3K27ac_Helas3;H3K27ac_K562;H3K27ac_Nhdfad;H3K4me1_Helas3;H3K4me1_Hepg2;H3K4me1_K562_broadInst;H3K4me1_K562_syd;H3K4me1_K562b_syd;H3K4me1_Nhdfad;H3K4me1_Nhek;H3K4me1_Nhlf
chr1	17820000	17821500	1.095	H3K27ac_H1hesc;H3K27ac_Helas3;H3K4me1_Helas3
chr1	17828000	17830500	1.062;1.129	H3K27ac_Hsmmt;H3K27ac_Nhdfad;H3K4me1_H1hesc;H3K4me1_Hepg2;H3K4me1_Hsmm;H3K4me1_Hsmmt;H3K4me1_Nhdfad;H3K4me1_Nhlf;H3K4me1_Osteobl;H3K4me1_Panc1
chr1	17854000	17855500	0.599	H3K27ac_H1hesc;H3K27ac_Hsmmt;H3K27ac_Osteobl;H3K4me1_H1hesc;H3K4me1_Hepg2;H3K4me1_Hsmmt;H3K4me1_Nhdfad;H3K4me1_Nhek;H3K4me1_Osteobl;H3K4me1_Panc1
chr1	17858000	17859500	0.823	H3K27ac_H1hesc;H3K27ac_Panc1;H3K4me1_H1hesc;H3K4me1_Helas3;H3K4me1_Hsmmt;H3K4me1_Nhdfad;H3K4me1_Nhek;H3K4me1_Nhlf;H3K4me1_Osteobl;H3K4me1_Panc1
chr1	17864000	17865500	1.955	H3K27ac_H1hesc;H3K27ac_Nhdfad;H3K27ac_Nhlf;H3K4me1_Gm12878_V2;H3K4me1_H1hesc;H3K4me1_Helas3;H3K4me1_Hepg2;H3K4me1_Hsmm;H3K4me1_Hsmmt;H3K4me1_Nha;H3K4me1_Nhdfad;H3K4me1_Nhlf;H3K4me1_Panc1
chr1	17867000	17868500	0.529	H3K27ac_H1hesc;H3K27ac_Helas3;H3K27ac_Hsmmt;H3K27ac_Nha;H3K27ac_Nhdfad;H3K27ac_Nhlf;H3K27ac_Osteobl;H3K4me1_Gm12878;H3K4me1_Gm12878_V2;H3K4me1_H1hesc;H3K4me1_Helas3;H3K4me1_Hepg2;H3K4me1_Hmec;H3K4me1_Hsmm;H3K4me1_Hsmmt;H3K4me1_Huvec;H3K4me1_K562_syd;H3K4me1_K562b_syd;H3K4me1_Nha;H3K4me1_Nhdfad;H3K4me1_Nhek;H3K4me1_Nhlf;H3K4me1_Osteobl;H3K4me1_Panc1
chr1	17877000	17879500	0.825;1.216	H3K27ac_H1hesc;H3K27ac_Helas3;H3K27ac_Hsmm;H3K27ac_Hsmmt;H3K27ac_Nhdfad;H3K27ac_Nhlf;H3K27ac_Osteobl;H3K4me1_Gm12878;H3K4me1_Gm12878_V2;H3K4me1_H1hesc;H3K4me1_Helas3;H3K4me1_Hepg2;H3K4me1_Hmec;H3K4me1_Hsmm;H3K4me1_Hsmmt;H3K4me1_Huvec;H3K4me1_Nha;H3K4me1_Nhdfad;H3K4me1_Nhek;H3K4me1_Nhlf;H3K4me1_Nt2d1;H3K4me1_Osteobl;H3K4me1_Panc1
chr1	17895000	17897500	1.678;1.018	H3K27ac_H1hesc;H3K27ac_Helas3;H3K27ac_Hsmm;H3K27ac_Hsmmt;H3K27ac_Nha;H3K27ac_Nhdfad;H3K27ac_Nhlf;H3K27ac_Osteobl;H3K4me1_H1hesc;H3K4me1_Helas3;H3K4me1_Hepg2;H3K4me1_Hmec;H3K4me1_Hsmm;H3K4me1_Hsmmt;H3K4me1_K562_broadInst;H3K4me1_K562_syd;H3K4me1_K562b_syd;H3K4me1_Nha;H3K4me1_Nhdfad;H3K4me1_Nhek;H3K4me1_Nhlf;H3K4me1_Osteobl;H3K4me1_Pbmc
chr1	17908000	17909500	0.695	H3K27ac_H1hesc;H3K27ac_Hepg2;H3K27ac_Nhdfad;H3K27ac_Nhek;H3K4me1_Gm12878;H3K4me1_Gm12878_V2;H3K4me1_H1hesc;H3K4me1_Hepg2;H3K4me1_Hmec;H3K4me1_Hsmm;H3K4me1_Nhek;H3K4me1_Osteobl;H3K4me1_Panc1;H3K4me1_Pbmc
chr1	17915000	17916500	1.225	H3K27ac_H1hesc;H3K27ac_Hepg2;H3K27ac_Hsmm;H3K27ac_Hsmmt;H3K27ac_Nha;H3K27ac_Nhdfad;H3K27ac_Nhlf;H3K27ac_Osteobl;H3K27ac_Panc1;H3K4me1_H1hesc;H3K4me1_Hepg2;H3K4me1_Hmec;H3K4me1_Hsmm;H3K4me1_Hsmmt;H3K4me1_Nha;H3K4me1_Nhdfad;H3K4me1_Nhek;H3K4me1_Nhlf;H3K4me1_Osteobl;H3K4me1_Panc1
chr1	17920000	17921500	0.609	H3K27ac_H1hesc;H3K27ac_Hepg2;H3K27ac_Nhdfad;H3K4me1_Hepg2;H3K4me1_Hsmm;H3K4me1_Nhdfad;H3K4me1_Osteobl
chr1	17923000	17924500	1.599	H3K27ac_H1hesc;H3K27ac_Hepg2;H3K27ac_Nhdfad;H3K4me1_H1hesc;H3K4me1_Hepg2;H3K4me1_Hsmm;H3K4me1_K562_syd;H3K4me1_K562b_syd;H3K4me1_Panc1
chr1	17987000	17989500	0.529;0.573	H3K27ac_H1hesc;H3K4me1_H1hesc
chr1	17994000	17996500	0.578;1.326	H3K27ac_H1hesc;H3K4me1_H1hesc;H3K4me1_Hsmmt
chr1	17997000	18000500	1.115;1.635;0.616	H3K27ac_H1hesc;H3K27ac_Hsmmt;H3K4me1_H1hesc;H3K4me1_Hsmm;H3K4me1_Hsmmt;H3K4me1_Nhdfad;H3K4me1_Nt2d1
chr1	18008000	18011500	0.778;0.704;0.725	H3K27ac_H1hesc;H3K4me1_H1hesc;H3K4me1_Nhek;H3K4me1_Nt2d1
chr1	18027000	18028500	1.083	H3K27ac_H1hesc;H3K4me1_H1hesc;H3K4me1_Hepg2;H3K4me1_Nt2d1
chr1	18029000	18030500	0.996	H3K27ac_H1hesc;H3K4me1_Hepg2
chr1	18059000	18060500	0.966	H3K27ac_H1hesc;H3K4me1_Nha;H3K4me1_Nhdfad;H3K4me1_Nhlf;H3K4me1_Osteobl
chr1	18062000	18064500	0.598;0.558	H3K27ac_H1hesc;H3K4me1_H1hesc
chr1	18068000	18070500	0.895;1.253	H3K4me1_Nhdfad;H3K4me1_Osteobl
chr1	18095000	18096500	0.503	H3K27ac_Helas3;H3K27ac_Hsmm;H3K27ac_Hsmmt;H3K27ac_Nha;H3K27ac_Nhdfad;H3K27ac_Nhlf;H3K27ac_Osteobl;H3K4me1_H1hesc;H3K4me1_Helas3;H3K4me1_Hsmm;H3K4me1_Hsmmt;H3K4me1_Nha;H3K4me1_Nhdfad;H3K4me1_Nhlf;H3K4me1_Osteobl
chr1	18098000	18100500	1.118;1.619	H3K27ac_Hsmm;H3K27ac_Hsmmt;H3K4me1_H1hesc;H3K4me1_Hsmm
chr1	18103000	18104500	0.567	H3K27ac_Hsmm;H3K27ac_Hsmmt;H3K4me1_Hsmm;H3K4me1_Nhdfad
chr1	18116000	18118500	0.843;0.988	H3K4me1_H1hesc
chr1	18145000	18146500	0.782	.
chr1	18155000	18156500	0.779	.
chr1	18157000	18159500	0.702;0.528	.
chr1	18160000	18161500	1.094	H3K27ac_H1hesc
chr1	18165000	18166500	0.596	H3K27ac_H1hesc
chr1	18187000	18189500	1.798;2.501	H3K27ac_H1hesc;H3K4me1_H1hesc;H3K4me1_Nha;H3K4me1_Nhdfad;H3K4me1_Nhlf
chr1	18200000	18202500	1.729;1.520	H3K27ac_H1hesc;H3K27ac_Hmec;H3K27ac_Hsmm;H3K27ac_Hsmmt;H3K27ac_Nha;H3K27ac_Nhdfad;H3K27ac_Nhek;H3K27ac_Nhlf;H3K27ac_Osteobl;H3K4me1_H1hesc;H3K4me1_Helas3;H3K4me1_Hmec;H3K4me1_Hsmm;H3K4me1_Hsmmt;H3K4me1_Nha;H3K4me1_Nhdfad;H3K4me1_Nhek;H3K4me1_Nhlf;H3K4me1_Osteobl
chr1	18204000	18205500	0.922	H3K27ac_H1hesc;H3K27ac_Hsmmt;H3K27ac_Nha;H3K27ac_Nhdfad;H3K27ac_Nhlf;H3K27ac_Osteobl;H3K4me1_Hmec;H3K4me1_Hsmm;H3K4me1_Hsmmt;H3K4me1_Nha;H3K4me1_Nhdfad;H3K4me1_Nhek;H3K4me1_Nhlf;H3K4me1_Osteobl
chr1	18236000	18237500	0.525	H3K27ac_H1hesc;H3K4me1_H1hesc;H3K4me1_Nhdfad;H3K4me1_Nhlf;H3K4me1_Osteobl
chr1	18245000	18247500	0.650;0.965	H3K27ac_H1hesc
chr1	18256000	18257500	0.503	H3K27ac_H1hesc
chr1	18260000	18262500	0.913;1.045	H3K27ac_H1hesc;H3K4me1_Hepg2
chr1	18336000	18338500	0.644;0.607	H3K27ac_H1hesc;H3K4me1_H1hesc
chr1	18339000	18340500	0.558	H3K27ac_H1hesc;H3K4me1_H1hesc
chr1	18404000	18405500	0.787	H3K27ac_H1hesc;H3K27ac_Hsmmt;H3K4me1_H1hesc;H3K4me1_Hsmmt
chr1	18411000	18413500	0.865;0.904	H3K27ac_H1hesc;H3K4me1_H1hesc
chr1	18414000	18415500	0.508	H3K27ac_H1hesc;H3K4me1_H1hesc
chr1	18426000	18428500	1.256;1.056	H3K27ac_H1hesc;H3K4me1_H1hesc
chr1	18430000	18431500	0.603	H3K27ac_H1hesc;H3K4me1_H1hesc
chr1	18435000	18439500	0.592;0.548;0.503;0.582	H3K27ac_H1hesc;H3K27ac_Hsmmt;H3K4me1_H1hesc;H3K4me1_K562_syd;H3K4me1_K562b_syd;H3K4me1_Nt2d1;H3K4me1_Panc1
chr1	18459000	18462500	1.097;1.001;0.829	H3K27ac_H1hesc;H3K4me1_H1hesc;H3K4me1_Hepg2;H3K4me1_Nhdfad;H3K4me1_Nt2d1
chr1	18464000	18465500	1.310	H3K27ac_H1hesc;H3K4me1_H1hesc
chr1	18469000	18470500	0.622	H3K27ac_H1hesc;H3K4me1_H1hesc
chr1	18501000	18502500	0.638	H3K27ac_H1hesc;H3K4me1_H1hesc
chr1	18504000	18505500	0.517	H3K27ac_H1hesc;H3K4me1_Gm12878;H3K4me1_Gm12878_V2;H3K4me1_H1hesc
chr1	18516000	18519500	1.211;1.595;0.634	H3K27ac_H1hesc;H3K4me1_H1hesc
chr1	18525000	18527500	1.101;0.681	H3K27ac_H1hesc;H3K4me1_H1hesc
chr1	18538000	18539500	0.677	H3K27ac_H1hesc;H3K4me1_H1hesc
chr1	18560000	18562500	0.574;0.953	H3K27ac_H1hesc;H3K4me1_H1hesc
chr1	18564000	18565500	0.675	H3K27ac_H1hesc;H3K4me1_H1hesc;H3K4me1_K562_broadInst
chr1	18579000	18580500	0.665	H3K27ac_H1hesc
chr1	18582000	18584500	1.396;0.703	H3K27ac_H1hesc;H3K4me1_H1hesc
chr1	18608000	18612500	0.678;1.442;0.872;1.052	H3K27ac_Gm12878;H3K27ac_H1hesc;H3K4me1_Gm12878;H3K4me1_Gm12878_V2;H3K4me1_H1hesc;H3K4me1_Hepg2
chr1	18614000	18616500	1.424;0.847	H3K27ac_Gm12878;H3K27ac_H1hesc;H3K4me1_Gm12878;H3K4me1_Gm12878_V2;H3K4me1_H1hesc
chr1	18630000	18631500	0.625	H3K27ac_H1hesc;H3K4me1_H1hesc
chr1	18646000	18647500	1.056	H3K27ac_H1hesc;H3K4me1_Hepg2
chr1	18670000	18672500	1.242;1.174	H3K27ac_Gm12878;H3K27ac_H1hesc;H3K4me1_Gm12878;H3K4me1_Gm12878_V2;H3K4me1_H1hesc
chr1	18674000	18676500	0.737;0.543	H3K27ac_H1hesc;H3K4me1_Gm12878;H3K4me1_Gm12878_V2;H3K4me1_H1hesc
chr1	18677000	18678500	0.527	H3K27ac_H1hesc;H3K4me1_H1hesc
chr1	18710000	18711500	0.507	H3K27ac_H1hesc;H3K4me1_H1hesc;H3K4me1_K562_broadInst
chr1	18733000	18734500	0.543	H3K27ac_H1hesc;H3K27ac_K562;H3K4me1_H1hesc;H3K4me1_K562_broadInst
chr1	18778000	18780500	1.564;2.056	H3K27ac_H1hesc
chr1	18784000	18786500	0.504;0.846	H3K27ac_H1hesc
chr1	18805000	18806500	0.620	H3K27ac_H1hesc;H3K4me1_Gm12878_V2;H3K4me1_H1hesc;H3K4me1_Hepg2;H3K4me1_K562_broadInst
chr1	18865000	18866500	0.705	H3K27ac_H1hesc;H3K4me1_H1hesc
chr1	18868000	18870500	0.668;0.904	H3K27ac_H1hesc;H3K4me1_H1hesc
chr1	18873000	18874500	0.531	H3K27ac_H1hesc;H3K4me1_H1hesc
chr1	18884000	18885500	1.154	H3K27ac_H1hesc;H3K4me1_H1hesc;H3K4me1_Panc1
chr1	18895000	18896500	0.624	H3K27ac_H1hesc
chr1	18909000	18911500	0.559;1.075	H3K27ac_H1hesc;H3K27ac_Hsmmt;H3K4me1_H1hesc;H3K4me1_Hmec;H3K4me1_Hsmm;H3K4me1_Hsmmt;H3K4me1_K562_syd;H3K4me1_K562b_syd;H3K4me1_Nhek
chr1	18923000	18926500	0.651;0.870;0.983	H3K27ac_H1hesc;H3K4me1_H1hesc;H3K4me1_Nt2d1
chr1	18929000	18930500	0.801	H3K27ac_H1hesc;H3K4me1_H1hesc
chr1	18959000	18960500	1.851	H3K27ac_Hsmm;H3K4me1_H1hesc;H3K4me1_Hsmm;H3K4me1_Hsmmt
chr1	18965000	18974500	0.985;1.393;1.711;1.648;2.271;1.556;1.169;1.207;0.901	H3K27ac_Gm12878;H3K27ac_Hsmm;H3K27ac_Hsmmt;H3K4me1_H1hesc;H3K4me1_Hepg2;H3K4me1_Hmec;H3K4me1_Hsmm;H3K4me1_Hsmmt;H3K4me1_K562_syd;H3K4me1_K562b_syd;H3K4me1_Nhek;H3K4me1_Panc1
chr1	18975000	18978500	0.733;0.937;0.542	H3K27ac_Gm12878;H3K27ac_H1hesc;H3K27ac_Hsmm;H3K27ac_Hsmmt;H3K4me1_H1hesc;H3K4me1_Hsmm;H3K4me1_Hsmmt;H3K4me1_Nhek;H3K4me1_Nt2d1
chr1	18979000	18983500	0.641;1.142;2.373;2.146	H3K27ac_H1hesc;H3K27ac_Hsmm;H3K27ac_Hsmmt;H3K4me1_Dnd41;H3K4me1_H1hesc;H3K4me1_Hsmm;H3K4me1_Hsmmt;H3K4me1_Nt2d1;H3K4me1_Pbmc
chr1	18984000	18985500	0.842	H3K27ac_H1hesc;H3K4me1_H1hesc;H3K4me1_Hsmm;H3K4me1_Hsmmt
chr1	19002000	19004500	0.972;0.790	H3K27ac_H1hesc;H3K4me1_H1hesc;H3K4me1_Hepg2
chr1	19019000	19021500	0.553;0.547	H3K27ac_H1hesc;H3K27ac_Hsmm;H3K27ac_Hsmmt;H3K4me1_H1hesc;H3K4me1_Hmec;H3K4me1_Hsmm;H3K4me1_Hsmmt;H3K4me1_Nhek
chr1	19030000	19031500	1.373	H3K27ac_H1hesc;H3K4me1_Hepg2;H3K4me1_Hmec;H3K4me1_Hsmm
chr1	19043000	19044500	0.934	H3K27ac_H1hesc;H3K4me1_H1hesc;H3K4me1_Hsmm;H3K4me1_K562_broadInst;H3K4me1_K562_syd;H3K4me1_K562b_syd
chr1	19048000	19053500	1.211;1.903;1.882;2.082;1.838	H3K27ac_H1hesc;H3K4me1_H1hesc;H3K4me1_Hsmm;H3K4me1_Hsmmt;H3K4me1_K562_syd;H3K4me1_K562b_syd
chr1	19077000	19078500	0.595	.
chr1	19092000	19093500	0.939	H3K27ac_Hsmmt;H3K4me1_Hsmm;H3K4me1_Hsmmt
chr1	19095000	19096500	0.944	.
chr1	19110000	19112500	1.401;0.576	H3K4me1_H1hesc;H3K4me1_K562_syd;H3K4me1_K562b_syd
chr1	19120000	19122500	1.042;1.003	H3K4me1_H1hesc;H3K4me1_Hepg2;H3K4me1_Hsmmt
chr1	19140000	19145500	1.030;1.198;0.588;1.251;1.295	H3K27ac_H1hesc;H3K27ac_Hsmm;H3K4me1_H1hesc;H3K4me1_Hsmm;H3K4me1_Hsmmt;H3K4me1_K562_syd;H3K4me1_K562b_syd
chr1	19146000	19148500	1.715;1.612	H3K4me1_H1hesc;H3K4me1_Hsmm;H3K4me1_Hsmmt;H3K4me1_K562_syd;H3K4me1_K562b_syd;H3K4me1_Nhek
chr1	19156000	19158500	1.276;0.990	.
chr1	19162000	19163500	0.577	.
chr1	19206000	19207500	1.326	H3K27ac_H1hesc;H3K4me1_H1hesc;H3K4me1_K562_syd;H3K4me1_K562b_syd;H3K4me1_Nhek;H3K4me1_Nt2d1
chr1	19227000	19228500	0.800	H3K27ac_Dnd41;H3K27ac_Gm12878;H3K27ac_H1hesc;H3K27ac_Helas3;H3K27ac_Hepg2;H3K27ac_Hmec;H3K27ac_Hsmm;H3K27ac_Hsmmt;H3K27ac_Huvec;H3K27ac_K562;H3K27ac_Nha;H3K27ac_Nhdfad;H3K27ac_Nhek;H3K27ac_Nhlf;H3K27ac_Panc1;H3K4me1_Dnd41;H3K4me1_Gm12878;H3K4me1_Gm12878_V2;H3K4me1_H1hesc;H3K4me1_Helas3;H3K4me1_Hepg2;H3K4me1_Hmec;H3K4me1_Hsmm;H3K4me1_Hsmmt;H3K4me1_Huvec;H3K4me1_K562_broadInst;H3K4me1_K562_syd;H3K4…
chr1	19239000	19240500	0.724	H3K27ac_H1hesc;H3K27ac_Hmec;H3K27ac_Hsmm;H3K27ac_Hsmmt;H3K27ac_Huvec;H3K27ac_K562;H3K27ac_Nha;H3K27ac_Nhdfad;H3K27ac_Nhek;H3K27ac_Nhlf;H3K27ac_Panc1;H3K4me1_H1hesc;H3K4me1_Hepg2;H3K4me1_Hmec;H3K4me1_Hsmm;H3K4me1_Hsmmt;H3K4me1_Huvec;H3K4me1_K562_broadInst;H3K4me1_K562_syd;H3K4me1_K562b_syd;H3K4me1_Nha;H3K4me1_Nhdfad;H3K4me1_Nhlf;H3K4me1_Osteobl;H3K4me1_Panc1
chr1	19248000	19251500	0.679;0.749;0.701	H3K27ac_H1hesc;H3K27ac_Helas3;H3K27ac_Hmec;H3K27ac_Hsmm;H3K27ac_Hsmmt;H3K27ac_Huvec;H3K27ac_Nha;H3K27ac_Nhdfad;H3K27ac_Nhek;H3K27ac_Nhlf;H3K27ac_Panc1;H3K4me1_Gm12878;H3K4me1_Gm12878_V2;H3K4me1_H1hesc;H3K4me1_Helas3;H3K4me1_Hepg2;H3K4me1_Hmec;H3K4me1_Hsmm;H3K4me1_Hsmmt;H3K4me1_Huvec;H3K4me1_K562_broadInst;H3K4me1_K562_syd;H3K4me1_K562b_syd;H3K4me1_Nha;H3K4me1_Nhdfad;H3K4me1_Nhek;H3K4me1_Nhlf;H3K4…
chr1	19252000	19255500	0.715;1.100;0.596	H3K27ac_Dnd41;H3K27ac_Gm12878;H3K27ac_Helas3;H3K27ac_Hmec;H3K27ac_Hsmm;H3K27ac_Hsmmt;H3K27ac_Huvec;H3K27ac_Nha;H3K27ac_Nhdfad;H3K27ac_Nhek;H3K27ac_Nhlf;H3K27ac_Panc1;H3K4me1_Dnd41;H3K4me1_Gm12878;H3K4me1_Gm12878_V2;H3K4me1_H1hesc;H3K4me1_Helas3;H3K4me1_Hmec;H3K4me1_Hsmm;H3K4me1_Hsmmt;H3K4me1_Huvec;H3K4me1_K562_broadInst;H3K4me1_K562_syd;H3K4me1_K562b_syd;H3K4me1_Nha;H3K4me1_Nhdfad;H3K4me1_Nhek;H3…
chr1	19264000	19266500	0.902;0.890	H3K27ac_H1hesc;H3K27ac_Hepg2;H3K27ac_Hmec;H3K27ac_Hsmm;H3K27ac_Hsmmt;H3K27ac_Nha;H3K27ac_Nhdfad;H3K27ac_Nhek;H3K27ac_Nhlf;H3K27ac_Panc1;H3K4me1_Gm12878;H3K4me1_Gm12878_V2;H3K4me1_H1hesc;H3K4me1_Hepg2;H3K4me1_Hmec;H3K4me1_Hsmm;H3K4me1_Hsmmt;H3K4me1_Huvec;H3K4me1_K562_syd;H3K4me1_K562b_syd;H3K4me1_Nha;H3K4me1_Nhdfad;H3K4me1_Nhek;H3K4me1_Nhlf;H3K4me1_Nt2d1;H3K4me1_Osteobl;H3K4me1_Panc1
chr1	19267000	19269500	1.116;1.163	H3K27ac_H1hesc;H3K27ac_Hepg2;H3K27ac_Hmec;H3K27ac_Hsmm;H3K27ac_Hsmmt;H3K27ac_Huvec;H3K27ac_Nha;H3K27ac_Nhdfad;H3K27ac_Nhek;H3K27ac_Nhlf;H3K27ac_Panc1;H3K4me1_Gm12878;H3K4me1_Gm12878_V2;H3K4me1_H1hesc;H3K4me1_Helas3;H3K4me1_Hepg2;H3K4me1_Hmec;H3K4me1_Hsmm;H3K4me1_Hsmmt;H3K4me1_Huvec;H3K4me1_Nha;H3K4me1_Nhdfad;H3K4me1_Nhek;H3K4me1_Nhlf;H3K4me1_Osteobl;H3K4me1_Panc1;H3K4me1_Pbmc
chr1	19271000	19274500	1.163;1.198;0.510	H3K27ac_Gm12878;H3K27ac_H1hesc;H3K27ac_Hepg2;H3K27ac_Hmec;H3K27ac_Hsmm;H3K27ac_Hsmmt;H3K27ac_Huvec;H3K27ac_Nha;H3K27ac_Nhdfad;H3K27ac_Nhek;H3K27ac_Nhlf;H3K27ac_Panc1;H3K4me1_Dnd41;H3K4me1_Gm12878;H3K4me1_Gm12878_V2;H3K4me1_H1hesc;H3K4me1_Hepg2;H3K4me1_Hmec;H3K4me1_Hsmm;H3K4me1_Hsmmt;H3K4me1_Huvec;H3K4me1_K562_broadInst;H3K4me1_K562_syd;H3K4me1_K562b_syd;H3K4me1_Nha;H3K4me1_Nhdfad;H3K4me1_Nhek;H3K…
chr1	19275000	19277500	0.788;0.720	H3K27ac_Dnd41;H3K27ac_Gm12878;H3K27ac_H1hesc;H3K27ac_Helas3;H3K27ac_Hepg2;H3K27ac_Hmec;H3K27ac_Hsmm;H3K27ac_Hsmmt;H3K27ac_Huvec;H3K27ac_Nha;H3K27ac_Nhdfad;H3K27ac_Nhek;H3K27ac_Nhlf;H3K27ac_Panc1;H3K4me1_Dnd41;H3K4me1_Gm12878;H3K4me1_Gm12878_V2;H3K4me1_H1hesc;H3K4me1_Hepg2;H3K4me1_Hmec;H3K4me1_Hsmm;H3K4me1_Hsmmt;H3K4me1_Huvec;H3K4me1_K562_syd;H3K4me1_K562b_syd;H3K4me1_Nha;H3K4me1_Nhdfad;H3K4me1_Nh…
chr1	19284000	19285500	0.837	H3K27ac_Gm12878;H3K27ac_Hepg2;H3K27ac_Hmec;H3K27ac_Huvec;H3K27ac_Nha;H3K27ac_Nhek;H3K27ac_Nhlf;H3K27ac_Panc1;H3K4me1_Dnd41;H3K4me1_Gm12878;H3K4me1_Gm12878_V2;H3K4me1_H1hesc;H3K4me1_Hepg2;H3K4me1_Hmec;H3K4me1_Hsmm;H3K4me1_Huvec;H3K4me1_K562_broadInst;H3K4me1_K562_syd;H3K4me1_K562b_syd;H3K4me1_Nha;H3K4me1_Nhdfad;H3K4me1_Nhek;H3K4me1_Nhlf;H3K4me1_Osteobl;H3K4me1_Panc1;H3K4me1_Pbmc
chr1	19315000	19316500	0.580	H3K4me1_H1hesc;H3K4me1_Hepg2
chr1	19332000	19338500	0.677;1.258;0.693;0.767;2.054;2.463	H3K27ac_Helas3;H3K27ac_Hepg2;H3K27ac_Hmec;H3K27ac_Hsmm;H3K27ac_Hsmmt;H3K27ac_Huvec;H3K27ac_Nha;H3K27ac_Nhdfad;H3K27ac_Nhek;H3K27ac_Nhlf;H3K27ac_Panc1;H3K4me1_Gm12878;H3K4me1_Gm12878_V2;H3K4me1_H1hesc;H3K4me1_Helas3;H3K4me1_Hepg2;H3K4me1_Hmec;H3K4me1_Hsmm;H3K4me1_Hsmmt;H3K4me1_Huvec;H3K4me1_K562_broadInst;H3K4me1_K562_syd;H3K4me1_K562b_syd;H3K4me1_Nha;H3K4me1_Nhdfad;H3K4me1_Nhek;H3K4me1_Nhlf;H3K4m…
chr1	19354000	19355500	0.726	H3K27ac_Nhek;H3K4me1_H1hesc;H3K4me1_Hmec;H3K4me1_Nha;H3K4me1_Nhek
chr1	19362000	19363500	1.114	H3K27ac_Nhek;H3K4me1_Hepg2;H3K4me1_Hmec;H3K4me1_Nha;H3K4me1_Nhek;H3K4me1_Osteobl
chr1	19379000	19381500	1.188;0.563	H3K27ac_Panc1;H3K4me1_Hepg2;H3K4me1_Hsmm;H3K4me1_Hsmmt;H3K4me1_Nha;H3K4me1_Nhek;H3K4me1_Nt2d1;H3K4me1_Panc1
chr1	19385000	19386500	0.891	H3K27ac_H1hesc;H3K4me1_Hepg2;H3K4me1_Nha
chr1	19392000	19396500	0.756;0.951;0.859;0.641	H3K27ac_H1hesc;H3K27ac_Nhdfad;H3K27ac_Panc1;H3K4me1_H1hesc;H3K4me1_Helas3;H3K4me1_Hepg2;H3K4me1_Hmec;H3K4me1_Hsmmt;H3K4me1_Huvec;H3K4me1_K562_broadInst;H3K4me1_K562_syd;H3K4me1_K562b_syd;H3K4me1_Nha;H3K4me1_Nhek;H3K4me1_Nhlf;H3K4me1_Osteobl;H3K4me1_Panc1
chr1	19535000	19536500	1.126	H3K27ac_Dnd41;H3K27ac_Gm12878;H3K27ac_H1hesc;H3K27ac_Helas3;H3K27ac_Hepg2;H3K27ac_Hmec;H3K27ac_Hsmm;H3K27ac_Hsmmt;H3K27ac_Huvec;H3K27ac_K562;H3K27ac_Nha;H3K27ac_Nhdfad;H3K27ac_Nhek;H3K27ac_Nhlf;H3K27ac_Osteobl;H3K27ac_Panc1;H3K4me1_Dnd41;H3K4me1_Gm12878;H3K4me1_Gm12878_V2;H3K4me1_H1hesc;H3K4me1_Helas3;H3K4me1_Hepg2;H3K4me1_Hmec;H3K4me1_Hsmm;H3K4me1_Hsmmt;H3K4me1_Huvec;H3K4me1_K562_broadInst;H3K4m…
chr1	19687000	19688500	0.970	H3K27ac_Dnd41;H3K27ac_H1hesc;H3K27ac_Hmec;H3K27ac_Nhdfad;H3K27ac_Nhek;H3K4me1_H1hesc;H3K4me1_Hmec;H3K4me1_Hsmm;H3K4me1_Hsmmt;H3K4me1_Huvec;H3K4me1_Nhdfad;H3K4me1_Nhek;H3K4me1_Nhlf;H3K4me1_Osteobl
chr1	19693000	19694500	0.878	H3K27ac_Dnd41;H3K27ac_H1hesc;H3K27ac_Hmec;H3K27ac_Huvec;H3K27ac_Nhdfad;H3K27ac_Nhek;H3K27ac_Nhlf;H3K4me1_H1hesc;H3K4me1_Hepg2;H3K4me1_Hmec;H3K4me1_Hsmm;H3K4me1_Hsmmt;H3K4me1_Huvec;H3K4me1_Nha;H3K4me1_Nhdfad;H3K4me1_Nhek;H3K4me1_Nhlf;H3K4me1_Osteobl;H3K4me1_Panc1
chr1	19710000	19711500	0.529	H3K27ac_Dnd41;H3K27ac_Gm12878;H3K27ac_H1hesc;H3K27ac_Hepg2;H3K27ac_Hmec;H3K27ac_Nha;H3K27ac_Nhdfad;H3K27ac_Nhlf;H3K27ac_Osteobl;H3K4me1_Gm12878;H3K4me1_Gm12878_V2;H3K4me1_H1hesc;H3K4me1_Hepg2;H3K4me1_Hsmm;H3K4me1_Hsmmt;H3K4me1_Huvec;H3K4me1_K562_syd;H3K4me1_K562b_syd;H3K4me1_Nha;H3K4me1_Nhdfad;H3K4me1_Nhlf;H3K4me1_Osteobl;H3K4me1_Panc1
chr1	19716000	19719500	1.171;1.284;0.735	H3K27ac_Dnd41;H3K27ac_Gm12878;H3K27ac_H1hesc;H3K27ac_Hepg2;H3K27ac_Hmec;H3K27ac_Hsmm;H3K27ac_Hsmmt;H3K27ac_Huvec;H3K27ac_K562;H3K27ac_Nha;H3K27ac_Nhdfad;H3K27ac_Nhek;H3K27ac_Nhlf;H3K27ac_Osteobl;H3K4me1_Dnd41;H3K4me1_Gm12878;H3K4me1_Gm12878_V2;H3K4me1_H1hesc;H3K4me1_Hepg2;H3K4me1_Hmec;H3K4me1_Hsmm;H3K4me1_Hsmmt;H3K4me1_Huvec;H3K4me1_K562_broadInst;H3K4me1_K562_syd;H3K4me1_K562b_syd;H3K4me1_Nha;H3…
chr1	19721000	19722500	0.593	H3K27ac_Dnd41;H3K27ac_Gm12878;H3K27ac_H1hesc;H3K27ac_Hepg2;H3K27ac_Hmec;H3K27ac_Nha;H3K27ac_Nhdfad;H3K27ac_Nhek;H3K27ac_Nhlf;H3K27ac_Osteobl;H3K4me1_Dnd41;H3K4me1_Gm12878;H3K4me1_Gm12878_V2;H3K4me1_H1hesc;H3K4me1_Hmec;H3K4me1_Hsmm;H3K4me1_Hsmmt;H3K4me1_K562_syd;H3K4me1_K562b_syd;H3K4me1_Nha;H3K4me1_Nhdfad;H3K4me1_Nhek;H3K4me1_Nhlf;H3K4me1_Osteobl;H3K4me1_Panc1
chr1	19727000	19728500	0.834	H3K27ac_Dnd41;H3K27ac_Gm12878;H3K27ac_H1hesc;H3K27ac_Hepg2;H3K27ac_Hmec;H3K27ac_Hsmm;H3K27ac_Hsmmt;H3K27ac_Nha;H3K27ac_Nhdfad;H3K27ac_Nhlf;H3K27ac_Osteobl;H3K4me1_Gm12878;H3K4me1_Gm12878_V2;H3K4me1_H1hesc;H3K4me1_Hepg2;H3K4me1_Hsmm;H3K4me1_Hsmmt;H3K4me1_Nha;H3K4me1_Nhdfad;H3K4me1_Nhlf;H3K4me1_Osteobl
chr1	19731000	19733500	0.829;1.417	H3K27ac_Dnd41;H3K27ac_Gm12878;H3K27ac_H1hesc;H3K27ac_Hepg2;H3K27ac_Hsmmt;H3K27ac_K562;H3K27ac_Nha;H3K27ac_Nhdfad;H3K27ac_Nhlf;H3K4me1_Dnd41;H3K4me1_Gm12878;H3K4me1_Gm12878_V2;H3K4me1_H1hesc;H3K4me1_Hepg2;H3K4me1_Hsmm;H3K4me1_Hsmmt;H3K4me1_K562_broadInst;H3K4me1_K562_syd;H3K4me1_K562b_syd;H3K4me1_Nha;H3K4me1_Nhdfad;H3K4me1_Nhlf;H3K4me1_Panc1;H3K4me1_Pbmc
chr1	19740000	19742500	0.543;0.516	H3K27ac_Dnd41;H3K27ac_Gm12878;H3K27ac_H1hesc;H3K27ac_Hepg2;H3K27ac_Hsmmt;H3K27ac_Nhdfad;H3K27ac_Nhlf;H3K27ac_Osteobl;H3K27ac_Panc1;H3K4me1_Gm12878;H3K4me1_Gm12878_V2;H3K4me1_H1hesc;H3K4me1_Hepg2;H3K4me1_Hsmm;H3K4me1_Hsmmt;H3K4me1_Nhdfad;H3K4me1_Nhek;H3K4me1_Nhlf;H3K4me1_Osteobl;H3K4me1_Panc1
chr1	19755000	19757500	0.588;0.880	H3K27ac_Dnd41;H3K27ac_H1hesc;H3K27ac_Helas3;H3K27ac_Hepg2;H3K27ac_Hmec;H3K27ac_Hsmm;H3K27ac_Hsmmt;H3K27ac_Huvec;H3K27ac_Nha;H3K27ac_Nhdfad;H3K27ac_Nhek;H3K27ac_Nhlf;H3K27ac_Osteobl;H3K27ac_Panc1;H3K4me1_Gm12878;H3K4me1_Gm12878_V2;H3K4me1_H1hesc;H3K4me1_Helas3;H3K4me1_Hepg2;H3K4me1_Hmec;H3K4me1_Hsmm;H3K4me1_Hsmmt;H3K4me1_Huvec;H3K4me1_K562_broadInst;H3K4me1_K562_syd;H3K4me1_K562b_syd;H3K4me1_Nha;H…
chr1	19759000	19760500	1.626	H3K27ac_Dnd41;H3K27ac_H1hesc;H3K27ac_Hepg2;H3K27ac_Hsmm;H3K27ac_Hsmmt;H3K27ac_Huvec;H3K27ac_Nha;H3K27ac_Nhdfad;H3K27ac_Nhlf;H3K27ac_Osteobl;H3K27ac_Panc1;H3K4me1_Gm12878;H3K4me1_Gm12878_V2;H3K4me1_H1hesc;H3K4me1_Helas3;H3K4me1_Hepg2;H3K4me1_Hsmm;H3K4me1_Hsmmt;H3K4me1_Nha;H3K4me1_Nhdfad;H3K4me1_Nhek;H3K4me1_Nhlf;H3K4me1_Osteobl;H3K4me1_Panc1;H3K4me1_Pbmc
chr1	19763000	19765500	0.694;1.158	H3K27ac_Dnd41;H3K27ac_Gm12878;H3K27ac_H1hesc;H3K27ac_Hepg2;H3K27ac_Hmec;H3K27ac_Hsmm;H3K27ac_Hsmmt;H3K27ac_Huvec;H3K27ac_K562;H3K27ac_Nha;H3K27ac_Nhdfad;H3K27ac_Nhek;H3K27ac_Nhlf;H3K27ac_Osteobl;H3K27ac_Panc1;H3K4me1_Gm12878;H3K4me1_Gm12878_V2;H3K4me1_H1hesc;H3K4me1_Helas3;H3K4me1_Hepg2;H3K4me1_Hmec;H3K4me1_Hsmm;H3K4me1_Hsmmt;H3K4me1_Huvec;H3K4me1_K562_broadInst;H3K4me1_K562_syd;H3K4me1_K562b_syd…
chr1	19767000	19768500	1.230	H3K27ac_Dnd41;H3K27ac_Gm12878;H3K27ac_H1hesc;H3K27ac_Hepg2;H3K27ac_Hmec;H3K27ac_Hsmm;H3K27ac_Huvec;H3K27ac_Nha;H3K27ac_Nhdfad;H3K27ac_Nhek;H3K27ac_Nhlf;H3K27ac_Osteobl;H3K27ac_Panc1;H3K4me1_Gm12878;H3K4me1_Gm12878_V2;H3K4me1_H1hesc;H3K4me1_Helas3;H3K4me1_Hepg2;H3K4me1_Hmec;H3K4me1_Hsmm;H3K4me1_Hsmmt;H3K4me1_Huvec;H3K4me1_K562_broadInst;H3K4me1_K562_syd;H3K4me1_K562b_syd;H3K4me1_Nha;H3K4me1_Nhdfad…
chr1	19771000	19773500	0.610;1.267	H3K27ac_Dnd41;H3K27ac_Gm12878;H3K27ac_H1hesc;H3K27ac_Hepg2;H3K27ac_Hmec;H3K27ac_Hsmm;H3K27ac_Hsmmt;H3K27ac_Huvec;H3K27ac_Nha;H3K27ac_Nhdfad;H3K27ac_Nhlf;H3K27ac_Osteobl;H3K27ac_Panc1;H3K4me1_Gm12878;H3K4me1_Gm12878_V2;H3K4me1_H1hesc;H3K4me1_Helas3;H3K4me1_Hepg2;H3K4me1_Hmec;H3K4me1_Hsmm;H3K4me1_Hsmmt;H3K4me1_Huvec;H3K4me1_K562_broadInst;H3K4me1_K562_syd;H3K4me1_K562b_syd;H3K4me1_Nha;H3K4me1_Nhdfa…
chr1	19776000	19778500	0.702;0.949	H3K27ac_Dnd41;H3K27ac_Gm12878;H3K27ac_H1hesc;H3K27ac_Hepg2;H3K27ac_Hmec;H3K27ac_Hsmm;H3K27ac_Hsmmt;H3K27ac_Huvec;H3K27ac_Nha;H3K27ac_Nhdfad;H3K27ac_Nhek;H3K27ac_Nhlf;H3K27ac_Osteobl;H3K27ac_Panc1;H3K4me1_Gm12878;H3K4me1_Gm12878_V2;H3K4me1_H1hesc;H3K4me1_Helas3;H3K4me1_Hepg2;H3K4me1_Hmec;H3K4me1_Hsmm;H3K4me1_Hsmmt;H3K4me1_Huvec;H3K4me1_Nha;H3K4me1_Nhdfad;H3K4me1_Nhek;H3K4me1_Nhlf;H3K4me1_Osteobl;H…
chr1	19780000	19784500	1.221;1.446;0.904;1.163	H3K27ac_Dnd41;H3K27ac_Gm12878;H3K27ac_H1hesc;H3K27ac_Hepg2;H3K27ac_Hsmm;H3K27ac_Hsmmt;H3K27ac_Huvec;H3K27ac_Nha;H3K27ac_Nhdfad;H3K27ac_Nhlf;H3K27ac_Osteobl;H3K27ac_Panc1;H3K4me1_Dnd41;H3K4me1_Gm12878;H3K4me1_Gm12878_V2;H3K4me1_H1hesc;H3K4me1_Helas3;H3K4me1_Hepg2;H3K4me1_Hmec;H3K4me1_Hsmm;H3K4me1_Hsmmt;H3K4me1_Huvec;H3K4me1_K562_broadInst;H3K4me1_Nha;H3K4me1_Nhdfad;H3K4me1_Nhek;H3K4me1_Nhlf;H3K4me…
chr1	19788000	19789500	0.564	H3K27ac_Dnd41;H3K27ac_Gm12878;H3K27ac_H1hesc;H3K27ac_Hsmmt;H3K27ac_Huvec;H3K27ac_K562;H3K27ac_Nha;H3K27ac_Nhdfad;H3K27ac_Nhlf;H3K27ac_Osteobl;H3K27ac_Panc1;H3K4me1_Dnd41;H3K4me1_Gm12878;H3K4me1_Gm12878_V2;H3K4me1_H1hesc;H3K4me1_Hmec;H3K4me1_Hsmm;H3K4me1_Hsmmt;H3K4me1_K562_broadInst;H3K4me1_K562_syd;H3K4me1_K562b_syd;H3K4me1_Nhdfad;H3K4me1_Nhek;H3K4me1_Nhlf;H3K4me1_Osteobl;H3K4me1_Panc1;H3K4me1_Pb…
chr1	19795000	19796500	0.863	H3K27ac_Dnd41;H3K27ac_Gm12878;H3K27ac_H1hesc;H3K27ac_Helas3;H3K27ac_Hepg2;H3K27ac_Hsmm;H3K27ac_Hsmmt;H3K27ac_Huvec;H3K27ac_K562;H3K27ac_Nha;H3K27ac_Nhdfad;H3K27ac_Nhek;H3K27ac_Nhlf;H3K27ac_Osteobl;H3K27ac_Panc1;H3K4me1_Dnd41;H3K4me1_Gm12878;H3K4me1_Gm12878_V2;H3K4me1_H1hesc;H3K4me1_Helas3;H3K4me1_Hepg2;H3K4me1_Hmec;H3K4me1_Hsmm;H3K4me1_Hsmmt;H3K4me1_Huvec;H3K4me1_K562_broadInst;H3K4me1_K562_syd;H…
chr1	19806000	19807500	0.626	H3K27ac_Dnd41;H3K27ac_H1hesc;H3K27ac_Nhdfad;H3K27ac_Nhlf;H3K27ac_Panc1;H3K4me1_Dnd41;H3K4me1_Gm12878;H3K4me1_Gm12878_V2;H3K4me1_H1hesc;H3K4me1_Helas3;H3K4me1_Hepg2;H3K4me1_Hmec;H3K4me1_Hsmm;H3K4me1_Hsmmt;H3K4me1_Huvec;H3K4me1_K562_broadInst;H3K4me1_K562_syd;H3K4me1_K562b_syd;H3K4me1_Nha;H3K4me1_Nhdfad;H3K4me1_Nhek;H3K4me1_Nhlf;H3K4me1_Nt2d1;H3K4me1_Osteobl;H3K4me1_Panc1;H3K4me1_Pbmc
chr1	19831000	19832500	1.276	H3K27ac_Dnd41;H3K27ac_Hsmm;H3K27ac_Hsmmt;H3K27ac_Huvec;H3K27ac_Nha;H3K27ac_Nhdfad;H3K27ac_Nhlf;H3K27ac_Osteobl;H3K4me1_Gm12878;H3K4me1_Gm12878_V2;H3K4me1_Hepg2;H3K4me1_Hmec;H3K4me1_Hsmm;H3K4me1_Hsmmt;H3K4me1_Huvec;H3K4me1_K562_broadInst;H3K4me1_Nha;H3K4me1_Nhdfad;H3K4me1_Nhlf;H3K4me1_Osteobl;H3K4me1_Pbmc
chr1	19924000	19925500	1.135	H3K27ac_Dnd41;H3K27ac_Gm12878;H3K27ac_H1hesc;H3K27ac_Helas3;H3K27ac_Hepg2;H3K27ac_Hmec;H3K27ac_Hsmm;H3K27ac_Hsmmt;H3K27ac_Huvec;H3K27ac_K562;H3K27ac_Nha;H3K27ac_Nhdfad;H3K27ac_Nhek;H3K27ac_Nhlf;H3K27ac_Panc1;H3K4me1_Dnd41;H3K4me1_Gm12878;H3K4me1_Gm12878_V2;H3K4me1_H1hesc;H3K4me1_Helas3;H3K4me1_Hepg2;H3K4me1_Hmec;H3K4me1_Hsmm;H3K4me1_Hsmmt;H3K4me1_Huvec;H3K4me1_K562_broadInst;H3K4me1_K562_syd;H3K4…
chr1	19945000	19947500	0.729;1.047	H3K27ac_H1hesc;H3K27ac_Hepg2;H3K27ac_Hmec;H3K27ac_Hsmmt;H3K27ac_Nha;H3K27ac_Nhdfad;H3K27ac_Nhek;H3K27ac_Nhlf;H3K4me1_H1hesc;H3K4me1_Hepg2;H3K4me1_Hmec;H3K4me1_Hsmmt;H3K4me1_Nha;H3K4me1_Nhdfad;H3K4me1_Nhek;H3K4me1_Nhlf;H3K4me1_Osteobl;H3K4me1_Panc1
chr1	19966000	19968500	1.450;1.838	H3K27ac_Helas3;H3K27ac_Hepg2;H3K27ac_Hmec;H3K27ac_Nha;H3K27ac_Nhdfad;H3K27ac_Nhek;H3K4me1_H1hesc;H3K4me1_Helas3;H3K4me1_Hepg2;H3K4me1_Hmec;H3K4me1_Hsmm;H3K4me1_Hsmmt;H3K4me1_K562_broadInst;H3K4me1_K562_syd;H3K4me1_K562b_syd;H3K4me1_Nha;H3K4me1_Nhdfad;H3K4me1_Nhek;H3K4me1_Nhlf;H3K4me1_Panc1
chr1	19971000	19974500	1.681;1.016;0.610	H3K27ac_Helas3;H3K27ac_Hmec;H3K27ac_Hsmmt;H3K27ac_Huvec;H3K27ac_Nha;H3K27ac_Nhdfad;H3K27ac_Nhek;H3K27ac_Nhlf;H3K27ac_Panc1;H3K4me1_Gm12878_V2;H3K4me1_H1hesc;H3K4me1_Helas3;H3K4me1_Hepg2;H3K4me1_Hmec;H3K4me1_Hsmm;H3K4me1_Hsmmt;H3K4me1_Huvec;H3K4me1_K562_syd;H3K4me1_K562b_syd;H3K4me1_Nha;H3K4me1_Nhdfad;H3K4me1_Nhek;H3K4me1_Nhlf;H3K4me1_Osteobl;H3K4me1_Panc1;H3K4me1_Pbmc
chr1	19977000	19978500	0.752	H3K27ac_Hmec;H3K27ac_Huvec;H3K27ac_Nhdfad;H3K27ac_Nhek;H3K27ac_Nhlf;H3K27ac_Panc1;H3K4me1_H1hesc;H3K4me1_Hepg2;H3K4me1_Hmec;H3K4me1_Hsmm;H3K4me1_Hsmmt;H3K4me1_Huvec;H3K4me1_K562_broadInst;H3K4me1_K562_syd;H3K4me1_K562b_syd;H3K4me1_Nha;H3K4me1_Nhdfad;H3K4me1_Nhek;H3K4me1_Nhlf;H3K4me1_Osteobl;H3K4me1_Panc1
chr1	19980000	19981500	0.571	H3K27ac_H1hesc;H3K27ac_Hmec;H3K27ac_Nhdfad;H3K27ac_Nhlf;H3K4me1_Dnd41;H3K4me1_Gm12878;H3K4me1_Gm12878_V2;H3K4me1_H1hesc;H3K4me1_Helas3;H3K4me1_Hepg2;H3K4me1_Hmec;H3K4me1_Hsmm;H3K4me1_Hsmmt;H3K4me1_Huvec;H3K4me1_K562_broadInst;H3K4me1_K562_syd;H3K4me1_K562b_syd;H3K4me1_Nha;H3K4me1_Nhdfad;H3K4me1_Nhek;H3K4me1_Nhlf;H3K4me1_Osteobl;H3K4me1_Panc1
chr1	19985000	19989500	0.585;0.731;0.611;0.843	H3K27ac_H1hesc;H3K27ac_Hmec;H3K27ac_Nhdfad;H3K4me1_Gm12878;H3K4me1_Gm12878_V2;H3K4me1_H1hesc;H3K4me1_Helas3;H3K4me1_Hepg2;H3K4me1_Hmec;H3K4me1_Hsmm;H3K4me1_Hsmmt;H3K4me1_Huvec;H3K4me1_K562_broadInst;H3K4me1_Nha;H3K4me1_Nhdfad;H3K4me1_Nhek;H3K4me1_Nhlf;H3K4me1_Nt2d1;H3K4me1_Osteobl;H3K4me1_Panc1
chr1	20002000	20004500	1.000;1.504	H3K4me1_H1hesc;H3K4me1_Hsmm;H3K4me1_Hsmmt;H3K4me1_Nhdfad
chr1	20015000	20016500	0.728	H3K27ac_Gm12878;H3K27ac_H1hesc;H3K4me1_Gm12878;H3K4me1_Gm12878_V2;H3K4me1_H1hesc;H3K4me1_Pbmc
chr1	20030000	20032500	0.961;1.035	H3K27ac_Gm12878;H3K4me1_Gm12878;H3K4me1_Gm12878_V2;H3K4me1_H1hesc;H3K4me1_Hepg2;H3K4me1_Hmec;H3K4me1_Hsmmt;H3K4me1_Nha;H3K4me1_Nhdfad;H3K4me1_Osteobl
chr1	20042000	20043500	0.529	H3K4me1_Dnd41;H3K4me1_Gm12878;H3K4me1_Gm12878_V2;H3K4me1_Hmec;H3K4me1_Huvec;H3K4me1_Nhdfad;H3K4me1_Osteobl
chr1	20049000	20050500	0.552	H3K4me1_Gm12878;H3K4me1_H1hesc;H3K4me1_Hsmmt;H3K4me1_Nt2d1
chr1	20052000	20053500	0.568	H3K27ac_Hsmm;H3K27ac_Hsmmt;H3K4me1_Hmec;H3K4me1_Hsmm;H3K4me1_Hsmmt;H3K4me1_Nhdfad
chr1	20084000	20085500	0.558	H3K27ac_Hsmm;H3K27ac_Hsmmt;H3K27ac_Nha;H3K27ac_Nhdfad;H3K27ac_Nhlf;H3K27ac_Osteobl;H3K4me1_Helas3;H3K4me1_Hmec;H3K4me1_Hsmm;H3K4me1_Hsmmt;H3K4me1_Nha;H3K4me1_Nhdfad;H3K4me1_Nhek;H3K4me1_Nhlf;H3K4me1_Osteobl
chr1	20092000	20093500	0.655	H3K27ac_Helas3;H3K27ac_Hsmm;H3K27ac_Hsmmt;H3K27ac_Huvec;H3K27ac_Nha;H3K27ac_Nhdfad;H3K27ac_Nhlf;H3K27ac_Osteobl;H3K4me1_Gm12878;H3K4me1_Gm12878_V2;H3K4me1_Helas3;H3K4me1_Hmec;H3K4me1_Hsmm;H3K4me1_Hsmmt;H3K4me1_Huvec;H3K4me1_Nha;H3K4me1_Nhdfad;H3K4me1_Nhek;H3K4me1_Nhlf;H3K4me1_Nt2d1;H3K4me1_Osteobl
chr1	20095000	20096500	0.618	H3K27ac_Hsmm;H3K27ac_Nha;H3K27ac_Osteobl;H3K4me1_Gm12878;H3K4me1_H1hesc;H3K4me1_Hmec;H3K4me1_Nha;H3K4me1_Nhek;H3K4me1_Nhlf;H3K4me1_Osteobl
chr1	20127000	20128500	1.632	H3K27ac_Gm12878;H3K27ac_Helas3;H3K27ac_Hepg2;H3K27ac_Huvec;H3K27ac_Nhdfad;H3K27ac_Nhlf;H3K27ac_Panc1;H3K4me1_Dnd41;H3K4me1_Gm12878;H3K4me1_Gm12878_V2;H3K4me1_H1hesc;H3K4me1_Helas3;H3K4me1_Hepg2;H3K4me1_Hmec;H3K4me1_Hsmmt;H3K4me1_Huvec;H3K4me1_K562_broadInst;H3K4me1_Nha;H3K4me1_Nhdfad;H3K4me1_Nhlf;H3K4me1_Osteobl;H3K4me1_Pbmc
chr1	20142000	20143500	1.041	H3K27ac_H1hesc;H3K27ac_Hepg2;H3K4me1_Gm12878;H3K4me1_Gm12878_V2;H3K4me1_H1hesc;H3K4me1_Helas3;H3K4me1_Hepg2;H3K4me1_Hsmm;H3K4me1_Hsmmt;H3K4me1_K562_broadInst
chr1	20204000	20205500	1.156	H3K27ac_Hmec;H3K27ac_K562;H3K27ac_Nhek;H3K4me1_Gm12878;H3K4me1_Hepg2;H3K4me1_Hmec;H3K4me1_K562_broadInst;H3K4me1_Nha;H3K4me1_Nhek
chr1	20244000	20245500	0.619	H3K27ac_Hsmm;H3K27ac_Hsmmt;H3K4me1_Hepg2;H3K4me1_Hsmmt;H3K4me1_Nhdfad;H3K4me1_Osteobl
chr1	20300000	20301500	1.602	H3K27ac_Hepg2;H3K4me1_H1hesc;H3K4me1_Hepg2;H3K4me1_Hmec;H3K4me1_Osteobl
chr1	20316000	20317500	0.572	H3K27ac_H1hesc;H3K4me1_H1hesc;H3K4me1_Hepg2
chr1	20478000	20480500	0.819;0.631	H3K27ac_Hsmmt;H3K27ac_Nhdfad;H3K27ac_Nhlf;H3K4me1_Dnd41;H3K4me1_Gm12878;H3K4me1_Gm12878_V2;H3K4me1_H1hesc;H3K4me1_Hepg2;H3K4me1_Hmec;H3K4me1_Hsmm;H3K4me1_Hsmmt;H3K4me1_Huvec;H3K4me1_K562_broadInst;H3K4me1_K562_syd;H3K4me1_K562b_syd;H3K4me1_Nha;H3K4me1_Nhdfad;H3K4me1_Nhek;H3K4me1_Nhlf;H3K4me1_Nt2d1;H3K4me1_Osteobl;H3K4me1_Panc1;H3K4me1_Pbmc
chr1	20506000	20508500	1.536;1.338	H3K27ac_K562;H3K4me1_H1hesc;H3K4me1_K562_broadInst
chr1	20509000	20510500	0.690	H3K27ac_K562;H3K4me1_H1hesc;H3K4me1_Hepg2;H3K4me1_K562_broadInst;H3K4me1_K562_syd;H3K4me1_K562b_syd
chr1	20513000	20514500	1.000	H3K27ac_Dnd41;H3K27ac_K562;H3K4me1_Dnd41;H3K4me1_Gm12878;H3K4me1_Gm12878_V2;H3K4me1_H1hesc;H3K4me1_Hepg2;H3K4me1_Hmec;H3K4me1_Hsmmt;H3K4me1_K562_broadInst;H3K4me1_K562_syd;H3K4me1_K562b_syd;H3K4me1_Nhek;H3K4me1_Pbmc
chr1	20538000	20540500	0.781;1.606	H3K27ac_H1hesc;H3K27ac_Hmec;H3K27ac_K562;H3K27ac_Nhek;H3K27ac_Panc1;H3K4me1_Gm12878;H3K4me1_Gm12878_V2;H3K4me1_H1hesc;H3K4me1_Helas3;H3K4me1_Hepg2;H3K4me1_Hmec;H3K4me1_Hsmm;H3K4me1_Hsmmt;H3K4me1_Huvec;H3K4me1_K562_broadInst;H3K4me1_K562_syd;H3K4me1_K562b_syd;H3K4me1_Nha;H3K4me1_Nhdfad;H3K4me1_Nhek;H3K4me1_Nhlf;H3K4me1_Osteobl;H3K4me1_Panc1;H3K4me1_Pbmc
chr1	20546000	20547500	0.677	H3K27ac_H1hesc
chr1	20550000	20552500	1.170;0.561	H3K27ac_H1hesc;H3K4me1_H1hesc
chr1	20559000	20562500	1.780;1.830;0.558	H3K27ac_H1hesc;H3K27ac_Hmec;H3K4me1_H1hesc;H3K4me1_Hmec;H3K4me1_Hsmm;H3K4me1_Hsmmt;H3K4me1_Nha;H3K4me1_Nhek
chr1	20581000	20583500	0.826;0.574	H3K27ac_H1hesc;H3K27ac_Hsmm;H3K27ac_Hsmmt;H3K27ac_Nha;H3K27ac_Nhdfad;H3K4me1_Hsmm;H3K4me1_Hsmmt;H3K4me1_Nha;H3K4me1_Nhdfad;H3K4me1_Nhlf;H3K4me1_Osteobl
chr1	20586000	20587500	0.980	H3K27ac_H1hesc
chr1	20591000	20592500	0.930	H3K27ac_H1hesc;H3K4me1_Hmec;H3K4me1_Hsmmt;H3K4me1_Nha;H3K4me1_Nhdfad;H3K4me1_Osteobl
chr1	20602000	20603500	0.750	H3K27ac_H1hesc
chr1	20605000	20610500	1.334;2.161;0.784;0.712;1.281	H3K27ac_H1hesc;H3K27ac_Hsmm;H3K27ac_Hsmmt;H3K27ac_Nha;H3K27ac_Nhdfad;H3K4me1_Gm12878_V2;H3K4me1_H1hesc;H3K4me1_Hmec;H3K4me1_Hsmm;H3K4me1_Hsmmt;H3K4me1_Nha;H3K4me1_Nhdfad;H3K4me1_Nhek;H3K4me1_Nhlf;H3K4me1_Osteobl
chr1	20634000	20636500	1.168;1.339	H3K27ac_H1hesc;H3K4me1_K562_broadInst;H3K4me1_K562_syd;H3K4me1_K562b_syd
chr1	20651000	20653500	1.408;1.416	H3K27ac_H1hesc;H3K27ac_Nha;H3K27ac_Nhlf;H3K4me1_Gm12878_V2;H3K4me1_Hmec;H3K4me1_Hsmmt;H3K4me1_Nha;H3K4me1_Nhlf;H3K4me1_Osteobl
chr1	20667000	20668500	0.590	H3K27ac_H1hesc;H3K4me1_H1hesc
chr1	20670000	20671500	1.328	H3K27ac_H1hesc;H3K4me1_H1hesc;H3K4me1_K562_syd;H3K4me1_K562b_syd
chr1	20684000	20686500	1.697;1.997	H3K27ac_H1hesc;H3K27ac_Hmec;H3K27ac_Hsmmt;H3K4me1_Gm12878;H3K4me1_Gm12878_V2;H3K4me1_Helas3;H3K4me1_Hepg2;H3K4me1_Hmec;H3K4me1_Hsmm;H3K4me1_Hsmmt;H3K4me1_Nha;H3K4me1_Nhdfad;H3K4me1_Nhek;H3K4me1_Nhlf;H3K4me1_Osteobl
chr1	20692000	20694500	1.057;0.628	H3K27ac_H1hesc;H3K4me1_H1hesc;H3K4me1_Hepg2;H3K4me1_Hmec;H3K4me1_Hsmmt;H3K4me1_K562_syd;H3K4me1_K562b_syd;H3K4me1_Nha;H3K4me1_Nhdfad;H3K4me1_Nhek;H3K4me1_Nhlf
chr1	20696000	20699500	1.488;2.422;0.954	H3K27ac_H1hesc;H3K4me1_Hmec;H3K4me1_Nhdfad
chr1	20702000	20703500	0.762	H3K27ac_H1hesc;H3K4me1_H1hesc;H3K4me1_Hmec;H3K4me1_Nha;H3K4me1_Nhdfad;H3K4me1_Nhek;H3K4me1_Nhlf;H3K4me1_Osteobl
chr1	20711000	20714500	1.279;2.311;1.467	H3K27ac_H1hesc;H3K4me1_Gm12878;H3K4me1_Gm12878_V2;H3K4me1_H1hesc
chr1	20737000	20738500	0.519	H3K27ac_Hmec;H3K27ac_Nha;H3K27ac_Nhdfad;H3K27ac_Nhlf;H3K4me1_Hmec;H3K4me1_Hsmm;H3K4me1_Hsmmt;H3K4me1_Huvec;H3K4me1_Nha;H3K4me1_Nhdfad;H3K4me1_Nhek;H3K4me1_Nhlf;H3K4me1_Osteobl
chr1	20756000	20757500	0.900	H3K27ac_Nhlf;H3K4me1_H1hesc;H3K4me1_Nhdfad;H3K4me1_Nhlf
chr1	20765000	20768500	1.279;2.082;1.783	H3K4me1_H1hesc;H3K4me1_Hepg2;H3K4me1_K562_broadInst;H3K4me1_Nhdfad
chr1	20775000	20776500	1.004	H3K27ac_Nhdfad;H3K4me1_H1hesc;H3K4me1_Nhdfad;H3K4me1_Nhlf
chr1	20799000	20805500	2.217;0.582;0.662;1.631;2.300;1.260	H3K27ac_H1hesc;H3K27ac_Hepg2;H3K27ac_Hsmm;H3K27ac_Hsmmt;H3K27ac_Nhdfad;H3K27ac_Nhlf;H3K4me1_H1hesc;H3K4me1_Helas3;H3K4me1_Hepg2;H3K4me1_Hmec;H3K4me1_Hsmm;H3K4me1_Hsmmt;H3K4me1_Huvec;H3K4me1_K562_broadInst;H3K4me1_K562_syd;H3K4me1_K562b_syd;H3K4me1_Nha;H3K4me1_Nhdfad;H3K4me1_Nhek;H3K4me1_Nhlf;H3K4me1_Nt2d1;H3K4me1_Panc1
chr1	20806000	20808500	0.618;0.892	H3K27ac_Hepg2;H3K27ac_Hmec;H3K27ac_Hsmm;H3K27ac_Hsmmt;H3K27ac_Nhdfad;H3K27ac_Nhek;H3K27ac_Nhlf;H3K4me1_H1hesc;H3K4me1_Hepg2;H3K4me1_Hmec;H3K4me1_Hsmm;H3K4me1_Hsmmt;H3K4me1_Nha;H3K4me1_Nhdfad;H3K4me1_Nhek;H3K4me1_Nhlf;H3K4me1_Osteobl
chr1	20813000	20815500	1.125;0.732	H3K27ac_Hepg2;H3K27ac_Hmec;H3K27ac_Hsmm;H3K27ac_Nhdfad;H3K27ac_Nhek;H3K27ac_Nhlf;H3K4me1_H1hesc;H3K4me1_Hepg2;H3K4me1_Hmec;H3K4me1_Hsmm;H3K4me1_Huvec;H3K4me1_K562_broadInst;H3K4me1_K562_syd;H3K4me1_K562b_syd;H3K4me1_Nha;H3K4me1_Nhdfad;H3K4me1_Nhek;H3K4me1_Nhlf;H3K4me1_Osteobl
chr1	20819000	20822500	1.425;1.741;0.522	H3K27ac_H1hesc;H3K27ac_Helas3;H3K27ac_Hmec;H3K27ac_Hsmm;H3K27ac_Hsmmt;H3K27ac_Huvec;H3K27ac_Nha;H3K27ac_Nhdfad;H3K27ac_Nhek;H3K27ac_Nhlf;H3K4me1_Dnd41;H3K4me1_Gm12878;H3K4me1_Gm12878_V2;H3K4me1_H1hesc;H3K4me1_Helas3;H3K4me1_Hepg2;H3K4me1_Hmec;H3K4me1_Hsmm;H3K4me1_Hsmmt;H3K4me1_Huvec;H3K4me1_K562_broadInst;H3K4me1_Nha;H3K4me1_Nhdfad;H3K4me1_Nhek;H3K4me1_Nhlf;H3K4me1_Osteobl;H3K4me1_Panc1;H3K4me1_P…
chr1	20848000	20849500	0.654	H3K4me1_H1hesc;H3K4me1_Helas3;H3K4me1_Nhek;H3K4me1_Osteobl
chr1	20877000	20878500	0.516	H3K27ac_Hepg2;H3K27ac_Panc1;H3K4me1_H1hesc;H3K4me1_Hepg2;H3K4me1_Hmec;H3K4me1_Hsmmt;H3K4me1_K562_broadInst;H3K4me1_K562_syd;H3K4me1_K562b_syd;H3K4me1_Nha;H3K4me1_Panc1
chr1	20901000	20902500	1.258	H3K27ac_Helas3;H3K27ac_Hmec;H3K4me1_Helas3;H3K4me1_Hepg2;H3K4me1_Hmec;H3K4me1_Hsmm;H3K4me1_K562_broadInst;H3K4me1_K562_syd;H3K4me1_K562b_syd;H3K4me1_Nhdfad;H3K4me1_Osteobl;H3K4me1_Pbmc
chr1	20916000	20917500	1.675	H3K27ac_H1hesc;H3K27ac_Helas3;H3K27ac_Hmec;H3K27ac_Hsmm;H3K27ac_Hsmmt;H3K27ac_Nhek;H3K27ac_Nhlf;H3K4me1_H1hesc;H3K4me1_Helas3;H3K4me1_Hepg2;H3K4me1_Hmec;H3K4me1_Hsmm;H3K4me1_Hsmmt;H3K4me1_Huvec;H3K4me1_K562_broadInst;H3K4me1_K562_syd;H3K4me1_K562b_syd;H3K4me1_Nha;H3K4me1_Nhdfad;H3K4me1_Nhek;H3K4me1_Nhlf;H3K4me1_Osteobl;H3K4me1_Panc1;H3K4me1_Pbmc
chr1	20961000	20962500	0.550	H3K27ac_Dnd41;H3K27ac_H1hesc;H3K27ac_Helas3;H3K27ac_Hmec;H3K27ac_Huvec;H3K27ac_Nhdfad;H3K27ac_Nhek;H3K27ac_Panc1;H3K4me1_Dnd41;H3K4me1_Gm12878;H3K4me1_Gm12878_V2;H3K4me1_H1hesc;H3K4me1_Helas3;H3K4me1_Hepg2;H3K4me1_Hmec;H3K4me1_Hsmm;H3K4me1_Hsmmt;H3K4me1_Huvec;H3K4me1_K562_broadInst;H3K4me1_Nha;H3K4me1_Nhdfad;H3K4me1_Nhek;H3K4me1_Nhlf;H3K4me1_Osteobl;H3K4me1_Panc1;H3K4me1_Pbmc
chr1	21022000	21024500	0.727;0.517	H3K27ac_Dnd41;H3K27ac_H1hesc;H3K27ac_Helas3;H3K27ac_Hmec;H3K27ac_Hsmm;H3K27ac_Hsmmt;H3K27ac_Huvec;H3K27ac_K562;H3K27ac_Nha;H3K27ac_Nhdfad;H3K27ac_Nhek;H3K27ac_Nhlf;H3K27ac_Panc1;H3K4me1_Dnd41;H3K4me1_Gm12878;H3K4me1_Gm12878_V2;H3K4me1_H1hesc;H3K4me1_Helas3;H3K4me1_Hepg2;H3K4me1_Hmec;H3K4me1_Hsmm;H3K4me1_Hsmmt;H3K4me1_Huvec;H3K4me1_K562_broadInst;H3K4me1_K562_syd;H3K4me1_K562b_syd;H3K4me1_Nha;H3K4…
chr1	21114000	21115500	1.275	H3K27ac_Dnd41;H3K27ac_Gm12878;H3K27ac_H1hesc;H3K27ac_Helas3;H3K27ac_Hepg2;H3K27ac_Hmec;H3K27ac_Hsmm;H3K27ac_Hsmmt;H3K27ac_Huvec;H3K27ac_K562;H3K27ac_Nha;H3K27ac_Nhdfad;H3K27ac_Nhek;H3K27ac_Nhlf;H3K27ac_Osteobl;H3K27ac_Panc1;H3K4me1_Dnd41;H3K4me1_Gm12878;H3K4me1_Gm12878_V2;H3K4me1_H1hesc;H3K4me1_Helas3;H3K4me1_Hepg2;H3K4me1_Hmec;H3K4me1_Hsmm;H3K4me1_Hsmmt;H3K4me1_Huvec;H3K4me1_K562_broadInst;H3K4m…
chr1	21339000	21340500	1.030	H3K27ac_Hepg2;H3K27ac_Nhdfad;H3K4me1_Hepg2;H3K4me1_Nha;H3K4me1_Nhdfad
chr1	21348000	21350500	1.737;1.282	H3K27ac_Dnd41;H3K27ac_Gm12878;H3K27ac_Helas3;H3K27ac_Hepg2;H3K27ac_Hmec;H3K27ac_Hsmm;H3K27ac_Hsmmt;H3K27ac_Huvec;H3K27ac_K562;H3K27ac_Nha;H3K27ac_Nhdfad;H3K27ac_Nhek;H3K27ac_Nhlf;H3K27ac_Osteobl;H3K27ac_Panc1;H3K4me1_Dnd41;H3K4me1_Gm12878;H3K4me1_Gm12878_V2;H3K4me1_H1hesc;H3K4me1_Helas3;H3K4me1_Hepg2;H3K4me1_Hmec;H3K4me1_Hsmm;H3K4me1_Hsmmt;H3K4me1_Huvec;H3K4me1_K562_broadInst;H3K4me1_K562_syd;H3K…
chr1	21372000	21373500	0.919	H3K27ac_Nhdfad;H3K4me1_Hepg2;H3K4me1_Hsmm;H3K4me1_Hsmmt;H3K4me1_Nha;H3K4me1_Nhdfad;H3K4me1_Nhlf;H3K4me1_Osteobl
chr1	21466000	21467500	0.745	H3K27ac_Nhdfad;H3K4me1_Hepg2;H3K4me1_Hsmmt;H3K4me1_Nhdfad;H3K4me1_Nhlf;H3K4me1_Osteobl;H3K4me1_Pbmc
chr1	21476000	21477500	1.412	H3K27ac_H1hesc;H3K27ac_Helas3;H3K27ac_Hmec;H3K27ac_Hsmm;H3K27ac_Hsmmt;H3K27ac_Huvec;H3K27ac_Nha;H3K27ac_Nhdfad;H3K27ac_Nhek;H3K27ac_Nhlf;H3K27ac_Osteobl;H3K4me1_H1hesc;H3K4me1_Helas3;H3K4me1_Hmec;H3K4me1_Hsmm;H3K4me1_Hsmmt;H3K4me1_Huvec;H3K4me1_K562_broadInst;H3K4me1_Nha;H3K4me1_Nhdfad;H3K4me1_Nhek;H3K4me1_Nhlf;H3K4me1_Osteobl;H3K4me1_Panc1;H3K4me1_Pbmc
chr1	21501000	21502500	0.848	H3K27ac_Dnd41;H3K27ac_Gm12878;H3K27ac_H1hesc;H3K27ac_Helas3;H3K27ac_Hepg2;H3K27ac_Hmec;H3K27ac_Hsmm;H3K27ac_Hsmmt;H3K27ac_Huvec;H3K27ac_K562;H3K27ac_Nha;H3K27ac_Nhdfad;H3K27ac_Nhek;H3K27ac_Nhlf;H3K27ac_Osteobl;H3K27ac_Panc1;H3K4me1_Dnd41;H3K4me1_Gm12878;H3K4me1_Gm12878_V2;H3K4me1_H1hesc;H3K4me1_Helas3;H3K4me1_Hepg2;H3K4me1_Hsmm;H3K4me1_Hsmmt;H3K4me1_Huvec;H3K4me1_K562_broadInst;H3K4me1_K562_syd;H…
chr1	21580000	21581500	0.860	H3K27ac_Dnd41;H3K27ac_Hepg2;H3K27ac_Hmec;H3K27ac_Hsmm;H3K27ac_Hsmmt;H3K27ac_Huvec;H3K27ac_Nha;H3K27ac_Nhdfad;H3K27ac_Nhlf;H3K4me1_Hepg2;H3K4me1_Hmec;H3K4me1_Hsmm;H3K4me1_Hsmmt;H3K4me1_Huvec;H3K4me1_Nha;H3K4me1_Nhdfad;H3K4me1_Nhlf;H3K4me1_Panc1;H3K4me1_Pbmc
chr1	21587000	21590500	0.933;1.937;1.343	H3K27ac_Dnd41;H3K27ac_H1hesc;H3K27ac_Helas3;H3K27ac_Hepg2;H3K27ac_Hmec;H3K27ac_Hsmm;H3K27ac_Hsmmt;H3K27ac_Huvec;H3K27ac_K562;H3K27ac_Nha;H3K27ac_Nhdfad;H3K27ac_Nhek;H3K27ac_Nhlf;H3K27ac_Panc1;H3K4me1_H1hesc;H3K4me1_Helas3;H3K4me1_Hepg2;H3K4me1_Hmec;H3K4me1_Hsmm;H3K4me1_Hsmmt;H3K4me1_Huvec;H3K4me1_K562_broadInst;H3K4me1_K562_syd;H3K4me1_K562b_syd;H3K4me1_Nha;H3K4me1_Nhdfad;H3K4me1_Nhek;H3K4me1_Nhl…
chr1	21603000	21605500	0.754;0.874	H3K27ac_Dnd41;H3K27ac_H1hesc;H3K27ac_Helas3;H3K27ac_Hepg2;H3K27ac_Huvec;H3K27ac_Nha;H3K27ac_Nhdfad;H3K27ac_Nhlf;H3K4me1_Gm12878;H3K4me1_Gm12878_V2;H3K4me1_H1hesc;H3K4me1_Helas3;H3K4me1_Hepg2;H3K4me1_Hsmm;H3K4me1_Hsmmt;H3K4me1_Huvec;H3K4me1_K562_broadInst;H3K4me1_K562_syd;H3K4me1_K562b_syd;H3K4me1_Nha;H3K4me1_Nhdfad;H3K4me1_Nhlf;H3K4me1_Nt2d1;H3K4me1_Osteobl;H3K4me1_Pbmc
chr1	21615000	21616500	1.033	H3K27ac_Dnd41;H3K27ac_Gm12878;H3K27ac_Hmec;H3K27ac_Huvec;H3K27ac_Nha;H3K27ac_Nhdfad;H3K27ac_Nhek;H3K27ac_Nhlf;H3K27ac_Panc1;H3K4me1_Dnd41;H3K4me1_Gm12878;H3K4me1_Gm12878_V2;H3K4me1_H1hesc;H3K4me1_Helas3;H3K4me1_Hepg2;H3K4me1_Hmec;H3K4me1_Hsmm;H3K4me1_Hsmmt;H3K4me1_Huvec;H3K4me1_Nha;H3K4me1_Nhdfad;H3K4me1_Nhek;H3K4me1_Nhlf;H3K4me1_Osteobl;H3K4me1_Panc1;H3K4me1_Pbmc
chr1	21629000	21632500	0.695;0.664;0.770	H3K27ac_Dnd41;H3K27ac_H1hesc;H3K27ac_Hmec;H3K27ac_Hsmm;H3K27ac_Hsmmt;H3K27ac_Huvec;H3K27ac_Nha;H3K27ac_Nhdfad;H3K27ac_Nhek;H3K27ac_Nhlf;H3K27ac_Panc1;H3K4me1_Gm12878;H3K4me1_Gm12878_V2;H3K4me1_H1hesc;H3K4me1_Helas3;H3K4me1_Hepg2;H3K4me1_Hmec;H3K4me1_Hsmm;H3K4me1_Hsmmt;H3K4me1_Huvec;H3K4me1_K562_syd;H3K4me1_K562b_syd;H3K4me1_Nha;H3K4me1_Nhdfad;H3K4me1_Nhek;H3K4me1_Nhlf;H3K4me1_Osteobl;H3K4me1_Panc…
chr1	21633000	21636500	0.744;2.260;1.349	H3K27ac_Dnd41;H3K27ac_H1hesc;H3K27ac_Helas3;H3K27ac_Hmec;H3K27ac_Hsmmt;H3K27ac_Huvec;H3K27ac_Nha;H3K27ac_Nhdfad;H3K27ac_Nhek;H3K27ac_Nhlf;H3K27ac_Panc1;H3K4me1_Gm12878;H3K4me1_Gm12878_V2;H3K4me1_H1hesc;H3K4me1_Helas3;H3K4me1_Hepg2;H3K4me1_Hmec;H3K4me1_Hsmm;H3K4me1_Hsmmt;H3K4me1_Huvec;H3K4me1_K562_broadInst;H3K4me1_K562_syd;H3K4me1_K562b_syd;H3K4me1_Nha;H3K4me1_Nhdfad;H3K4me1_Nhek;H3K4me1_Nhlf;H3K…
chr1	21639000	21641500	0.788;0.510	H3K27ac_Dnd41;H3K27ac_H1hesc;H3K27ac_Helas3;H3K27ac_Hepg2;H3K27ac_Huvec;H3K27ac_Nha;H3K27ac_Nhdfad;H3K27ac_Nhlf;H3K27ac_Panc1;H3K4me1_Gm12878;H3K4me1_Gm12878_V2;H3K4me1_H1hesc;H3K4me1_Helas3;H3K4me1_Hepg2;H3K4me1_Hmec;H3K4me1_Hsmm;H3K4me1_Hsmmt;H3K4me1_Huvec;H3K4me1_Nha;H3K4me1_Nhdfad;H3K4me1_Nhek;H3K4me1_Nhlf;H3K4me1_Nt2d1;H3K4me1_Osteobl;H3K4me1_Panc1
chr1	21644000	21646500	1.633;0.506	H3K27ac_Dnd41;H3K27ac_H1hesc;H3K27ac_Helas3;H3K27ac_Hepg2;H3K27ac_Hsmm;H3K27ac_Hsmmt;H3K27ac_Huvec;H3K27ac_Nha;H3K27ac_Nhdfad;H3K27ac_Nhlf;H3K27ac_Panc1;H3K4me1_Gm12878;H3K4me1_Gm12878_V2;H3K4me1_H1hesc;H3K4me1_Helas3;H3K4me1_Hepg2;H3K4me1_Hmec;H3K4me1_Hsmm;H3K4me1_Hsmmt;H3K4me1_Huvec;H3K4me1_K562_broadInst;H3K4me1_K562_syd;H3K4me1_K562b_syd;H3K4me1_Nha;H3K4me1_Nhdfad;H3K4me1_Nhlf;H3K4me1_Nt2d1;H…
chr1	21650000	21652500	1.726;2.056	H3K27ac_Dnd41;H3K27ac_Gm12878;H3K27ac_H1hesc;H3K27ac_Helas3;H3K27ac_Hepg2;H3K27ac_Hmec;H3K27ac_Hsmm;H3K27ac_Hsmmt;H3K27ac_Huvec;H3K27ac_K562;H3K27ac_Nha;H3K27ac_Nhdfad;H3K27ac_Nhek;H3K27ac_Nhlf;H3K27ac_Panc1;H3K4me1_Gm12878;H3K4me1_Gm12878_V2;H3K4me1_H1hesc;H3K4me1_Helas3;H3K4me1_Hepg2;H3K4me1_Hmec;H3K4me1_Hsmm;H3K4me1_Hsmmt;H3K4me1_Huvec;H3K4me1_K562_broadInst;H3K4me1_K562_syd;H3K4me1_K562b_syd;…
chr1	21653000	21654500	0.679	H3K27ac_Dnd41;H3K27ac_H1hesc;H3K27ac_Helas3;H3K27ac_Hepg2;H3K27ac_Hmec;H3K27ac_Hsmmt;H3K27ac_Huvec;H3K27ac_Nha;H3K27ac_Nhdfad;H3K27ac_Nhlf;H3K27ac_Panc1;H3K4me1_Gm12878;H3K4me1_Gm12878_V2;H3K4me1_H1hesc;H3K4me1_Helas3;H3K4me1_Hepg2;H3K4me1_Hmec;H3K4me1_Hsmm;H3K4me1_Hsmmt;H3K4me1_Huvec;H3K4me1_K562_syd;H3K4me1_K562b_syd;H3K4me1_Nha;H3K4me1_Nhdfad;H3K4me1_Nhlf;H3K4me1_Nt2d1;H3K4me1_Osteobl;H3K4me1_…
chr1	21658000	21659500	0.922	H3K27ac_Dnd41;H3K27ac_Gm12878;H3K27ac_H1hesc;H3K27ac_Helas3;H3K27ac_Hepg2;H3K27ac_Huvec;H3K27ac_Nha;H3K27ac_Nhdfad;H3K27ac_Panc1;H3K4me1_Gm12878;H3K4me1_Gm12878_V2;H3K4me1_H1hesc;H3K4me1_Helas3;H3K4me1_Hepg2;H3K4me1_Hmec;H3K4me1_Hsmmt;H3K4me1_Huvec;H3K4me1_K562_broadInst;H3K4me1_Nha;H3K4me1_Nhdfad;H3K4me1_Nhlf;H3K4me1_Nt2d1;H3K4me1_Osteobl;H3K4me1_Panc1;H3K4me1_Pbmc
chr1	21663000	21666500	0.581;1.203;1.419	H3K27ac_Dnd41;H3K27ac_H1hesc;H3K27ac_Helas3;H3K27ac_Hepg2;H3K27ac_Hmec;H3K27ac_Huvec;H3K27ac_Nha;H3K27ac_Nhdfad;H3K27ac_Nhlf;H3K27ac_Panc1;H3K4me1_Dnd41;H3K4me1_Gm12878;H3K4me1_Gm12878_V2;H3K4me1_H1hesc;H3K4me1_Helas3;H3K4me1_Hepg2;H3K4me1_Hmec;H3K4me1_Hsmm;H3K4me1_Hsmmt;H3K4me1_Huvec;H3K4me1_K562_broadInst;H3K4me1_K562_syd;H3K4me1_K562b_syd;H3K4me1_Nha;H3K4me1_Nhdfad;H3K4me1_Nhek;H3K4me1_Nhlf;H3…
chr1	21672000	21674500	2.480;0.607	H3K27ac_Dnd41;H3K27ac_Gm12878;H3K27ac_H1hesc;H3K27ac_Helas3;H3K27ac_Hepg2;H3K27ac_Hmec;H3K27ac_Hsmm;H3K27ac_Hsmmt;H3K27ac_Huvec;H3K27ac_K562;H3K27ac_Nha;H3K27ac_Nhdfad;H3K27ac_Nhek;H3K27ac_Nhlf;H3K27ac_Panc1;H3K4me1_Dnd41;H3K4me1_Gm12878;H3K4me1_Gm12878_V2;H3K4me1_H1hesc;H3K4me1_Helas3;H3K4me1_Hepg2;H3K4me1_Hmec;H3K4me1_Hsmm;H3K4me1_Hsmmt;H3K4me1_Huvec;H3K4me1_K562_broadInst;H3K4me1_K562_syd;H3K4…
chr1	21705000	21706500	0.675	H3K27ac_Nhek;H3K4me1_K562_broadInst;H3K4me1_Nhek
chr1	21709000	21711500	0.530;0.747	H3K4me1_Gm12878;H3K4me1_Gm12878_V2;H3K4me1_H1hesc;H3K4me1_K562_broadInst;H3K4me1_Nhek
chr1	21765000	21766500	0.622	H3K27ac_Hmec;H3K27ac_Nhdfad;H3K27ac_Nhek;H3K27ac_Osteobl;H3K27ac_Panc1;H3K4me1_Dnd41;H3K4me1_Hepg2;H3K4me1_Huvec;H3K4me1_K562_broadInst;H3K4me1_K562_syd;H3K4me1_K562b_syd;H3K4me1_Nhdfad;H3K4me1_Osteobl;H3K4me1_Pbmc
chr1	21817000	21819500	0.562;1.254	H3K4me1_H1hesc;H3K4me1_Hsmmt;H3K4me1_K562_broadInst;H3K4me1_K562_syd;H3K4me1_K562b_syd;H3K4me1_Nhdfad;H3K4me1_Osteobl
chr1	21864000	21865500	0.677	H3K27ac_H1hesc;H3K27ac_Hsmm;H3K4me1_H1hesc;H3K4me1_Hepg2;H3K4me1_Hsmm;H3K4me1_Hsmmt;H3K4me1_K562_syd;H3K4me1_K562b_syd;H3K4me1_Nha;H3K4me1_Nhdfad;H3K4me1_Nhlf;H3K4me1_Osteobl
chr1	21921000	21922500	0.664	H3K27ac_H1hesc;H3K4me1_Helas3;H3K4me1_Hepg2;H3K4me1_Hmec;H3K4me1_Hsmm;H3K4me1_Hsmmt;H3K4me1_K562_syd;H3K4me1_K562b_syd
chr1	21933000	21934500	1.101	H3K27ac_H1hesc;H3K27ac_K562;H3K4me1_Gm12878;H3K4me1_Gm12878_V2;H3K4me1_H1hesc;H3K4me1_Helas3;H3K4me1_K562_broadInst;H3K4me1_K562_syd;H3K4me1_K562b_syd
chr1	21947000	21948500	0.622	H3K27ac_H1hesc;H3K27ac_K562;H3K4me1_H1hesc;H3K4me1_Helas3;H3K4me1_Hepg2;H3K4me1_Hmec;H3K4me1_Hsmmt;H3K4me1_K562_broadInst;H3K4me1_K562_syd;H3K4me1_K562b_syd;H3K4me1_Nhek
chr1	21950000	21952500	2.120;0.977	H3K27ac_H1hesc;H3K27ac_Helas3;H3K27ac_Hepg2;H3K27ac_K562;H3K4me1_H1hesc;H3K4me1_Helas3;H3K4me1_Hepg2;H3K4me1_Hsmmt;H3K4me1_K562_broadInst;H3K4me1_K562_syd;H3K4me1_K562b_syd;H3K4me1_Nhek
chr1	21958000	21959500	0.702	H3K27ac_H1hesc;H3K27ac_Helas3;H3K27ac_K562;H3K4me1_Dnd41;H3K4me1_H1hesc;H3K4me1_Helas3;H3K4me1_Hepg2;H3K4me1_Hsmmt;H3K4me1_K562_broadInst;H3K4me1_K562_syd;H3K4me1_K562b_syd;H3K4me1_Nha;H3K4me1_Nhek;H3K4me1_Panc1
chr1	21965000	21966500	0.717	H3K27ac_H1hesc;H3K27ac_Helas3;H3K27ac_K562;H3K27ac_Nhek;H3K4me1_H1hesc;H3K4me1_Helas3;H3K4me1_Hepg2;H3K4me1_Hmec;H3K4me1_Hsmm;H3K4me1_Hsmmt;H3K4me1_K562_broadInst;H3K4me1_K562_syd;H3K4me1_K562b_syd;H3K4me1_Nha;H3K4me1_Nhek;H3K4me1_Nhlf;H3K4me1_Nt2d1;H3K4me1_Panc1
chr1	21974000	21975500	1.574	H3K27ac_H1hesc;H3K27ac_K562;H3K4me1_Dnd41;H3K4me1_H1hesc;H3K4me1_Helas3;H3K4me1_K562_broadInst;H3K4me1_K562_syd;H3K4me1_K562b_syd;H3K4me1_Nhek
chr1	21985000	21986500	0.916	H3K27ac_Dnd41;H3K4me1_Dnd41;H3K4me1_Gm12878_V2;H3K4me1_H1hesc;H3K4me1_Helas3;H3K4me1_Hepg2;H3K4me1_Hmec;H3K4me1_K562_broadInst;H3K4me1_K562_syd;H3K4me1_K562b_syd;H3K4me1_Pbmc
chr1	21993000	21994500	0.671	H3K27ac_Dnd41;H3K27ac_Hepg2;H3K27ac_K562;H3K4me1_H1hesc;H3K4me1_Helas3;H3K4me1_Hepg2;H3K4me1_K562_broadInst;H3K4me1_K562_syd;H3K4me1_K562b_syd;H3K4me1_Nhdfad;H3K4me1_Nhek
chr1	21997000	22001500	0.611;1.204;1.835;1.405	H3K27ac_Dnd41;H3K27ac_H1hesc;H3K27ac_Hepg2;H3K27ac_Hsmm;H3K27ac_K562;H3K27ac_Nha;H3K27ac_Nhdfad;H3K27ac_Nhlf;H3K27ac_Osteobl;H3K4me1_Gm12878_V2;H3K4me1_H1hesc;H3K4me1_Hepg2;H3K4me1_Hsmm;H3K4me1_Hsmmt;H3K4me1_Huvec;H3K4me1_K562_broadInst;H3K4me1_K562_syd;H3K4me1_K562b_syd;H3K4me1_Nha;H3K4me1_Nhdfad;H3K4me1_Nhek;H3K4me1_Nhlf;H3K4me1_Osteobl;H3K4me1_Panc1;H3K4me1_Pbmc
chr1	22144000	22146500	1.182;1.489	H3K27ac_Hsmmt;H3K27ac_Huvec;H3K27ac_K562;H3K4me1_Dnd41;H3K4me1_H1hesc;H3K4me1_Helas3;H3K4me1_Hepg2;H3K4me1_Hsmm;H3K4me1_Hsmmt;H3K4me1_Huvec;H3K4me1_K562_broadInst;H3K4me1_K562_syd;H3K4me1_K562b_syd;H3K4me1_Nha;H3K4me1_Osteobl;H3K4me1_Pbmc
chr1	22195000	22196500	0.622	H3K27ac_H1hesc;H3K27ac_Hsmm;H3K27ac_Hsmmt;H3K27ac_Huvec;H3K27ac_Nhdfad;H3K27ac_Nhek;H3K27ac_Nhlf;H3K27ac_Osteobl;H3K4me1_Gm12878;H3K4me1_Gm12878_V2;H3K4me1_Helas3;H3K4me1_Hepg2;H3K4me1_Hmec;H3K4me1_Hsmm;H3K4me1_Hsmmt;H3K4me1_Huvec;H3K4me1_K562_broadInst;H3K4me1_Nha;H3K4me1_Nhdfad;H3K4me1_Nhek;H3K4me1_Nhlf;H3K4me1_Osteobl;H3K4me1_Panc1
chr1	22236000	22239500	0.786;1.821;0.528	H3K27ac_Gm12878;H3K27ac_H1hesc;H3K27ac_Hepg2;H3K27ac_Hmec;H3K27ac_Hsmm;H3K27ac_Hsmmt;H3K27ac_Huvec;H3K27ac_K562;H3K27ac_Nhdfad;H3K27ac_Nhek;H3K27ac_Nhlf;H3K27ac_Panc1;H3K4me1_Gm12878;H3K4me1_Gm12878_V2;H3K4me1_H1hesc;H3K4me1_Hepg2;H3K4me1_Hmec;H3K4me1_Hsmm;H3K4me1_Hsmmt;H3K4me1_Huvec;H3K4me1_K562_broadInst;H3K4me1_K562_syd;H3K4me1_K562b_syd;H3K4me1_Nha;H3K4me1_Nhdfad;H3K4me1_Nhek;H3K4me1_Nhlf;H3K…
chr1	22241000	22244500	0.657;0.910;0.760	H3K27ac_H1hesc;H3K27ac_Hepg2;H3K27ac_Hsmm;H3K27ac_Hsmmt;H3K27ac_Huvec;H3K27ac_K562;H3K27ac_Nhdfad;H3K27ac_Nhlf;H3K27ac_Panc1;H3K4me1_H1hesc;H3K4me1_Helas3;H3K4me1_Hepg2;H3K4me1_Hmec;H3K4me1_Hsmm;H3K4me1_Hsmmt;H3K4me1_Huvec;H3K4me1_K562_broadInst;H3K4me1_K562_syd;H3K4me1_K562b_syd;H3K4me1_Nha;H3K4me1_Nhdfad;H3K4me1_Nhek;H3K4me1_Nhlf;H3K4me1_Osteobl;H3K4me1_Panc1
chr1	22246000	22249500	0.745;0.869;0.677	H3K27ac_H1hesc;H3K27ac_Helas3;H3K27ac_Hepg2;H3K27ac_Hsmm;H3K27ac_Hsmmt;H3K27ac_Huvec;H3K27ac_K562;H3K27ac_Nha;H3K27ac_Nhdfad;H3K27ac_Nhlf;H3K27ac_Panc1;H3K4me1_H1hesc;H3K4me1_Helas3;H3K4me1_Hepg2;H3K4me1_Hmec;H3K4me1_Hsmm;H3K4me1_Hsmmt;H3K4me1_Huvec;H3K4me1_K562_broadInst;H3K4me1_K562_syd;H3K4me1_K562b_syd;H3K4me1_Nha;H3K4me1_Nhdfad;H3K4me1_Nhek;H3K4me1_Nhlf;H3K4me1_Osteobl;H3K4me1_Panc1
chr1	22264000	22267500	1.093;0.893;0.632	H3K27ac_H1hesc;H3K27ac_Helas3;H3K27ac_Hepg2;H3K27ac_Hmec;H3K27ac_Hsmm;H3K27ac_Hsmmt;H3K27ac_Huvec;H3K27ac_K562;H3K27ac_Nha;H3K27ac_Nhdfad;H3K27ac_Nhek;H3K27ac_Nhlf;H3K27ac_Panc1;H3K4me1_Gm12878;H3K4me1_Gm12878_V2;H3K4me1_H1hesc;H3K4me1_Helas3;H3K4me1_Hepg2;H3K4me1_Hmec;H3K4me1_Hsmm;H3K4me1_Hsmmt;H3K4me1_Huvec;H3K4me1_K562_broadInst;H3K4me1_K562_syd;H3K4me1_K562b_syd;H3K4me1_Nha;H3K4me1_Nhdfad;H3K…
chr1	22270000	22272500	0.689;0.505	H3K27ac_H1hesc;H3K27ac_Hepg2;H3K27ac_Hsmm;H3K27ac_Hsmmt;H3K27ac_Huvec;H3K27ac_Nha;H3K27ac_Nhdfad;H3K27ac_Nhek;H3K27ac_Nhlf;H3K27ac_Panc1;H3K4me1_H1hesc;H3K4me1_Helas3;H3K4me1_Hepg2;H3K4me1_Hmec;H3K4me1_Hsmm;H3K4me1_Hsmmt;H3K4me1_Huvec;H3K4me1_K562_broadInst;H3K4me1_K562_syd;H3K4me1_K562b_syd;H3K4me1_Nha;H3K4me1_Nhdfad;H3K4me1_Nhek;H3K4me1_Nhlf;H3K4me1_Osteobl
chr1	22282000	22284500	1.452;1.518	H3K27ac_Gm12878;H3K27ac_H1hesc;H3K27ac_Helas3;H3K27ac_Hmec;H3K27ac_Hsmmt;H3K27ac_Huvec;H3K27ac_Nhek;H3K27ac_Panc1;H3K4me1_Gm12878;H3K4me1_Gm12878_V2;H3K4me1_H1hesc;H3K4me1_Helas3;H3K4me1_Hepg2;H3K4me1_Hmec;H3K4me1_Hsmm;H3K4me1_Hsmmt;H3K4me1_Huvec;H3K4me1_K562_broadInst;H3K4me1_K562_syd;H3K4me1_K562b_syd;H3K4me1_Nha;H3K4me1_Nhdfad;H3K4me1_Nhek;H3K4me1_Nhlf;H3K4me1_Nt2d1;H3K4me1_Osteobl;H3K4me1_Pan…
chr1	22288000	22289500	0.971	H3K27ac_Helas3;H3K27ac_Hsmmt;H3K27ac_Huvec;H3K27ac_Panc1;H3K4me1_Helas3;H3K4me1_Hepg2;H3K4me1_Hsmm;H3K4me1_Hsmmt;H3K4me1_Huvec;H3K4me1_K562_syd;H3K4me1_K562b_syd;H3K4me1_Nhdfad;H3K4me1_Panc1
chr1	22290000	22291500	0.902	H3K27ac_H1hesc;H3K27ac_Huvec;H3K27ac_K562;H3K27ac_Panc1;H3K4me1_Gm12878;H3K4me1_Gm12878_V2;H3K4me1_H1hesc;H3K4me1_Helas3;H3K4me1_Hepg2;H3K4me1_Hmec;H3K4me1_Hsmm;H3K4me1_Hsmmt;H3K4me1_Huvec;H3K4me1_K562_broadInst;H3K4me1_K562_syd;H3K4me1_K562b_syd;H3K4me1_Nhdfad;H3K4me1_Nhek;H3K4me1_Nhlf;H3K4me1_Nt2d1;H3K4me1_Osteobl;H3K4me1_Panc1
chr1	22358000	22359500	0.584	H3K27ac_Dnd41;H3K27ac_Hsmm;H3K27ac_Hsmmt;H3K27ac_Huvec;H3K4me1_Gm12878;H3K4me1_Gm12878_V2;H3K4me1_Hepg2;H3K4me1_Hsmmt;H3K4me1_Huvec;H3K4me1_K562_broadInst;H3K4me1_Pbmc
chr1	22365000	22367500	0.538;0.805	H3K27ac_Dnd41;H3K27ac_Gm12878;H3K27ac_H1hesc;H3K27ac_Helas3;H3K27ac_Hmec;H3K27ac_Hsmm;H3K27ac_Hsmmt;H3K27ac_Huvec;H3K27ac_K562;H3K27ac_Nhek;H3K4me1_Dnd41;H3K4me1_Gm12878;H3K4me1_Gm12878_V2;H3K4me1_H1hesc;H3K4me1_Helas3;H3K4me1_Hepg2;H3K4me1_Hmec;H3K4me1_Hsmm;H3K4me1_Hsmmt;H3K4me1_Huvec;H3K4me1_K562_broadInst;H3K4me1_K562_syd;H3K4me1_K562b_syd;H3K4me1_Nha;H3K4me1_Nhek;H3K4me1_Nhlf;H3K4me1_Osteobl;…
chr1	22371000	22372500	1.087	H3K27ac_Dnd41;H3K27ac_Gm12878;H3K27ac_Hmec;H3K27ac_Hsmm;H3K27ac_Nha;H3K27ac_Nhdfad;H3K27ac_Nhek;H3K27ac_Nhlf;H3K27ac_Osteobl;H3K4me1_Gm12878;H3K4me1_Gm12878_V2;H3K4me1_H1hesc;H3K4me1_Hepg2;H3K4me1_Hmec;H3K4me1_Hsmm;H3K4me1_Hsmmt;H3K4me1_K562_broadInst;H3K4me1_Nha;H3K4me1_Nhdfad;H3K4me1_Nhek;H3K4me1_Nhlf;H3K4me1_Osteobl;H3K4me1_Pbmc
chr1	22380000	22381500	0.515	H3K27ac_Dnd41;H3K27ac_Gm12878;H3K27ac_H1hesc;H3K27ac_Helas3;H3K27ac_Hepg2;H3K27ac_Hmec;H3K27ac_Hsmm;H3K27ac_Hsmmt;H3K27ac_Huvec;H3K27ac_K562;H3K27ac_Nha;H3K27ac_Nhdfad;H3K27ac_Nhek;H3K27ac_Nhlf;H3K27ac_Osteobl;H3K27ac_Panc1;H3K4me1_Dnd41;H3K4me1_Gm12878;H3K4me1_Gm12878_V2;H3K4me1_H1hesc;H3K4me1_Helas3;H3K4me1_Hepg2;H3K4me1_Hmec;H3K4me1_Hsmm;H3K4me1_Hsmmt;H3K4me1_Huvec;H3K4me1_K562_broadInst;H3K4m…
chr1	22382000	22383500	0.569	H3K27ac_Dnd41;H3K27ac_Gm12878;H3K27ac_Hmec;H3K27ac_Hsmmt;H3K27ac_Huvec;H3K27ac_Nhdfad;H3K27ac_Nhek;H3K27ac_Nhlf;H3K27ac_Osteobl;H3K4me1_Dnd41;H3K4me1_Gm12878;H3K4me1_Gm12878_V2;H3K4me1_Helas3;H3K4me1_Hepg2;H3K4me1_Hmec;H3K4me1_Hsmm;H3K4me1_Hsmmt;H3K4me1_Huvec;H3K4me1_K562_broadInst;H3K4me1_Nha;H3K4me1_Nhdfad;H3K4me1_Nhek;H3K4me1_Nhlf;H3K4me1_Osteobl;H3K4me1_Panc1;H3K4me1_Pbmc
chr1	22431000	22432500	0.572	H3K27ac_Dnd41;H3K27ac_Gm12878;H3K27ac_H1hesc;H3K27ac_K562;H3K27ac_Nha;H3K27ac_Nhdfad;H3K27ac_Nhlf;H3K4me1_Dnd41;H3K4me1_Gm12878;H3K4me1_Gm12878_V2;H3K4me1_H1hesc;H3K4me1_Hsmm;H3K4me1_Huvec;H3K4me1_K562_broadInst;H3K4me1_Nha;H3K4me1_Nhek;H3K4me1_Nhlf;H3K4me1_Pbmc
chr1	22434000	22435500	0.525	H3K27ac_Dnd41;H3K27ac_H1hesc;H3K27ac_K562;H3K27ac_Nha;H3K27ac_Nhdfad;H3K27ac_Nhlf;H3K4me1_Gm12878_V2;H3K4me1_Hepg2;H3K4me1_Hmec;H3K4me1_Hsmm;H3K4me1_K562_broadInst;H3K4me1_Nha;H3K4me1_Nhdfad;H3K4me1_Nhek;H3K4me1_Nhlf;H3K4me1_Osteobl
chr1	22437000	22439500	0.545;0.803	H3K27ac_Dnd41;H3K27ac_H1hesc;H3K27ac_Huvec;H3K27ac_K562;H3K27ac_Nha;H3K27ac_Nhdfad;H3K27ac_Nhlf;H3K4me1_Hsmm;H3K4me1_Hsmmt;H3K4me1_Huvec;H3K4me1_K562_broadInst;H3K4me1_Nha;H3K4me1_Nhdfad;H3K4me1_Nhlf;H3K4me1_Osteobl
chr1	22440000	22442500	1.613;1.582	H3K27ac_Dnd41;H3K27ac_Gm12878;H3K27ac_H1hesc;H3K27ac_Huvec;H3K27ac_K562;H3K27ac_Nha;H3K27ac_Nhdfad;H3K27ac_Nhlf;H3K27ac_Osteobl;H3K4me1_Gm12878;H3K4me1_Gm12878_V2;H3K4me1_H1hesc;H3K4me1_Hsmm;H3K4me1_Hsmmt;H3K4me1_Huvec;H3K4me1_K562_broadInst;H3K4me1_K562_syd;H3K4me1_K562b_syd;H3K4me1_Nha;H3K4me1_Nhdfad;H3K4me1_Nhlf;H3K4me1_Osteobl;H3K4me1_Panc1
chr1	22449000	22450500	0.666	H3K27ac_Dnd41;H3K27ac_H1hesc;H3K27ac_K562;H3K4me1_H1hesc;H3K4me1_Hsmm;H3K4me1_K562_broadInst;H3K4me1_K562_syd;H3K4me1_K562b_syd;H3K4me1_Nha;H3K4me1_Nt2d1;H3K4me1_Osteobl
chr1	22458000	22461500	0.829;1.363;1.342	H3K27ac_Dnd41;H3K27ac_H1hesc;H3K27ac_Hsmm;H3K27ac_Hsmmt;H3K27ac_Panc1;H3K4me1_H1hesc;H3K4me1_Hmec;H3K4me1_Hsmm;H3K4me1_Hsmmt;H3K4me1_Huvec;H3K4me1_K562_syd;H3K4me1_K562b_syd;H3K4me1_Nha;H3K4me1_Nhdfad;H3K4me1_Nhek;H3K4me1_Nhlf;H3K4me1_Osteobl;H3K4me1_Panc1
chr1	22463000	22468500	1.783;1.207;0.710;1.215;1.073	H3K27ac_Dnd41;H3K27ac_H1hesc;H3K27ac_Hmec;H3K27ac_Nhek;H3K4me1_Gm12878;H3K4me1_Gm12878_V2;H3K4me1_H1hesc;H3K4me1_Hmec;H3K4me1_Hsmm;H3K4me1_Hsmmt;H3K4me1_K562_syd;H3K4me1_K562b_syd;H3K4me1_Nha;H3K4me1_Nhek;H3K4me1_Nt2d1;H3K4me1_Panc1
chr1	22480000	22481500	0.814	H3K27ac_Hsmmt;H3K4me1_Hsmmt
chr1	22511000	22512500	0.939	H3K4me1_Gm12878;H3K4me1_Gm12878_V2;H3K4me1_H1hesc;H3K4me1_K562_syd;H3K4me1_K562b_syd;H3K4me1_Nha
chr1	22533000	22536500	0.530;1.001;0.993	H3K27ac_Hsmmt;H3K4me1_H1hesc;H3K4me1_Hsmmt
chr1	22554000	22556500	0.875;1.179	H3K27ac_H1hesc;H3K4me1_Gm12878_V2;H3K4me1_H1hesc;H3K4me1_Helas3;H3K4me1_Hmec;H3K4me1_Nha;H3K4me1_Nhek;H3K4me1_Panc1
chr1	22560000	22561500	1.097	H3K27ac_H1hesc;H3K4me1_H1hesc;H3K4me1_Hmec;H3K4me1_K562_syd;H3K4me1_K562b_syd;H3K4me1_Nhek;H3K4me1_Nt2d1
chr1	22567000	22569500	0.741;0.623	H3K4me1_H1hesc
chr1	22574000	22583500	1.170;1.074;1.637;1.815;0.755;1.063;1.178;1.136;0.682	H3K27ac_H1hesc;H3K27ac_Hsmmt;H3K4me1_H1hesc;H3K4me1_Hmec;H3K4me1_Hsmm;H3K4me1_Hsmmt;H3K4me1_Nhdfad;H3K4me1_Nhek;H3K4me1_Nhlf
chr1	22584000	22585500	0.514	H3K27ac_H1hesc;H3K4me1_H1hesc;H3K4me1_Hsmmt;H3K4me1_K562_syd;H3K4me1_K562b_syd;H3K4me1_Nhlf;H3K4me1_Panc1
chr1	22587000	22594500	0.524;1.477;1.630;0.701;1.179;0.782;0.703	H3K27ac_H1hesc;H3K4me1_H1hesc;H3K4me1_Hsmmt;H3K4me1_K562_syd;H3K4me1_K562b_syd;H3K4me1_Nhlf;H3K4me1_Panc1
chr1	22601000	22603500	1.116;0.791	H3K27ac_H1hesc;H3K27ac_Huvec;H3K4me1_H1hesc;H3K4me1_Hmec;H3K4me1_Huvec;H3K4me1_Nhek;H3K4me1_Nt2d1
chr1	22616000	22617500	0.699	H3K4me1_H1hesc;H3K4me1_Hepg2;H3K4me1_Hmec;H3K4me1_Huvec
chr1	22618000	22619500	0.941	H3K4me1_Hepg2;H3K4me1_Hmec;H3K4me1_K562_syd;H3K4me1_K562b_syd
chr1	22641000	22642500	0.527	H3K27ac_H1hesc;H3K4me1_H1hesc;H3K4me1_K562_syd;H3K4me1_K562b_syd
chr1	22644000	22646500	0.920;2.033	H3K27ac_H1hesc;H3K4me1_H1hesc;H3K4me1_Nt2d1
chr1	22647000	22648500	1.227	H3K27ac_H1hesc;H3K27ac_Hsmmt;H3K4me1_H1hesc;H3K4me1_Hsmmt
chr1	22649000	22650500	1.005	H3K27ac_H1hesc;H3K4me1_H1hesc;H3K4me1_Hsmmt
chr1	22652000	22656500	0.518;0.594;1.599;2.055	H3K27ac_H1hesc;H3K4me1_Gm12878_V2;H3K4me1_H1hesc;H3K4me1_Hsmmt;H3K4me1_Huvec;H3K4me1_K562_syd;H3K4me1_K562b_syd
chr1	22666000	22670500	0.924;0.754;1.864;0.648	H3K4me1_H1hesc;H3K4me1_Hepg2;H3K4me1_Hsmmt;H3K4me1_Huvec;H3K4me1_K562_broadInst;H3K4me1_K562_syd;H3K4me1_K562b_syd;H3K4me1_Nhdfad;H3K4me1_Nhlf
chr1	22675000	22679500	1.572;2.498;2.702;1.182	H3K27ac_Gm12878;H3K4me1_H1hesc;H3K4me1_Hepg2;H3K4me1_Huvec;H3K4me1_Panc1
chr1	22689000	22691500	1.556;1.127	H3K27ac_H1hesc;H3K27ac_K562;H3K4me1_H1hesc;H3K4me1_K562_broadInst;H3K4me1_K562_syd;H3K4me1_K562b_syd
chr1	22692000	22693500	0.579	H3K27ac_H1hesc;H3K27ac_K562;H3K4me1_H1hesc;H3K4me1_K562_broadInst
chr1	22705000	22706500	0.518	H3K27ac_H1hesc;H3K27ac_Nhdfad;H3K4me1_H1hesc;H3K4me1_Hsmmt;H3K4me1_Nha;H3K4me1_Nhdfad;H3K4me1_Nhek
chr1	22714000	22716500	0.826;1.007	H3K27ac_Hsmmt;H3K27ac_Nhdfad;H3K27ac_Nhek;H3K4me1_H1hesc;H3K4me1_Hmec;H3K4me1_Hsmmt;H3K4me1_Nhdfad;H3K4me1_Nhek;H3K4me1_Nt2d1
chr1	22725000	22726500	0.649	H3K4me1_Hsmm;H3K4me1_Hsmmt;H3K4me1_Nha;H3K4me1_Nhek;H3K4me1_Osteobl;H3K4me1_Pbmc
chr1	22729000	22730500	0.582	H3K4me1_Hsmmt
chr1	22738000	22741500	1.706;1.933;1.646	H3K27ac_H1hesc;H3K27ac_Hsmmt;H3K27ac_Huvec;H3K27ac_Nhdfad;H3K27ac_Osteobl;H3K4me1_H1hesc;H3K4me1_Hepg2;H3K4me1_Hmec;H3K4me1_Hsmm;H3K4me1_Hsmmt;H3K4me1_Huvec;H3K4me1_K562_broadInst;H3K4me1_Nha;H3K4me1_Nhdfad;H3K4me1_Nhek;H3K4me1_Nhlf;H3K4me1_Osteobl;H3K4me1_Panc1
chr1	22742000	22748500	0.799;1.275;0.519;1.061;1.101;0.878	H3K27ac_H1hesc;H3K27ac_Hsmmt;H3K4me1_Dnd41;H3K4me1_Gm12878;H3K4me1_Gm12878_V2;H3K4me1_H1hesc;H3K4me1_Hepg2;H3K4me1_Hsmm;H3K4me1_Hsmmt;H3K4me1_Huvec;H3K4me1_K562_broadInst;H3K4me1_Nha;H3K4me1_Nhdfad;H3K4me1_Nhlf;H3K4me1_Osteobl;H3K4me1_Panc1
chr1	22754000	22756500	0.817;0.771	H3K27ac_Helas3;H3K27ac_Hepg2;H3K27ac_Huvec;H3K27ac_K562;H3K27ac_Panc1;H3K4me1_Helas3;H3K4me1_Hepg2;H3K4me1_Hsmmt;H3K4me1_Huvec
chr1	22773000	22775500	1.257;1.742	H3K27ac_H1hesc;H3K27ac_Hsmm;H3K27ac_Hsmmt;H3K27ac_K562;H3K27ac_Nha;H3K27ac_Nhdfad;H3K27ac_Nhlf;H3K27ac_Osteobl;H3K27ac_Panc1;H3K4me1_H1hesc;H3K4me1_Hepg2;H3K4me1_Hsmm;H3K4me1_Hsmmt;H3K4me1_K562_broadInst;H3K4me1_Nha;H3K4me1_Nhdfad;H3K4me1_Nhlf;H3K4me1_Osteobl;H3K4me1_Panc1
chr1	22781000	22783500	0.989;1.038	H3K27ac_H1hesc;H3K27ac_Hepg2;H3K27ac_K562;H3K27ac_Osteobl;H3K4me1_Dnd41;H3K4me1_Gm12878_V2;H3K4me1_H1hesc;H3K4me1_Hepg2;H3K4me1_Hsmmt;H3K4me1_K562_broadInst;H3K4me1_K562_syd;H3K4me1_K562b_syd;H3K4me1_Nhek;H3K4me1_Osteobl;H3K4me1_Panc1
chr1	22797000	22798500	1.739	H3K27ac_H1hesc;H3K27ac_Osteobl;H3K4me1_Helas3;H3K4me1_Hsmmt;H3K4me1_K562_broadInst;H3K4me1_Nhlf;H3K4me1_Osteobl
chr1	22813000	22815500	0.628;0.901	H3K27ac_H1hesc;H3K27ac_Huvec;H3K4me1_H1hesc;H3K4me1_Hepg2;H3K4me1_Huvec;H3K4me1_K562_broadInst;H3K4me1_Osteobl
chr1	22826000	22827500	1.880	H3K27ac_Hsmmt;H3K27ac_Huvec;H3K27ac_Nha;H3K27ac_Nhdfad;H3K4me1_H1hesc;H3K4me1_Hmec;H3K4me1_Hsmm;H3K4me1_Hsmmt;H3K4me1_Huvec;H3K4me1_Nha;H3K4me1_Nhdfad;H3K4me1_Nhek;H3K4me1_Nhlf;H3K4me1_Osteobl
chr1	22880000	22885500	1.156;1.298;1.433;2.135;0.981	H3K27ac_K562;H3K4me1_H1hesc;H3K4me1_Hepg2;H3K4me1_Hsmmt;H3K4me1_K562_broadInst;H3K4me1_K562_syd;H3K4me1_K562b_syd;H3K4me1_Nhek;H3K4me1_Nt2d1
chr1	22893000	22894500	0.659	H3K27ac_H1hesc;H3K4me1_H1hesc
chr1	22896000	22900500	0.624;0.569;0.830;1.205	H3K27ac_H1hesc;H3K4me1_H1hesc;H3K4me1_K562_syd;H3K4me1_K562b_syd
chr1	22904000	22906500	0.829;1.123	H3K27ac_H1hesc;H3K27ac_K562;H3K4me1_H1hesc;H3K4me1_Nt2d1
chr1	22908000	22911500	1.108;1.296;0.658	H3K27ac_H1hesc;H3K4me1_H1hesc;H3K4me1_K562_syd;H3K4me1_K562b_syd
chr1	22937000	22941500	0.925;2.264;0.932;0.520	H3K4me1_H1hesc
chr1	22944000	22945500	0.607	H3K4me1_H1hesc
chr1	22952000	22953500	0.660	H3K4me1_H1hesc
chr1	22968000	22969500	0.996	H3K4me1_Dnd41
chr1	22989000	22990500	1.157	H3K4me1_K562_syd;H3K4me1_K562b_syd
chr1	22999000	23001500	0.887;1.029	H3K27ac_H1hesc;H3K4me1_H1hesc;H3K4me1_Hsmm;H3K4me1_Hsmmt;H3K4me1_Osteobl
chr1	23003000	23004500	1.026	H3K27ac_H1hesc;H3K27ac_Huvec;H3K4me1_H1hesc;H3K4me1_Huvec;H3K4me1_K562_syd;H3K4me1_K562b_syd;H3K4me1_Nha
chr1	23006000	23008500	0.689;1.132	H3K27ac_H1hesc;H3K4me1_H1hesc;H3K4me1_Hepg2
chr1	23011000	23013500	1.780;1.411	H3K27ac_H1hesc;H3K4me1_H1hesc;H3K4me1_Hsmm;H3K4me1_Nha
chr1	23015000	23017500	0.682;1.031	H3K27ac_Hsmm;H3K27ac_Hsmmt;H3K27ac_Nha;H3K4me1_Helas3;H3K4me1_Hsmm;H3K4me1_Hsmmt;H3K4me1_Huvec;H3K4me1_Nha;H3K4me1_Nhdfad;H3K4me1_Nhlf;H3K4me1_Osteobl
chr1	23030000	23032500	0.673;0.866	H3K27ac_Huvec;H3K4me1_H1hesc;H3K4me1_Huvec;H3K4me1_Nha;H3K4me1_Nhdfad;H3K4me1_Nhlf
chr1	23034000	23035500	0.976	H3K4me1_Gm12878;H3K4me1_Gm12878_V2;H3K4me1_H1hesc;H3K4me1_Nha;H3K4me1_Pbmc
chr1	23038000	23039500	1.640	H3K27ac_Gm12878;H3K27ac_Huvec;H3K27ac_Nha;H3K27ac_Nhlf;H3K27ac_Panc1;H3K4me1_Gm12878;H3K4me1_Gm12878_V2;H3K4me1_H1hesc;H3K4me1_Hmec;H3K4me1_Hsmm;H3K4me1_Hsmmt;H3K4me1_Huvec;H3K4me1_K562_syd;H3K4me1_K562b_syd;H3K4me1_Nha;H3K4me1_Nhek;H3K4me1_Nhlf;H3K4me1_Osteobl;H3K4me1_Panc1;H3K4me1_Pbmc
chr1	23043000	23044500	1.236	H3K27ac_H1hesc;H3K4me1_Gm12878;H3K4me1_Gm12878_V2;H3K4me1_H1hesc;H3K4me1_Hepg2;H3K4me1_K562_broadInst;H3K4me1_K562_syd;H3K4me1_K562b_syd;H3K4me1_Nha;H3K4me1_Panc1;H3K4me1_Pbmc
chr1	23066000	23067500	1.066	H3K27ac_H1hesc;H3K27ac_Hsmm;H3K27ac_Hsmmt;H3K27ac_Huvec;H3K27ac_Nha;H3K27ac_Nhdfad;H3K27ac_Nhlf;H3K27ac_Osteobl;H3K27ac_Panc1;H3K4me1_H1hesc;H3K4me1_Hsmm;H3K4me1_Hsmmt;H3K4me1_Huvec;H3K4me1_K562_broadInst;H3K4me1_Nha;H3K4me1_Nhdfad;H3K4me1_Nhlf;H3K4me1_Osteobl;H3K4me1_Panc1
chr1	23072000	23073500	0.684	H3K27ac_Helas3;H3K27ac_Hsmm;H3K27ac_Hsmmt;H3K27ac_Huvec;H3K27ac_Nha;H3K27ac_Osteobl;H3K4me1_Gm12878_V2;H3K4me1_Helas3;H3K4me1_Hepg2;H3K4me1_Hmec;H3K4me1_Hsmm;H3K4me1_Hsmmt;H3K4me1_Huvec;H3K4me1_K562_syd;H3K4me1_K562b_syd;H3K4me1_Nha;H3K4me1_Nhdfad;H3K4me1_Nhek;H3K4me1_Nhlf;H3K4me1_Osteobl;H3K4me1_Panc1;H3K4me1_Pbmc
chr1	23076000	23078500	0.687;0.980	H3K27ac_Gm12878;H3K27ac_Helas3;H3K27ac_Hmec;H3K27ac_Hsmm;H3K27ac_Hsmmt;H3K27ac_Huvec;H3K27ac_Nha;H3K27ac_Nhdfad;H3K27ac_Nhek;H3K27ac_Nhlf;H3K27ac_Osteobl;H3K27ac_Panc1;H3K4me1_Gm12878;H3K4me1_Gm12878_V2;H3K4me1_H1hesc;H3K4me1_Helas3;H3K4me1_Hmec;H3K4me1_Hsmm;H3K4me1_Hsmmt;H3K4me1_Huvec;H3K4me1_K562_broadInst;H3K4me1_Nha;H3K4me1_Nhdfad;H3K4me1_Nhek;H3K4me1_Nhlf;H3K4me1_Osteobl;H3K4me1_Panc1;H3K4me…
chr1	23079000	23081500	1.176;1.124	H3K27ac_Gm12878;H3K27ac_Helas3;H3K27ac_Hsmmt;H3K27ac_Huvec;H3K27ac_Nha;H3K27ac_Nhdfad;H3K27ac_Nhlf;H3K27ac_Osteobl;H3K4me1_Gm12878;H3K4me1_Gm12878_V2;H3K4me1_Helas3;H3K4me1_Hmec;H3K4me1_Hsmm;H3K4me1_Hsmmt;H3K4me1_Huvec;H3K4me1_Nha;H3K4me1_Nhdfad;H3K4me1_Nhek;H3K4me1_Nhlf;H3K4me1_Osteobl
chr1	23082000	23083500	0.727	H3K27ac_Hsmmt;H3K27ac_Huvec;H3K27ac_Nha;H3K27ac_Osteobl;H3K4me1_Gm12878_V2;H3K4me1_Huvec;H3K4me1_K562_syd;H3K4me1_K562b_syd;H3K4me1_Nha;H3K4me1_Nhlf;H3K4me1_Osteobl;H3K4me1_Panc1
chr1	23098000	23099500	0.906	H3K27ac_H1hesc;H3K4me1_H1hesc;H3K4me1_Hsmm;H3K4me1_Hsmmt;H3K4me1_Nha
chr1	23104000	23107500	0.518;0.877;0.948	H3K27ac_H1hesc;H3K4me1_H1hesc;H3K4me1_Hsmm;H3K4me1_Hsmmt;H3K4me1_K562_broadInst;H3K4me1_K562_syd;H3K4me1_K562b_syd;H3K4me1_Nha;H3K4me1_Nhlf
chr1	23108000	23109500	0.548	H3K4me1_H1hesc;H3K4me1_Nha
chr1	23114000	23119500	0.871;1.530;1.851;1.675;1.102	H3K27ac_H1hesc;H3K27ac_Hmec;H3K27ac_Nha;H3K4me1_H1hesc;H3K4me1_Hepg2;H3K4me1_Hmec;H3K4me1_Hsmmt;H3K4me1_Nha;H3K4me1_Nhdfad;H3K4me1_Nhek
chr1	23120000	23121500	0.619	H3K27ac_H1hesc;H3K4me1_H1hesc;H3K4me1_Hsmmt;H3K4me1_Nha;H3K4me1_Nhdfad;H3K4me1_Nhlf
chr1	23127000	23129500	0.879;0.716	H3K27ac_H1hesc;H3K27ac_Osteobl;H3K4me1_H1hesc;H3K4me1_Hsmmt;H3K4me1_Nha
chr1	23132000	23136500	0.773;0.805;0.977;0.870	H3K27ac_H1hesc;H3K27ac_Hsmm;H3K27ac_Hsmmt;H3K27ac_Nha;H3K27ac_Nhdfad;H3K27ac_Nhek;H3K27ac_Nhlf;H3K27ac_Osteobl;H3K4me1_Gm12878;H3K4me1_Gm12878_V2;H3K4me1_H1hesc;H3K4me1_Helas3;H3K4me1_Hmec;H3K4me1_Hsmm;H3K4me1_Hsmmt;H3K4me1_Nha;H3K4me1_Nhdfad;H3K4me1_Nhek;H3K4me1_Nhlf;H3K4me1_Osteobl
chr1	23152000	23154500	1.376;1.508	H3K27ac_H1hesc;H3K27ac_Hmec;H3K27ac_Huvec;H3K27ac_Nha;H3K27ac_Nhek;H3K27ac_Osteobl;H3K4me1_H1hesc;H3K4me1_Hmec;H3K4me1_Hsmm;H3K4me1_Hsmmt;H3K4me1_Huvec;H3K4me1_Nha;H3K4me1_Nhek;H3K4me1_Nhlf;H3K4me1_Nt2d1;H3K4me1_Osteobl
chr1	23175000	23177500	0.871;0.811	H3K27ac_H1hesc;H3K4me1_Gm12878;H3K4me1_Gm12878_V2;H3K4me1_H1hesc;H3K4me1_Huvec;H3K4me1_Nha;H3K4me1_Panc1
chr1	23196000	23198500	1.609;1.327	H3K27ac_H1hesc;H3K4me1_H1hesc;H3K4me1_Helas3;H3K4me1_Hmec;H3K4me1_Hsmm;H3K4me1_Hsmmt;H3K4me1_Nha;H3K4me1_Nhlf;H3K4me1_Nt2d1;H3K4me1_Osteobl
chr1	23202000	23204500	1.362;1.409	H3K27ac_H1hesc;H3K27ac_Hsmm;H3K27ac_Hsmmt;H3K27ac_Huvec;H3K27ac_Nha;H3K4me1_H1hesc;H3K4me1_Hmec;H3K4me1_Hsmm;H3K4me1_Hsmmt;H3K4me1_Huvec;H3K4me1_Nha;H3K4me1_Osteobl
chr1	23242000	23243500	0.686	H3K4me1_H1hesc;H3K4me1_Hsmm;H3K4me1_Hsmmt;H3K4me1_Huvec
chr1	23295000	23299500	1.280;1.226;0.546;1.072	H3K27ac_Osteobl;H3K4me1_H1hesc;H3K4me1_Helas3;H3K4me1_Hepg2;H3K4me1_Hsmm;H3K4me1_Hsmmt;H3K4me1_Huvec;H3K4me1_K562_broadInst;H3K4me1_Nha
chr1	23302000	23304500	1.152;0.866	H3K27ac_H1hesc;H3K27ac_Helas3;H3K27ac_Huvec;H3K27ac_K562;H3K27ac_Nhek;H3K27ac_Osteobl;H3K4me1_Gm12878_V2;H3K4me1_H1hesc;H3K4me1_Helas3;H3K4me1_Hepg2;H3K4me1_Hmec;H3K4me1_Hsmm;H3K4me1_Hsmmt;H3K4me1_Huvec;H3K4me1_K562_broadInst;H3K4me1_Nha;H3K4me1_Nhdfad;H3K4me1_Nhek;H3K4me1_Nhlf;H3K4me1_Osteobl;H3K4me1_Panc1
chr1	23365000	23366500	0.541	H3K27ac_Dnd41;H3K27ac_Gm12878;H3K27ac_Osteobl;H3K4me1_Gm12878;H3K4me1_Gm12878_V2;H3K4me1_H1hesc;H3K4me1_Helas3;H3K4me1_Hepg2;H3K4me1_Hsmm;H3K4me1_K562_broadInst;H3K4me1_Nha;H3K4me1_Nhdfad;H3K4me1_Osteobl;H3K4me1_Panc1
chr1	23425000	23427500	0.695;0.928	H3K27ac_Dnd41;H3K27ac_H1hesc;H3K27ac_Helas3;H3K27ac_Hmec;H3K27ac_Hsmm;H3K27ac_Hsmmt;H3K27ac_Huvec;H3K27ac_Nha;H3K27ac_Nhdfad;H3K27ac_Nhek;H3K27ac_Nhlf;H3K27ac_Osteobl;H3K27ac_Panc1;H3K4me1_Dnd41;H3K4me1_Gm12878;H3K4me1_Gm12878_V2;H3K4me1_H1hesc;H3K4me1_Helas3;H3K4me1_Hepg2;H3K4me1_Hmec;H3K4me1_Hsmm;H3K4me1_Hsmmt;H3K4me1_Huvec;H3K4me1_K562_broadInst;H3K4me1_Nha;H3K4me1_Nhdfad;H3K4me1_Nhek;H3K4me1_…
chr1	23448000	23450500	0.986;0.705	H3K27ac_Dnd41;H3K27ac_Gm12878;H3K27ac_H1hesc;H3K27ac_Hepg2;H3K27ac_Hmec;H3K27ac_Hsmm;H3K27ac_Huvec;H3K27ac_Nhdfad;H3K27ac_Nhek;H3K27ac_Nhlf;H3K27ac_Osteobl;H3K27ac_Panc1;H3K4me1_Gm12878;H3K4me1_Gm12878_V2;H3K4me1_H1hesc;H3K4me1_Helas3;H3K4me1_Hepg2;H3K4me1_Hmec;H3K4me1_Hsmm;H3K4me1_Hsmmt;H3K4me1_Huvec;H3K4me1_K562_broadInst;H3K4me1_Nha;H3K4me1_Nhdfad;H3K4me1_Nhek;H3K4me1_Nhlf;H3K4me1_Osteobl;H3K4…
chr1	23493000	23494500	0.842	H3K27ac_Dnd41;H3K27ac_Gm12878;H3K27ac_H1hesc;H3K27ac_Helas3;H3K27ac_Hepg2;H3K27ac_Hmec;H3K27ac_Hsmm;H3K27ac_Hsmmt;H3K27ac_Huvec;H3K27ac_K562;H3K27ac_Nha;H3K27ac_Nhdfad;H3K27ac_Nhek;H3K27ac_Nhlf;H3K27ac_Osteobl;H3K27ac_Panc1;H3K4me1_Dnd41;H3K4me1_Gm12878;H3K4me1_Gm12878_V2;H3K4me1_H1hesc;H3K4me1_Helas3;H3K4me1_Hepg2;H3K4me1_Hmec;H3K4me1_Hsmm;H3K4me1_Hsmmt;H3K4me1_Huvec;H3K4me1_K562_broadInst;H3K4m…
chr1	23496000	23497500	1.426	H3K27ac_Dnd41;H3K27ac_H1hesc;H3K27ac_Helas3;H3K27ac_Hepg2;H3K27ac_Hmec;H3K27ac_Hsmm;H3K27ac_Hsmmt;H3K27ac_Huvec;H3K27ac_K562;H3K27ac_Nha;H3K27ac_Nhdfad;H3K27ac_Nhek;H3K27ac_Nhlf;H3K27ac_Osteobl;H3K27ac_Panc1;H3K4me1_Gm12878;H3K4me1_Gm12878_V2;H3K4me1_H1hesc;H3K4me1_Helas3;H3K4me1_Hepg2;H3K4me1_Hmec;H3K4me1_Hsmm;H3K4me1_Hsmmt;H3K4me1_Huvec;H3K4me1_K562_broadInst;H3K4me1_K562_syd;H3K4me1_K562b_syd;…
chr1	23551000	23552500	1.856	H3K27ac_Dnd41;H3K27ac_Helas3;H3K27ac_Hmec;H3K27ac_Huvec;H3K27ac_Nhek;H3K27ac_Osteobl;H3K4me1_H1hesc;H3K4me1_Helas3;H3K4me1_Hepg2;H3K4me1_Hmec;H3K4me1_Hsmm;H3K4me1_Huvec;H3K4me1_K562_broadInst;H3K4me1_Nha;H3K4me1_Nhdfad;H3K4me1_Nhek;H3K4me1_Nhlf;H3K4me1_Osteobl;H3K4me1_Panc1
chr1	23669000	23670500	1.235	H3K27ac_Dnd41;H3K27ac_Gm12878;H3K27ac_H1hesc;H3K27ac_Helas3;H3K27ac_Hepg2;H3K27ac_Hmec;H3K27ac_Hsmm;H3K27ac_Hsmmt;H3K27ac_Huvec;H3K27ac_K562;H3K27ac_Nha;H3K27ac_Nhdfad;H3K27ac_Nhek;H3K27ac_Nhlf;H3K27ac_Osteobl;H3K27ac_Panc1;H3K4me1_Dnd41;H3K4me1_Gm12878_V2;H3K4me1_H1hesc;H3K4me1_Helas3;H3K4me1_Hepg2;H3K4me1_Hmec;H3K4me1_Hsmm;H3K4me1_Hsmmt;H3K4me1_Huvec;H3K4me1_K562_broadInst;H3K4me1_Nha;H3K4me1_N…
chr1	23671000	23672500	1.156	H3K27ac_Dnd41;H3K27ac_Gm12878;H3K27ac_H1hesc;H3K27ac_Helas3;H3K27ac_Hepg2;H3K27ac_Hmec;H3K27ac_Hsmm;H3K27ac_Hsmmt;H3K27ac_Huvec;H3K27ac_K562;H3K27ac_Nha;H3K27ac_Nhdfad;H3K27ac_Nhek;H3K27ac_Nhlf;H3K27ac_Osteobl;H3K27ac_Panc1;H3K4me1_Dnd41;H3K4me1_Gm12878;H3K4me1_Gm12878_V2;H3K4me1_H1hesc;H3K4me1_Helas3;H3K4me1_Hepg2;H3K4me1_Hmec;H3K4me1_Hsmm;H3K4me1_Hsmmt;H3K4me1_Huvec;H3K4me1_K562_broadInst;H3K4m…
chr1	23721000	23722500	0.860	H3K27ac_Dnd41;H3K27ac_Hsmmt;H3K27ac_Huvec;H3K27ac_Nha;H3K27ac_Nhdfad;H3K27ac_Nhlf;H3K27ac_Osteobl;H3K4me1_H1hesc;H3K4me1_Helas3;H3K4me1_Hepg2;H3K4me1_Hmec;H3K4me1_Hsmm;H3K4me1_Hsmmt;H3K4me1_Huvec;H3K4me1_K562_broadInst;H3K4me1_Nha;H3K4me1_Nhdfad;H3K4me1_Nhek;H3K4me1_Nhlf;H3K4me1_Osteobl
chr1	23748000	23749500	1.023	H3K27ac_Hepg2;H3K27ac_Hsmm;H3K27ac_Hsmmt;H3K27ac_K562;H3K27ac_Nha;H3K27ac_Nhdfad;H3K27ac_Nhlf;H3K27ac_Osteobl;H3K4me1_Gm12878_V2;H3K4me1_Hepg2;H3K4me1_Hmec;H3K4me1_Hsmm;H3K4me1_Hsmmt;H3K4me1_Huvec;H3K4me1_K562_broadInst;H3K4me1_K562_syd;H3K4me1_K562b_syd;H3K4me1_Nha;H3K4me1_Nhdfad;H3K4me1_Nhek;H3K4me1_Nhlf;H3K4me1_Osteobl;H3K4me1_Panc1;H3K4me1_Pbmc
chr1	23811000	23812500	0.940	H3K27ac_H1hesc;H3K27ac_Hepg2;H3K27ac_Hmec;H3K27ac_Hsmm;H3K27ac_Hsmmt;H3K27ac_Huvec;H3K27ac_K562;H3K27ac_Nhdfad;H3K27ac_Nhek;H3K27ac_Nhlf;H3K27ac_Osteobl;H3K27ac_Panc1;H3K4me1_Dnd41;H3K4me1_Gm12878_V2;H3K4me1_H1hesc;H3K4me1_Helas3;H3K4me1_Hepg2;H3K4me1_Hmec;H3K4me1_Hsmm;H3K4me1_Huvec;H3K4me1_K562_broadInst;H3K4me1_K562_syd;H3K4me1_K562b_syd;H3K4me1_Nha;H3K4me1_Nhdfad;H3K4me1_Nhek;H3K4me1_Nhlf;H3K4…
chr1	23823000	23824500	0.643	H3K27ac_Dnd41;H3K27ac_H1hesc;H3K27ac_K562;H3K27ac_Osteobl;H3K4me1_Dnd41;H3K4me1_Gm12878_V2;H3K4me1_H1hesc;H3K4me1_Hepg2;H3K4me1_Hmec;H3K4me1_K562_broadInst;H3K4me1_Nhdfad;H3K4me1_Nhek;H3K4me1_Osteobl;H3K4me1_Pbmc
chr1	23865000	23867500	0.821;0.943	H3K27ac_Dnd41;H3K27ac_Helas3;H3K27ac_K562;H3K27ac_Nhdfad;H3K27ac_Osteobl;H3K27ac_Panc1;H3K4me1_Dnd41;H3K4me1_Gm12878;H3K4me1_Gm12878_V2;H3K4me1_Helas3;H3K4me1_Hepg2;H3K4me1_Hmec;H3K4me1_Hsmm;H3K4me1_Hsmmt;H3K4me1_Huvec;H3K4me1_K562_broadInst;H3K4me1_K562_syd;H3K4me1_K562b_syd;H3K4me1_Nha;H3K4me1_Nhdfad;H3K4me1_Nhek;H3K4me1_Nhlf;H3K4me1_Osteobl;H3K4me1_Panc1;H3K4me1_Pbmc
chr1	23870000	23872500	0.719;1.053	H3K27ac_Dnd41;H3K27ac_H1hesc;H3K27ac_Helas3;H3K27ac_Nhdfad;H3K27ac_Nhlf;H3K27ac_Osteobl;H3K27ac_Panc1;H3K4me1_Dnd41;H3K4me1_Gm12878;H3K4me1_Gm12878_V2;H3K4me1_H1hesc;H3K4me1_Helas3;H3K4me1_Hepg2;H3K4me1_Hmec;H3K4me1_K562_broadInst;H3K4me1_Nha;H3K4me1_Nhdfad;H3K4me1_Nhek;H3K4me1_Nhlf;H3K4me1_Osteobl;H3K4me1_Panc1;H3K4me1_Pbmc
chr1	23880000	23883500	1.925;1.771;1.614	H3K27ac_Dnd41;H3K27ac_Gm12878;H3K27ac_H1hesc;H3K27ac_Helas3;H3K27ac_Hepg2;H3K27ac_Hmec;H3K27ac_Hsmm;H3K27ac_Hsmmt;H3K27ac_Huvec;H3K27ac_K562;H3K27ac_Nha;H3K27ac_Nhdfad;H3K27ac_Nhek;H3K27ac_Nhlf;H3K27ac_Osteobl;H3K27ac_Panc1;H3K4me1_Dnd41;H3K4me1_Gm12878;H3K4me1_Gm12878_V2;H3K4me1_H1hesc;H3K4me1_Helas3;H3K4me1_Hepg2;H3K4me1_Hmec;H3K4me1_Hsmm;H3K4me1_Hsmmt;H3K4me1_Huvec;H3K4me1_K562_broadInst;H3K4m…
chr1	23887000	23890500	2.187;3.276;2.607	H3K27ac_Dnd41;H3K27ac_Gm12878;H3K27ac_H1hesc;H3K27ac_Helas3;H3K27ac_Hepg2;H3K27ac_Hmec;H3K27ac_Hsmm;H3K27ac_Hsmmt;H3K27ac_Huvec;H3K27ac_K562;H3K27ac_Nha;H3K27ac_Nhdfad;H3K27ac_Nhek;H3K27ac_Nhlf;H3K27ac_Osteobl;H3K27ac_Panc1;H3K4me1_Dnd41;H3K4me1_Gm12878;H3K4me1_Gm12878_V2;H3K4me1_H1hesc;H3K4me1_Helas3;H3K4me1_Hepg2;H3K4me1_Hmec;H3K4me1_Hsmm;H3K4me1_Hsmmt;H3K4me1_Huvec;H3K4me1_K562_broadInst;H3K4m…
chr1	23891000	23892500	0.799	H3K27ac_Dnd41;H3K27ac_H1hesc;H3K27ac_Helas3;H3K27ac_Hepg2;H3K27ac_Hsmm;H3K27ac_Hsmmt;H3K27ac_Huvec;H3K27ac_Nha;H3K27ac_Nhdfad;H3K27ac_Nhlf;H3K27ac_Osteobl;H3K27ac_Panc1;H3K4me1_Dnd41;H3K4me1_Gm12878;H3K4me1_Gm12878_V2;H3K4me1_H1hesc;H3K4me1_Helas3;H3K4me1_Hepg2;H3K4me1_Hsmm;H3K4me1_Hsmmt;H3K4me1_Huvec;H3K4me1_K562_broadInst;H3K4me1_Nha;H3K4me1_Nhdfad;H3K4me1_Nhlf;H3K4me1_Osteobl;H3K4me1_Panc1
chr1	23894000	23896500	1.360;1.353	H3K27ac_Dnd41;H3K27ac_Gm12878;H3K27ac_H1hesc;H3K27ac_Hepg2;H3K27ac_Hsmm;H3K27ac_Hsmmt;H3K27ac_Huvec;H3K27ac_K562;H3K27ac_Nha;H3K27ac_Nhdfad;H3K27ac_Nhlf;H3K27ac_Osteobl;H3K27ac_Panc1;H3K4me1_Gm12878;H3K4me1_Gm12878_V2;H3K4me1_H1hesc;H3K4me1_Helas3;H3K4me1_Hepg2;H3K4me1_Hsmm;H3K4me1_Hsmmt;H3K4me1_Huvec;H3K4me1_K562_broadInst;H3K4me1_K562_syd;H3K4me1_K562b_syd;H3K4me1_Nha;H3K4me1_Nhdfad;H3K4me1_Nhl…
chr1	23903000	23905500	0.882;1.494	H3K27ac_Dnd41;H3K27ac_Gm12878;H3K27ac_H1hesc;H3K27ac_Helas3;H3K27ac_Hmec;H3K27ac_Hsmm;H3K27ac_Hsmmt;H3K27ac_Huvec;H3K27ac_K562;H3K27ac_Nha;H3K27ac_Nhdfad;H3K27ac_Nhek;H3K27ac_Nhlf;H3K27ac_Osteobl;H3K27ac_Panc1;H3K4me1_Gm12878;H3K4me1_Gm12878_V2;H3K4me1_H1hesc;H3K4me1_Helas3;H3K4me1_Hepg2;H3K4me1_Hmec;H3K4me1_Hsmm;H3K4me1_Hsmmt;H3K4me1_Huvec;H3K4me1_K562_broadInst;H3K4me1_Nha;H3K4me1_Nhdfad;H3K4me…
chr1	23920000	23922500	1.116;0.774	H3K27ac_Dnd41;H3K27ac_Gm12878;H3K27ac_H1hesc;H3K27ac_Helas3;H3K27ac_Hepg2;H3K27ac_Hmec;H3K27ac_Hsmm;H3K27ac_Hsmmt;H3K27ac_Nhdfad;H3K27ac_Nhek;H3K27ac_Nhlf;H3K27ac_Osteobl;H3K27ac_Panc1;H3K4me1_Dnd41;H3K4me1_Gm12878;H3K4me1_Gm12878_V2;H3K4me1_H1hesc;H3K4me1_Helas3;H3K4me1_Hepg2;H3K4me1_Hmec;H3K4me1_Hsmm;H3K4me1_Hsmmt;H3K4me1_K562_broadInst;H3K4me1_K562_syd;H3K4me1_K562b_syd;H3K4me1_Nha;H3K4me1_Nhe…
chr1	23923000	23926500	1.136;1.804;1.495	H3K27ac_Dnd41;H3K27ac_Gm12878;H3K27ac_H1hesc;H3K27ac_Hsmmt;H3K27ac_K562;H3K27ac_Nhdfad;H3K27ac_Nhlf;H3K27ac_Osteobl;H3K27ac_Panc1;H3K4me1_Dnd41;H3K4me1_Gm12878;H3K4me1_Gm12878_V2;H3K4me1_H1hesc;H3K4me1_Helas3;H3K4me1_Hepg2;H3K4me1_Hsmm;H3K4me1_Hsmmt;H3K4me1_Huvec;H3K4me1_K562_broadInst;H3K4me1_K562_syd;H3K4me1_K562b_syd;H3K4me1_Nha;H3K4me1_Nhdfad;H3K4me1_Osteobl;H3K4me1_Panc1;H3K4me1_Pbmc
chr1	23945000	23947500	1.501;0.947	H3K27ac_Dnd41;H3K27ac_Gm12878;H3K27ac_H1hesc;H3K27ac_Osteobl;H3K4me1_Dnd41;H3K4me1_Gm12878;H3K4me1_Gm12878_V2;H3K4me1_H1hesc;H3K4me1_Helas3;H3K4me1_Hepg2;H3K4me1_Hmec;H3K4me1_Hsmm;H3K4me1_Hsmmt;H3K4me1_Huvec;H3K4me1_K562_broadInst;H3K4me1_K562_syd;H3K4me1_K562b_syd;H3K4me1_Nha;H3K4me1_Nhek;H3K4me1_Pbmc
chr1	23961000	23962500	0.519	H3K27ac_Dnd41;H3K27ac_Gm12878;H3K27ac_Helas3;H3K27ac_Hmec;H3K27ac_Hsmm;H3K27ac_Hsmmt;H3K27ac_Huvec;H3K27ac_K562;H3K27ac_Nha;H3K27ac_Nhdfad;H3K27ac_Nhlf;H3K27ac_Osteobl;H3K27ac_Panc1;H3K4me1_Dnd41;H3K4me1_Gm12878;H3K4me1_Gm12878_V2;H3K4me1_H1hesc;H3K4me1_Helas3;H3K4me1_Hepg2;H3K4me1_Hmec;H3K4me1_Hsmm;H3K4me1_Hsmmt;H3K4me1_Huvec;H3K4me1_K562_broadInst;H3K4me1_K562_syd;H3K4me1_K562b_syd;H3K4me1_Nha;…
chr1	23964000	23965500	1.204	H3K27ac_Dnd41;H3K27ac_Helas3;H3K27ac_Osteobl;H3K4me1_Dnd41;H3K4me1_Gm12878;H3K4me1_Gm12878_V2;H3K4me1_H1hesc;H3K4me1_Helas3;H3K4me1_Hepg2;H3K4me1_Hsmm;H3K4me1_K562_broadInst;H3K4me1_K562_syd;H3K4me1_K562b_syd;H3K4me1_Nha;H3K4me1_Nhdfad;H3K4me1_Nhlf;H3K4me1_Osteobl;H3K4me1_Panc1
chr1	23970000	23971500	1.524	H3K27ac_Dnd41;H3K27ac_Osteobl;H3K4me1_Gm12878_V2;H3K4me1_H1hesc;H3K4me1_Hepg2;H3K4me1_Hsmmt;H3K4me1_K562_broadInst
chr1	23977000	23978500	0.540	H3K27ac_Helas3;H3K27ac_Osteobl;H3K4me1_Gm12878_V2;H3K4me1_Helas3;H3K4me1_Hepg2;H3K4me1_Hmec;H3K4me1_K562_broadInst;H3K4me1_Nhdfad;H3K4me1_Nhek
chr1	24089000	24090500	0.614	H3K27ac_Osteobl;H3K4me1_Hsmm;H3K4me1_Hsmmt;H3K4me1_Nhdfad;H3K4me1_Nhlf
chr1	24103000	24104500	0.503	H3K27ac_Dnd41;H3K27ac_Gm12878;H3K27ac_H1hesc;H3K27ac_Helas3;H3K27ac_Hepg2;H3K27ac_Hmec;H3K27ac_Hsmm;H3K27ac_Hsmmt;H3K27ac_Huvec;H3K27ac_K562;H3K27ac_Nha;H3K27ac_Nhdfad;H3K27ac_Nhek;H3K27ac_Nhlf;H3K27ac_Osteobl;H3K27ac_Panc1;H3K4me1_Dnd41;H3K4me1_Gm12878;H3K4me1_Gm12878_V2;H3K4me1_H1hesc;H3K4me1_Helas3;H3K4me1_Hepg2;H3K4me1_Hmec;H3K4me1_Hsmm;H3K4me1_Hsmmt;H3K4me1_Huvec;H3K4me1_K562_broadInst;H3K4m…
chr1	24229000	24232500	1.277;0.742;1.024	H3K27ac_Gm12878;H3K27ac_Osteobl;H3K4me1_Gm12878;H3K4me1_Gm12878_V2;H3K4me1_H1hesc;H3K4me1_Helas3;H3K4me1_Hmec;H3K4me1_K562_broadInst;H3K4me1_Nhek;H3K4me1_Pbmc
chr1	24242000	24244500	0.793;0.579	H3K27ac_Gm12878;H3K27ac_Hsmmt;H3K27ac_Osteobl;H3K4me1_Gm12878;H3K4me1_Gm12878_V2;H3K4me1_H1hesc;H3K4me1_Helas3;H3K4me1_Hepg2;H3K4me1_K562_broadInst;H3K4me1_K562_syd;H3K4me1_K562b_syd;H3K4me1_Pbmc
chr1	24262000	24264500	1.177;1.004	H3K27ac_H1hesc;H3K27ac_Osteobl;H3K4me1_H1hesc;H3K4me1_Hepg2;H3K4me1_K562_broadInst
chr1	24277000	24279500	1.013;0.730	H3K27ac_Dnd41;H3K27ac_Helas3;H3K27ac_Hepg2;H3K27ac_Hmec;H3K27ac_Hsmm;H3K27ac_Hsmmt;H3K27ac_Huvec;H3K27ac_Nha;H3K27ac_Nhdfad;H3K27ac_Nhek;H3K27ac_Nhlf;H3K27ac_Osteobl;H3K27ac_Panc1;H3K4me1_Gm12878;H3K4me1_Gm12878_V2;H3K4me1_Helas3;H3K4me1_Hepg2;H3K4me1_Hmec;H3K4me1_Hsmm;H3K4me1_Hsmmt;H3K4me1_Huvec;H3K4me1_K562_broadInst;H3K4me1_Nha;H3K4me1_Nhdfad;H3K4me1_Nhek;H3K4me1_Nhlf;H3K4me1_Osteobl;H3K4me1_P…
chr1	24281000	24282500	1.001	H3K27ac_Dnd41;H3K27ac_Gm12878;H3K27ac_Helas3;H3K27ac_Hmec;H3K27ac_Hsmm;H3K27ac_Hsmmt;H3K27ac_Huvec;H3K27ac_Nha;H3K27ac_Nhdfad;H3K27ac_Nhek;H3K27ac_Osteobl;H3K27ac_Panc1;H3K4me1_Dnd41;H3K4me1_Gm12878;H3K4me1_Gm12878_V2;H3K4me1_Helas3;H3K4me1_Hepg2;H3K4me1_Hmec;H3K4me1_Hsmm;H3K4me1_Hsmmt;H3K4me1_Huvec;H3K4me1_K562_broadInst;H3K4me1_Nha;H3K4me1_Nhdfad;H3K4me1_Nhek;H3K4me1_Nhlf;H3K4me1_Osteobl;H3K4me…
chr1	24283000	24284500	1.057	H3K27ac_Dnd41;H3K27ac_Gm12878;H3K27ac_Helas3;H3K27ac_Hepg2;H3K27ac_Hmec;H3K27ac_Hsmm;H3K27ac_Hsmmt;H3K27ac_Huvec;H3K27ac_K562;H3K27ac_Nha;H3K27ac_Nhdfad;H3K27ac_Nhek;H3K27ac_Nhlf;H3K27ac_Osteobl;H3K27ac_Panc1;H3K4me1_Dnd41;H3K4me1_Gm12878;H3K4me1_Gm12878_V2;H3K4me1_Hepg2;H3K4me1_Hmec;H3K4me1_Huvec;H3K4me1_K562_broadInst;H3K4me1_K562_syd;H3K4me1_K562b_syd;H3K4me1_Nhek;H3K4me1_Panc1;H3K4me1_Pbmc
chr1	24307000	24309500	1.610;0.874	H3K27ac_Dnd41;H3K27ac_Gm12878;H3K27ac_H1hesc;H3K27ac_Helas3;H3K27ac_Hepg2;H3K27ac_Hmec;H3K27ac_Hsmm;H3K27ac_Hsmmt;H3K27ac_Huvec;H3K27ac_K562;H3K27ac_Nha;H3K27ac_Nhdfad;H3K27ac_Nhek;H3K27ac_Nhlf;H3K27ac_Osteobl;H3K27ac_Panc1;H3K4me1_Dnd41;H3K4me1_Gm12878;H3K4me1_Gm12878_V2;H3K4me1_H1hesc;H3K4me1_Helas3;H3K4me1_Hepg2;H3K4me1_Hmec;H3K4me1_Hsmm;H3K4me1_Hsmmt;H3K4me1_Huvec;H3K4me1_K562_broadInst;H3K4m…
chr1	24310000	24312500	1.330;1.331	H3K27ac_Dnd41;H3K27ac_Hmec;H3K27ac_Huvec;H3K27ac_Osteobl;H3K27ac_Panc1;H3K4me1_Gm12878;H3K4me1_Gm12878_V2;H3K4me1_Helas3;H3K4me1_Hepg2;H3K4me1_Hmec;H3K4me1_Hsmm;H3K4me1_Huvec;H3K4me1_Nhdfad;H3K4me1_Nhek;H3K4me1_Nhlf;H3K4me1_Osteobl;H3K4me1_Panc1
chr1	24329000	24331500	0.993;0.841	H3K27ac_H1hesc;H3K27ac_Hepg2;H3K27ac_Osteobl;H3K4me1_Gm12878;H3K4me1_Gm12878_V2;H3K4me1_H1hesc;H3K4me1_Helas3;H3K4me1_Hepg2;H3K4me1_Hsmm;H3K4me1_Hsmmt;H3K4me1_Nha;H3K4me1_Nhdfad;H3K4me1_Osteobl
chr1	24335000	24337500	1.399;0.544	H3K27ac_Hsmmt;H3K27ac_Huvec;H3K27ac_Osteobl;H3K27ac_Panc1;H3K4me1_Helas3;H3K4me1_Hepg2;H3K4me1_Hmec;H3K4me1_Hsmm;H3K4me1_Hsmmt;H3K4me1_Huvec;H3K4me1_Nha;H3K4me1_Nhdfad;H3K4me1_Nhek;H3K4me1_Nhlf;H3K4me1_Osteobl;H3K4me1_Panc1
chr1	24344000	24346500	1.545;1.148	H3K27ac_Helas3;H3K27ac_Hepg2;H3K27ac_Hmec;H3K27ac_Hsmm;H3K27ac_Hsmmt;H3K27ac_Huvec;H3K27ac_Nha;H3K27ac_Nhdfad;H3K27ac_Nhek;H3K27ac_Nhlf;H3K27ac_Osteobl;H3K27ac_Panc1;H3K4me1_H1hesc;H3K4me1_Helas3;H3K4me1_Hepg2;H3K4me1_Hmec;H3K4me1_Hsmm;H3K4me1_Hsmmt;H3K4me1_Huvec;H3K4me1_K562_broadInst;H3K4me1_Nha;H3K4me1_Nhdfad;H3K4me1_Nhek;H3K4me1_Nhlf;H3K4me1_Osteobl;H3K4me1_Panc1
chr1	24348000	24350500	0.849;0.664	H3K27ac_Helas3;H3K27ac_Hepg2;H3K27ac_Hmec;H3K27ac_Hsmm;H3K27ac_Hsmmt;H3K27ac_Huvec;H3K27ac_Nha;H3K27ac_Nhdfad;H3K27ac_Nhlf;H3K27ac_Osteobl;H3K27ac_Panc1;H3K4me1_H1hesc;H3K4me1_Helas3;H3K4me1_Hepg2;H3K4me1_Hmec;H3K4me1_Hsmm;H3K4me1_Hsmmt;H3K4me1_Huvec;H3K4me1_Nha;H3K4me1_Nhdfad;H3K4me1_Nhek;H3K4me1_Nhlf;H3K4me1_Nt2d1;H3K4me1_Osteobl;H3K4me1_Panc1
chr1	24372000	24374500	1.492;1.457	H3K27ac_Helas3;H3K27ac_Hmec;H3K27ac_Hsmm;H3K27ac_Hsmmt;H3K27ac_Nha;H3K27ac_Nhdfad;H3K27ac_Nhek;H3K27ac_Nhlf;H3K27ac_Osteobl;H3K27ac_Panc1;H3K4me1_Gm12878;H3K4me1_Gm12878_V2;H3K4me1_Helas3;H3K4me1_Hepg2;H3K4me1_Hmec;H3K4me1_Hsmm;H3K4me1_Hsmmt;H3K4me1_K562_broadInst;H3K4me1_Nha;H3K4me1_Nhdfad;H3K4me1_Nhek;H3K4me1_Nhlf;H3K4me1_Osteobl;H3K4me1_Panc1
chr1	24396000	24397500	0.564	H3K27ac_Osteobl;H3K4me1_Dnd41;H3K4me1_H1hesc;H3K4me1_Helas3;H3K4me1_Hsmmt;H3K4me1_Huvec;H3K4me1_Nhek
chr1	24428000	24431500	0.567;0.720;0.553	H3K27ac_H1hesc;H3K27ac_Hmec;H3K27ac_Hsmm;H3K27ac_Hsmmt;H3K27ac_Osteobl;H3K4me1_Hepg2;H3K4me1_Hsmm;H3K4me1_Hsmmt;H3K4me1_K562_broadInst;H3K4me1_K562_syd;H3K4me1_K562b_syd
chr1	24436000	24438500	1.031;1.179	H3K27ac_H1hesc;H3K27ac_Hepg2;H3K27ac_Hmec;H3K27ac_Hsmm;H3K27ac_Hsmmt;H3K27ac_Huvec;H3K27ac_Nha;H3K27ac_Nhdfad;H3K27ac_Nhek;H3K27ac_Osteobl;H3K4me1_H1hesc;H3K4me1_Helas3;H3K4me1_Hepg2;H3K4me1_Hmec;H3K4me1_Hsmm;H3K4me1_Hsmmt;H3K4me1_Huvec;H3K4me1_K562_broadInst;H3K4me1_Nha;H3K4me1_Nhdfad;H3K4me1_Nhek;H3K4me1_Nt2d1;H3K4me1_Osteobl
chr1	24477000	24478500	0.908	H3K27ac_H1hesc;H3K27ac_Helas3;H3K27ac_Hepg2;H3K27ac_Hmec;H3K27ac_Nha;H3K27ac_Nhdfad;H3K27ac_Nhek;H3K4me1_Gm12878;H3K4me1_Gm12878_V2;H3K4me1_H1hesc;H3K4me1_Helas3;H3K4me1_Hepg2;H3K4me1_Hmec;H3K4me1_Hsmm;H3K4me1_Hsmmt;H3K4me1_Huvec;H3K4me1_K562_broadInst;H3K4me1_K562_syd;H3K4me1_K562b_syd;H3K4me1_Nha;H3K4me1_Nhdfad;H3K4me1_Nhek;H3K4me1_Nhlf;H3K4me1_Osteobl;H3K4me1_Pbmc
chr1	24519000	24520500	1.295	H3K27ac_Gm12878;H3K27ac_Helas3;H3K27ac_Hmec;H3K27ac_Hsmmt;H3K27ac_Nhek;H3K4me1_Gm12878;H3K4me1_Gm12878_V2;H3K4me1_H1hesc;H3K4me1_Helas3;H3K4me1_Hepg2;H3K4me1_Hmec;H3K4me1_Hsmm;H3K4me1_Hsmmt;H3K4me1_Nhek;H3K4me1_Pbmc
chr1	24525000	24526500	1.054	H3K27ac_Panc1;H3K4me1_Dnd41;H3K4me1_Gm12878;H3K4me1_Gm12878_V2;H3K4me1_H1hesc;H3K4me1_Helas3;H3K4me1_Hepg2;H3K4me1_Hsmmt;H3K4me1_K562_broadInst;H3K4me1_Nhdfad;H3K4me1_Nhek;H3K4me1_Osteobl;H3K4me1_Pbmc
chr1	24542000	24544500	1.761;1.837	H3K4me1_H1hesc;H3K4me1_Hepg2;H3K4me1_Hmec;H3K4me1_Nhek;H3K4me1_Panc1
chr1	24562000	24563500	0.615	H3K27ac_Helas3;H3K27ac_Hmec;H3K27ac_Nhek;H3K27ac_Osteobl;H3K27ac_Panc1;H3K4me1_Gm12878;H3K4me1_Gm12878_V2;H3K4me1_H1hesc;H3K4me1_Helas3;H3K4me1_Hmec;H3K4me1_Hsmmt;H3K4me1_Nha;H3K4me1_Nhdfad;H3K4me1_Nhek;H3K4me1_Nt2d1;H3K4me1_Osteobl;H3K4me1_Panc1
chr1	24609000	24611500	0.578;0.946	H3K27ac_H1hesc;H3K27ac_Helas3;H3K27ac_Hmec;H3K27ac_Nha;H3K27ac_Nhek;H3K27ac_Osteobl;H3K27ac_Panc1;H3K4me1_Helas3;H3K4me1_Hepg2;H3K4me1_Hmec;H3K4me1_Huvec;H3K4me1_Nha;H3K4me1_Nhek;H3K4me1_Nhlf;H3K4me1_Osteobl;H3K4me1_Panc1
chr1	24616000	24617500	1.025	H3K27ac_H1hesc;H3K27ac_Helas3;H3K27ac_Hmec;H3K27ac_Hsmm;H3K27ac_Nhek;H3K27ac_Osteobl;H3K27ac_Panc1;H3K4me1_Helas3;H3K4me1_Hmec;H3K4me1_Hsmm;H3K4me1_Hsmmt;H3K4me1_Huvec;H3K4me1_Nha;H3K4me1_Nhdfad;H3K4me1_Nhek;H3K4me1_Nhlf;H3K4me1_Nt2d1;H3K4me1_Osteobl;H3K4me1_Panc1
chr1	24644000	24645500	1.246	H3K27ac_Hmec;H3K27ac_Hsmmt;H3K27ac_Nhek;H3K27ac_Panc1;H3K4me1_Gm12878;H3K4me1_Gm12878_V2;H3K4me1_H1hesc;H3K4me1_Helas3;H3K4me1_Hmec;H3K4me1_Hsmm;H3K4me1_Hsmmt;H3K4me1_K562_broadInst;H3K4me1_Nha;H3K4me1_Nhek;H3K4me1_Osteobl;H3K4me1_Panc1;H3K4me1_Pbmc
chr1	24667000	24668500	1.081	H3K27ac_H1hesc;H3K4me1_H1hesc;H3K4me1_Nt2d1
chr1	24689000	24690500	0.686	H3K27ac_H1hesc;H3K27ac_Helas3;H3K27ac_Hmec;H3K27ac_Nha;H3K27ac_Nhek;H3K27ac_Osteobl;H3K27ac_Panc1;H3K4me1_Gm12878_V2;H3K4me1_H1hesc;H3K4me1_Helas3;H3K4me1_Hmec;H3K4me1_Hsmm;H3K4me1_Hsmmt;H3K4me1_Nha;H3K4me1_Nhdfad;H3K4me1_Nhek;H3K4me1_Nhlf;H3K4me1_Osteobl
chr1	24691000	24692500	2.342	H3K27ac_H1hesc;H3K27ac_Helas3;H3K27ac_Hmec;H3K27ac_Nha;H3K27ac_Nhdfad;H3K27ac_Nhek;H3K27ac_Nhlf;H3K27ac_Osteobl;H3K27ac_Panc1;H3K4me1_Gm12878;H3K4me1_Gm12878_V2;H3K4me1_H1hesc;H3K4me1_Helas3;H3K4me1_Hmec;H3K4me1_Hsmm;H3K4me1_Hsmmt;H3K4me1_Huvec;H3K4me1_K562_broadInst;H3K4me1_Nha;H3K4me1_Nhdfad;H3K4me1_Nhek;H3K4me1_Nhlf;H3K4me1_Osteobl;H3K4me1_Panc1;H3K4me1_Pbmc
chr1	24701000	24702500	0.549	H3K27ac_H1hesc;H3K27ac_Nha;H3K27ac_Panc1;H3K4me1_Gm12878;H3K4me1_H1hesc;H3K4me1_Helas3;H3K4me1_Nha;H3K4me1_Osteobl;H3K4me1_Panc1
chr1	24764000	24766500	1.763;2.152	H3K27ac_K562;H3K27ac_Nhdfad;H3K27ac_Nhek;H3K27ac_Nhlf;H3K4me1_H1hesc;H3K4me1_Hmec;H3K4me1_Hsmmt;H3K4me1_K562_broadInst;H3K4me1_K562_syd;H3K4me1_K562b_syd;H3K4me1_Nhdfad;H3K4me1_Nhek;H3K4me1_Nhlf;H3K4me1_Osteobl
chr1	24769000	24770500	0.554	H3K27ac_Nhdfad;H3K27ac_Osteobl;H3K4me1_Hepg2;H3K4me1_Nhdfad;H3K4me1_Nhlf;H3K4me1_Osteobl
chr1	24867000	24868500	0.506	H3K27ac_Hepg2;H3K27ac_Panc1;H3K4me1_Gm12878;H3K4me1_Gm12878_V2;H3K4me1_H1hesc;H3K4me1_Helas3;H3K4me1_Hepg2;H3K4me1_Hmec;H3K4me1_Hsmm;H3K4me1_Hsmmt;H3K4me1_Huvec;H3K4me1_K562_broadInst;H3K4me1_K562_syd;H3K4me1_K562b_syd;H3K4me1_Nha;H3K4me1_Nhdfad;H3K4me1_Nhek;H3K4me1_Nhlf;H3K4me1_Osteobl;H3K4me1_Panc1;H3K4me1_Pbmc
chr1	24878000	24879500	1.381	H3K27ac_Hepg2;H3K4me1_H1hesc;H3K4me1_Hepg2;H3K4me1_K562_broadInst;H3K4me1_Nhek
chr1	24883000	24887500	0.872;0.546;1.706;0.734	H3K27ac_Hepg2;H3K4me1_H1hesc;H3K4me1_Hepg2;H3K4me1_Hmec;H3K4me1_Hsmm;H3K4me1_Hsmmt;H3K4me1_Huvec;H3K4me1_K562_syd;H3K4me1_K562b_syd;H3K4me1_Nha;H3K4me1_Nhlf;H3K4me1_Nt2d1;H3K4me1_Osteobl;H3K4me1_Panc1;H3K4me1_Pbmc
chr1	24888000	24890500	1.186;1.306	H3K4me1_H1hesc;H3K4me1_Helas3;H3K4me1_Hepg2;H3K4me1_Hmec;H3K4me1_Nha;H3K4me1_Nhek
chr1	24967000	24969500	0.529;0.876	H3K27ac_Dnd41;H3K27ac_Gm12878;H3K27ac_H1hesc;H3K27ac_Helas3;H3K27ac_Hepg2;H3K27ac_Hmec;H3K27ac_Hsmm;H3K27ac_Hsmmt;H3K27ac_Huvec;H3K27ac_K562;H3K27ac_Nha;H3K27ac_Nhdfad;H3K27ac_Nhek;H3K27ac_Nhlf;H3K27ac_Osteobl;H3K27ac_Panc1;H3K4me1_Dnd41;H3K4me1_Gm12878;H3K4me1_Gm12878_V2;H3K4me1_H1hesc;H3K4me1_Helas3;H3K4me1_Hepg2;H3K4me1_Hmec;H3K4me1_Hsmm;H3K4me1_Hsmmt;H3K4me1_Huvec;H3K4me1_K562_broadInst;H3K4m…
chr1	25009000	25010500	0.612	H3K27ac_Helas3;H3K27ac_Hmec;H3K27ac_Hsmm;H3K27ac_Hsmmt;H3K27ac_Huvec;H3K27ac_Nha;H3K27ac_Nhdfad;H3K27ac_Nhek;H3K27ac_Nhlf;H3K27ac_Osteobl;H3K27ac_Panc1;H3K4me1_Helas3;H3K4me1_Hepg2;H3K4me1_Hmec;H3K4me1_Hsmm;H3K4me1_Hsmmt;H3K4me1_Huvec;H3K4me1_K562_broadInst;H3K4me1_Nha;H3K4me1_Nhdfad;H3K4me1_Nhek;H3K4me1_Nhlf;H3K4me1_Osteobl;H3K4me1_Panc1
chr1	25014000	25015500	0.625	H3K27ac_Hmec;H3K27ac_Nhdfad;H3K27ac_Osteobl;H3K4me1_Gm12878;H3K4me1_Gm12878_V2;H3K4me1_H1hesc;H3K4me1_Helas3;H3K4me1_Hepg2;H3K4me1_Hmec;H3K4me1_Hsmm;H3K4me1_Huvec;H3K4me1_K562_broadInst;H3K4me1_Nha;H3K4me1_Nhdfad;H3K4me1_Nhek;H3K4me1_Nhlf;H3K4me1_Osteobl;H3K4me1_Pbmc
chr1	25020000	25024500	1.696;1.429;0.860;0.533	H3K27ac_Gm12878;H3K27ac_Hsmm;H3K27ac_Hsmmt;H3K27ac_Huvec;H3K27ac_K562;H3K27ac_Nhdfad;H3K27ac_Osteobl;H3K4me1_Gm12878;H3K4me1_Gm12878_V2;H3K4me1_Hepg2;H3K4me1_Hmec;H3K4me1_Hsmm;H3K4me1_Hsmmt;H3K4me1_Huvec;H3K4me1_K562_broadInst;H3K4me1_K562_syd;H3K4me1_K562b_syd;H3K4me1_Nha;H3K4me1_Nhdfad;H3K4me1_Nhlf;H3K4me1_Osteobl;H3K4me1_Panc1;H3K4me1_Pbmc
chr1	25029000	25033500	0.614;1.076;2.268;1.734	H3K27ac_Gm12878;H3K27ac_H1hesc;H3K27ac_Helas3;H3K27ac_Hepg2;H3K27ac_Hmec;H3K27ac_Hsmm;H3K27ac_Hsmmt;H3K27ac_Huvec;H3K27ac_K562;H3K27ac_Nha;H3K27ac_Nhek;H3K27ac_Nhlf;H3K27ac_Osteobl;H3K27ac_Panc1;H3K4me1_Gm12878;H3K4me1_Gm12878_V2;H3K4me1_H1hesc;H3K4me1_Helas3;H3K4me1_Hepg2;H3K4me1_Hmec;H3K4me1_Hsmm;H3K4me1_Huvec;H3K4me1_K562_broadInst;H3K4me1_K562_syd;H3K4me1_K562b_syd;H3K4me1_Nha;H3K4me1_Nhek;H3…
chr1	25050000	25052500	0.985;1.111	H3K27ac_H1hesc;H3K27ac_Helas3;H3K27ac_Hepg2;H3K27ac_Hsmm;H3K27ac_Hsmmt;H3K27ac_Huvec;H3K27ac_K562;H3K27ac_Nha;H3K27ac_Nhdfad;H3K27ac_Nhlf;H3K27ac_Osteobl;H3K27ac_Panc1;H3K4me1_Gm12878_V2;H3K4me1_H1hesc;H3K4me1_Helas3;H3K4me1_Hepg2;H3K4me1_Hmec;H3K4me1_Hsmm;H3K4me1_Hsmmt;H3K4me1_Huvec;H3K4me1_K562_broadInst;H3K4me1_Nha;H3K4me1_Nhdfad;H3K4me1_Nhlf;H3K4me1_Osteobl;H3K4me1_Panc1
chr1	25053000	25055500	0.883;0.539	H3K27ac_Gm12878;H3K27ac_H1hesc;H3K27ac_Hepg2;H3K27ac_Hsmm;H3K27ac_Hsmmt;H3K27ac_Huvec;H3K27ac_Nhdfad;H3K27ac_Nhlf;H3K27ac_Osteobl;H3K27ac_Panc1;H3K4me1_Dnd41;H3K4me1_Gm12878;H3K4me1_Gm12878_V2;H3K4me1_H1hesc;H3K4me1_Hepg2;H3K4me1_Hmec;H3K4me1_Hsmm;H3K4me1_Hsmmt;H3K4me1_Huvec;H3K4me1_K562_broadInst;H3K4me1_Nha;H3K4me1_Nhdfad;H3K4me1_Nhek;H3K4me1_Nhlf;H3K4me1_Osteobl;H3K4me1_Pbmc
chr1	25056000	25058500	1.446;1.709	H3K27ac_Gm12878;H3K27ac_H1hesc;H3K27ac_Huvec;H3K27ac_Nhek;H3K27ac_Osteobl;H3K27ac_Panc1;H3K4me1_Gm12878;H3K4me1_Gm12878_V2;H3K4me1_H1hesc;H3K4me1_Hepg2;H3K4me1_Hmec;H3K4me1_Hsmm;H3K4me1_Hsmmt;H3K4me1_Huvec;H3K4me1_K562_syd;H3K4me1_K562b_syd;H3K4me1_Nha;H3K4me1_Nhdfad;H3K4me1_Nhek;H3K4me1_Nhlf;H3K4me1_Nt2d1;H3K4me1_Osteobl;H3K4me1_Panc1
chr1	25061000	25063500	1.700;2.606	H3K27ac_Gm12878;H3K27ac_H1hesc;H3K27ac_Hsmm;H3K27ac_Hsmmt;H3K27ac_K562;H3K27ac_Nhdfad;H3K27ac_Nhlf;H3K27ac_Osteobl;H3K27ac_Panc1;H3K4me1_Gm12878;H3K4me1_Gm12878_V2;H3K4me1_H1hesc;H3K4me1_Helas3;H3K4me1_Hepg2;H3K4me1_Hmec;H3K4me1_Hsmm;H3K4me1_Hsmmt;H3K4me1_Huvec;H3K4me1_K562_broadInst;H3K4me1_K562_syd;H3K4me1_K562b_syd;H3K4me1_Nha;H3K4me1_Nhdfad;H3K4me1_Nhlf;H3K4me1_Nt2d1;H3K4me1_Osteobl;H3K4me1_P…
chr1	25068000	25070500	0.556;1.266	H3K27ac_Dnd41;H3K27ac_Gm12878;H3K27ac_H1hesc;H3K27ac_Helas3;H3K27ac_Hepg2;H3K27ac_Hmec;H3K27ac_Hsmm;H3K27ac_Hsmmt;H3K27ac_Huvec;H3K27ac_K562;H3K27ac_Nha;H3K27ac_Nhdfad;H3K27ac_Nhek;H3K27ac_Nhlf;H3K27ac_Osteobl;H3K27ac_Panc1;H3K4me1_Dnd41;H3K4me1_Gm12878;H3K4me1_Gm12878_V2;H3K4me1_H1hesc;H3K4me1_Helas3;H3K4me1_Hepg2;H3K4me1_Hmec;H3K4me1_Hsmm;H3K4me1_Hsmmt;H3K4me1_Huvec;H3K4me1_K562_broadInst;H3K4m…
chr1	25091000	25092500	1.272	H3K27ac_Dnd41;H3K27ac_H1hesc;H3K27ac_Hepg2;H3K27ac_Hsmm;H3K27ac_Hsmmt;H3K27ac_Huvec;H3K27ac_K562;H3K27ac_Nha;H3K27ac_Nhdfad;H3K27ac_Nhlf;H3K27ac_Osteobl;H3K4me1_Gm12878_V2;H3K4me1_H1hesc;H3K4me1_Helas3;H3K4me1_Hepg2;H3K4me1_Hmec;H3K4me1_Hsmm;H3K4me1_Huvec;H3K4me1_K562_broadInst;H3K4me1_K562_syd;H3K4me1_K562b_syd;H3K4me1_Nha;H3K4me1_Nhdfad;H3K4me1_Nhek;H3K4me1_Nhlf;H3K4me1_Osteobl;H3K4me1_Panc1;H3…
chr1	25132000	25134500	1.094;0.854	H3K27ac_Hmec;H3K27ac_Hsmm;H3K27ac_Hsmmt;H3K27ac_Huvec;H3K27ac_Nha;H3K27ac_Nhdfad;H3K27ac_Nhlf;H3K27ac_Osteobl;H3K4me1_Gm12878;H3K4me1_Gm12878_V2;H3K4me1_Hepg2;H3K4me1_Hmec;H3K4me1_Hsmm;H3K4me1_Huvec;H3K4me1_Nha;H3K4me1_Nhdfad;H3K4me1_Nhek;H3K4me1_Nhlf;H3K4me1_Osteobl
chr1	25154000	25158500	1.397;0.668;0.718;0.579	H3K27ac_Hsmm;H3K27ac_Hsmmt;H3K27ac_Huvec;H3K27ac_Nha;H3K27ac_Nhdfad;H3K27ac_Nhlf;H3K27ac_Osteobl;H3K4me1_Gm12878;H3K4me1_Gm12878_V2;H3K4me1_H1hesc;H3K4me1_Helas3;H3K4me1_Hepg2;H3K4me1_Hmec;H3K4me1_Hsmm;H3K4me1_Huvec;H3K4me1_Nha;H3K4me1_Nhdfad;H3K4me1_Nhlf;H3K4me1_Osteobl;H3K4me1_Panc1
chr1	25174000	25175500	1.254	H3K27ac_Dnd41;H3K27ac_Gm12878;H3K27ac_Helas3;H3K27ac_Hsmm;H3K27ac_Hsmmt;H3K27ac_Huvec;H3K27ac_K562;H3K27ac_Nhdfad;H3K27ac_Nhlf;H3K27ac_Osteobl;H3K27ac_Panc1;H3K4me1_Dnd41;H3K4me1_Gm12878;H3K4me1_Gm12878_V2;H3K4me1_H1hesc;H3K4me1_Hepg2;H3K4me1_Hmec;H3K4me1_Hsmm;H3K4me1_Huvec;H3K4me1_K562_broadInst;H3K4me1_K562_syd;H3K4me1_K562b_syd;H3K4me1_Nha;H3K4me1_Nhdfad;H3K4me1_Nhek;H3K4me1_Nhlf;H3K4me1_Osteo…
chr1	25190000	25192500	1.301;0.923	H3K27ac_Dnd41;H3K27ac_Hepg2;H3K27ac_Osteobl;H3K4me1_Gm12878;H3K4me1_Gm12878_V2;H3K4me1_H1hesc;H3K4me1_Helas3;H3K4me1_Hepg2;H3K4me1_Hsmm;H3K4me1_Huvec;H3K4me1_Nhlf;H3K4me1_Osteobl;H3K4me1_Pbmc
chr1	25237000	25242500	0.721;1.023;1.163;2.040;1.230	H3K27ac_Dnd41;H3K27ac_Gm12878;H3K27ac_H1hesc;H3K27ac_Helas3;H3K27ac_Hepg2;H3K27ac_Hsmm;H3K27ac_Hsmmt;H3K27ac_K562;H3K27ac_Nha;H3K27ac_Nhdfad;H3K27ac_Nhlf;H3K27ac_Osteobl;H3K4me1_Gm12878;H3K4me1_Gm12878_V2;H3K4me1_H1hesc;H3K4me1_Helas3;H3K4me1_Hepg2;H3K4me1_Hsmm;H3K4me1_Hsmmt;H3K4me1_K562_broadInst;H3K4me1_K562_syd;H3K4me1_K562b_syd;H3K4me1_Nha;H3K4me1_Nhdfad;H3K4me1_Nhlf;H3K4me1_Nt2d1;H3K4me1_Ost…
chr1	25252000	25253500	0.914	H3K27ac_Dnd41;H3K27ac_Gm12878;H3K27ac_Nhdfad;H3K27ac_Nhlf;H3K4me1_Dnd41;H3K4me1_Gm12878;H3K4me1_Gm12878_V2;H3K4me1_H1hesc;H3K4me1_Hsmm;H3K4me1_Huvec;H3K4me1_Nha;H3K4me1_Nhdfad;H3K4me1_Nhlf;H3K4me1_Nt2d1;H3K4me1_Panc1;H3K4me1_Pbmc
chr1	25257000	25258500	0.511	H3K27ac_Dnd41;H3K27ac_Gm12878;H3K27ac_Nhdfad;H3K4me1_Dnd41;H3K4me1_Gm12878;H3K4me1_Gm12878_V2;H3K4me1_H1hesc;H3K4me1_Hepg2;H3K4me1_Hsmm;H3K4me1_Huvec;H3K4me1_K562_syd;H3K4me1_K562b_syd;H3K4me1_Nha;H3K4me1_Nhek;H3K4me1_Pbmc
chr1	25262000	25263500	0.941	H3K27ac_Dnd41;H3K27ac_Gm12878;H3K4me1_Dnd41;H3K4me1_Gm12878;H3K4me1_Gm12878_V2;H3K4me1_H1hesc;H3K4me1_Hsmm;H3K4me1_Nha;H3K4me1_Nt2d1
chr1	25271000	25273500	0.542;0.732	H3K27ac_Dnd41;H3K27ac_Gm12878;H3K4me1_Dnd41;H3K4me1_Gm12878;H3K4me1_Gm12878_V2;H3K4me1_Hepg2;H3K4me1_Hsmm;H3K4me1_Hsmmt;H3K4me1_Nha;H3K4me1_Nhek;H3K4me1_Osteobl
chr1	25293000	25294500	0.540	H3K27ac_Dnd41;H3K27ac_Gm12878;H3K27ac_Helas3;H3K27ac_Nha;H3K27ac_Osteobl;H3K4me1_Dnd41;H3K4me1_Gm12878;H3K4me1_Gm12878_V2;H3K4me1_Helas3;H3K4me1_Hsmm;H3K4me1_Hsmmt;H3K4me1_K562_broadInst;H3K4me1_Nha;H3K4me1_Nhdfad;H3K4me1_Nhek;H3K4me1_Osteobl;H3K4me1_Pbmc
chr1	25298000	25300500	0.943;0.525	H3K27ac_Dnd41;H3K27ac_Gm12878;H3K27ac_H1hesc;H3K27ac_Hsmmt;H3K27ac_Nha;H3K27ac_Nhek;H3K4me1_Gm12878;H3K4me1_Gm12878_V2;H3K4me1_H1hesc;H3K4me1_Hepg2;H3K4me1_Hmec;H3K4me1_Hsmm;H3K4me1_Hsmmt;H3K4me1_Nha;H3K4me1_Nhek;H3K4me1_Nt2d1;H3K4me1_Osteobl;H3K4me1_Pbmc
chr1	25313000	25315500	0.864;0.684	H3K27ac_Dnd41;H3K4me1_Gm12878;H3K4me1_Gm12878_V2;H3K4me1_Hsmm
chr1	25332000	25334500	1.581;0.999	H3K27ac_Dnd41;H3K27ac_H1hesc;H3K4me1_Gm12878_V2;H3K4me1_H1hesc;H3K4me1_Helas3;H3K4me1_Hepg2;H3K4me1_Hsmm;H3K4me1_Hsmmt;H3K4me1_Nha;H3K4me1_Nhek;H3K4me1_Nt2d1;H3K4me1_Pbmc
chr1	25348000	25350500	1.723;1.667	H3K27ac_Dnd41;H3K27ac_Gm12878;H3K27ac_H1hesc;H3K27ac_Helas3;H3K27ac_Hmec;H3K27ac_Hsmmt;H3K27ac_Nha;H3K27ac_Nhdfad;H3K27ac_Nhek;H3K27ac_Nhlf;H3K27ac_Osteobl;H3K4me1_Dnd41;H3K4me1_Gm12878;H3K4me1_Gm12878_V2;H3K4me1_H1hesc;H3K4me1_Helas3;H3K4me1_Hepg2;H3K4me1_Hmec;H3K4me1_Hsmm;H3K4me1_Hsmmt;H3K4me1_K562_broadInst;H3K4me1_K562_syd;H3K4me1_K562b_syd;H3K4me1_Nha;H3K4me1_Nhdfad;H3K4me1_Nhek;H3K4me1_Nhlf…
chr1	25351000	25352500	0.534	H3K27ac_Dnd41;H3K27ac_Gm12878;H3K27ac_H1hesc;H3K27ac_Helas3;H3K27ac_Nha;H3K27ac_Nhek;H3K4me1_Dnd41;H3K4me1_Gm12878;H3K4me1_Gm12878_V2;H3K4me1_H1hesc;H3K4me1_Helas3;H3K4me1_Nha;H3K4me1_Nt2d1;H3K4me1_Pbmc
chr1	25377000	25379500	0.513;0.802	H3K27ac_Dnd41;H3K4me1_Gm12878_V2
chr1	25381000	25382500	1.073	H3K27ac_Dnd41;H3K4me1_H1hesc;H3K4me1_Nt2d1
chr1	25390000	25394500	0.571;0.938;1.823;1.805	H3K27ac_Dnd41;H3K4me1_Gm12878;H3K4me1_Gm12878_V2;H3K4me1_H1hesc;H3K4me1_Hmec;H3K4me1_Hsmm;H3K4me1_Hsmmt;H3K4me1_K562_broadInst;H3K4me1_K562_syd;H3K4me1_K562b_syd;H3K4me1_Nha;H3K4me1_Nhdfad;H3K4me1_Nt2d1;H3K4me1_Osteobl;H3K4me1_Panc1;H3K4me1_Pbmc
chr1	25417000	25418500	1.074	H3K27ac_Dnd41;H3K27ac_H1hesc;H3K4me1_Hmec;H3K4me1_Hsmmt;H3K4me1_Huvec;H3K4me1_K562_broadInst;H3K4me1_Nha
chr1	25425000	25428500	1.889;1.396;1.119	H3K27ac_Dnd41;H3K27ac_Gm12878;H3K27ac_Osteobl;H3K4me1_Dnd41;H3K4me1_Gm12878;H3K4me1_Gm12878_V2;H3K4me1_H1hesc;H3K4me1_Hepg2;H3K4me1_Hsmm;H3K4me1_Hsmmt;H3K4me1_Nha;H3K4me1_Nt2d1;H3K4me1_Osteobl;H3K4me1_Pbmc
chr1	25461000	25462500	0.902	H3K4me1_Gm12878_V2;H3K4me1_Hepg2;H3K4me1_Hmec
chr1	25493000	25495500	0.686;0.830	H3K27ac_Hepg2;H3K4me1_H1hesc;H3K4me1_Hepg2;H3K4me1_Hmec;H3K4me1_Nhek;H3K4me1_Nt2d1;H3K4me1_Panc1
chr1	25523000	25527500	0.521;0.842;0.937;0.695	H3K27ac_H1hesc;H3K27ac_Hepg2;H3K27ac_Hmec;H3K27ac_Hsmm;H3K27ac_Hsmmt;H3K27ac_Nhdfad;H3K27ac_Nhek;H3K27ac_Osteobl;H3K4me1_Gm12878;H3K4me1_Gm12878_V2;H3K4me1_H1hesc;H3K4me1_Hepg2;H3K4me1_Hmec;H3K4me1_Hsmm;H3K4me1_Hsmmt;H3K4me1_K562_syd;H3K4me1_K562b_syd;H3K4me1_Nha;H3K4me1_Nhdfad;H3K4me1_Nhek;H3K4me1_Nt2d1;H3K4me1_Osteobl
chr1	25530000	25531500	0.637	H3K4me1_H1hesc;H3K4me1_Hepg2
chr1	25559000	25560500	1.371	H3K27ac_Dnd41;H3K27ac_Gm12878;H3K27ac_H1hesc;H3K27ac_Helas3;H3K27ac_Hepg2;H3K27ac_Hmec;H3K27ac_Hsmm;H3K27ac_Hsmmt;H3K27ac_Huvec;H3K27ac_K562;H3K27ac_Nha;H3K27ac_Nhdfad;H3K27ac_Nhek;H3K27ac_Nhlf;H3K27ac_Osteobl;H3K27ac_Panc1;H3K4me1_Dnd41;H3K4me1_Gm12878;H3K4me1_Gm12878_V2;H3K4me1_H1hesc;H3K4me1_Helas3;H3K4me1_Hepg2;H3K4me1_Hmec;H3K4me1_Hsmm;H3K4me1_Hsmmt;H3K4me1_Huvec;H3K4me1_K562_broadInst;H3K4m…
chr1	25566000	25567500	0.638	H3K27ac_Dnd41;H3K27ac_Gm12878;H3K27ac_H1hesc;H3K27ac_Helas3;H3K27ac_Hepg2;H3K27ac_Hmec;H3K27ac_Hsmm;H3K27ac_Hsmmt;H3K27ac_Huvec;H3K27ac_K562;H3K27ac_Nha;H3K27ac_Nhdfad;H3K27ac_Nhek;H3K27ac_Nhlf;H3K27ac_Osteobl;H3K27ac_Panc1;H3K4me1_Dnd41;H3K4me1_Gm12878;H3K4me1_Gm12878_V2;H3K4me1_H1hesc;H3K4me1_Helas3;H3K4me1_Hepg2;H3K4me1_Hmec;H3K4me1_Hsmm;H3K4me1_Hsmmt;H3K4me1_Huvec;H3K4me1_K562_broadInst;H3K4m…
chr1	25758000	25759500	0.744	H3K27ac_Dnd41;H3K27ac_Gm12878;H3K27ac_H1hesc;H3K27ac_Helas3;H3K27ac_Hepg2;H3K27ac_Hmec;H3K27ac_Hsmm;H3K27ac_Hsmmt;H3K27ac_Huvec;H3K27ac_K562;H3K27ac_Nha;H3K27ac_Nhdfad;H3K27ac_Nhek;H3K27ac_Nhlf;H3K27ac_Osteobl;H3K27ac_Panc1;H3K4me1_Dnd41;H3K4me1_Gm12878;H3K4me1_Gm12878_V2;H3K4me1_H1hesc;H3K4me1_Helas3;H3K4me1_Hepg2;H3K4me1_Hmec;H3K4me1_Hsmm;H3K4me1_Hsmmt;H3K4me1_Huvec;H3K4me1_K562_broadInst;H3K4m…
chr1	25831000	25832500	0.697	H3K27ac_H1hesc;H3K27ac_Hmec;H3K27ac_Osteobl;H3K4me1_H1hesc;H3K4me1_Nhdfad;H3K4me1_Nhlf;H3K4me1_Nt2d1;H3K4me1_Osteobl;H3K4me1_Panc1;H3K4me1_Pbmc
chr1	25848000	25851500	0.584;0.721;1.052	H3K27ac_Hmec;H3K27ac_Hsmm;H3K4me1_Hepg2;H3K4me1_K562_broadInst
chr1	25855000	25857500	1.181;0.732	H3K27ac_Hmec;H3K4me1_H1hesc;H3K4me1_Hepg2;H3K4me1_K562_syd;H3K4me1_K562b_syd;H3K4me1_Nt2d1;H3K4me1_Panc1
chr1	25876000	25877500	0.652	H3K27ac_Gm12878;H3K27ac_H1hesc;H3K27ac_Helas3;H3K27ac_Hepg2;H3K27ac_Hmec;H3K27ac_Hsmm;H3K27ac_Hsmmt;H3K27ac_Huvec;H3K27ac_K562;H3K27ac_Nha;H3K27ac_Nhdfad;H3K27ac_Nhek;H3K27ac_Nhlf;H3K27ac_Osteobl;H3K4me1_Gm12878;H3K4me1_Gm12878_V2;H3K4me1_H1hesc;H3K4me1_Helas3;H3K4me1_Hepg2;H3K4me1_Hmec;H3K4me1_Hsmm;H3K4me1_Hsmmt;H3K4me1_Huvec;H3K4me1_K562_broadInst;H3K4me1_K562_syd;H3K4me1_K562b_syd;H3K4me1_Nha;…
chr1	25898000	25900500	0.717;0.640	H3K27ac_H1hesc;H3K27ac_Helas3;H3K27ac_Hmec;H3K27ac_Osteobl;H3K4me1_Gm12878;H3K4me1_H1hesc;H3K4me1_Helas3;H3K4me1_Hepg2;H3K4me1_Hmec;H3K4me1_Hsmm;H3K4me1_Hsmmt;H3K4me1_K562_broadInst;H3K4me1_K562_syd;H3K4me1_K562b_syd;H3K4me1_Nhdfad;H3K4me1_Nhek;H3K4me1_Nt2d1;H3K4me1_Panc1
chr1	25905000	25907500	1.558;2.199	H3K27ac_H1hesc;H3K4me1_Gm12878_V2;H3K4me1_H1hesc;H3K4me1_Hsmm;H3K4me1_Hsmmt
chr1	25934000	25936500	0.579;1.244	H3K4me1_Dnd41;H3K4me1_Gm12878;H3K4me1_Gm12878_V2;H3K4me1_Hepg2;H3K4me1_Hmec;H3K4me1_Hsmm;H3K4me1_Hsmmt;H3K4me1_Huvec;H3K4me1_K562_broadInst;H3K4me1_K562_syd;H3K4me1_K562b_syd;H3K4me1_Nha;H3K4me1_Nhdfad;H3K4me1_Nhek;H3K4me1_Nhlf;H3K4me1_Osteobl;H3K4me1_Panc1;H3K4me1_Pbmc
chr1	25941000	25943500	1.088;1.081	H3K27ac_Gm12878;H3K27ac_Helas3;H3K4me1_Dnd41;H3K4me1_Gm12878;H3K4me1_Gm12878_V2;H3K4me1_H1hesc;H3K4me1_Helas3;H3K4me1_Hepg2;H3K4me1_Hmec;H3K4me1_Hsmm;H3K4me1_Hsmmt;H3K4me1_Huvec;H3K4me1_K562_broadInst;H3K4me1_K562_syd;H3K4me1_K562b_syd;H3K4me1_Nha;H3K4me1_Nhdfad;H3K4me1_Nhek;H3K4me1_Nhlf;H3K4me1_Osteobl;H3K4me1_Panc1;H3K4me1_Pbmc
chr1	25945000	25947500	1.248;0.876	H3K4me1_Gm12878;H3K4me1_Gm12878_V2;H3K4me1_H1hesc;H3K4me1_Hepg2;H3K4me1_Hsmmt;H3K4me1_Nhdfad;H3K4me1_Nhlf;H3K4me1_Panc1;H3K4me1_Pbmc
chr1	25967000	25969500	0.672;0.704	H3K4me1_Dnd41;H3K4me1_Gm12878;H3K4me1_Gm12878_V2;H3K4me1_H1hesc;H3K4me1_Hsmmt;H3K4me1_Huvec;H3K4me1_Nhdfad;H3K4me1_Nhlf;H3K4me1_Osteobl;H3K4me1_Pbmc
chr1	25988000	25989500	0.690	H3K27ac_H1hesc;H3K4me1_H1hesc;H3K4me1_Huvec
chr1	25992000	25994500	0.575;1.059	H3K27ac_H1hesc;H3K4me1_H1hesc;H3K4me1_Hepg2
chr1	26002000	26004500	0.538;0.540	H3K27ac_Dnd41;H3K4me1_Dnd41;H3K4me1_Gm12878;H3K4me1_Gm12878_V2;H3K4me1_H1hesc;H3K4me1_Nha;H3K4me1_Nhlf;H3K4me1_Pbmc
chr1	26014000	26016500	1.591;1.529	H3K27ac_H1hesc;H3K27ac_Nhdfad;H3K27ac_Nhlf;H3K4me1_Helas3;H3K4me1_Hsmmt;H3K4me1_K562_syd;H3K4me1_K562b_syd;H3K4me1_Nha;H3K4me1_Nhdfad;H3K4me1_Nhlf;H3K4me1_Nt2d1
chr1	26022000	26024500	0.642;1.114	H3K27ac_H1hesc;H3K27ac_Helas3;H3K27ac_Hsmm;H3K27ac_Hsmmt;H3K27ac_Huvec;H3K27ac_Nha;H3K27ac_Nhdfad;H3K27ac_Nhek;H3K27ac_Nhlf;H3K27ac_Osteobl;H3K4me1_H1hesc;H3K4me1_Helas3;H3K4me1_Hmec;H3K4me1_Hsmm;H3K4me1_Hsmmt;H3K4me1_Huvec;H3K4me1_K562_broadInst;H3K4me1_Nha;H3K4me1_Nhdfad;H3K4me1_Nhek;H3K4me1_Nhlf;H3K4me1_Nt2d1;H3K4me1_Osteobl
chr1	26025000	26027500	0.528;1.047	H3K27ac_H1hesc;H3K27ac_Hsmmt;H3K27ac_Nhdfad;H3K27ac_Nhlf;H3K27ac_Osteobl;H3K4me1_H1hesc;H3K4me1_Helas3;H3K4me1_Hsmm;H3K4me1_Hsmmt;H3K4me1_K562_broadInst;H3K4me1_K562_syd;H3K4me1_K562b_syd;H3K4me1_Nha;H3K4me1_Nhdfad;H3K4me1_Nhek;H3K4me1_Nhlf;H3K4me1_Nt2d1;H3K4me1_Osteobl
chr1	26030000	26032500	1.692;1.345	H3K27ac_H1hesc;H3K4me1_Dnd41;H3K4me1_Gm12878_V2;H3K4me1_H1hesc;H3K4me1_Helas3;H3K4me1_Hmec;H3K4me1_Hsmmt;H3K4me1_K562_broadInst;H3K4me1_Nha;H3K4me1_Nhdfad;H3K4me1_Nhek;H3K4me1_Nhlf;H3K4me1_Nt2d1;H3K4me1_Osteobl;H3K4me1_Pbmc
chr1	26033000	26035500	1.812;1.906	H3K27ac_H1hesc;H3K27ac_Hmec;H3K27ac_Hsmmt;H3K27ac_Nha;H3K27ac_Nhdfad;H3K27ac_Nhek;H3K27ac_Nhlf;H3K27ac_Osteobl;H3K4me1_H1hesc;H3K4me1_Helas3;H3K4me1_Hmec;H3K4me1_Hsmm;H3K4me1_Hsmmt;H3K4me1_K562_broadInst;H3K4me1_Nha;H3K4me1_Nhdfad;H3K4me1_Nhek;H3K4me1_Nhlf;H3K4me1_Nt2d1;H3K4me1_Osteobl
chr1	26053000	26056500	1.719;2.207;0.538	H3K27ac_H1hesc;H3K27ac_Hsmm;H3K4me1_H1hesc;H3K4me1_Hepg2;H3K4me1_Hsmm;H3K4me1_Hsmmt;H3K4me1_K562_syd;H3K4me1_K562b_syd;H3K4me1_Nha;H3K4me1_Nhdfad;H3K4me1_Nhlf;H3K4me1_Nt2d1;H3K4me1_Osteobl
chr1	26069000	26071500	1.684;0.733	H3K27ac_H1hesc;H3K27ac_Hsmmt;H3K27ac_Nhdfad;H3K27ac_Nhlf;H3K27ac_Osteobl;H3K4me1_H1hesc;H3K4me1_Hsmm;H3K4me1_Hsmmt;H3K4me1_Nhdfad;H3K4me1_Nhlf;H3K4me1_Nt2d1;H3K4me1_Osteobl
chr1	26074000	26075500	1.007	H3K27ac_H1hesc;H3K27ac_Hmec;H3K4me1_Gm12878_V2;H3K4me1_H1hesc;H3K4me1_Hmec;H3K4me1_Nhek;H3K4me1_Nt2d1
chr1	26091000	26093500	1.407;1.224	H3K27ac_H1hesc;H3K4me1_Gm12878;H3K4me1_Gm12878_V2;H3K4me1_H1hesc;H3K4me1_Hsmm;H3K4me1_Hsmmt;H3K4me1_Huvec;H3K4me1_K562_broadInst;H3K4me1_K562_syd;H3K4me1_K562b_syd;H3K4me1_Nhek;H3K4me1_Nt2d1
chr1	26096000	26097500	0.912	H3K27ac_H1hesc;H3K4me1_Gm12878;H3K4me1_Gm12878_V2;H3K4me1_H1hesc;H3K4me1_Hepg2;H3K4me1_K562_broadInst;H3K4me1_Nha
chr1	26099000	26103500	1.405;1.938;1.976;0.695	H3K27ac_H1hesc;H3K27ac_Nha;H3K27ac_Panc1;H3K4me1_Dnd41;H3K4me1_Gm12878;H3K4me1_Gm12878_V2;H3K4me1_H1hesc;H3K4me1_Hepg2;H3K4me1_Hsmmt;H3K4me1_K562_broadInst;H3K4me1_K562_syd;H3K4me1_K562b_syd;H3K4me1_Nt2d1;H3K4me1_Panc1;H3K4me1_Pbmc
chr1	26122000	26124500	1.027;0.998	H3K27ac_H1hesc;H3K4me1_Dnd41;H3K4me1_Gm12878;H3K4me1_Gm12878_V2;H3K4me1_H1hesc;H3K4me1_Hepg2;H3K4me1_Hmec;H3K4me1_Hsmm;H3K4me1_Hsmmt;H3K4me1_K562_broadInst;H3K4me1_Nha;H3K4me1_Nhdfad;H3K4me1_Nhek;H3K4me1_Nhlf;H3K4me1_Nt2d1;H3K4me1_Osteobl;H3K4me1_Pbmc
chr1	26125000	26126500	1.029	H3K27ac_H1hesc;H3K27ac_Hsmmt;H3K27ac_Huvec;H3K27ac_K562;H3K27ac_Nha;H3K27ac_Nhdfad;H3K27ac_Nhlf;H3K27ac_Panc1;H3K4me1_Dnd41;H3K4me1_Gm12878;H3K4me1_H1hesc;H3K4me1_Hepg2;H3K4me1_Hmec;H3K4me1_Hsmm;H3K4me1_Hsmmt;H3K4me1_Huvec;H3K4me1_K562_broadInst;H3K4me1_K562_syd;H3K4me1_K562b_syd;H3K4me1_Nha;H3K4me1_Nhdfad;H3K4me1_Pbmc
chr1	26193000	26194500	0.591	H3K27ac_Hepg2;H3K4me1_H1hesc;H3K4me1_Hepg2;H3K4me1_K562_broadInst;H3K4me1_Nt2d1
chr1	26201000	26203500	0.851;1.508	H3K27ac_Gm12878;H3K27ac_H1hesc;H3K27ac_Helas3;H3K27ac_Hepg2;H3K27ac_Hmec;H3K27ac_Hsmm;H3K27ac_Hsmmt;H3K27ac_Huvec;H3K27ac_K562;H3K27ac_Nha;H3K27ac_Nhdfad;H3K27ac_Nhek;H3K27ac_Nhlf;H3K27ac_Osteobl;H3K27ac_Panc1;H3K4me1_Gm12878;H3K4me1_Gm12878_V2;H3K4me1_H1hesc;H3K4me1_Helas3;H3K4me1_Hepg2;H3K4me1_Hmec;H3K4me1_Hsmm;H3K4me1_Hsmmt;H3K4me1_Huvec;H3K4me1_K562_broadInst;H3K4me1_K562_syd;H3K4me1_K562b_sy…
chr1	26206000	26207500	0.544	H3K27ac_K562;H3K27ac_Panc1;H3K4me1_Hepg2;H3K4me1_K562_broadInst;H3K4me1_K562_syd;H3K4me1_K562b_syd
chr1	26218000	26220500	1.137;0.713	H3K27ac_Dnd41;H3K27ac_H1hesc;H3K27ac_Helas3;H3K27ac_Hmec;H3K27ac_Hsmm;H3K27ac_Hsmmt;H3K27ac_Huvec;H3K27ac_Nha;H3K27ac_Nhdfad;H3K27ac_Nhek;H3K27ac_Nhlf;H3K27ac_Osteobl;H3K27ac_Panc1;H3K4me1_Dnd41;H3K4me1_Gm12878;H3K4me1_H1hesc;H3K4me1_Helas3;H3K4me1_Hepg2;H3K4me1_Hmec;H3K4me1_Hsmm;H3K4me1_Hsmmt;H3K4me1_K562_broadInst;H3K4me1_K562_syd;H3K4me1_K562b_syd;H3K4me1_Nha;H3K4me1_Nhdfad;H3K4me1_Nhek;H3K4me…
chr1	26221000	26223500	0.956;1.444	H3K27ac_Dnd41;H3K27ac_Gm12878;H3K27ac_H1hesc;H3K27ac_Helas3;H3K27ac_Hsmm;H3K27ac_Hsmmt;H3K27ac_Huvec;H3K27ac_K562;H3K27ac_Nha;H3K27ac_Nhdfad;H3K27ac_Nhek;H3K27ac_Nhlf;H3K27ac_Osteobl;H3K27ac_Panc1;H3K4me1_Dnd41;H3K4me1_Gm12878;H3K4me1_Gm12878_V2;H3K4me1_H1hesc;H3K4me1_Helas3;H3K4me1_Hepg2;H3K4me1_Hmec;H3K4me1_Hsmm;H3K4me1_Hsmmt;H3K4me1_Huvec;H3K4me1_K562_broadInst;H3K4me1_K562_syd;H3K4me1_K562b_s…
chr1	26234000	26235500	0.777	H3K27ac_Dnd41;H3K27ac_Gm12878;H3K27ac_H1hesc;H3K27ac_Hsmmt;H3K27ac_Huvec;H3K27ac_K562;H3K27ac_Nhlf;H3K27ac_Osteobl;H3K4me1_Dnd41;H3K4me1_Gm12878;H3K4me1_H1hesc;H3K4me1_Hepg2;H3K4me1_Hsmm;H3K4me1_Hsmmt;H3K4me1_K562_broadInst;H3K4me1_Nha;H3K4me1_Nhek;H3K4me1_Nhlf;H3K4me1_Osteobl
chr1	26248000	26251500	1.025;1.306;0.844	H3K27ac_H1hesc;H3K27ac_Hsmmt;H3K27ac_Huvec;H3K27ac_K562;H3K27ac_Nhdfad;H3K27ac_Nhlf;H3K27ac_Osteobl;H3K27ac_Panc1;H3K4me1_Dnd41;H3K4me1_Gm12878;H3K4me1_Gm12878_V2;H3K4me1_H1hesc;H3K4me1_Hepg2;H3K4me1_Hmec;H3K4me1_Hsmm;H3K4me1_Hsmmt;H3K4me1_Huvec;H3K4me1_K562_broadInst;H3K4me1_K562_syd;H3K4me1_K562b_syd;H3K4me1_Nha;H3K4me1_Nhdfad;H3K4me1_Nhek;H3K4me1_Nhlf;H3K4me1_Osteobl;H3K4me1_Panc1;H3K4me1_Pbmc
chr1	26253000	26255500	2.054;1.506	H3K27ac_H1hesc;H3K27ac_Hsmmt;H3K27ac_Osteobl;H3K4me1_Dnd41;H3K4me1_H1hesc;H3K4me1_Hsmm;H3K4me1_Hsmmt;H3K4me1_Huvec;H3K4me1_K562_broadInst;H3K4me1_K562_syd;H3K4me1_K562b_syd;H3K4me1_Nha;H3K4me1_Nhek;H3K4me1_Nt2d1
chr1	26279000	26280500	1.122	H3K27ac_Dnd41;H3K27ac_Hsmmt;H3K4me1_Hsmm;H3K4me1_Hsmmt;H3K4me1_K562_broadInst;H3K4me1_Nha;H3K4me1_Nhdfad;H3K4me1_Nhlf;H3K4me1_Osteobl
chr1	26323000	26324500	1.159	H3K27ac_Dnd41;H3K27ac_Gm12878;H3K27ac_H1hesc;H3K27ac_Helas3;H3K27ac_Hepg2;H3K27ac_Hmec;H3K27ac_Hsmm;H3K27ac_Hsmmt;H3K27ac_Huvec;H3K27ac_K562;H3K27ac_Nha;H3K27ac_Nhdfad;H3K27ac_Nhek;H3K27ac_Nhlf;H3K27ac_Osteobl;H3K27ac_Panc1;H3K4me1_Dnd41;H3K4me1_Gm12878;H3K4me1_Gm12878_V2;H3K4me1_H1hesc;H3K4me1_Helas3;H3K4me1_Hepg2;H3K4me1_Hmec;H3K4me1_Hsmm;H3K4me1_Hsmmt;H3K4me1_Huvec;H3K4me1_K562_broadInst;H3K4m…
chr1	26325000	26327500	1.129;0.808	H3K27ac_Dnd41;H3K27ac_H1hesc;H3K27ac_Helas3;H3K27ac_Hepg2;H3K27ac_Hmec;H3K27ac_Hsmm;H3K27ac_Hsmmt;H3K27ac_Huvec;H3K27ac_K562;H3K27ac_Nha;H3K27ac_Nhek;H3K27ac_Nhlf;H3K27ac_Osteobl;H3K27ac_Panc1;H3K4me1_Dnd41;H3K4me1_Gm12878;H3K4me1_Gm12878_V2;H3K4me1_H1hesc;H3K4me1_Helas3;H3K4me1_Hepg2;H3K4me1_Hmec;H3K4me1_Hsmm;H3K4me1_Hsmmt;H3K4me1_Huvec;H3K4me1_K562_broadInst;H3K4me1_K562_syd;H3K4me1_K562b_syd;H…
chr1	26346000	26347500	0.609	H3K27ac_H1hesc;H3K27ac_Hmec;H3K27ac_Hsmm;H3K27ac_Hsmmt;H3K27ac_Nha;H3K27ac_Nhlf;H3K27ac_Osteobl;H3K4me1_Gm12878;H3K4me1_Gm12878_V2;H3K4me1_H1hesc;H3K4me1_Hepg2;H3K4me1_Hmec;H3K4me1_Hsmm;H3K4me1_Hsmmt;H3K4me1_K562_broadInst;H3K4me1_Nha;H3K4me1_Nhdfad;H3K4me1_Nhek;H3K4me1_Nhlf;H3K4me1_Osteobl
chr1	26420000	26421500	0.865	H3K27ac_Helas3;H3K27ac_Hsmmt;H3K27ac_K562;H3K27ac_Nhek;H3K4me1_H1hesc;H3K4me1_Helas3;H3K4me1_Hmec;H3K4me1_Hsmmt;H3K4me1_Huvec;H3K4me1_K562_broadInst;H3K4me1_K562_syd;H3K4me1_K562b_syd;H3K4me1_Nha;H3K4me1_Nhdfad;H3K4me1_Nhek;H3K4me1_Nt2d1;H3K4me1_Osteobl;H3K4me1_Panc1
chr1	26471000	26472500	1.418	H3K27ac_K562;H3K4me1_Dnd41;H3K4me1_Gm12878;H3K4me1_Gm12878_V2;H3K4me1_Hepg2;H3K4me1_Hmec;H3K4me1_K562_broadInst;H3K4me1_K562_syd;H3K4me1_K562b_syd;H3K4me1_Nhek;H3K4me1_Pbmc
chr1	26481000	26485500	0.504;1.649;1.462;0.807	H3K27ac_Huvec;H3K4me1_Dnd41;H3K4me1_H1hesc;H3K4me1_Helas3;H3K4me1_Hepg2;H3K4me1_Hmec;H3K4me1_Hsmmt;H3K4me1_Huvec;H3K4me1_K562_broadInst;H3K4me1_K562_syd;H3K4me1_K562b_syd;H3K4me1_Nha;H3K4me1_Nhek;H3K4me1_Nt2d1
chr1	26491000	26492500	0.601	H3K27ac_H1hesc;H3K27ac_K562;H3K27ac_Panc1;H3K4me1_Gm12878;H3K4me1_Gm12878_V2;H3K4me1_H1hesc;H3K4me1_Hepg2;H3K4me1_Hsmm;H3K4me1_Hsmmt;H3K4me1_K562_broadInst;H3K4me1_K562_syd;H3K4me1_K562b_syd;H3K4me1_Nha;H3K4me1_Nhlf;H3K4me1_Osteobl
chr1	26616000	26618500	1.126;0.860	H3K27ac_Dnd41;H3K27ac_Gm12878;H3K27ac_H1hesc;H3K27ac_K562;H3K27ac_Osteobl;H3K4me1_Dnd41;H3K4me1_Gm12878;H3K4me1_Gm12878_V2;H3K4me1_H1hesc;H3K4me1_Hsmm;H3K4me1_K562_broadInst;H3K4me1_K562_syd;H3K4me1_K562b_syd;H3K4me1_Nha;H3K4me1_Nhdfad;H3K4me1_Nhlf;H3K4me1_Nt2d1;H3K4me1_Osteobl;H3K4me1_Pbmc
chr1	26735000	26736500	1.512	H3K27ac_H1hesc;H3K27ac_K562;H3K4me1_H1hesc;H3K4me1_Helas3;H3K4me1_Hepg2;H3K4me1_Huvec;H3K4me1_K562_broadInst;H3K4me1_K562_syd;H3K4me1_K562b_syd;H3K4me1_Nha;H3K4me1_Osteobl;H3K4me1_Panc1;H3K4me1_Pbmc
chr1	26757000	26758500	0.561	H3K27ac_Dnd41;H3K27ac_Gm12878;H3K27ac_H1hesc;H3K27ac_Helas3;H3K27ac_Hepg2;H3K27ac_Hmec;H3K27ac_Hsmm;H3K27ac_Hsmmt;H3K27ac_Huvec;H3K27ac_K562;H3K27ac_Nha;H3K27ac_Nhdfad;H3K27ac_Nhek;H3K27ac_Nhlf;H3K27ac_Osteobl;H3K27ac_Panc1;H3K4me1_Dnd41;H3K4me1_Gm12878;H3K4me1_Gm12878_V2;H3K4me1_H1hesc;H3K4me1_Helas3;H3K4me1_Hepg2;H3K4me1_Hmec;H3K4me1_Hsmmt;H3K4me1_Huvec;H3K4me1_K562_broadInst;H3K4me1_K562_syd;H…
chr1	26827000	26828500	1.033	H3K27ac_Dnd41;H3K27ac_Gm12878;H3K27ac_H1hesc;H3K27ac_Helas3;H3K27ac_Hepg2;H3K27ac_Hmec;H3K27ac_Hsmm;H3K27ac_Hsmmt;H3K27ac_Huvec;H3K27ac_K562;H3K27ac_Nha;H3K27ac_Nhdfad;H3K27ac_Nhek;H3K27ac_Nhlf;H3K27ac_Osteobl;H3K27ac_Panc1;H3K4me1_Dnd41;H3K4me1_Gm12878;H3K4me1_Gm12878_V2;H3K4me1_H1hesc;H3K4me1_Helas3;H3K4me1_Hepg2;H3K4me1_Hmec;H3K4me1_Hsmmt;H3K4me1_Huvec;H3K4me1_K562_broadInst;H3K4me1_K562_syd;H…
chr1	26923000	26925500	0.688;0.514	H3K27ac_K562;H3K4me1_Dnd41;H3K4me1_Gm12878_V2;H3K4me1_Hepg2;H3K4me1_K562_broadInst;H3K4me1_K562_syd;H3K4me1_K562b_syd;H3K4me1_Pbmc
chr1	26928000	26931500	0.721;1.721;0.779	H3K27ac_Gm12878;H3K27ac_Hsmmt;H3K27ac_Panc1;H3K4me1_Dnd41;H3K4me1_Gm12878;H3K4me1_Gm12878_V2;H3K4me1_H1hesc;H3K4me1_Helas3;H3K4me1_Hepg2;H3K4me1_Hsmm;H3K4me1_Hsmmt;H3K4me1_K562_broadInst;H3K4me1_Nhdfad;H3K4me1_Osteobl;H3K4me1_Panc1
chr1	26945000	26949500	1.728;1.582;1.709;2.001	H3K27ac_Dnd41;H3K27ac_Gm12878;H3K27ac_H1hesc;H3K27ac_Helas3;H3K27ac_Hepg2;H3K27ac_Hmec;H3K27ac_Hsmm;H3K27ac_Hsmmt;H3K27ac_Huvec;H3K27ac_K562;H3K27ac_Nha;H3K27ac_Nhdfad;H3K27ac_Nhek;H3K27ac_Nhlf;H3K27ac_Osteobl;H3K27ac_Panc1;H3K4me1_Dnd41;H3K4me1_Gm12878;H3K4me1_Gm12878_V2;H3K4me1_H1hesc;H3K4me1_Helas3;H3K4me1_Hepg2;H3K4me1_Hmec;H3K4me1_Hsmm;H3K4me1_Hsmmt;H3K4me1_Huvec;H3K4me1_K562_broadInst;H3K4m…
chr1	27003000	27005500	1.139;0.764	H3K27ac_Gm12878;H3K27ac_K562;H3K27ac_Panc1;H3K4me1_Dnd41;H3K4me1_Gm12878;H3K4me1_Gm12878_V2;H3K4me1_H1hesc;H3K4me1_Helas3;H3K4me1_Hepg2;H3K4me1_Hmec;H3K4me1_Hsmm;H3K4me1_Hsmmt;H3K4me1_Huvec;H3K4me1_K562_broadInst;H3K4me1_K562_syd;H3K4me1_K562b_syd;H3K4me1_Nha;H3K4me1_Nhdfad;H3K4me1_Nhek;H3K4me1_Nhlf;H3K4me1_Osteobl;H3K4me1_Panc1;H3K4me1_Pbmc
chr1	27013000	27014500	0.753	H3K27ac_H1hesc;H3K27ac_K562;H3K27ac_Nhdfad;H3K4me1_Dnd41;H3K4me1_Gm12878_V2;H3K4me1_Hepg2;H3K4me1_Hmec;H3K4me1_Hsmm;H3K4me1_Hsmmt;H3K4me1_K562_broadInst;H3K4me1_Nha;H3K4me1_Nhek;H3K4me1_Panc1
chr1	27016000	27018500	1.522;1.507	H3K27ac_Gm12878;H3K27ac_H1hesc;H3K27ac_Helas3;H3K27ac_Hepg2;H3K27ac_Hmec;H3K27ac_Hsmm;H3K27ac_Hsmmt;H3K27ac_Huvec;H3K27ac_K562;H3K27ac_Nha;H3K27ac_Nhdfad;H3K27ac_Nhek;H3K27ac_Nhlf;H3K27ac_Osteobl;H3K27ac_Panc1;H3K4me1_Dnd41;H3K4me1_Gm12878_V2;H3K4me1_H1hesc;H3K4me1_Hepg2;H3K4me1_Hmec;H3K4me1_Hsmm;H3K4me1_Hsmmt;H3K4me1_Huvec;H3K4me1_K562_broadInst;H3K4me1_K562_syd;H3K4me1_K562b_syd;H3K4me1_Nha;H3K…
chr1	27021000	27022500	1.961	H3K27ac_Gm12878;H3K27ac_H1hesc;H3K27ac_Helas3;H3K27ac_Hepg2;H3K27ac_Hmec;H3K27ac_Hsmm;H3K27ac_Hsmmt;H3K27ac_Huvec;H3K27ac_K562;H3K27ac_Nha;H3K27ac_Nhdfad;H3K27ac_Nhek;H3K27ac_Nhlf;H3K27ac_Osteobl;H3K27ac_Panc1;H3K4me1_Dnd41;H3K4me1_Gm12878;H3K4me1_Gm12878_V2;H3K4me1_H1hesc;H3K4me1_Helas3;H3K4me1_Hepg2;H3K4me1_Hmec;H3K4me1_Hsmm;H3K4me1_Hsmmt;H3K4me1_Huvec;H3K4me1_K562_broadInst;H3K4me1_K562_syd;H3…
chr1	27025000	27026500	0.704	H3K27ac_Gm12878;H3K27ac_H1hesc;H3K27ac_Helas3;H3K27ac_Hepg2;H3K27ac_Hmec;H3K27ac_Hsmm;H3K27ac_Hsmmt;H3K27ac_Huvec;H3K27ac_K562;H3K27ac_Nha;H3K27ac_Nhdfad;H3K27ac_Nhek;H3K27ac_Nhlf;H3K27ac_Osteobl;H3K27ac_Panc1;H3K4me1_Dnd41;H3K4me1_Gm12878;H3K4me1_Gm12878_V2;H3K4me1_H1hesc;H3K4me1_Helas3;H3K4me1_Hepg2;H3K4me1_Hmec;H3K4me1_Hsmm;H3K4me1_Hsmmt;H3K4me1_Huvec;H3K4me1_K562_broadInst;H3K4me1_Nha;H3K4me1…
chr1	27028000	27029500	0.572	H3K27ac_Gm12878;H3K27ac_H1hesc;H3K27ac_Hepg2;H3K27ac_Hmec;H3K27ac_Hsmm;H3K27ac_Hsmmt;H3K27ac_Huvec;H3K27ac_K562;H3K27ac_Nha;H3K27ac_Nhdfad;H3K27ac_Nhek;H3K27ac_Nhlf;H3K27ac_Osteobl;H3K27ac_Panc1;H3K4me1_Dnd41;H3K4me1_Gm12878;H3K4me1_Gm12878_V2;H3K4me1_H1hesc;H3K4me1_Helas3;H3K4me1_Hepg2;H3K4me1_Hmec;H3K4me1_Hsmm;H3K4me1_Hsmmt;H3K4me1_Huvec;H3K4me1_K562_broadInst;H3K4me1_K562_syd;H3K4me1_K562b_syd…
chr1	27032000	27033500	0.976	H3K27ac_Gm12878;H3K27ac_H1hesc;H3K27ac_Helas3;H3K27ac_Hepg2;H3K27ac_Hsmm;H3K27ac_Hsmmt;H3K27ac_Huvec;H3K27ac_K562;H3K27ac_Nha;H3K27ac_Nhdfad;H3K27ac_Nhek;H3K27ac_Nhlf;H3K27ac_Osteobl;H3K27ac_Panc1;H3K4me1_Dnd41;H3K4me1_Gm12878;H3K4me1_Gm12878_V2;H3K4me1_H1hesc;H3K4me1_Helas3;H3K4me1_Hepg2;H3K4me1_Hmec;H3K4me1_Hsmm;H3K4me1_Hsmmt;H3K4me1_Huvec;H3K4me1_K562_broadInst;H3K4me1_Nha;H3K4me1_Nhdfad;H3K4m…
chr1	27049000	27052500	1.476;2.055;0.682	H3K27ac_Gm12878;H3K27ac_H1hesc;H3K27ac_Helas3;H3K27ac_Hepg2;H3K27ac_Hmec;H3K27ac_Hsmm;H3K27ac_Hsmmt;H3K27ac_Huvec;H3K27ac_K562;H3K27ac_Nha;H3K27ac_Nhdfad;H3K27ac_Nhek;H3K27ac_Nhlf;H3K27ac_Osteobl;H3K27ac_Panc1;H3K4me1_Dnd41;H3K4me1_Gm12878;H3K4me1_Gm12878_V2;H3K4me1_H1hesc;H3K4me1_Helas3;H3K4me1_Hepg2;H3K4me1_Hmec;H3K4me1_Hsmm;H3K4me1_Hsmmt;H3K4me1_Huvec;H3K4me1_K562_broadInst;H3K4me1_K562_syd;H3…
chr1	27053000	27054500	0.719	H3K27ac_Gm12878;H3K27ac_H1hesc;H3K27ac_Hepg2;H3K27ac_Hsmmt;H3K27ac_K562;H3K27ac_Nha;H3K27ac_Nhdfad;H3K27ac_Nhlf;H3K27ac_Osteobl;H3K4me1_Dnd41;H3K4me1_Gm12878;H3K4me1_Gm12878_V2;H3K4me1_H1hesc;H3K4me1_Helas3;H3K4me1_Hepg2;H3K4me1_Hmec;H3K4me1_Hsmm;H3K4me1_Hsmmt;H3K4me1_Huvec;H3K4me1_K562_broadInst;H3K4me1_Nha;H3K4me1_Nhdfad;H3K4me1_Nhek;H3K4me1_Nhlf;H3K4me1_Osteobl;H3K4me1_Panc1;H3K4me1_Pbmc
chr1	27070000	27071500	1.624	H3K27ac_Gm12878;H3K27ac_H1hesc;H3K27ac_Helas3;H3K27ac_Hmec;H3K27ac_Hsmm;H3K27ac_Hsmmt;H3K27ac_Huvec;H3K27ac_K562;H3K27ac_Nha;H3K27ac_Nhdfad;H3K27ac_Nhek;H3K27ac_Nhlf;H3K27ac_Osteobl;H3K27ac_Panc1;H3K4me1_Dnd41;H3K4me1_Gm12878;H3K4me1_Gm12878_V2;H3K4me1_H1hesc;H3K4me1_Helas3;H3K4me1_Hepg2;H3K4me1_Hmec;H3K4me1_Hsmm;H3K4me1_Hsmmt;H3K4me1_Huvec;H3K4me1_K562_broadInst;H3K4me1_Nha;H3K4me1_Nhdfad;H3K4me…
chr1	27110000	27113500	1.039;0.916;1.967	H3K27ac_Gm12878;H3K27ac_H1hesc;H3K27ac_Helas3;H3K27ac_Hepg2;H3K27ac_Hmec;H3K27ac_Hsmm;H3K27ac_Hsmmt;H3K27ac_Huvec;H3K27ac_K562;H3K27ac_Nha;H3K27ac_Nhdfad;H3K27ac_Nhek;H3K27ac_Nhlf;H3K27ac_Osteobl;H3K27ac_Panc1;H3K4me1_Dnd41;H3K4me1_Gm12878;H3K4me1_Gm12878_V2;H3K4me1_H1hesc;H3K4me1_Helas3;H3K4me1_Hepg2;H3K4me1_Hmec;H3K4me1_Hsmm;H3K4me1_Hsmmt;H3K4me1_Huvec;H3K4me1_K562_broadInst;H3K4me1_K562_syd;H3…
chr1	27125000	27127500	1.276;1.384	H3K27ac_Gm12878;H3K27ac_H1hesc;H3K27ac_Helas3;H3K27ac_Hmec;H3K27ac_Hsmm;H3K27ac_Hsmmt;H3K27ac_Huvec;H3K27ac_K562;H3K27ac_Nha;H3K27ac_Nhdfad;H3K27ac_Nhek;H3K27ac_Nhlf;H3K27ac_Osteobl;H3K27ac_Panc1;H3K4me1_Dnd41;H3K4me1_Gm12878;H3K4me1_Gm12878_V2;H3K4me1_H1hesc;H3K4me1_Helas3;H3K4me1_Hepg2;H3K4me1_Hmec;H3K4me1_Hsmm;H3K4me1_Hsmmt;H3K4me1_Huvec;H3K4me1_K562_broadInst;H3K4me1_K562_syd;H3K4me1_K562b_sy…
chr1	27191000	27192500	1.171	H3K27ac_Dnd41;H3K27ac_Gm12878;H3K27ac_H1hesc;H3K27ac_Helas3;H3K27ac_Hepg2;H3K27ac_Hmec;H3K27ac_Hsmm;H3K27ac_Hsmmt;H3K27ac_Huvec;H3K27ac_K562;H3K27ac_Nha;H3K27ac_Nhdfad;H3K27ac_Nhek;H3K27ac_Nhlf;H3K27ac_Osteobl;H3K27ac_Panc1;H3K4me1_Dnd41;H3K4me1_Gm12878;H3K4me1_Gm12878_V2;H3K4me1_H1hesc;H3K4me1_Hepg2;H3K4me1_Hmec;H3K4me1_Hsmm;H3K4me1_Hsmmt;H3K4me1_Huvec;H3K4me1_K562_broadInst;H3K4me1_K562_syd;H3K…
chr1	27227000	27228500	1.994	H3K27ac_Dnd41;H3K27ac_Gm12878;H3K27ac_H1hesc;H3K27ac_Helas3;H3K27ac_Hepg2;H3K27ac_Hmec;H3K27ac_Hsmm;H3K27ac_Hsmmt;H3K27ac_Huvec;H3K27ac_K562;H3K27ac_Nha;H3K27ac_Nhdfad;H3K27ac_Nhek;H3K27ac_Nhlf;H3K27ac_Osteobl;H3K27ac_Panc1;H3K4me1_Dnd41;H3K4me1_Gm12878;H3K4me1_Gm12878_V2;H3K4me1_H1hesc;H3K4me1_Helas3;H3K4me1_Hepg2;H3K4me1_Hmec;H3K4me1_Hsmmt;H3K4me1_Huvec;H3K4me1_K562_broadInst;H3K4me1_K562_syd;H…
chr1	27233000	27234500	0.549	H3K27ac_Hepg2;H3K27ac_Hmec;H3K27ac_Nhek;H3K27ac_Osteobl;H3K27ac_Panc1;H3K4me1_Helas3;H3K4me1_Hepg2;H3K4me1_Hmec;H3K4me1_K562_broadInst;H3K4me1_Nha;H3K4me1_Nhdfad;H3K4me1_Nhek;H3K4me1_Nhlf;H3K4me1_Osteobl;H3K4me1_Panc1
chr1	27317000	27318500	0.624	H3K27ac_H1hesc;H3K27ac_Helas3;H3K27ac_Hepg2;H3K27ac_Hmec;H3K27ac_Huvec;H3K27ac_Nha;H3K27ac_Nhdfad;H3K27ac_Nhek;H3K27ac_Nhlf;H3K27ac_Osteobl;H3K27ac_Panc1;H3K4me1_Gm12878_V2;H3K4me1_H1hesc;H3K4me1_Helas3;H3K4me1_Hepg2;H3K4me1_Hmec;H3K4me1_Hsmm;H3K4me1_Huvec;H3K4me1_K562_broadInst;H3K4me1_Nha;H3K4me1_Nhdfad;H3K4me1_Nhek;H3K4me1_Nhlf;H3K4me1_Nt2d1;H3K4me1_Osteobl;H3K4me1_Panc1;H3K4me1_Pbmc
chr1	27330000	27331500	0.899	H3K27ac_H1hesc;H3K27ac_Hmec;H3K27ac_Hsmm;H3K27ac_Hsmmt;H3K27ac_K562;H3K27ac_Nhdfad;H3K27ac_Nhek;H3K27ac_Nhlf;H3K27ac_Osteobl;H3K27ac_Panc1;H3K4me1_H1hesc;H3K4me1_Hepg2;H3K4me1_Hmec;H3K4me1_Hsmm;H3K4me1_Hsmmt;H3K4me1_K562_broadInst;H3K4me1_K562_syd;H3K4me1_K562b_syd;H3K4me1_Nha;H3K4me1_Nhdfad;H3K4me1_Nhek;H3K4me1_Nhlf;H3K4me1_Nt2d1;H3K4me1_Osteobl;H3K4me1_Panc1
chr1	27337000	27338500	1.085	H3K27ac_H1hesc;H3K27ac_Helas3;H3K27ac_Hmec;H3K27ac_Hsmm;H3K27ac_K562;H3K27ac_Nha;H3K27ac_Nhdfad;H3K27ac_Nhek;H3K27ac_Nhlf;H3K27ac_Osteobl;H3K27ac_Panc1;H3K4me1_H1hesc;H3K4me1_Helas3;H3K4me1_Hepg2;H3K4me1_Hmec;H3K4me1_Hsmm;H3K4me1_Hsmmt;H3K4me1_Huvec;H3K4me1_K562_broadInst;H3K4me1_K562_syd;H3K4me1_K562b_syd;H3K4me1_Nha;H3K4me1_Nhdfad;H3K4me1_Nhek;H3K4me1_Nhlf;H3K4me1_Osteobl;H3K4me1_Panc1
chr1	27353000	27354500	0.967	H3K27ac_H1hesc;H3K27ac_Hsmmt;H3K27ac_K562;H3K27ac_Nhek;H3K27ac_Osteobl;H3K4me1_H1hesc;H3K4me1_Hepg2;H3K4me1_Hmec;H3K4me1_Hsmm;H3K4me1_Hsmmt;H3K4me1_K562_broadInst;H3K4me1_K562_syd;H3K4me1_K562b_syd;H3K4me1_Nha;H3K4me1_Nhdfad;H3K4me1_Nhek;H3K4me1_Nhlf;H3K4me1_Osteobl
chr1	27357000	27359500	1.113;0.933	H3K27ac_H1hesc;H3K27ac_Hmec;H3K27ac_Huvec;H3K27ac_K562;H3K27ac_Nha;H3K27ac_Nhdfad;H3K27ac_Nhek;H3K27ac_Osteobl;H3K4me1_H1hesc;H3K4me1_Hepg2;H3K4me1_Hmec;H3K4me1_Hsmm;H3K4me1_Hsmmt;H3K4me1_Huvec;H3K4me1_K562_syd;H3K4me1_K562b_syd;H3K4me1_Nha;H3K4me1_Nhdfad;H3K4me1_Nhek;H3K4me1_Nhlf;H3K4me1_Osteobl
chr1	27363000	27365500	0.551;0.632	H3K27ac_H1hesc;H3K27ac_K562;H3K27ac_Osteobl;H3K4me1_H1hesc;H3K4me1_Helas3;H3K4me1_Huvec;H3K4me1_K562_broadInst;H3K4me1_Nhek
chr1	27371000	27373500	1.050;0.848	H3K27ac_H1hesc;H3K27ac_Nhek;H3K27ac_Nhlf;H3K27ac_Osteobl;H3K4me1_Dnd41;H3K4me1_Gm12878;H3K4me1_Gm12878_V2;H3K4me1_H1hesc;H3K4me1_Helas3;H3K4me1_Hepg2;H3K4me1_Hmec;H3K4me1_Hsmm;H3K4me1_Huvec;H3K4me1_K562_broadInst;H3K4me1_Nha;H3K4me1_Nhdfad;H3K4me1_Nhek;H3K4me1_Nhlf;H3K4me1_Nt2d1;H3K4me1_Osteobl;H3K4me1_Panc1;H3K4me1_Pbmc
chr1	27384000	27385500	1.339	H3K27ac_H1hesc;H3K27ac_Hsmmt;H3K4me1_H1hesc;H3K4me1_Hmec;H3K4me1_Hsmm;H3K4me1_Hsmmt;H3K4me1_K562_syd;H3K4me1_K562b_syd;H3K4me1_Nhdfad
chr1	27397000	27398500	1.116	H3K27ac_H1hesc;H3K27ac_Hmec;H3K27ac_Hsmmt;H3K27ac_Nhdfad;H3K4me1_H1hesc;H3K4me1_Hmec;H3K4me1_Hsmm;H3K4me1_Hsmmt;H3K4me1_K562_broadInst;H3K4me1_K562_syd;H3K4me1_K562b_syd;H3K4me1_Nhdfad;H3K4me1_Nhek;H3K4me1_Nhlf;H3K4me1_Nt2d1
chr1	27445000	27446500	0.514	H3K27ac_Dnd41;H3K27ac_Gm12878;H3K27ac_H1hesc;H3K27ac_Hmec;H3K27ac_Hsmm;H3K27ac_Hsmmt;H3K27ac_Nha;H3K27ac_Nhdfad;H3K27ac_Nhek;H3K27ac_Nhlf;H3K27ac_Osteobl;H3K4me1_H1hesc;H3K4me1_Hmec;H3K4me1_Hsmm;H3K4me1_Hsmmt;H3K4me1_K562_broadInst;H3K4me1_Nha;H3K4me1_Nhdfad;H3K4me1_Nhek;H3K4me1_Nhlf;H3K4me1_Osteobl;H3K4me1_Pbmc
chr1	27448000	27450500	0.732;0.997	H3K27ac_Dnd41;H3K27ac_Gm12878;H3K27ac_H1hesc;H3K27ac_Helas3;H3K27ac_Hmec;H3K27ac_Hsmm;H3K27ac_Hsmmt;H3K27ac_Huvec;H3K27ac_K562;H3K27ac_Nha;H3K27ac_Nhdfad;H3K27ac_Nhlf;H3K27ac_Osteobl;H3K4me1_H1hesc;H3K4me1_Helas3;H3K4me1_Hepg2;H3K4me1_Hmec;H3K4me1_Hsmm;H3K4me1_Hsmmt;H3K4me1_Huvec;H3K4me1_K562_broadInst;H3K4me1_K562_syd;H3K4me1_K562b_syd;H3K4me1_Nha;H3K4me1_Nhdfad;H3K4me1_Nhek;H3K4me1_Nhlf;H3K4me1…
chr1	27463000	27465500	1.015;0.556	H3K27ac_Dnd41;H3K27ac_Gm12878;H3K27ac_H1hesc;H3K27ac_Hsmmt;H3K27ac_K562;H3K27ac_Nhdfad;H3K27ac_Osteobl;H3K4me1_Gm12878;H3K4me1_Gm12878_V2;H3K4me1_H1hesc;H3K4me1_Hepg2;H3K4me1_Hmec;H3K4me1_Hsmm;H3K4me1_Hsmmt;H3K4me1_Huvec;H3K4me1_K562_broadInst;H3K4me1_K562_syd;H3K4me1_K562b_syd;H3K4me1_Nha;H3K4me1_Nhdfad;H3K4me1_Nhek;H3K4me1_Nhlf;H3K4me1_Nt2d1;H3K4me1_Panc1;H3K4me1_Pbmc
chr1	27471000	27473500	1.142;1.159	H3K27ac_H1hesc;H3K27ac_Hmec;H3K27ac_Hsmm;H3K27ac_Hsmmt;H3K27ac_K562;H3K27ac_Nha;H3K27ac_Nhdfad;H3K27ac_Nhek;H3K27ac_Nhlf;H3K27ac_Osteobl;H3K4me1_Gm12878;H3K4me1_Gm12878_V2;H3K4me1_H1hesc;H3K4me1_Hmec;H3K4me1_Hsmm;H3K4me1_Hsmmt;H3K4me1_K562_broadInst;H3K4me1_K562_syd;H3K4me1_K562b_syd;H3K4me1_Nha;H3K4me1_Nhdfad;H3K4me1_Nhek;H3K4me1_Nhlf;H3K4me1_Nt2d1;H3K4me1_Osteobl;H3K4me1_Panc1
chr1	27625000	27627500	1.284;0.943	H3K27ac_Dnd41;H3K27ac_H1hesc;H3K27ac_Hmec;H3K27ac_Hsmm;H3K27ac_Hsmmt;H3K27ac_Nha;H3K27ac_Nhdfad;H3K27ac_Nhek;H3K27ac_Nhlf;H3K27ac_Osteobl;H3K4me1_Gm12878;H3K4me1_Gm12878_V2;H3K4me1_H1hesc;H3K4me1_Hmec;H3K4me1_Hsmm;H3K4me1_Hsmmt;H3K4me1_Huvec;H3K4me1_K562_syd;H3K4me1_K562b_syd;H3K4me1_Nha;H3K4me1_Nhdfad;H3K4me1_Nhek;H3K4me1_Nhlf;H3K4me1_Nt2d1;H3K4me1_Osteobl;H3K4me1_Pbmc
chr1	27644000	27646500	1.880;0.850	H3K27ac_Dnd41;H3K27ac_H1hesc;H3K27ac_Hsmmt;H3K27ac_Nhdfad;H3K27ac_Osteobl;H3K4me1_Gm12878;H3K4me1_H1hesc;H3K4me1_Hepg2;H3K4me1_Hmec;H3K4me1_Hsmm;H3K4me1_Hsmmt;H3K4me1_K562_broadInst;H3K4me1_Nhdfad;H3K4me1_Nhlf;H3K4me1_Osteobl
chr1	27667000	27668500	1.411	H3K27ac_Dnd41;H3K27ac_Gm12878;H3K27ac_H1hesc;H3K27ac_Hepg2;H3K27ac_Hmec;H3K27ac_K562;H3K27ac_Nhek;H3K27ac_Osteobl;H3K4me1_Gm12878;H3K4me1_Gm12878_V2;H3K4me1_H1hesc;H3K4me1_Hepg2;H3K4me1_Hmec;H3K4me1_Hsmm;H3K4me1_Hsmmt;H3K4me1_Huvec;H3K4me1_K562_broadInst;H3K4me1_K562_syd;H3K4me1_K562b_syd;H3K4me1_Nha;H3K4me1_Nhdfad;H3K4me1_Nhek;H3K4me1_Nhlf;H3K4me1_Nt2d1;H3K4me1_Osteobl;H3K4me1_Panc1;H3K4me1_Pbmc
chr1	27669000	27670500	0.623	H3K27ac_Dnd41;H3K27ac_Gm12878;H3K27ac_H1hesc;H3K27ac_Hepg2;H3K27ac_Hmec;H3K27ac_K562;H3K27ac_Nhek;H3K27ac_Osteobl;H3K4me1_Dnd41;H3K4me1_Gm12878;H3K4me1_Gm12878_V2;H3K4me1_H1hesc;H3K4me1_Hepg2;H3K4me1_Hmec;H3K4me1_Hsmm;H3K4me1_Hsmmt;H3K4me1_K562_broadInst;H3K4me1_K562_syd;H3K4me1_K562b_syd;H3K4me1_Nha;H3K4me1_Nhdfad;H3K4me1_Nhek;H3K4me1_Nt2d1;H3K4me1_Osteobl;H3K4me1_Panc1;H3K4me1_Pbmc
chr1	27714000	27715500	0.600	H3K27ac_Dnd41;H3K27ac_H1hesc;H3K27ac_Osteobl;H3K4me1_H1hesc;H3K4me1_Hsmm;H3K4me1_Huvec;H3K4me1_K562_broadInst;H3K4me1_Nhek;H3K4me1_Osteobl
chr1	27717000	27718500	0.627	H3K27ac_Dnd41;H3K27ac_H1hesc;H3K27ac_Hmec;H3K27ac_Huvec;H3K27ac_K562;H3K27ac_Nha;H3K27ac_Nhdfad;H3K27ac_Nhek;H3K27ac_Nhlf;H3K27ac_Osteobl;H3K4me1_Gm12878;H3K4me1_Gm12878_V2;H3K4me1_H1hesc;H3K4me1_Helas3;H3K4me1_Hepg2;H3K4me1_Hmec;H3K4me1_Hsmm;H3K4me1_Hsmmt;H3K4me1_Huvec;H3K4me1_K562_broadInst;H3K4me1_K562_syd;H3K4me1_K562b_syd;H3K4me1_Nha;H3K4me1_Nhdfad;H3K4me1_Nhek;H3K4me1_Nhlf;H3K4me1_Nt2d1;H3K…
chr1	27725000	27727500	0.572;0.658	H3K27ac_Dnd41;H3K27ac_H1hesc;H3K27ac_Hsmmt;H3K27ac_Osteobl;H3K4me1_H1hesc;H3K4me1_Hepg2;H3K4me1_Hmec;H3K4me1_Hsmm;H3K4me1_Hsmmt;H3K4me1_K562_broadInst;H3K4me1_K562_syd;H3K4me1_K562b_syd;H3K4me1_Nha;H3K4me1_Nhdfad;H3K4me1_Nhek;H3K4me1_Nhlf;H3K4me1_Nt2d1;H3K4me1_Osteobl
chr1	27781000	27782500	0.725	H3K27ac_Dnd41;H3K27ac_Gm12878;H3K27ac_Hmec;H3K27ac_Hsmmt;H3K27ac_Nhdfad;H3K27ac_Nhek;H3K27ac_Osteobl;H3K4me1_Gm12878;H3K4me1_Gm12878_V2;H3K4me1_Hepg2;H3K4me1_Hmec;H3K4me1_Hsmm;H3K4me1_Hsmmt;H3K4me1_Huvec;H3K4me1_K562_broadInst;H3K4me1_Nhek;H3K4me1_Osteobl;H3K4me1_Pbmc
chr1	27817000	27818500	0.919	H3K27ac_Dnd41;H3K27ac_Gm12878;H3K27ac_H1hesc;H3K27ac_Helas3;H3K27ac_Hepg2;H3K27ac_Hmec;H3K27ac_Hsmm;H3K27ac_Huvec;H3K27ac_K562;H3K27ac_Nha;H3K27ac_Nhdfad;H3K27ac_Nhek;H3K27ac_Nhlf;H3K27ac_Osteobl;H3K27ac_Panc1;H3K4me1_Dnd41;H3K4me1_Gm12878;H3K4me1_Gm12878_V2;H3K4me1_H1hesc;H3K4me1_Helas3;H3K4me1_Hepg2;H3K4me1_Hmec;H3K4me1_Hsmm;H3K4me1_Hsmmt;H3K4me1_Huvec;H3K4me1_K562_broadInst;H3K4me1_K562_syd;H3…
chr1	27830000	27832500	1.323;1.844	H3K27ac_Dnd41;H3K27ac_H1hesc;H3K27ac_Helas3;H3K27ac_Hepg2;H3K27ac_Hmec;H3K27ac_Hsmmt;H3K27ac_K562;H3K27ac_Nhdfad;H3K27ac_Nhek;H3K27ac_Nhlf;H3K27ac_Osteobl;H3K27ac_Panc1;H3K4me1_H1hesc;H3K4me1_Helas3;H3K4me1_Hepg2;H3K4me1_Hmec;H3K4me1_Hsmm;H3K4me1_Hsmmt;H3K4me1_Huvec;H3K4me1_K562_broadInst;H3K4me1_K562_syd;H3K4me1_K562b_syd;H3K4me1_Nha;H3K4me1_Nhdfad;H3K4me1_Nhek;H3K4me1_Nhlf;H3K4me1_Nt2d1;H3K4me1…
chr1	27845000	27850500	1.393;1.511;0.783;1.588;0.840	H3K27ac_Dnd41;H3K27ac_H1hesc;H3K27ac_Helas3;H3K27ac_Hepg2;H3K27ac_Hmec;H3K27ac_Hsmm;H3K27ac_Hsmmt;H3K27ac_K562;H3K27ac_Nhdfad;H3K27ac_Nhek;H3K27ac_Nhlf;H3K27ac_Osteobl;H3K4me1_Gm12878;H3K4me1_Gm12878_V2;H3K4me1_H1hesc;H3K4me1_Helas3;H3K4me1_Hepg2;H3K4me1_Hmec;H3K4me1_Hsmm;H3K4me1_Hsmmt;H3K4me1_Huvec;H3K4me1_K562_broadInst;H3K4me1_K562_syd;H3K4me1_K562b_syd;H3K4me1_Nha;H3K4me1_Nhdfad;H3K4me1_Nhek;…
chr1	27853000	27856500	1.919;0.905;1.198	H3K27ac_Dnd41;H3K27ac_Gm12878;H3K27ac_H1hesc;H3K27ac_Helas3;H3K27ac_Hepg2;H3K27ac_Hmec;H3K27ac_Hsmm;H3K27ac_Hsmmt;H3K27ac_K562;H3K27ac_Nhdfad;H3K27ac_Nhek;H3K27ac_Nhlf;H3K27ac_Osteobl;H3K27ac_Panc1;H3K4me1_Dnd41;H3K4me1_Gm12878;H3K4me1_Gm12878_V2;H3K4me1_H1hesc;H3K4me1_Helas3;H3K4me1_Hepg2;H3K4me1_Hmec;H3K4me1_Hsmm;H3K4me1_Hsmmt;H3K4me1_Huvec;H3K4me1_K562_broadInst;H3K4me1_K562_syd;H3K4me1_K562b_…
chr1	27862000	27864500	1.395;1.334	H3K27ac_Dnd41;H3K27ac_H1hesc;H3K27ac_Helas3;H3K27ac_Hmec;H3K27ac_Hsmm;H3K27ac_Hsmmt;H3K27ac_K562;H3K27ac_Nha;H3K27ac_Nhdfad;H3K27ac_Nhek;H3K27ac_Nhlf;H3K27ac_Osteobl;H3K27ac_Panc1;H3K4me1_H1hesc;H3K4me1_Helas3;H3K4me1_Hepg2;H3K4me1_Hmec;H3K4me1_Hsmm;H3K4me1_Hsmmt;H3K4me1_K562_broadInst;H3K4me1_K562_syd;H3K4me1_K562b_syd;H3K4me1_Nha;H3K4me1_Nhdfad;H3K4me1_Nhek;H3K4me1_Nhlf;H3K4me1_Nt2d1;H3K4me1_Os…
chr1	27869000	27870500	0.677	H3K27ac_Dnd41;H3K27ac_H1hesc;H3K27ac_Helas3;H3K27ac_Hepg2;H3K27ac_Hmec;H3K27ac_Hsmm;H3K27ac_Hsmmt;H3K27ac_Huvec;H3K27ac_K562;H3K27ac_Nha;H3K27ac_Nhdfad;H3K27ac_Nhek;H3K27ac_Nhlf;H3K27ac_Osteobl;H3K27ac_Panc1;H3K4me1_H1hesc;H3K4me1_Helas3;H3K4me1_Hepg2;H3K4me1_Hmec;H3K4me1_Hsmm;H3K4me1_Hsmmt;H3K4me1_Huvec;H3K4me1_K562_broadInst;H3K4me1_K562_syd;H3K4me1_K562b_syd;H3K4me1_Nha;H3K4me1_Nhdfad;H3K4me1_…
chr1	27886000	27891500	1.526;1.721;2.077;0.552;0.559	H3K27ac_Dnd41;H3K27ac_H1hesc;H3K27ac_Helas3;H3K27ac_Hepg2;H3K27ac_Hmec;H3K27ac_Hsmmt;H3K27ac_K562;H3K27ac_Nhdfad;H3K27ac_Nhek;H3K27ac_Nhlf;H3K27ac_Osteobl;H3K27ac_Panc1;H3K4me1_Dnd41;H3K4me1_Gm12878;H3K4me1_Gm12878_V2;H3K4me1_H1hesc;H3K4me1_Helas3;H3K4me1_Hepg2;H3K4me1_Hmec;H3K4me1_Hsmm;H3K4me1_Hsmmt;H3K4me1_Huvec;H3K4me1_K562_broadInst;H3K4me1_K562_syd;H3K4me1_K562b_syd;H3K4me1_Nha;H3K4me1_Nhdfa…
chr1	27893000	27894500	1.346	H3K27ac_Dnd41;H3K27ac_H1hesc;H3K27ac_Helas3;H3K27ac_Hepg2;H3K27ac_Hmec;H3K27ac_Hsmmt;H3K27ac_K562;H3K27ac_Nhdfad;H3K27ac_Nhek;H3K27ac_Nhlf;H3K27ac_Osteobl;H3K27ac_Panc1;H3K4me1_Gm12878;H3K4me1_Gm12878_V2;H3K4me1_H1hesc;H3K4me1_Helas3;H3K4me1_Hepg2;H3K4me1_Hmec;H3K4me1_Hsmm;H3K4me1_Hsmmt;H3K4me1_Huvec;H3K4me1_K562_broadInst;H3K4me1_K562_syd;H3K4me1_K562b_syd;H3K4me1_Nha;H3K4me1_Nhdfad;H3K4me1_Nhek…
chr1	27897000	27900500	0.836;1.496;1.196	H3K27ac_Dnd41;H3K27ac_H1hesc;H3K27ac_Helas3;H3K27ac_Hepg2;H3K27ac_Hmec;H3K27ac_Hsmmt;H3K27ac_K562;H3K27ac_Nhdfad;H3K27ac_Nhek;H3K27ac_Nhlf;H3K27ac_Osteobl;H3K27ac_Panc1;H3K4me1_Dnd41;H3K4me1_H1hesc;H3K4me1_Helas3;H3K4me1_Hepg2;H3K4me1_Hmec;H3K4me1_Hsmm;H3K4me1_Hsmmt;H3K4me1_Huvec;H3K4me1_K562_broadInst;H3K4me1_K562_syd;H3K4me1_K562b_syd;H3K4me1_Nha;H3K4me1_Nhdfad;H3K4me1_Nhek;H3K4me1_Nhlf;H3K4me1…
chr1	27901000	27903500	0.513;0.622	H3K27ac_Dnd41;H3K27ac_H1hesc;H3K27ac_Helas3;H3K27ac_Hepg2;H3K27ac_Hmec;H3K27ac_Hsmmt;H3K27ac_Huvec;H3K27ac_K562;H3K27ac_Nha;H3K27ac_Nhdfad;H3K27ac_Nhek;H3K27ac_Nhlf;H3K27ac_Osteobl;H3K27ac_Panc1;H3K4me1_Gm12878;H3K4me1_Gm12878_V2;H3K4me1_H1hesc;H3K4me1_Helas3;H3K4me1_Hepg2;H3K4me1_Hmec;H3K4me1_Hsmm;H3K4me1_Hsmmt;H3K4me1_Huvec;H3K4me1_K562_broadInst;H3K4me1_K562_syd;H3K4me1_K562b_syd;H3K4me1_Nha;H…
chr1	27915000	27917500	0.533;0.893	H3K27ac_Dnd41;H3K27ac_H1hesc;H3K27ac_Helas3;H3K27ac_Hsmmt;H3K27ac_K562;H3K27ac_Nhdfad;H3K27ac_Nhek;H3K27ac_Nhlf;H3K27ac_Osteobl;H3K27ac_Panc1;H3K4me1_Dnd41;H3K4me1_H1hesc;H3K4me1_Helas3;H3K4me1_Hepg2;H3K4me1_Hmec;H3K4me1_Hsmm;H3K4me1_Hsmmt;H3K4me1_K562_broadInst;H3K4me1_K562_syd;H3K4me1_K562b_syd;H3K4me1_Nha;H3K4me1_Nhdfad;H3K4me1_Nhek;H3K4me1_Nhlf;H3K4me1_Osteobl;H3K4me1_Panc1
chr1	27918000	27922500	0.680;1.319;0.678;0.565	H3K27ac_Dnd41;H3K27ac_H1hesc;H3K27ac_Helas3;H3K27ac_Hmec;H3K27ac_Hsmmt;H3K27ac_K562;H3K27ac_Nha;H3K27ac_Nhdfad;H3K27ac_Nhek;H3K27ac_Nhlf;H3K27ac_Osteobl;H3K4me1_Dnd41;H3K4me1_Gm12878;H3K4me1_Gm12878_V2;H3K4me1_H1hesc;H3K4me1_Helas3;H3K4me1_Hepg2;H3K4me1_Hmec;H3K4me1_Hsmm;H3K4me1_Hsmmt;H3K4me1_K562_broadInst;H3K4me1_K562_syd;H3K4me1_K562b_syd;H3K4me1_Nha;H3K4me1_Nhdfad;H3K4me1_Nhek;H3K4me1_Nhlf;H3…
chr1	27924000	27929500	1.082;1.473;1.358;1.083;0.779	H3K27ac_Dnd41;H3K27ac_Gm12878;H3K27ac_H1hesc;H3K27ac_Helas3;H3K27ac_Hmec;H3K27ac_Hsmm;H3K27ac_Hsmmt;H3K27ac_Huvec;H3K27ac_K562;H3K27ac_Nha;H3K27ac_Nhdfad;H3K27ac_Nhek;H3K27ac_Nhlf;H3K27ac_Osteobl;H3K27ac_Panc1;H3K4me1_Dnd41;H3K4me1_Gm12878;H3K4me1_Gm12878_V2;H3K4me1_H1hesc;H3K4me1_Helas3;H3K4me1_Hepg2;H3K4me1_Hmec;H3K4me1_Hsmm;H3K4me1_Hsmmt;H3K4me1_Huvec;H3K4me1_K562_broadInst;H3K4me1_K562_syd;H3…
chr1	27932000	27936500	1.061;1.125;0.878;0.987	H3K27ac_Dnd41;H3K27ac_Gm12878;H3K27ac_H1hesc;H3K27ac_Hepg2;H3K27ac_K562;H3K27ac_Nha;H3K27ac_Nhdfad;H3K27ac_Nhek;H3K27ac_Nhlf;H3K27ac_Osteobl;H3K4me1_Dnd41;H3K4me1_Gm12878;H3K4me1_Gm12878_V2;H3K4me1_H1hesc;H3K4me1_Helas3;H3K4me1_Hepg2;H3K4me1_Hmec;H3K4me1_Hsmm;H3K4me1_Hsmmt;H3K4me1_Huvec;H3K4me1_K562_broadInst;H3K4me1_K562_syd;H3K4me1_K562b_syd;H3K4me1_Nha;H3K4me1_Nhdfad;H3K4me1_Nhek;H3K4me1_Nhlf;…
chr1	27954000	27956500	0.586;0.740	H3K27ac_Dnd41;H3K27ac_Gm12878;H3K27ac_H1hesc;H3K27ac_Hmec;H3K4me1_Dnd41;H3K4me1_Gm12878;H3K4me1_Gm12878_V2;H3K4me1_H1hesc;H3K4me1_Hepg2;H3K4me1_Huvec;H3K4me1_K562_broadInst;H3K4me1_Nt2d1;H3K4me1_Pbmc
chr1	27970000	27971500	0.628	H3K27ac_Dnd41;H3K27ac_H1hesc;H3K27ac_Osteobl;H3K4me1_Dnd41;H3K4me1_Gm12878;H3K4me1_Gm12878_V2;H3K4me1_H1hesc;H3K4me1_Helas3;H3K4me1_Hepg2;H3K4me1_K562_broadInst;H3K4me1_Nhdfad;H3K4me1_Pbmc
chr1	27976000	27978500	0.788;0.746	H3K27ac_Dnd41;H3K27ac_Gm12878;H3K27ac_H1hesc;H3K27ac_Helas3;H3K27ac_K562;H3K27ac_Nhdfad;H3K27ac_Nhek;H3K27ac_Osteobl;H3K4me1_Dnd41;H3K4me1_Gm12878;H3K4me1_Gm12878_V2;H3K4me1_H1hesc;H3K4me1_Helas3;H3K4me1_Hepg2;H3K4me1_Hmec;H3K4me1_Hsmm;H3K4me1_Hsmmt;H3K4me1_Huvec;H3K4me1_K562_broadInst;H3K4me1_K562_syd;H3K4me1_K562b_syd;H3K4me1_Nha;H3K4me1_Nhdfad;H3K4me1_Nhek;H3K4me1_Nhlf;H3K4me1_Osteobl;H3K4me1_…
chr1	27981000	27983500	1.318;1.303	H3K27ac_Dnd41;H3K27ac_Gm12878;H3K27ac_H1hesc;H3K27ac_Hsmm;H3K27ac_Hsmmt;H3K27ac_K562;H3K27ac_Nhdfad;H3K27ac_Osteobl;H3K4me1_Dnd41;H3K4me1_Gm12878;H3K4me1_Gm12878_V2;H3K4me1_H1hesc;H3K4me1_Helas3;H3K4me1_Hepg2;H3K4me1_Hmec;H3K4me1_Hsmm;H3K4me1_Hsmmt;H3K4me1_K562_broadInst;H3K4me1_K562_syd;H3K4me1_K562b_syd;H3K4me1_Nha;H3K4me1_Nhdfad;H3K4me1_Nhek;H3K4me1_Nhlf;H3K4me1_Nt2d1;H3K4me1_Osteobl;H3K4me1_P…
chr1	27985000	27986500	1.285	H3K27ac_Dnd41;H3K27ac_Gm12878;H3K27ac_H1hesc;H3K27ac_Helas3;H3K27ac_Hmec;H3K27ac_Hsmm;H3K27ac_Hsmmt;H3K27ac_Huvec;H3K27ac_K562;H3K27ac_Nha;H3K27ac_Nhdfad;H3K27ac_Nhek;H3K27ac_Nhlf;H3K27ac_Osteobl;H3K4me1_Dnd41;H3K4me1_Gm12878;H3K4me1_Gm12878_V2;H3K4me1_H1hesc;H3K4me1_Helas3;H3K4me1_Hepg2;H3K4me1_Hmec;H3K4me1_Hsmm;H3K4me1_Hsmmt;H3K4me1_Huvec;H3K4me1_K562_broadInst;H3K4me1_K562_syd;H3K4me1_K562b_sy…
chr1	28096000	28099500	0.879;0.823;0.617	H3K27ac_Dnd41;H3K27ac_Gm12878;H3K27ac_H1hesc;H3K27ac_Helas3;H3K27ac_Hepg2;H3K27ac_Hmec;H3K27ac_Hsmm;H3K27ac_Hsmmt;H3K27ac_Huvec;H3K27ac_Nha;H3K27ac_Nhdfad;H3K27ac_Nhek;H3K27ac_Nhlf;H3K27ac_Osteobl;H3K27ac_Panc1;H3K4me1_Dnd41;H3K4me1_Gm12878;H3K4me1_Gm12878_V2;H3K4me1_Helas3;H3K4me1_Hepg2;H3K4me1_Hmec;H3K4me1_Hsmm;H3K4me1_Hsmmt;H3K4me1_Huvec;H3K4me1_K562_broadInst;H3K4me1_K562_syd;H3K4me1_K562b_sy…
chr1	28100000	28101500	0.732	H3K27ac_Dnd41;H3K27ac_Gm12878;H3K27ac_H1hesc;H3K27ac_Helas3;H3K27ac_Hepg2;H3K27ac_Hmec;H3K27ac_Hsmm;H3K27ac_Hsmmt;H3K27ac_Huvec;H3K27ac_K562;H3K27ac_Nha;H3K27ac_Nhdfad;H3K27ac_Nhek;H3K27ac_Nhlf;H3K27ac_Osteobl;H3K27ac_Panc1;H3K4me1_Dnd41;H3K4me1_Gm12878;H3K4me1_Gm12878_V2;H3K4me1_H1hesc;H3K4me1_Helas3;H3K4me1_Hepg2;H3K4me1_Hmec;H3K4me1_Hsmmt;H3K4me1_Huvec;H3K4me1_K562_broadInst;H3K4me1_K562_syd;H…
chr1	28184000	28185500	1.159	H3K27ac_Hsmmt;H3K27ac_K562;H3K27ac_Nhdfad;H3K27ac_Osteobl;H3K4me1_Dnd41;H3K4me1_Gm12878;H3K4me1_Gm12878_V2;H3K4me1_H1hesc;H3K4me1_Helas3;H3K4me1_Hepg2;H3K4me1_Hmec;H3K4me1_Hsmmt;H3K4me1_K562_broadInst;H3K4me1_K562_syd;H3K4me1_K562b_syd;H3K4me1_Nhdfad;H3K4me1_Nhek;H3K4me1_Nt2d1;H3K4me1_Osteobl;H3K4me1_Pbmc
chr1	28189000	28190500	0.760	H3K27ac_Gm12878;H3K27ac_Helas3;H3K27ac_Hmec;H3K27ac_Hsmm;H3K27ac_Hsmmt;H3K27ac_Huvec;H3K27ac_K562;H3K27ac_Nha;H3K27ac_Nhdfad;H3K27ac_Nhek;H3K27ac_Nhlf;H3K27ac_Osteobl;H3K4me1_Gm12878;H3K4me1_Gm12878_V2;H3K4me1_H1hesc;H3K4me1_Helas3;H3K4me1_Hepg2;H3K4me1_Hmec;H3K4me1_Hsmm;H3K4me1_Hsmmt;H3K4me1_Huvec;H3K4me1_K562_broadInst;H3K4me1_K562_syd;H3K4me1_K562b_syd;H3K4me1_Nha;H3K4me1_Nhdfad;H3K4me1_Nhek;H…
chr1	28201000	28202500	0.773	H3K27ac_Gm12878;H3K27ac_Helas3;H3K27ac_Hmec;H3K27ac_Hsmm;H3K27ac_Hsmmt;H3K27ac_Huvec;H3K27ac_K562;H3K27ac_Nha;H3K27ac_Nhdfad;H3K27ac_Nhlf;H3K27ac_Osteobl;H3K4me1_Gm12878;H3K4me1_Gm12878_V2;H3K4me1_Helas3;H3K4me1_Hsmm;H3K4me1_Hsmmt;H3K4me1_Huvec;H3K4me1_Nhdfad;H3K4me1_Nhlf;H3K4me1_Osteobl;H3K4me1_Panc1;H3K4me1_Pbmc
chr1	28431000	28432500	0.818	H3K27ac_H1hesc;H3K27ac_K562;H3K27ac_Nhek;H3K4me1_Gm12878;H3K4me1_H1hesc;H3K4me1_Hepg2;H3K4me1_Hsmm;H3K4me1_Hsmmt;H3K4me1_Huvec;H3K4me1_K562_broadInst;H3K4me1_Nha;H3K4me1_Nhdfad;H3K4me1_Nhek;H3K4me1_Nhlf;H3K4me1_Osteobl
chr1	28489000	28491500	0.505;0.659	H3K27ac_Dnd41;H3K27ac_Huvec;H3K4me1_Gm12878;H3K4me1_Gm12878_V2;H3K4me1_H1hesc;H3K4me1_Hsmmt;H3K4me1_K562_broadInst;H3K4me1_Nhek;H3K4me1_Nhlf;H3K4me1_Nt2d1;H3K4me1_Pbmc
chr1	28499000	28501500	1.095;1.256	H3K27ac_Dnd41;H3K27ac_Gm12878;H3K27ac_H1hesc;H3K27ac_Hsmm;H3K27ac_Hsmmt;H3K27ac_K562;H3K27ac_Nhlf;H3K4me1_Gm12878;H3K4me1_Gm12878_V2;H3K4me1_Hepg2;H3K4me1_Hsmm;H3K4me1_Hsmmt;H3K4me1_Huvec;H3K4me1_K562_broadInst;H3K4me1_K562_syd;H3K4me1_K562b_syd;H3K4me1_Nhdfad;H3K4me1_Nhek;H3K4me1_Nhlf;H3K4me1_Nt2d1;H3K4me1_Panc1;H3K4me1_Pbmc
chr1	28561000	28562500	0.876	H3K27ac_Dnd41;H3K27ac_Gm12878;H3K27ac_H1hesc;H3K27ac_Helas3;H3K27ac_Hepg2;H3K27ac_Hmec;H3K27ac_Hsmm;H3K27ac_Hsmmt;H3K27ac_Huvec;H3K27ac_K562;H3K27ac_Nha;H3K27ac_Nhdfad;H3K27ac_Nhek;H3K27ac_Nhlf;H3K27ac_Osteobl;H3K27ac_Panc1;H3K4me1_Dnd41;H3K4me1_Gm12878;H3K4me1_Gm12878_V2;H3K4me1_H1hesc;H3K4me1_Hepg2;H3K4me1_Hmec;H3K4me1_Huvec;H3K4me1_K562_broadInst;H3K4me1_K562_syd;H3K4me1_K562b_syd;H3K4me1_Nha;…
chr1	28574000	28577500	0.895;1.612;0.846	H3K27ac_Dnd41;H3K27ac_Gm12878;H3K27ac_H1hesc;H3K27ac_Helas3;H3K27ac_Hepg2;H3K27ac_Hmec;H3K27ac_Hsmm;H3K27ac_Hsmmt;H3K27ac_Huvec;H3K27ac_K562;H3K27ac_Nha;H3K27ac_Nhdfad;H3K27ac_Nhek;H3K27ac_Nhlf;H3K27ac_Osteobl;H3K27ac_Panc1;H3K4me1_Dnd41;H3K4me1_Gm12878;H3K4me1_Gm12878_V2;H3K4me1_H1hesc;H3K4me1_Helas3;H3K4me1_Hepg2;H3K4me1_Hmec;H3K4me1_Hsmm;H3K4me1_Hsmmt;H3K4me1_Huvec;H3K4me1_K562_broadInst;H3K4m…
chr1	28587000	28588500	0.645	H3K27ac_Dnd41;H3K27ac_H1hesc;H3K27ac_Helas3;H3K27ac_Hepg2;H3K27ac_Hmec;H3K27ac_Hsmm;H3K27ac_Hsmmt;H3K27ac_Huvec;H3K27ac_K562;H3K27ac_Nha;H3K27ac_Nhdfad;H3K27ac_Nhek;H3K27ac_Nhlf;H3K27ac_Osteobl;H3K27ac_Panc1;H3K4me1_Dnd41;H3K4me1_Gm12878;H3K4me1_Gm12878_V2;H3K4me1_H1hesc;H3K4me1_Helas3;H3K4me1_Hepg2;H3K4me1_Hmec;H3K4me1_Hsmm;H3K4me1_Hsmmt;H3K4me1_Huvec;H3K4me1_K562_broadInst;H3K4me1_K562_syd;H3K4…
chr1	28622000	28624500	1.157;1.587	H3K27ac_Dnd41;H3K27ac_H1hesc;H3K27ac_Hepg2;H3K27ac_Hsmm;H3K27ac_Hsmmt;H3K27ac_K562;H3K4me1_Gm12878;H3K4me1_Gm12878_V2;H3K4me1_H1hesc;H3K4me1_Helas3;H3K4me1_Hepg2;H3K4me1_Hmec;H3K4me1_Hsmm;H3K4me1_Hsmmt;H3K4me1_K562_broadInst;H3K4me1_K562_syd;H3K4me1_K562b_syd;H3K4me1_Nha;H3K4me1_Nhdfad;H3K4me1_Nhek;H3K4me1_Osteobl
chr1	28649000	28650500	1.223	H3K27ac_Dnd41;H3K4me1_Hepg2
chr1	28654000	28655500	1.209	H3K27ac_Dnd41;H3K27ac_Gm12878;H3K27ac_Helas3;H3K27ac_Hepg2;H3K27ac_Hmec;H3K27ac_Hsmm;H3K27ac_Hsmmt;H3K27ac_Huvec;H3K27ac_K562;H3K27ac_Nha;H3K27ac_Nhdfad;H3K27ac_Nhek;H3K27ac_Nhlf;H3K27ac_Osteobl;H3K27ac_Panc1;H3K4me1_Dnd41;H3K4me1_Gm12878;H3K4me1_Gm12878_V2;H3K4me1_Helas3;H3K4me1_Hepg2;H3K4me1_Huvec;H3K4me1_K562_broadInst;H3K4me1_K562_syd;H3K4me1_K562b_syd;H3K4me1_Nhek;H3K4me1_Pbmc
chr1	28685000	28686500	0.711	H3K27ac_Dnd41;H3K4me1_Helas3;H3K4me1_K562_broadInst;H3K4me1_K562_syd;H3K4me1_K562b_syd
chr1	28742000	28744500	1.011;0.886	H3K27ac_Dnd41;H3K27ac_Gm12878;H3K27ac_Helas3;H3K27ac_Hmec;H3K27ac_Hsmmt;H3K27ac_Huvec;H3K27ac_K562;H3K27ac_Nha;H3K27ac_Nhdfad;H3K27ac_Nhek;H3K27ac_Nhlf;H3K27ac_Osteobl;H3K27ac_Panc1;H3K4me1_Dnd41;H3K4me1_Gm12878;H3K4me1_Gm12878_V2;H3K4me1_H1hesc;H3K4me1_Helas3;H3K4me1_Hepg2;H3K4me1_Hmec;H3K4me1_Hsmm;H3K4me1_Hsmmt;H3K4me1_Huvec;H3K4me1_K562_broadInst;H3K4me1_K562_syd;H3K4me1_K562b_syd;H3K4me1_Nha;…
chr1	28878000	28879500	0.607	H3K27ac_Dnd41;H3K27ac_Gm12878;H3K27ac_H1hesc;H3K27ac_Helas3;H3K27ac_Hepg2;H3K27ac_Hmec;H3K27ac_Hsmm;H3K27ac_Hsmmt;H3K27ac_Huvec;H3K27ac_K562;H3K27ac_Nha;H3K27ac_Nhdfad;H3K27ac_Nhek;H3K27ac_Nhlf;H3K27ac_Osteobl;H3K27ac_Panc1;H3K4me1_Dnd41;H3K4me1_Gm12878;H3K4me1_Gm12878_V2;H3K4me1_Hepg2;H3K4me1_Hmec;H3K4me1_Hsmm;H3K4me1_Huvec;H3K4me1_K562_broadInst;H3K4me1_K562_syd;H3K4me1_K562b_syd;H3K4me1_Nhlf;H…
chr1	29101000	29102500	0.543	H3K27ac_Dnd41;H3K27ac_Nhdfad;H3K27ac_Nhek;H3K27ac_Osteobl;H3K4me1_Gm12878;H3K4me1_Gm12878_V2;H3K4me1_Hmec;H3K4me1_Hsmm;H3K4me1_Hsmmt;H3K4me1_Huvec;H3K4me1_K562_syd;H3K4me1_K562b_syd;H3K4me1_Nhdfad;H3K4me1_Nhek;H3K4me1_Osteobl;H3K4me1_Pbmc
chr1	29137000	29138500	1.337	H3K27ac_Dnd41;H3K4me1_H1hesc;H3K4me1_Hmec;H3K4me1_K562_syd;H3K4me1_K562b_syd;H3K4me1_Panc1
chr1	29140000	29143500	0.581;2.044;1.611	H3K27ac_Dnd41;H3K27ac_Hsmmt;H3K27ac_Panc1;H3K4me1_Dnd41;H3K4me1_H1hesc;H3K4me1_Hepg2;H3K4me1_Hmec;H3K4me1_Hsmm;H3K4me1_Hsmmt;H3K4me1_K562_syd;H3K4me1_K562b_syd;H3K4me1_Nhek;H3K4me1_Nt2d1;H3K4me1_Panc1
chr1	29156000	29158500	0.698;0.899	H3K27ac_Dnd41;H3K4me1_H1hesc;H3K4me1_Hepg2;H3K4me1_Panc1
chr1	29186000	29188500	0.817;0.892	H3K27ac_Dnd41;H3K4me1_Helas3;H3K4me1_Hsmm;H3K4me1_Hsmmt;H3K4me1_Huvec;H3K4me1_K562_broadInst;H3K4me1_Nhdfad;H3K4me1_Nhek;H3K4me1_Osteobl
chr1	29209000	29213500	0.940;1.120;2.867;1.444	H3K27ac_Dnd41;H3K27ac_Gm12878;H3K27ac_H1hesc;H3K27ac_Helas3;H3K27ac_Hepg2;H3K27ac_Hmec;H3K27ac_Huvec;H3K27ac_K562;H3K27ac_Nhdfad;H3K27ac_Nhek;H3K27ac_Osteobl;H3K27ac_Panc1;H3K4me1_Dnd41;H3K4me1_Gm12878;H3K4me1_Gm12878_V2;H3K4me1_H1hesc;H3K4me1_Helas3;H3K4me1_Hepg2;H3K4me1_Hmec;H3K4me1_Hsmm;H3K4me1_Hsmmt;H3K4me1_Huvec;H3K4me1_K562_broadInst;H3K4me1_K562_syd;H3K4me1_K562b_syd;H3K4me1_Nha;H3K4me1_Nh…
chr1	29214000	29215500	1.382	H3K27ac_Dnd41;H3K27ac_Gm12878;H3K27ac_Helas3;H3K27ac_Hepg2;H3K27ac_Hmec;H3K27ac_Huvec;H3K27ac_K562;H3K27ac_Nhek;H3K27ac_Osteobl;H3K4me1_Dnd41;H3K4me1_Gm12878;H3K4me1_Gm12878_V2;H3K4me1_H1hesc;H3K4me1_Helas3;H3K4me1_Hepg2;H3K4me1_Hmec;H3K4me1_Hsmm;H3K4me1_Hsmmt;H3K4me1_Huvec;H3K4me1_K562_broadInst;H3K4me1_K562_syd;H3K4me1_K562b_syd;H3K4me1_Nha;H3K4me1_Nhdfad;H3K4me1_Nhek;H3K4me1_Nhlf;H3K4me1_Osteo…
chr1	29225000	29226500	0.587	H3K27ac_Dnd41;H3K27ac_H1hesc;H3K27ac_K562;H3K4me1_H1hesc;H3K4me1_Huvec;H3K4me1_K562_broadInst;H3K4me1_K562_syd;H3K4me1_K562b_syd;H3K4me1_Nhdfad;H3K4me1_Pbmc
chr1	29252000	29255500	0.557;1.767;1.498	H3K27ac_Dnd41;H3K27ac_Gm12878;H3K27ac_H1hesc;H3K27ac_Hepg2;H3K27ac_Hsmmt;H3K27ac_Huvec;H3K27ac_K562;H3K27ac_Nhek;H3K27ac_Panc1;H3K4me1_Dnd41;H3K4me1_Gm12878;H3K4me1_Gm12878_V2;H3K4me1_H1hesc;H3K4me1_Helas3;H3K4me1_Hepg2;H3K4me1_Hsmmt;H3K4me1_Huvec;H3K4me1_K562_broadInst;H3K4me1_K562_syd;H3K4me1_K562b_syd;H3K4me1_Nha;H3K4me1_Nhdfad;H3K4me1_Nhek;H3K4me1_Osteobl;H3K4me1_Panc1;H3K4me1_Pbmc
chr1	29355000	29356500	1.166	.
chr1	29409000	29411500	2.409;2.541	H3K27ac_H1hesc;H3K4me1_Hepg2;H3K4me1_K562_broadInst
chr1	29451000	29452500	1.105	H3K27ac_H1hesc;H3K27ac_Helas3;H3K27ac_Hepg2;H3K27ac_Huvec;H3K27ac_K562;H3K27ac_Nha;H3K27ac_Nhdfad;H3K27ac_Nhlf;H3K27ac_Osteobl;H3K27ac_Panc1;H3K4me1_Dnd41;H3K4me1_H1hesc;H3K4me1_Hepg2;H3K4me1_K562_broadInst;H3K4me1_K562_syd;H3K4me1_K562b_syd;H3K4me1_Nha;H3K4me1_Nhdfad;H3K4me1_Nhek;H3K4me1_Nhlf;H3K4me1_Nt2d1;H3K4me1_Pbmc
chr1	29459000	29463500	1.409;1.867;1.129;0.818	H3K27ac_H1hesc;H3K27ac_Osteobl;H3K4me1_H1hesc;H3K4me1_Hepg2;H3K4me1_Hmec;H3K4me1_Huvec;H3K4me1_K562_broadInst;H3K4me1_K562_syd;H3K4me1_K562b_syd;H3K4me1_Nhdfad;H3K4me1_Nhek;H3K4me1_Nt2d1;H3K4me1_Osteobl;H3K4me1_Panc1
chr1	29482000	29484500	1.109;1.345	H3K27ac_H1hesc;H3K27ac_K562;H3K27ac_Nhdfad;H3K27ac_Nhlf;H3K27ac_Osteobl;H3K4me1_Gm12878_V2;H3K4me1_Hepg2;H3K4me1_Huvec;H3K4me1_K562_broadInst;H3K4me1_K562_syd;H3K4me1_K562b_syd;H3K4me1_Nha;H3K4me1_Nhlf;H3K4me1_Osteobl
chr1	29497000	29498500	0.611	H3K27ac_Dnd41;H3K27ac_Gm12878;H3K27ac_H1hesc;H3K27ac_Hepg2;H3K27ac_K562;H3K27ac_Nhdfad;H3K27ac_Nhlf;H3K27ac_Osteobl;H3K4me1_Dnd41;H3K4me1_Gm12878;H3K4me1_Gm12878_V2;H3K4me1_H1hesc;H3K4me1_Helas3;H3K4me1_Hepg2;H3K4me1_Hmec;H3K4me1_Hsmm;H3K4me1_Hsmmt;H3K4me1_Huvec;H3K4me1_K562_broadInst;H3K4me1_Nha;H3K4me1_Nhdfad;H3K4me1_Nhek;H3K4me1_Nhlf;H3K4me1_Osteobl;H3K4me1_Panc1;H3K4me1_Pbmc
chr1	29506000	29507500	0.567	H3K27ac_Dnd41;H3K27ac_Gm12878;H3K27ac_H1hesc;H3K27ac_Helas3;H3K27ac_Hepg2;H3K27ac_Hmec;H3K27ac_Hsmm;H3K27ac_Hsmmt;H3K27ac_Huvec;H3K27ac_K562;H3K27ac_Nha;H3K27ac_Nhdfad;H3K27ac_Nhek;H3K27ac_Nhlf;H3K27ac_Osteobl;H3K27ac_Panc1;H3K4me1_Dnd41;H3K4me1_Gm12878;H3K4me1_Gm12878_V2;H3K4me1_H1hesc;H3K4me1_Helas3;H3K4me1_Hepg2;H3K4me1_Hmec;H3K4me1_Hsmm;H3K4me1_Hsmmt;H3K4me1_Huvec;H3K4me1_K562_broadInst;H3K4m…
chr1	29564000	29567500	1.261;1.475;0.875	H3K27ac_Dnd41;H3K27ac_H1hesc;H3K27ac_Helas3;H3K27ac_Hepg2;H3K27ac_Hmec;H3K27ac_Hsmm;H3K27ac_Hsmmt;H3K27ac_Nhek;H3K4me1_Dnd41;H3K4me1_Gm12878;H3K4me1_Gm12878_V2;H3K4me1_H1hesc;H3K4me1_Helas3;H3K4me1_Hepg2;H3K4me1_Hmec;H3K4me1_Hsmm;H3K4me1_Hsmmt;H3K4me1_Huvec;H3K4me1_K562_broadInst;H3K4me1_K562_syd;H3K4me1_K562b_syd;H3K4me1_Nha;H3K4me1_Nhdfad;H3K4me1_Nhek;H3K4me1_Nhlf;H3K4me1_Nt2d1;H3K4me1_Osteobl;…
chr1	29575000	29576500	0.850	H3K27ac_Dnd41;H3K27ac_H1hesc;H3K27ac_Hmec;H3K27ac_Hsmm;H3K27ac_Hsmmt;H3K27ac_Nha;H3K4me1_Dnd41;H3K4me1_H1hesc;H3K4me1_Hepg2;H3K4me1_Hmec;H3K4me1_Hsmm;H3K4me1_Hsmmt;H3K4me1_K562_broadInst;H3K4me1_Nha;H3K4me1_Nhek;H3K4me1_Nt2d1;H3K4me1_Osteobl
chr1	29583000	29584500	1.255	H3K27ac_Dnd41;H3K27ac_H1hesc;H3K4me1_Dnd41;H3K4me1_H1hesc;H3K4me1_Helas3;H3K4me1_Hmec;H3K4me1_Hsmm;H3K4me1_Hsmmt;H3K4me1_K562_broadInst;H3K4me1_K562_syd;H3K4me1_K562b_syd;H3K4me1_Nha;H3K4me1_Nhdfad;H3K4me1_Nhlf;H3K4me1_Nt2d1;H3K4me1_Osteobl
chr1	29597000	29599500	0.797;0.827	H3K27ac_H1hesc;H3K27ac_Hsmm;H3K27ac_Hsmmt;H3K27ac_Nhdfad;H3K4me1_H1hesc;H3K4me1_Helas3;H3K4me1_Hepg2;H3K4me1_Hmec;H3K4me1_Hsmm;H3K4me1_Hsmmt;H3K4me1_Nha;H3K4me1_Nhdfad;H3K4me1_Nhek;H3K4me1_Nhlf;H3K4me1_Osteobl;H3K4me1_Panc1
chr1	29697000	29699500	0.562;0.679	H3K27ac_H1hesc;H3K4me1_Gm12878;H3K4me1_Gm12878_V2;H3K4me1_Hsmmt
chr1	29710000	29711500	0.663	H3K27ac_H1hesc;H3K27ac_Huvec;H3K27ac_Nha;H3K27ac_Nhdfad;H3K4me1_Hmec;H3K4me1_Hsmm;H3K4me1_Hsmmt;H3K4me1_Huvec;H3K4me1_Nha;H3K4me1_Nhdfad;H3K4me1_Nhek;H3K4me1_Osteobl
chr1	29716000	29719500	0.599;1.122;0.627	H3K27ac_H1hesc
chr1	29721000	29722500	0.815	H3K27ac_H1hesc;H3K4me1_Hsmm;H3K4me1_Hsmmt;H3K4me1_Nhdfad
chr1	29723000	29724500	0.535	H3K27ac_H1hesc;H3K4me1_H1hesc;H3K4me1_Hmec;H3K4me1_Hsmm;H3K4me1_Hsmmt
chr1	29740000	29741500	0.504	H3K27ac_H1hesc;H3K4me1_Hsmm
chr1	29742000	29743500	0.692	H3K27ac_H1hesc;H3K27ac_Hsmm;H3K4me1_H1hesc;H3K4me1_Hsmm;H3K4me1_Hsmmt;H3K4me1_Nt2d1
chr1	29769000	29772500	0.602;0.834;0.704	H3K27ac_H1hesc;H3K4me1_H1hesc;H3K4me1_Nt2d1;H3K4me1_Pbmc
chr1	29774000	29776500	0.788;0.522	H3K27ac_H1hesc;H3K4me1_H1hesc;H3K4me1_Hepg2
chr1	29777000	29778500	0.542	H3K27ac_H1hesc;H3K4me1_H1hesc;H3K4me1_Hepg2
chr1	29779000	29781500	0.679;0.988	H3K27ac_H1hesc;H3K4me1_H1hesc;H3K4me1_Hepg2;H3K4me1_Nt2d1
chr1	29784000	29785500	0.648	H3K27ac_H1hesc;H3K4me1_H1hesc;H3K4me1_Nt2d1
chr1	29796000	29803500	0.505;1.530;2.397;1.405;1.730;1.720;1.184	H3K27ac_H1hesc;H3K27ac_Hepg2;H3K4me1_H1hesc;H3K4me1_Hepg2;H3K4me1_Hsmm
chr1	29827000	29829500	1.023;0.850	H3K27ac_H1hesc;H3K4me1_H1hesc;H3K4me1_Hsmmt;H3K4me1_Nt2d1
chr1	29830000	29831500	1.332	H3K27ac_H1hesc;H3K27ac_Hsmmt;H3K4me1_H1hesc;H3K4me1_Hepg2;H3K4me1_Hsmmt
chr1	29839000	29842500	0.658;1.400;0.688	H3K27ac_H1hesc
chr1	29876000	29877500	0.549	H3K27ac_H1hesc;H3K4me1_H1hesc;H3K4me1_Hmec;H3K4me1_Nt2d1
chr1	30057000	30058500	0.606	H3K27ac_H1hesc;H3K27ac_Hmec;H3K27ac_Hsmmt;H3K27ac_Nhek;H3K4me1_Hmec;H3K4me1_Hsmm;H3K4me1_Hsmmt;H3K4me1_Nha;H3K4me1_Nhek
chr1	30105000	30107500	0.884;1.694	H3K4me1_Hepg2;H3K4me1_Hmec;H3K4me1_Hsmm;H3K4me1_Hsmmt;H3K4me1_Nha;H3K4me1_Nhek;H3K4me1_Osteobl
chr1	30112000	30113500	0.588	H3K27ac_Hmec;H3K27ac_Hsmm;H3K27ac_Nha;H3K27ac_Nhek;H3K4me1_Helas3;H3K4me1_Hmec;H3K4me1_Hsmm;H3K4me1_Hsmmt;H3K4me1_Huvec;H3K4me1_Nha;H3K4me1_Nhek;H3K4me1_Osteobl
chr1	30122000	30123500	0.958	H3K27ac_Hmec;H3K4me1_Gm12878;H3K4me1_Gm12878_V2;H3K4me1_Helas3;H3K4me1_Hmec;H3K4me1_K562_broadInst;H3K4me1_Nha;H3K4me1_Nhek;H3K4me1_Nt2d1
chr1	30148000	30149500	0.824	H3K27ac_Hsmm;H3K27ac_Hsmmt;H3K4me1_Gm12878;H3K4me1_Gm12878_V2;H3K4me1_Hsmm;H3K4me1_Hsmmt;H3K4me1_Nha;H3K4me1_Osteobl
chr1	30155000	30157500	1.446;1.329	H3K4me1_Gm12878_V2;H3K4me1_H1hesc;H3K4me1_Hsmmt;H3K4me1_Nha;H3K4me1_Nt2d1
chr1	30160000	30162500	2.158;1.375	H3K27ac_Gm12878;H3K27ac_Hsmm;H3K27ac_Hsmmt;H3K27ac_Huvec;H3K27ac_Nha;H3K27ac_Nhlf;H3K27ac_Osteobl;H3K4me1_Gm12878;H3K4me1_Gm12878_V2;H3K4me1_Hmec;H3K4me1_Hsmm;H3K4me1_Hsmmt;H3K4me1_Huvec;H3K4me1_K562_broadInst;H3K4me1_K562_syd;H3K4me1_K562b_syd;H3K4me1_Nha;H3K4me1_Nhdfad;H3K4me1_Nhek;H3K4me1_Nhlf;H3K4me1_Osteobl
chr1	30180000	30181500	1.175	H3K27ac_Gm12878;H3K27ac_Helas3;H3K27ac_Hmec;H3K27ac_Hsmm;H3K27ac_Huvec;H3K27ac_Nha;H3K27ac_Nhdfad;H3K27ac_Nhek;H3K27ac_Nhlf;H3K27ac_Osteobl;H3K27ac_Panc1;H3K4me1_Gm12878;H3K4me1_Gm12878_V2;H3K4me1_H1hesc;H3K4me1_Helas3;H3K4me1_Hmec;H3K4me1_Hsmm;H3K4me1_Hsmmt;H3K4me1_Huvec;H3K4me1_Nha;H3K4me1_Nhdfad;H3K4me1_Nhek;H3K4me1_Nhlf;H3K4me1_Osteobl;H3K4me1_Panc1;H3K4me1_Pbmc
chr1	30209000	30210500	1.012	.
chr1	30224000	30226500	0.620;0.709	H3K27ac_H1hesc
chr1	30228000	30230500	0.576;0.566	H3K27ac_H1hesc
chr1	30265000	30267500	0.884;0.516	H3K27ac_H1hesc;H3K4me1_Dnd41;H3K4me1_H1hesc
chr1	30274000	30276500	1.146;0.964	H3K27ac_H1hesc;H3K4me1_H1hesc;H3K4me1_Nt2d1
chr1	30278000	30279500	0.523	H3K27ac_H1hesc;H3K4me1_H1hesc
chr1	30303000	30305500	0.773;0.821	H3K27ac_H1hesc;H3K4me1_H1hesc
chr1	30328000	30329500	0.623	H3K27ac_H1hesc;H3K4me1_H1hesc;H3K4me1_Nt2d1
chr1	30337000	30339500	1.315;0.673	H3K27ac_H1hesc;H3K4me1_H1hesc
chr1	30348000	30349500	1.158	H3K27ac_H1hesc;H3K4me1_H1hesc;H3K4me1_Hmec;H3K4me1_Huvec;H3K4me1_Nhek
chr1	30362000	30363500	0.563	H3K27ac_H1hesc;H3K4me1_H1hesc
chr1	30365000	30366500	0.526	H3K27ac_H1hesc;H3K4me1_H1hesc
chr1	30369000	30370500	0.600	H3K27ac_H1hesc;H3K4me1_Gm12878;H3K4me1_Gm12878_V2;H3K4me1_H1hesc;H3K4me1_Nt2d1
chr1	30373000	30374500	0.608	H3K27ac_H1hesc;H3K4me1_H1hesc
chr1	30396000	30398500	0.896;0.961	H3K27ac_H1hesc;H3K4me1_H1hesc;H3K4me1_Nt2d1
chr1	30404000	30405500	0.645	H3K27ac_H1hesc;H3K4me1_H1hesc;H3K4me1_Nt2d1
chr1	30417000	30419500	0.762;0.736	H3K27ac_H1hesc;H3K4me1_H1hesc;H3K4me1_Nt2d1
chr1	30433000	30435500	1.426;0.996	H3K27ac_H1hesc;H3K27ac_Hsmmt;H3K4me1_H1hesc;H3K4me1_Hsmmt;H3K4me1_Nt2d1
chr1	30445000	30448500	0.663;0.994;1.385	H3K27ac_H1hesc;H3K27ac_Hmec;H3K27ac_Hsmm;H3K27ac_Hsmmt;H3K27ac_Huvec;H3K27ac_Nha;H3K27ac_Nhek;H3K27ac_Panc1;H3K4me1_H1hesc;H3K4me1_Helas3;H3K4me1_Hmec;H3K4me1_Hsmm;H3K4me1_Hsmmt;H3K4me1_Huvec;H3K4me1_Nha;H3K4me1_Nhdfad;H3K4me1_Nhek;H3K4me1_Nt2d1;H3K4me1_Osteobl;H3K4me1_Panc1
chr1	30456000	30458500	0.574;0.793	H3K27ac_H1hesc;H3K27ac_Huvec;H3K4me1_H1hesc;H3K4me1_Pbmc
chr1	30463000	30465500	1.379;1.120	H3K27ac_H1hesc;H3K4me1_H1hesc
chr1	30507000	30508500	0.717	H3K27ac_H1hesc;H3K4me1_H1hesc;H3K4me1_K562_syd;H3K4me1_K562b_syd;H3K4me1_Nt2d1
chr1	30531000	30533500	0.863;0.956	H3K27ac_H1hesc;H3K4me1_H1hesc;H3K4me1_Helas3;H3K4me1_Hmec;H3K4me1_Nha;H3K4me1_Nhdfad;H3K4me1_Nhek;H3K4me1_Nt2d1
chr1	30534000	30535500	0.634	H3K27ac_H1hesc;H3K4me1_H1hesc
chr1	30554000	30555500	0.522	H3K27ac_H1hesc;H3K27ac_Helas3;H3K4me1_H1hesc;H3K4me1_Helas3;H3K4me1_Hsmmt;H3K4me1_Huvec;H3K4me1_Nha;H3K4me1_Nhlf;H3K4me1_Osteobl
chr1	30556000	30558500	1.443;0.910	H3K27ac_H1hesc;H3K27ac_Helas3;H3K27ac_Hsmm;H3K27ac_Hsmmt;H3K27ac_Huvec;H3K27ac_Nha;H3K27ac_Nhdfad;H3K27ac_Nhek;H3K27ac_Nhlf;H3K27ac_Osteobl;H3K27ac_Panc1;H3K4me1_H1hesc;H3K4me1_Helas3;H3K4me1_Hepg2;H3K4me1_Hmec;H3K4me1_Hsmm;H3K4me1_Hsmmt;H3K4me1_Huvec;H3K4me1_Nha;H3K4me1_Nhdfad;H3K4me1_Nhek;H3K4me1_Nhlf;H3K4me1_Osteobl;H3K4me1_Panc1
chr1	30559000	30560500	0.793	H3K27ac_H1hesc;H3K4me1_H1hesc;H3K4me1_K562_syd;H3K4me1_K562b_syd;H3K4me1_Nha;H3K4me1_Nhlf
chr1	30561000	30563500	1.831;1.881	H3K27ac_H1hesc;H3K4me1_H1hesc
chr1	30574000	30575500	0.583	H3K27ac_H1hesc;H3K4me1_H1hesc
chr1	30578000	30579500	0.881	H3K27ac_H1hesc;H3K4me1_H1hesc
chr1	30582000	30585500	0.731;1.431;0.714	H3K27ac_H1hesc;H3K4me1_H1hesc;H3K4me1_Hsmm;H3K4me1_Hsmmt;H3K4me1_K562_broadInst
chr1	30593000	30594500	0.697	H3K27ac_H1hesc;H3K4me1_H1hesc;H3K4me1_K562_broadInst
chr1	30605000	30607500	0.510;0.669	H3K27ac_H1hesc;H3K4me1_H1hesc;H3K4me1_K562_broadInst;H3K4me1_K562_syd;H3K4me1_K562b_syd
chr1	30652000	30654500	0.588;0.688	H3K4me1_K562_broadInst;H3K4me1_K562_syd;H3K4me1_K562b_syd
chr1	30657000	30658500	0.873	H3K27ac_K562;H3K4me1_K562_broadInst;H3K4me1_K562_syd;H3K4me1_K562b_syd
chr1	30663000	30664500	0.991	H3K27ac_Helas3;H3K27ac_Hsmmt;H3K27ac_K562;H3K27ac_Nhdfad;H3K4me1_Helas3;H3K4me1_Hsmm;H3K4me1_Hsmmt;H3K4me1_K562_broadInst;H3K4me1_K562_syd;H3K4me1_K562b_syd;H3K4me1_Nhdfad;H3K4me1_Nhek;H3K4me1_Nhlf;H3K4me1_Nt2d1;H3K4me1_Osteobl;H3K4me1_Pbmc
chr1	30715000	30716500	0.781	H3K27ac_H1hesc;H3K4me1_Nt2d1
chr1	30759000	30760500	0.660	H3K27ac_H1hesc
chr1	30787000	30789500	0.622;0.784	H3K27ac_H1hesc
chr1	30793000	30794500	0.606	H3K27ac_H1hesc
chr1	30830000	30832500	0.866;0.543	H3K27ac_H1hesc;H3K4me1_H1hesc
chr1	30851000	30854500	2.009;1.344;1.237	H3K27ac_Dnd41;H3K27ac_H1hesc;H3K27ac_Hmec;H3K27ac_Hsmm;H3K27ac_Hsmmt;H3K27ac_Nhdfad;H3K27ac_Nhek;H3K27ac_Osteobl;H3K4me1_Dnd41;H3K4me1_H1hesc;H3K4me1_Hepg2;H3K4me1_Hmec;H3K4me1_Hsmm;H3K4me1_Hsmmt;H3K4me1_Nha;H3K4me1_Nhdfad;H3K4me1_Nhek;H3K4me1_Nhlf;H3K4me1_Nt2d1;H3K4me1_Osteobl
chr1	30856000	30858500	1.250;1.310	H3K27ac_H1hesc;H3K4me1_Hepg2;H3K4me1_Nhdfad;H3K4me1_Nhek
chr1	30879000	30881500	0.850;1.245	H3K27ac_H1hesc;H3K27ac_Nha;H3K4me1_Nha;H3K4me1_Nhek;H3K4me1_Osteobl
chr1	30998000	31001500	1.883;1.666;0.510	H3K27ac_Hsmm;H3K27ac_Hsmmt;H3K27ac_Nha;H3K27ac_Nhdfad;H3K27ac_Panc1;H3K4me1_H1hesc;H3K4me1_Hepg2;H3K4me1_Hmec;H3K4me1_Hsmm;H3K4me1_Hsmmt;H3K4me1_K562_broadInst;H3K4me1_K562_syd;H3K4me1_K562b_syd;H3K4me1_Nha;H3K4me1_Nhdfad;H3K4me1_Nhek;H3K4me1_Nt2d1;H3K4me1_Osteobl;H3K4me1_Panc1
chr1	31082000	31083500	0.553	H3K27ac_Dnd41;H3K4me1_Hmec;H3K4me1_Nhek
chr1	31084000	31086500	0.610;0.583	H3K27ac_Dnd41;H3K27ac_Nhek;H3K4me1_Hmec;H3K4me1_Nhdfad;H3K4me1_Nhek;H3K4me1_Osteobl
chr1	31090000	31091500	1.028	H3K27ac_Dnd41;H3K27ac_Hmec;H3K27ac_Nhek;H3K4me1_Helas3;H3K4me1_Hmec;H3K4me1_Nhek
chr1	31107000	31108500	1.280	H3K27ac_Dnd41;H3K4me1_Nhdfad
chr1	31112000	31114500	1.139;1.099	H3K27ac_Dnd41
chr1	31124000	31126500	0.939;1.351	H3K27ac_Dnd41;H3K27ac_H1hesc;H3K27ac_Hmec;H3K27ac_Nhek;H3K4me1_Gm12878_V2;H3K4me1_H1hesc;H3K4me1_Hmec;H3K4me1_Nhek;H3K4me1_Nt2d1;H3K4me1_Panc1
chr1	31136000	31139500	0.555;0.853;0.694	H3K27ac_Dnd41;H3K4me1_H1hesc;H3K4me1_Hepg2;H3K4me1_Hsmmt;H3K4me1_Nhdfad;H3K4me1_Nt2d1
chr1	31157000	31159500	0.909;0.722	H3K27ac_Dnd41;H3K27ac_H1hesc;H3K4me1_H1hesc;H3K4me1_Hepg2;H3K4me1_K562_syd;H3K4me1_K562b_syd;H3K4me1_Nt2d1
chr1	31162000	31165500	1.816;1.003;0.669	H3K27ac_Dnd41;H3K27ac_H1hesc;H3K4me1_H1hesc;H3K4me1_Hmec;H3K4me1_Nha;H3K4me1_Nhdfad;H3K4me1_Nhek;H3K4me1_Nt2d1
chr1	31170000	31171500	0.579	H3K27ac_Dnd41;H3K27ac_H1hesc;H3K27ac_Nhdfad;H3K4me1_Gm12878;H3K4me1_Gm12878_V2;H3K4me1_H1hesc;H3K4me1_Hmec;H3K4me1_Hsmmt;H3K4me1_Nha;H3K4me1_Nhdfad;H3K4me1_Nhek;H3K4me1_Nt2d1
chr1	31179000	31182500	0.637;1.431;1.303	H3K27ac_Dnd41;H3K27ac_Gm12878;H3K27ac_H1hesc;H3K27ac_K562;H3K4me1_H1hesc;H3K4me1_Hmec;H3K4me1_Hsmmt;H3K4me1_K562_broadInst;H3K4me1_K562_syd;H3K4me1_K562b_syd;H3K4me1_Nha;H3K4me1_Nhdfad;H3K4me1_Osteobl
chr1	31202000	31203500	0.741	H3K27ac_Dnd41;H3K27ac_Gm12878;H3K27ac_H1hesc;H3K27ac_K562;H3K4me1_Gm12878;H3K4me1_Gm12878_V2;H3K4me1_H1hesc;H3K4me1_Hepg2;H3K4me1_Hsmm;H3K4me1_Hsmmt;H3K4me1_K562_broadInst;H3K4me1_K562_syd;H3K4me1_K562b_syd;H3K4me1_Nha;H3K4me1_Nt2d1;H3K4me1_Pbmc
chr1	31229000	31230500	1.216	H3K27ac_Dnd41;H3K27ac_Gm12878;H3K27ac_H1hesc;H3K27ac_Helas3;H3K27ac_Hmec;H3K27ac_Hsmm;H3K27ac_Hsmmt;H3K27ac_Huvec;H3K27ac_K562;H3K27ac_Nha;H3K27ac_Nhdfad;H3K27ac_Nhek;H3K27ac_Nhlf;H3K27ac_Osteobl;H3K4me1_Dnd41;H3K4me1_Gm12878;H3K4me1_Gm12878_V2;H3K4me1_H1hesc;H3K4me1_Helas3;H3K4me1_Hepg2;H3K4me1_Hmec;H3K4me1_Hsmm;H3K4me1_Hsmmt;H3K4me1_Huvec;H3K4me1_K562_broadInst;H3K4me1_K562_syd;H3K4me1_K562b_sy…
chr1	31231000	31232500	1.851	H3K27ac_Dnd41;H3K27ac_Gm12878;H3K27ac_H1hesc;H3K27ac_Hsmm;H3K27ac_Hsmmt;H3K27ac_Huvec;H3K27ac_K562;H3K27ac_Osteobl;H3K4me1_Dnd41;H3K4me1_Gm12878;H3K4me1_Gm12878_V2;H3K4me1_H1hesc;H3K4me1_Helas3;H3K4me1_Hmec;H3K4me1_Hsmm;H3K4me1_Hsmmt;H3K4me1_Huvec;H3K4me1_K562_broadInst;H3K4me1_K562_syd;H3K4me1_K562b_syd;H3K4me1_Nha;H3K4me1_Nhdfad;H3K4me1_Nhek;H3K4me1_Nhlf;H3K4me1_Nt2d1;H3K4me1_Osteobl;H3K4me1_Pb…
chr1	31234000	31237500	1.203;1.095;1.359	H3K27ac_Dnd41;H3K27ac_Gm12878;H3K27ac_H1hesc;H3K27ac_Hsmm;H3K27ac_Hsmmt;H3K27ac_K562;H3K27ac_Osteobl;H3K4me1_Gm12878;H3K4me1_Gm12878_V2;H3K4me1_H1hesc;H3K4me1_Hepg2;H3K4me1_Hmec;H3K4me1_Hsmm;H3K4me1_Hsmmt;H3K4me1_K562_broadInst;H3K4me1_K562_syd;H3K4me1_K562b_syd;H3K4me1_Nha;H3K4me1_Nhdfad;H3K4me1_Nt2d1;H3K4me1_Osteobl;H3K4me1_Panc1;H3K4me1_Pbmc
chr1	31238000	31239500	0.947	H3K27ac_Dnd41;H3K27ac_Gm12878;H3K27ac_H1hesc;H3K27ac_Hsmm;H3K27ac_K562;H3K27ac_Osteobl;H3K4me1_Gm12878;H3K4me1_Gm12878_V2;H3K4me1_H1hesc;H3K4me1_Hsmm;H3K4me1_Hsmmt;H3K4me1_K562_broadInst;H3K4me1_K562_syd;H3K4me1_K562b_syd;H3K4me1_Pbmc
chr1	31241000	31243500	1.413;0.739	H3K27ac_Dnd41;H3K27ac_Gm12878;H3K27ac_H1hesc;H3K27ac_K562;H3K4me1_Gm12878;H3K4me1_Gm12878_V2;H3K4me1_H1hesc;H3K4me1_Hepg2;H3K4me1_Hsmmt;H3K4me1_K562_broadInst;H3K4me1_K562_syd;H3K4me1_K562b_syd
chr1	31247000	31253500	0.645;0.866;1.245;0.778;1.485;0.574	H3K27ac_Dnd41;H3K27ac_Gm12878;H3K27ac_Hsmmt;H3K27ac_K562;H3K4me1_Dnd41;H3K4me1_Gm12878;H3K4me1_Gm12878_V2;H3K4me1_Helas3;H3K4me1_Hepg2;H3K4me1_Hmec;H3K4me1_Hsmm;H3K4me1_Hsmmt;H3K4me1_Huvec;H3K4me1_K562_broadInst;H3K4me1_K562_syd;H3K4me1_K562b_syd;H3K4me1_Nha;H3K4me1_Nhdfad;H3K4me1_Nhek;H3K4me1_Nt2d1;H3K4me1_Osteobl;H3K4me1_Pbmc
chr1	31254000	31256500	0.618;1.392	H3K27ac_Dnd41;H3K27ac_Gm12878;H3K27ac_Hepg2;H3K27ac_K562;H3K4me1_Dnd41;H3K4me1_Gm12878;H3K4me1_Gm12878_V2;H3K4me1_H1hesc;H3K4me1_Helas3;H3K4me1_Hepg2;H3K4me1_Hmec;H3K4me1_Hsmm;H3K4me1_Hsmmt;H3K4me1_Huvec;H3K4me1_K562_broadInst;H3K4me1_K562_syd;H3K4me1_K562b_syd;H3K4me1_Nhdfad;H3K4me1_Nhek;H3K4me1_Nt2d1;H3K4me1_Osteobl;H3K4me1_Pbmc
chr1	31259000	31260500	0.849	H3K27ac_Dnd41;H3K27ac_Helas3;H3K27ac_Hepg2;H3K27ac_K562;H3K4me1_Helas3;H3K4me1_Hepg2;H3K4me1_Hmec;H3K4me1_Hsmm;H3K4me1_Hsmmt;H3K4me1_K562_syd;H3K4me1_K562b_syd;H3K4me1_Nhek
chr1	31271000	31272500	0.696	H3K27ac_Dnd41;H3K27ac_Helas3;H3K27ac_Nhek;H3K4me1_H1hesc;H3K4me1_Helas3;H3K4me1_Hepg2;H3K4me1_Hmec;H3K4me1_Hsmm;H3K4me1_Hsmmt;H3K4me1_Huvec;H3K4me1_K562_syd;H3K4me1_K562b_syd;H3K4me1_Nhdfad;H3K4me1_Nhek
chr1	31274000	31275500	1.775	H3K27ac_Dnd41;H3K4me1_Dnd41;H3K4me1_H1hesc;H3K4me1_Helas3;H3K4me1_Hepg2;H3K4me1_Hmec;H3K4me1_Hsmm;H3K4me1_Hsmmt;H3K4me1_K562_broadInst;H3K4me1_K562_syd;H3K4me1_K562b_syd;H3K4me1_Nha;H3K4me1_Nhdfad;H3K4me1_Nhek;H3K4me1_Nhlf;H3K4me1_Pbmc
chr1	31277000	31282500	1.292;0.862;2.309;2.365;0.516	H3K27ac_Dnd41;H3K27ac_Gm12878;H3K27ac_Hsmm;H3K27ac_Hsmmt;H3K27ac_K562;H3K27ac_Nha;H3K27ac_Nhlf;H3K27ac_Osteobl;H3K4me1_H1hesc;H3K4me1_Helas3;H3K4me1_Hepg2;H3K4me1_Hmec;H3K4me1_Hsmm;H3K4me1_Hsmmt;H3K4me1_Huvec;H3K4me1_K562_broadInst;H3K4me1_K562_syd;H3K4me1_K562b_syd;H3K4me1_Nha;H3K4me1_Nhdfad;H3K4me1_Nhek;H3K4me1_Nhlf;H3K4me1_Nt2d1;H3K4me1_Osteobl;H3K4me1_Panc1
chr1	31289000	31292500	1.852;0.669;1.060	H3K27ac_Dnd41;H3K27ac_H1hesc;H3K27ac_Helas3;H3K27ac_Hsmm;H3K27ac_Hsmmt;H3K27ac_Nha;H3K27ac_Nhdfad;H3K27ac_Nhlf;H3K4me1_H1hesc;H3K4me1_Helas3;H3K4me1_Hmec;H3K4me1_Hsmm;H3K4me1_Hsmmt;H3K4me1_Huvec;H3K4me1_K562_broadInst;H3K4me1_K562_syd;H3K4me1_K562b_syd;H3K4me1_Nha;H3K4me1_Nhdfad;H3K4me1_Nhek;H3K4me1_Nhlf;H3K4me1_Nt2d1;H3K4me1_Osteobl
chr1	31313000	31315500	0.651;0.645	H3K27ac_H1hesc;H3K27ac_Hsmmt;H3K4me1_H1hesc;H3K4me1_Hepg2;H3K4me1_Hsmm;H3K4me1_Hsmmt;H3K4me1_Huvec;H3K4me1_K562_broadInst;H3K4me1_Nhdfad;H3K4me1_Nt2d1;H3K4me1_Pbmc
chr1	31319000	31321500	1.162;1.725	H3K27ac_H1hesc;H3K27ac_Hepg2;H3K27ac_Hmec;H3K27ac_Huvec;H3K27ac_Nha;H3K4me1_H1hesc;H3K4me1_Hepg2;H3K4me1_Hmec;H3K4me1_Hsmmt;H3K4me1_Huvec;H3K4me1_K562_broadInst;H3K4me1_K562_syd;H3K4me1_K562b_syd;H3K4me1_Nha;H3K4me1_Nhlf;H3K4me1_Nt2d1;H3K4me1_Osteobl
chr1	31326000	31330500	1.791;2.065;1.243;0.937	H3K27ac_H1hesc;H3K27ac_Hsmmt;H3K27ac_K562;H3K27ac_Nhdfad;H3K27ac_Osteobl;H3K4me1_H1hesc;H3K4me1_Hepg2;H3K4me1_Hmec;H3K4me1_Hsmm;H3K4me1_Hsmmt;H3K4me1_Huvec;H3K4me1_K562_broadInst;H3K4me1_K562_syd;H3K4me1_K562b_syd;H3K4me1_Nha;H3K4me1_Nhdfad;H3K4me1_Nt2d1
chr1	31352000	31353500	1.256	H3K27ac_H1hesc;H3K27ac_Osteobl;H3K4me1_Gm12878;H3K4me1_H1hesc;H3K4me1_Hmec;H3K4me1_Hsmm;H3K4me1_Hsmmt;H3K4me1_Nha;H3K4me1_Nhdfad;H3K4me1_Nhek;H3K4me1_Nhlf;H3K4me1_Osteobl
chr1	31358000	31359500	0.649	H3K27ac_H1hesc;H3K27ac_Hsmm;H3K27ac_Hsmmt;H3K27ac_K562;H3K27ac_Osteobl;H3K4me1_H1hesc;H3K4me1_Hsmm;H3K4me1_Hsmmt;H3K4me1_K562_broadInst;H3K4me1_K562_syd;H3K4me1_K562b_syd;H3K4me1_Nha;H3K4me1_Nhdfad;H3K4me1_Nhlf;H3K4me1_Osteobl
chr1	31360000	31362500	1.281;1.243	H3K27ac_H1hesc;H3K27ac_Hsmm;H3K27ac_Hsmmt;H3K27ac_K562;H3K27ac_Nha;H3K27ac_Nhdfad;H3K27ac_Nhlf;H3K27ac_Osteobl;H3K27ac_Panc1;H3K4me1_H1hesc;H3K4me1_Hsmm;H3K4me1_Hsmmt;H3K4me1_K562_broadInst;H3K4me1_K562_syd;H3K4me1_K562b_syd;H3K4me1_Nha;H3K4me1_Nhdfad;H3K4me1_Nhlf;H3K4me1_Nt2d1;H3K4me1_Osteobl;H3K4me1_Panc1
chr1	31366000	31367500	0.575	H3K27ac_H1hesc;H3K27ac_K562;H3K27ac_Osteobl;H3K4me1_H1hesc;H3K4me1_Hepg2;H3K4me1_Hsmm;H3K4me1_Hsmmt;H3K4me1_K562_broadInst;H3K4me1_K562_syd;H3K4me1_K562b_syd;H3K4me1_Nhdfad;H3K4me1_Nhlf;H3K4me1_Nt2d1;H3K4me1_Osteobl
chr1	31373000	31375500	0.596;0.590	H3K27ac_H1hesc;H3K27ac_Hsmmt;H3K27ac_Huvec;H3K27ac_Nha;H3K27ac_Nhlf;H3K27ac_Osteobl;H3K27ac_Panc1;H3K4me1_H1hesc;H3K4me1_Hepg2;H3K4me1_Hmec;H3K4me1_Hsmm;H3K4me1_Hsmmt;H3K4me1_Huvec;H3K4me1_K562_broadInst;H3K4me1_K562_syd;H3K4me1_K562b_syd;H3K4me1_Nha;H3K4me1_Nhdfad;H3K4me1_Nhlf;H3K4me1_Nt2d1;H3K4me1_Osteobl;H3K4me1_Panc1
chr1	31379000	31380500	0.635	H3K27ac_H1hesc;H3K27ac_Hsmmt;H3K27ac_K562;H3K27ac_Nhdfad;H3K27ac_Osteobl;H3K4me1_H1hesc;H3K4me1_Helas3;H3K4me1_Hmec;H3K4me1_Hsmm;H3K4me1_Hsmmt;H3K4me1_Huvec;H3K4me1_K562_broadInst;H3K4me1_K562_syd;H3K4me1_K562b_syd;H3K4me1_Nha;H3K4me1_Nhdfad;H3K4me1_Nhek;H3K4me1_Nhlf;H3K4me1_Nt2d1;H3K4me1_Osteobl
chr1	31383000	31385500	1.132;0.759	H3K27ac_H1hesc;H3K27ac_Helas3;H3K27ac_Hsmm;H3K27ac_Hsmmt;H3K27ac_K562;H3K27ac_Nhek;H3K27ac_Osteobl;H3K4me1_Gm12878;H3K4me1_Gm12878_V2;H3K4me1_H1hesc;H3K4me1_Helas3;H3K4me1_Hmec;H3K4me1_Hsmm;H3K4me1_Hsmmt;H3K4me1_Huvec;H3K4me1_K562_broadInst;H3K4me1_K562_syd;H3K4me1_K562b_syd;H3K4me1_Nha;H3K4me1_Nhdfad;H3K4me1_Nhek;H3K4me1_Nhlf;H3K4me1_Osteobl;H3K4me1_Pbmc
chr1	31391000	31393500	1.246;1.204	H3K27ac_Hsmm;H3K27ac_Hsmmt;H3K27ac_K562;H3K27ac_Nha;H3K27ac_Osteobl;H3K4me1_Dnd41;H3K4me1_Helas3;H3K4me1_Hmec;H3K4me1_Hsmm;H3K4me1_Hsmmt;H3K4me1_K562_broadInst;H3K4me1_K562_syd;H3K4me1_K562b_syd;H3K4me1_Nha;H3K4me1_Nhdfad;H3K4me1_Nhek;H3K4me1_Nhlf;H3K4me1_Osteobl;H3K4me1_Pbmc
chr1	31401000	31402500	0.736	H3K27ac_Dnd41;H3K27ac_H1hesc;H3K27ac_Hmec;H3K27ac_Hsmmt;H3K27ac_K562;H3K27ac_Osteobl;H3K4me1_H1hesc;H3K4me1_Hepg2;H3K4me1_Hmec;H3K4me1_Hsmm;H3K4me1_Hsmmt;H3K4me1_Huvec;H3K4me1_K562_broadInst;H3K4me1_Nhlf
chr1	31448000	31449500	0.677	H3K27ac_Dnd41;H3K27ac_Hepg2;H3K27ac_Hsmm;H3K27ac_Hsmmt;H3K27ac_Nha;H3K27ac_Nhdfad;H3K27ac_Nhlf;H3K27ac_Osteobl;H3K4me1_Gm12878;H3K4me1_H1hesc;H3K4me1_Hepg2;H3K4me1_Hmec;H3K4me1_Hsmm;H3K4me1_Hsmmt;H3K4me1_Huvec;H3K4me1_Nha;H3K4me1_Nhdfad;H3K4me1_Nhlf;H3K4me1_Osteobl;H3K4me1_Panc1;H3K4me1_Pbmc
chr1	31455000	31456500	0.714	H3K27ac_Dnd41;H3K27ac_Gm12878;H3K27ac_H1hesc;H3K27ac_Hsmm;H3K27ac_Hsmmt;H3K27ac_K562;H3K27ac_Nha;H3K27ac_Nhdfad;H3K27ac_Nhlf;H3K27ac_Osteobl;H3K4me1_Gm12878;H3K4me1_Gm12878_V2;H3K4me1_H1hesc;H3K4me1_Hepg2;H3K4me1_Hmec;H3K4me1_Hsmm;H3K4me1_Hsmmt;H3K4me1_K562_broadInst;H3K4me1_Nhdfad;H3K4me1_Nhlf;H3K4me1_Osteobl;H3K4me1_Pbmc
chr1	31480000	31481500	0.999	H3K27ac_Dnd41;H3K27ac_Gm12878;H3K27ac_H1hesc;H3K27ac_Hmec;H3K27ac_Hsmm;H3K27ac_Hsmmt;H3K27ac_Huvec;H3K27ac_Nha;H3K27ac_Nhdfad;H3K27ac_Nhek;H3K27ac_Nhlf;H3K27ac_Osteobl;H3K4me1_Gm12878;H3K4me1_Gm12878_V2;H3K4me1_H1hesc;H3K4me1_Helas3;H3K4me1_Hepg2;H3K4me1_Hmec;H3K4me1_Hsmm;H3K4me1_Hsmmt;H3K4me1_Huvec;H3K4me1_K562_broadInst;H3K4me1_Nha;H3K4me1_Nhdfad;H3K4me1_Nhek;H3K4me1_Nhlf;H3K4me1_Osteobl;H3K4me…
chr1	31492000	31493500	0.527	H3K27ac_Dnd41;H3K27ac_H1hesc;H3K27ac_Hmec;H3K27ac_Nha;H3K27ac_Nhdfad;H3K27ac_Osteobl;H3K4me1_H1hesc;H3K4me1_Hepg2;H3K4me1_Hmec;H3K4me1_Huvec;H3K4me1_K562_broadInst;H3K4me1_Nhdfad;H3K4me1_Nhek;H3K4me1_Nhlf;H3K4me1_Osteobl;H3K4me1_Pbmc
chr1	31574000	31576500	0.901;0.555	H3K27ac_H1hesc;H3K27ac_Helas3;H3K27ac_Hmec;H3K27ac_Hsmm;H3K27ac_K562;H3K27ac_Nha;H3K27ac_Nhek;H3K27ac_Osteobl;H3K4me1_Helas3;H3K4me1_Hepg2;H3K4me1_Hmec;H3K4me1_Hsmm;H3K4me1_Hsmmt;H3K4me1_Huvec;H3K4me1_K562_broadInst;H3K4me1_K562_syd;H3K4me1_K562b_syd;H3K4me1_Nha;H3K4me1_Nhdfad;H3K4me1_Nhek;H3K4me1_Nhlf;H3K4me1_Osteobl;H3K4me1_Pbmc
chr1	31584000	31585500	0.744	H3K27ac_Helas3;H3K27ac_Hmec;H3K27ac_Hsmmt;H3K27ac_Osteobl;H3K4me1_Helas3;H3K4me1_Hepg2;H3K4me1_Hmec;H3K4me1_Hsmm;H3K4me1_K562_broadInst;H3K4me1_K562_syd;H3K4me1_K562b_syd;H3K4me1_Nhdfad;H3K4me1_Nhek;H3K4me1_Nhlf;H3K4me1_Osteobl;H3K4me1_Pbmc
chr1	31595000	31596500	0.893	H3K27ac_H1hesc;H3K27ac_Osteobl;H3K4me1_Gm12878_V2;H3K4me1_H1hesc;H3K4me1_Hepg2;H3K4me1_Hmec;H3K4me1_K562_broadInst;H3K4me1_K562_syd;H3K4me1_K562b_syd;H3K4me1_Nhek;H3K4me1_Nt2d1
chr1	31624000	31626500	0.579;0.856	H3K27ac_H1hesc;H3K27ac_Helas3;H3K27ac_Hmec;H3K27ac_K562;H3K27ac_Nhdfad;H3K27ac_Nhek;H3K27ac_Osteobl;H3K4me1_Helas3;H3K4me1_Hepg2;H3K4me1_Hmec;H3K4me1_K562_broadInst;H3K4me1_Nhdfad;H3K4me1_Nhek;H3K4me1_Nhlf
chr1	31627000	31628500	0.818	H3K27ac_Dnd41;H3K27ac_Gm12878;H3K27ac_H1hesc;H3K27ac_Helas3;H3K27ac_Hepg2;H3K27ac_Hmec;H3K27ac_Hsmm;H3K27ac_Hsmmt;H3K27ac_Huvec;H3K27ac_K562;H3K27ac_Nha;H3K27ac_Nhdfad;H3K27ac_Nhek;H3K27ac_Nhlf;H3K27ac_Osteobl;H3K27ac_Panc1;H3K4me1_Dnd41;H3K4me1_Gm12878;H3K4me1_Gm12878_V2;H3K4me1_H1hesc;H3K4me1_Helas3;H3K4me1_Hepg2;H3K4me1_Hmec;H3K4me1_Hsmm;H3K4me1_Huvec;H3K4me1_K562_broadInst;H3K4me1_K562_syd;H3…
chr1	31635000	31636500	0.743	H3K27ac_Hmec;H3K27ac_K562;H3K4me1_Dnd41;H3K4me1_Helas3;H3K4me1_Hepg2;H3K4me1_K562_broadInst;H3K4me1_K562_syd;H3K4me1_K562b_syd
chr1	31643000	31644500	1.870	H3K27ac_H1hesc;H3K27ac_Helas3;H3K27ac_Hepg2;H3K27ac_Hmec;H3K27ac_Hsmm;H3K27ac_Hsmmt;H3K27ac_Huvec;H3K27ac_K562;H3K27ac_Nha;H3K27ac_Nhdfad;H3K27ac_Nhek;H3K27ac_Nhlf;H3K27ac_Osteobl;H3K4me1_Dnd41;H3K4me1_Gm12878;H3K4me1_Gm12878_V2;H3K4me1_H1hesc;H3K4me1_Helas3;H3K4me1_Hepg2;H3K4me1_Hmec;H3K4me1_Hsmm;H3K4me1_Hsmmt;H3K4me1_Huvec;H3K4me1_K562_broadInst;H3K4me1_K562_syd;H3K4me1_K562b_syd;H3K4me1_Nha;H3…
chr1	31688000	31690500	2.182;1.808	H3K27ac_Dnd41;H3K27ac_H1hesc;H3K4me1_H1hesc;H3K4me1_Hepg2;H3K4me1_Nhek;H3K4me1_Nt2d1
chr1	31691000	31692500	0.579	H3K27ac_Dnd41;H3K27ac_H1hesc;H3K27ac_Hsmmt;H3K4me1_Hsmmt
chr1	31700000	31701500	1.568	H3K27ac_Dnd41;H3K27ac_H1hesc
chr1	31707000	31708500	0.512	H3K27ac_Dnd41;H3K4me1_H1hesc;H3K4me1_Nt2d1
chr1	31713000	31714500	0.554	H3K27ac_Dnd41;H3K4me1_H1hesc;H3K4me1_Hepg2;H3K4me1_Hmec;H3K4me1_Hsmmt;H3K4me1_Huvec;H3K4me1_Pbmc
chr1	31807000	31808500	0.522	H3K27ac_Dnd41;H3K4me1_Gm12878;H3K4me1_Gm12878_V2
chr1	31846000	31848500	1.179;0.566	H3K27ac_Dnd41;H3K27ac_H1hesc;H3K27ac_Helas3;H3K27ac_Hsmm;H3K27ac_Hsmmt;H3K27ac_Huvec;H3K27ac_Nha;H3K27ac_Nhdfad;H3K27ac_Nhlf;H3K27ac_Osteobl;H3K4me1_Dnd41;H3K4me1_Gm12878;H3K4me1_Gm12878_V2;H3K4me1_H1hesc;H3K4me1_Helas3;H3K4me1_Hepg2;H3K4me1_Hmec;H3K4me1_Hsmm;H3K4me1_Hsmmt;H3K4me1_Huvec;H3K4me1_K562_broadInst;H3K4me1_K562_syd;H3K4me1_K562b_syd;H3K4me1_Nha;H3K4me1_Nhdfad;H3K4me1_Nhek;H3K4me1_Nhlf;…
chr1	31849000	31850500	2.108	H3K27ac_Dnd41;H3K27ac_H1hesc;H3K27ac_Hsmm;H3K27ac_Hsmmt;H3K27ac_Nha;H3K27ac_Nhdfad;H3K27ac_Nhlf;H3K27ac_Osteobl;H3K4me1_H1hesc;H3K4me1_Hepg2;H3K4me1_Hmec;H3K4me1_Hsmm;H3K4me1_Hsmmt;H3K4me1_Huvec;H3K4me1_Nha;H3K4me1_Nhdfad;H3K4me1_Nhlf;H3K4me1_Osteobl
chr1	31950000	31951500	0.649	H3K27ac_Dnd41;H3K27ac_Gm12878;H3K27ac_Hmec;H3K27ac_Nhek;H3K4me1_Dnd41;H3K4me1_Gm12878;H3K4me1_Gm12878_V2;H3K4me1_H1hesc;H3K4me1_Helas3;H3K4me1_Hepg2;H3K4me1_Hmec;H3K4me1_Nhek;H3K4me1_Nt2d1
chr1	31955000	31957500	0.732;0.614	H3K27ac_Dnd41;H3K27ac_Gm12878;H3K27ac_Helas3;H3K27ac_Hmec;H3K27ac_Nhdfad;H3K27ac_Nhek;H3K27ac_Nhlf;H3K27ac_Osteobl;H3K4me1_Dnd41;H3K4me1_Gm12878;H3K4me1_Gm12878_V2;H3K4me1_H1hesc;H3K4me1_Helas3;H3K4me1_Hepg2;H3K4me1_Hmec;H3K4me1_K562_broadInst;H3K4me1_Nha;H3K4me1_Nhdfad;H3K4me1_Nhek;H3K4me1_Nhlf;H3K4me1_Osteobl;H3K4me1_Pbmc
chr1	31958000	31959500	0.532	H3K27ac_Dnd41;H3K4me1_Dnd41;H3K4me1_H1hesc;H3K4me1_Hepg2;H3K4me1_Pbmc
chr1	31996000	31998500	1.927;1.270	H3K27ac_Dnd41;H3K27ac_Helas3;H3K27ac_Hsmm;H3K27ac_Hsmmt;H3K27ac_Nha;H3K27ac_Nhek;H3K4me1_Helas3;H3K4me1_Hepg2;H3K4me1_Hmec;H3K4me1_Hsmm;H3K4me1_Hsmmt;H3K4me1_Nha;H3K4me1_Nhdfad;H3K4me1_Nhek;H3K4me1_Nhlf;H3K4me1_Osteobl;H3K4me1_Panc1
chr1	32013000	32014500	0.815	H3K27ac_Dnd41;H3K27ac_Hepg2;H3K27ac_Hmec;H3K27ac_Hsmm;H3K27ac_Hsmmt;H3K27ac_Huvec;H3K27ac_Nhek;H3K27ac_Nhlf;H3K27ac_Osteobl;H3K4me1_Dnd41;H3K4me1_Gm12878;H3K4me1_Gm12878_V2;H3K4me1_H1hesc;H3K4me1_Helas3;H3K4me1_Hepg2;H3K4me1_Hmec;H3K4me1_Hsmm;H3K4me1_Hsmmt;H3K4me1_Huvec;H3K4me1_K562_broadInst;H3K4me1_K562_syd;H3K4me1_K562b_syd;H3K4me1_Nha;H3K4me1_Nhdfad;H3K4me1_Nhek;H3K4me1_Nhlf;H3K4me1_Nt2d1;H3K…
chr1	32029000	32030500	0.659	H3K27ac_Dnd41;H3K27ac_Hmec;H3K27ac_Hsmm;H3K27ac_Hsmmt;H3K27ac_Huvec;H3K27ac_Nhek;H3K27ac_Osteobl;H3K4me1_H1hesc;H3K4me1_Helas3;H3K4me1_Hepg2;H3K4me1_Hmec;H3K4me1_Hsmm;H3K4me1_Hsmmt;H3K4me1_Huvec;H3K4me1_Nha;H3K4me1_Nhdfad;H3K4me1_Nhek;H3K4me1_Nhlf;H3K4me1_Osteobl
chr1	32034000	32035500	0.560	H3K27ac_Dnd41;H3K27ac_Hepg2;H3K27ac_Nhdfad;H3K27ac_Osteobl;H3K4me1_Helas3;H3K4me1_Hepg2;H3K4me1_Hsmm;H3K4me1_Hsmmt;H3K4me1_Huvec;H3K4me1_Nha;H3K4me1_Nhdfad;H3K4me1_Nhlf;H3K4me1_Osteobl;H3K4me1_Panc1
chr1	32039000	32040500	1.140	H3K27ac_Dnd41;H3K27ac_H1hesc;H3K27ac_Helas3;H3K27ac_Hepg2;H3K27ac_Hmec;H3K27ac_Hsmm;H3K27ac_Hsmmt;H3K27ac_Huvec;H3K27ac_K562;H3K27ac_Nha;H3K27ac_Nhdfad;H3K27ac_Nhek;H3K27ac_Nhlf;H3K27ac_Osteobl;H3K27ac_Panc1;H3K4me1_H1hesc;H3K4me1_Helas3;H3K4me1_Hepg2;H3K4me1_Hmec;H3K4me1_Hsmm;H3K4me1_Hsmmt;H3K4me1_Huvec;H3K4me1_K562_broadInst;H3K4me1_K562_syd;H3K4me1_K562b_syd;H3K4me1_Nha;H3K4me1_Nhdfad;H3K4me1_…
chr1	32056000	32058500	1.335;1.324	H3K27ac_Dnd41;H3K27ac_H1hesc;H3K27ac_Hmec;H3K27ac_Hsmmt;H3K27ac_Huvec;H3K27ac_Osteobl;H3K27ac_Panc1;H3K4me1_H1hesc;H3K4me1_Helas3;H3K4me1_Hepg2;H3K4me1_Hmec;H3K4me1_Hsmm;H3K4me1_Hsmmt;H3K4me1_Huvec;H3K4me1_Nha;H3K4me1_Nhdfad;H3K4me1_Nhek;H3K4me1_Nhlf;H3K4me1_Osteobl;H3K4me1_Panc1
chr1	32079000	32082500	0.707;1.608;0.565	H3K27ac_Dnd41;H3K27ac_H1hesc;H3K27ac_Osteobl;H3K4me1_Gm12878;H3K4me1_Gm12878_V2;H3K4me1_H1hesc;H3K4me1_Hepg2;H3K4me1_Hsmmt;H3K4me1_Nt2d1;H3K4me1_Osteobl
chr1	32129000	32130500	0.606	H3K27ac_Dnd41;H3K27ac_H1hesc;H3K27ac_Nhdfad;H3K27ac_Osteobl;H3K4me1_H1hesc;H3K4me1_Hsmmt;H3K4me1_Panc1
chr1	32139000	32140500	1.066	H3K27ac_Dnd41;H3K27ac_H1hesc;H3K27ac_Hsmm;H3K27ac_Hsmmt;H3K27ac_Nhdfad;H3K27ac_Osteobl;H3K4me1_H1hesc;H3K4me1_Hsmm;H3K4me1_Hsmmt;H3K4me1_Nhdfad
chr1	32166000	32167500	2.360	H3K27ac_Dnd41;H3K27ac_Gm12878;H3K27ac_H1hesc;H3K27ac_Helas3;H3K27ac_Hepg2;H3K27ac_Hmec;H3K27ac_Hsmm;H3K27ac_Hsmmt;H3K27ac_Nha;H3K27ac_Nhdfad;H3K27ac_Nhek;H3K27ac_Nhlf;H3K27ac_Osteobl;H3K27ac_Panc1;H3K4me1_Gm12878;H3K4me1_Gm12878_V2;H3K4me1_H1hesc;H3K4me1_Helas3;H3K4me1_Hepg2;H3K4me1_Hmec;H3K4me1_Hsmm;H3K4me1_Hsmmt;H3K4me1_Huvec;H3K4me1_K562_broadInst;H3K4me1_Nha;H3K4me1_Nhdfad;H3K4me1_Nhek;H3K4me…
chr1	32170000	32172500	0.686;0.992	H3K27ac_Dnd41;H3K27ac_Gm12878;H3K27ac_H1hesc;H3K27ac_Hepg2;H3K27ac_Hmec;H3K27ac_Hsmmt;H3K27ac_K562;H3K27ac_Nha;H3K27ac_Nhdfad;H3K27ac_Nhek;H3K27ac_Nhlf;H3K27ac_Osteobl;H3K27ac_Panc1;H3K4me1_Dnd41;H3K4me1_Gm12878;H3K4me1_Gm12878_V2;H3K4me1_H1hesc;H3K4me1_Helas3;H3K4me1_Hepg2;H3K4me1_Hmec;H3K4me1_Hsmm;H3K4me1_Hsmmt;H3K4me1_Huvec;H3K4me1_K562_broadInst;H3K4me1_K562_syd;H3K4me1_K562b_syd;H3K4me1_Nha;…
chr1	32174000	32175500	0.504	H3K27ac_Dnd41;H3K27ac_H1hesc;H3K27ac_Hsmmt;H3K27ac_Nha;H3K27ac_Nhdfad;H3K27ac_Osteobl;H3K4me1_Gm12878;H3K4me1_Gm12878_V2;H3K4me1_H1hesc;H3K4me1_Helas3;H3K4me1_Hepg2;H3K4me1_Hmec;H3K4me1_Hsmm;H3K4me1_Hsmmt;H3K4me1_Nha;H3K4me1_Nhdfad;H3K4me1_Nhlf;H3K4me1_Osteobl
chr1	32177000	32179500	0.949;0.950	H3K27ac_Dnd41;H3K27ac_H1hesc;H3K27ac_Helas3;H3K27ac_Hsmm;H3K27ac_Hsmmt;H3K27ac_Huvec;H3K27ac_Nha;H3K27ac_Nhdfad;H3K27ac_Nhek;H3K27ac_Nhlf;H3K27ac_Osteobl;H3K27ac_Panc1;H3K4me1_Gm12878_V2;H3K4me1_H1hesc;H3K4me1_Helas3;H3K4me1_Hepg2;H3K4me1_Hmec;H3K4me1_Hsmm;H3K4me1_Hsmmt;H3K4me1_Huvec;H3K4me1_Nha;H3K4me1_Nhdfad;H3K4me1_Nhek;H3K4me1_Nhlf;H3K4me1_Nt2d1;H3K4me1_Osteobl;H3K4me1_Panc1
chr1	32183000	32185500	1.529;1.178	H3K27ac_Dnd41;H3K27ac_H1hesc;H3K27ac_Osteobl;H3K4me1_H1hesc;H3K4me1_Helas3;H3K4me1_Hmec;H3K4me1_Hsmm;H3K4me1_Hsmmt;H3K4me1_K562_broadInst;H3K4me1_Nha;H3K4me1_Nhdfad;H3K4me1_Nhek;H3K4me1_Nhlf;H3K4me1_Nt2d1;H3K4me1_Osteobl
chr1	32188000	32190500	0.590;1.535	H3K27ac_Dnd41;H3K27ac_H1hesc;H3K27ac_Osteobl;H3K4me1_H1hesc;H3K4me1_Hepg2;H3K4me1_Hmec;H3K4me1_Nhdfad;H3K4me1_Nhek;H3K4me1_Osteobl
chr1	32191000	32192500	1.079	H3K27ac_Dnd41;H3K27ac_H1hesc;H3K4me1_H1hesc;H3K4me1_Hepg2;H3K4me1_Hsmmt;H3K4me1_Nha;H3K4me1_Osteobl
chr1	32211000	32212500	0.698	H3K27ac_Dnd41;H3K27ac_Gm12878;H3K27ac_H1hesc;H3K4me1_Gm12878;H3K4me1_Gm12878_V2;H3K4me1_H1hesc;H3K4me1_Helas3;H3K4me1_Hsmmt;H3K4me1_K562_broadInst;H3K4me1_K562_syd;H3K4me1_K562b_syd;H3K4me1_Nha;H3K4me1_Nhdfad;H3K4me1_Nhlf;H3K4me1_Nt2d1;H3K4me1_Osteobl;H3K4me1_Panc1
chr1	32213000	32215500	0.534;0.560	H3K27ac_Dnd41;H3K27ac_H1hesc;H3K4me1_Dnd41;H3K4me1_Gm12878_V2;H3K4me1_H1hesc;H3K4me1_Helas3;H3K4me1_Hsmm;H3K4me1_Hsmmt;H3K4me1_K562_broadInst;H3K4me1_Nha;H3K4me1_Nhdfad;H3K4me1_Nhek;H3K4me1_Nt2d1;H3K4me1_Osteobl;H3K4me1_Panc1
chr1	32226000	32227500	0.784	H3K27ac_Dnd41;H3K27ac_H1hesc;H3K27ac_Hsmmt;H3K27ac_Nha;H3K27ac_Nhdfad;H3K27ac_Nhek;H3K27ac_Nhlf;H3K27ac_Osteobl;H3K27ac_Panc1;H3K4me1_Dnd41;H3K4me1_Gm12878;H3K4me1_Gm12878_V2;H3K4me1_H1hesc;H3K4me1_Helas3;H3K4me1_Hepg2;H3K4me1_Hmec;H3K4me1_Hsmm;H3K4me1_Hsmmt;H3K4me1_Huvec;H3K4me1_K562_broadInst;H3K4me1_K562_syd;H3K4me1_K562b_syd;H3K4me1_Nha;H3K4me1_Nhdfad;H3K4me1_Nhek;H3K4me1_Nhlf;H3K4me1_Osteobl…
chr1	32230000	32231500	0.927	H3K27ac_Dnd41;H3K27ac_H1hesc;H3K4me1_Dnd41;H3K4me1_Gm12878;H3K4me1_Gm12878_V2;H3K4me1_H1hesc;H3K4me1_Helas3;H3K4me1_Hepg2;H3K4me1_Hmec;H3K4me1_Hsmmt;H3K4me1_Huvec;H3K4me1_K562_broadInst;H3K4me1_K562_syd;H3K4me1_K562b_syd;H3K4me1_Nha;H3K4me1_Nhdfad;H3K4me1_Nhek;H3K4me1_Nhlf;H3K4me1_Nt2d1;H3K4me1_Osteobl;H3K4me1_Panc1;H3K4me1_Pbmc
chr1	32232000	32239500	1.358;1.097;1.543;1.927;1.907;0.733;0.695	H3K27ac_Dnd41;H3K27ac_H1hesc;H3K27ac_Panc1;H3K4me1_Gm12878;H3K4me1_Gm12878_V2;H3K4me1_H1hesc;H3K4me1_Helas3;H3K4me1_Hepg2;H3K4me1_Hmec;H3K4me1_Hsmm;H3K4me1_Huvec;H3K4me1_K562_broadInst;H3K4me1_K562_syd;H3K4me1_K562b_syd;H3K4me1_Nha;H3K4me1_Nhdfad;H3K4me1_Nhek;H3K4me1_Nhlf;H3K4me1_Nt2d1;H3K4me1_Osteobl;H3K4me1_Panc1;H3K4me1_Pbmc
chr1	32241000	32243500	1.635;1.113	H3K27ac_Dnd41;H3K27ac_H1hesc;H3K27ac_K562;H3K4me1_H1hesc;H3K4me1_Helas3;H3K4me1_K562_broadInst;H3K4me1_Nhek;H3K4me1_Nt2d1
chr1	32246000	32252500	1.525;2.035;2.262;1.270;0.863;0.539	H3K27ac_Dnd41;H3K27ac_H1hesc;H3K27ac_Helas3;H3K27ac_K562;H3K27ac_Osteobl;H3K4me1_Gm12878;H3K4me1_Gm12878_V2;H3K4me1_H1hesc;H3K4me1_Hsmmt;H3K4me1_K562_broadInst;H3K4me1_K562_syd;H3K4me1_K562b_syd;H3K4me1_Nha;H3K4me1_Nhdfad;H3K4me1_Nhlf;H3K4me1_Nt2d1
chr1	32253000	32254500	1.814	H3K27ac_Dnd41;H3K27ac_Gm12878;H3K27ac_H1hesc;H3K27ac_Helas3;H3K27ac_Hmec;H3K27ac_Hsmm;H3K27ac_Hsmmt;H3K27ac_Huvec;H3K27ac_K562;H3K27ac_Nha;H3K27ac_Nhdfad;H3K27ac_Nhek;H3K27ac_Nhlf;H3K27ac_Osteobl;H3K27ac_Panc1;H3K4me1_Dnd41;H3K4me1_Gm12878;H3K4me1_Gm12878_V2;H3K4me1_H1hesc;H3K4me1_Helas3;H3K4me1_Hepg2;H3K4me1_Hmec;H3K4me1_Hsmm;H3K4me1_Hsmmt;H3K4me1_Huvec;H3K4me1_K562_broadInst;H3K4me1_K562_syd;H3…
chr1	32276000	32278500	1.697;1.643	H3K27ac_Dnd41;H3K27ac_H1hesc;H3K27ac_Osteobl;H3K4me1_H1hesc;H3K4me1_K562_broadInst;H3K4me1_K562_syd;H3K4me1_K562b_syd;H3K4me1_Nhlf
chr1	32346000	32347500	0.574	H3K27ac_Dnd41;H3K27ac_Gm12878;H3K27ac_K562;H3K4me1_Dnd41;H3K4me1_Gm12878;H3K4me1_Gm12878_V2;H3K4me1_Hepg2;H3K4me1_Hsmmt;H3K4me1_K562_broadInst;H3K4me1_Osteobl;H3K4me1_Pbmc
chr1	32362000	32364500	1.200;0.966	H3K27ac_Dnd41;H3K27ac_Helas3;H3K27ac_Hmec;H3K27ac_K562;H3K27ac_Osteobl;H3K4me1_Helas3;H3K4me1_Hepg2;H3K4me1_Hmec;H3K4me1_Huvec;H3K4me1_K562_broadInst;H3K4me1_Nhek;H3K4me1_Osteobl
chr1	32397000	32398500	1.003	H3K27ac_Dnd41;H3K27ac_Gm12878;H3K27ac_Helas3;H3K27ac_Hepg2;H3K27ac_Hmec;H3K27ac_Hsmm;H3K27ac_Hsmmt;H3K27ac_Huvec;H3K27ac_K562;H3K27ac_Nha;H3K27ac_Nhdfad;H3K27ac_Nhek;H3K27ac_Nhlf;H3K27ac_Osteobl;H3K27ac_Panc1;H3K4me1_Dnd41;H3K4me1_Gm12878;H3K4me1_Gm12878_V2;H3K4me1_H1hesc;H3K4me1_Helas3;H3K4me1_Hepg2;H3K4me1_Hmec;H3K4me1_Hsmm;H3K4me1_Hsmmt;H3K4me1_Huvec;H3K4me1_K562_broadInst;H3K4me1_K562_syd;H3K…
chr1	32400000	32401500	1.113	H3K27ac_Dnd41;H3K27ac_Gm12878;H3K27ac_Helas3;H3K27ac_Hmec;H3K27ac_Hsmm;H3K27ac_Hsmmt;H3K27ac_Huvec;H3K27ac_K562;H3K27ac_Nha;H3K27ac_Nhdfad;H3K27ac_Nhek;H3K27ac_Nhlf;H3K27ac_Osteobl;H3K27ac_Panc1;H3K4me1_Dnd41;H3K4me1_Gm12878;H3K4me1_Gm12878_V2;H3K4me1_H1hesc;H3K4me1_Helas3;H3K4me1_Hepg2;H3K4me1_Hmec;H3K4me1_Hsmm;H3K4me1_Hsmmt;H3K4me1_Huvec;H3K4me1_K562_broadInst;H3K4me1_K562_syd;H3K4me1_K562b_syd…
chr1	32402000	32403500	0.622	H3K27ac_Dnd41;H3K27ac_Gm12878;H3K27ac_H1hesc;H3K27ac_Helas3;H3K27ac_Hepg2;H3K27ac_Hmec;H3K27ac_Hsmm;H3K27ac_Hsmmt;H3K27ac_Huvec;H3K27ac_K562;H3K27ac_Nha;H3K27ac_Nhdfad;H3K27ac_Nhek;H3K27ac_Nhlf;H3K27ac_Osteobl;H3K27ac_Panc1;H3K4me1_Dnd41;H3K4me1_Gm12878;H3K4me1_Gm12878_V2;H3K4me1_H1hesc;H3K4me1_Helas3;H3K4me1_Hepg2;H3K4me1_Hmec;H3K4me1_Hsmm;H3K4me1_Hsmmt;H3K4me1_Huvec;H3K4me1_K562_broadInst;H3K4m…
chr1	32405000	32406500	0.958	H3K27ac_Dnd41;H3K27ac_Gm12878;H3K27ac_Helas3;H3K27ac_Hepg2;H3K27ac_Hmec;H3K27ac_Hsmm;H3K27ac_Hsmmt;H3K27ac_Huvec;H3K27ac_K562;H3K27ac_Nha;H3K27ac_Nhdfad;H3K27ac_Nhek;H3K27ac_Nhlf;H3K27ac_Osteobl;H3K27ac_Panc1;H3K4me1_Dnd41;H3K4me1_Gm12878;H3K4me1_Gm12878_V2;H3K4me1_H1hesc;H3K4me1_Helas3;H3K4me1_Hepg2;H3K4me1_Hmec;H3K4me1_Hsmm;H3K4me1_Hsmmt;H3K4me1_Huvec;H3K4me1_K562_broadInst;H3K4me1_K562_syd;H3K…
chr1	32407000	32409500	0.872;1.074	H3K27ac_Dnd41;H3K27ac_Gm12878;H3K27ac_H1hesc;H3K27ac_Helas3;H3K27ac_Hsmm;H3K27ac_Hsmmt;H3K27ac_Huvec;H3K27ac_K562;H3K27ac_Nha;H3K27ac_Nhdfad;H3K27ac_Nhek;H3K27ac_Nhlf;H3K27ac_Osteobl;H3K27ac_Panc1;H3K4me1_Dnd41;H3K4me1_Gm12878;H3K4me1_Gm12878_V2;H3K4me1_H1hesc;H3K4me1_Helas3;H3K4me1_Hepg2;H3K4me1_Hsmm;H3K4me1_Hsmmt;H3K4me1_Huvec;H3K4me1_K562_broadInst;H3K4me1_K562_syd;H3K4me1_K562b_syd;H3K4me1_Nh…
chr1	32417000	32418500	0.888	H3K27ac_Dnd41;H3K27ac_Gm12878;H3K27ac_H1hesc;H3K27ac_Helas3;H3K27ac_Hsmmt;H3K27ac_K562;H3K27ac_Nhdfad;H3K27ac_Osteobl;H3K27ac_Panc1;H3K4me1_Dnd41;H3K4me1_Gm12878;H3K4me1_Gm12878_V2;H3K4me1_H1hesc;H3K4me1_Helas3;H3K4me1_Hmec;H3K4me1_Hsmmt;H3K4me1_K562_broadInst;H3K4me1_Nhdfad;H3K4me1_Nhek;H3K4me1_Nhlf;H3K4me1_Osteobl;H3K4me1_Panc1;H3K4me1_Pbmc
chr1	32420000	32421500	0.866	H3K27ac_Dnd41;H3K27ac_Gm12878;H3K27ac_H1hesc;H3K27ac_Helas3;H3K27ac_Hepg2;H3K27ac_Hmec;H3K27ac_Hsmm;H3K27ac_Hsmmt;H3K27ac_Huvec;H3K27ac_K562;H3K27ac_Nha;H3K27ac_Nhdfad;H3K27ac_Nhek;H3K27ac_Nhlf;H3K27ac_Osteobl;H3K27ac_Panc1;H3K4me1_Dnd41;H3K4me1_Gm12878;H3K4me1_Gm12878_V2;H3K4me1_H1hesc;H3K4me1_Helas3;H3K4me1_Hepg2;H3K4me1_Hmec;H3K4me1_Hsmm;H3K4me1_Hsmmt;H3K4me1_Huvec;H3K4me1_K562_broadInst;H3K4m…
chr1	32429000	32430500	0.585	H3K27ac_Dnd41;H3K27ac_Gm12878;H3K27ac_Helas3;H3K27ac_K562;H3K27ac_Osteobl;H3K27ac_Panc1;H3K4me1_Dnd41;H3K4me1_Gm12878;H3K4me1_Gm12878_V2;H3K4me1_H1hesc;H3K4me1_Helas3;H3K4me1_Hepg2;H3K4me1_Hmec;H3K4me1_Hsmmt;H3K4me1_K562_broadInst;H3K4me1_K562_syd;H3K4me1_K562b_syd;H3K4me1_Nhdfad;H3K4me1_Nhlf;H3K4me1_Osteobl;H3K4me1_Panc1;H3K4me1_Pbmc
chr1	32452000	32454500	1.397;0.861	H3K27ac_Dnd41;H3K27ac_Gm12878;H3K27ac_Hsmmt;H3K4me1_Dnd41;H3K4me1_Gm12878;H3K4me1_Gm12878_V2;H3K4me1_H1hesc;H3K4me1_Hsmm;H3K4me1_Hsmmt;H3K4me1_K562_broadInst;H3K4me1_K562_syd;H3K4me1_K562b_syd;H3K4me1_Nha;H3K4me1_Nt2d1
chr1	32480000	32481500	1.048	H3K27ac_Dnd41;H3K27ac_Gm12878;H3K27ac_H1hesc;H3K27ac_Helas3;H3K27ac_Hepg2;H3K27ac_Hmec;H3K27ac_Hsmm;H3K27ac_Hsmmt;H3K27ac_Huvec;H3K27ac_K562;H3K27ac_Nha;H3K27ac_Nhdfad;H3K27ac_Nhek;H3K27ac_Nhlf;H3K27ac_Osteobl;H3K27ac_Panc1;H3K4me1_Dnd41;H3K4me1_Gm12878;H3K4me1_Gm12878_V2;H3K4me1_H1hesc;H3K4me1_Helas3;H3K4me1_Hepg2;H3K4me1_Hsmm;H3K4me1_Hsmmt;H3K4me1_Huvec;H3K4me1_K562_broadInst;H3K4me1_K562_syd;H…
chr1	32527000	32530500	1.600;1.084;0.599	H3K27ac_Dnd41;H3K27ac_H1hesc;H3K27ac_Helas3;H3K27ac_Hmec;H3K27ac_Hsmm;H3K27ac_Hsmmt;H3K27ac_Huvec;H3K27ac_K562;H3K27ac_Nha;H3K27ac_Nhdfad;H3K27ac_Nhek;H3K27ac_Nhlf;H3K27ac_Osteobl;H3K4me1_Dnd41;H3K4me1_H1hesc;H3K4me1_Helas3;H3K4me1_Hmec;H3K4me1_Hsmm;H3K4me1_Hsmmt;H3K4me1_Huvec;H3K4me1_K562_broadInst;H3K4me1_K562_syd;H3K4me1_K562b_syd;H3K4me1_Nha;H3K4me1_Nhdfad;H3K4me1_Nhek;H3K4me1_Nhlf;H3K4me1_Nt…
chr1	32531000	32533500	0.721;0.972	H3K27ac_Dnd41;H3K27ac_H1hesc;H3K27ac_Helas3;H3K27ac_Huvec;H3K27ac_Nhdfad;H3K27ac_Nhek;H3K27ac_Nhlf;H3K27ac_Osteobl;H3K27ac_Panc1;H3K4me1_Dnd41;H3K4me1_Gm12878;H3K4me1_Gm12878_V2;H3K4me1_Helas3;H3K4me1_Hmec;H3K4me1_Hsmm;H3K4me1_Hsmmt;H3K4me1_Huvec;H3K4me1_K562_broadInst;H3K4me1_K562_syd;H3K4me1_K562b_syd;H3K4me1_Nha;H3K4me1_Nhdfad;H3K4me1_Nhek;H3K4me1_Nhlf;H3K4me1_Osteobl;H3K4me1_Pbmc
chr1	32534000	32535500	0.712	H3K27ac_Dnd41;H3K27ac_H1hesc;H3K27ac_Hsmm;H3K27ac_Hsmmt;H3K27ac_Nhdfad;H3K27ac_Nhek;H3K27ac_Nhlf;H3K27ac_Osteobl;H3K4me1_H1hesc;H3K4me1_Hepg2;H3K4me1_Hmec;H3K4me1_Hsmm;H3K4me1_Hsmmt;H3K4me1_Huvec;H3K4me1_Nha;H3K4me1_Nhdfad;H3K4me1_Nhek;H3K4me1_Nhlf;H3K4me1_Osteobl;H3K4me1_Pbmc
chr1	32616000	32618500	1.029;0.813	H3K27ac_Dnd41;H3K27ac_Hsmmt;H3K27ac_Nha;H3K27ac_Nhdfad;H3K27ac_Nhlf;H3K27ac_Osteobl;H3K27ac_Panc1;H3K4me1_Hsmm;H3K4me1_Hsmmt;H3K4me1_Huvec;H3K4me1_K562_broadInst;H3K4me1_Nha;H3K4me1_Nhdfad;H3K4me1_Nhek;H3K4me1_Nhlf;H3K4me1_Osteobl;H3K4me1_Panc1
chr1	32664000	32665500	0.661	H3K27ac_Dnd41;H3K27ac_Gm12878;H3K27ac_H1hesc;H3K27ac_Hsmm;H3K27ac_Hsmmt;H3K27ac_Huvec;H3K27ac_K562;H3K27ac_Nha;H3K27ac_Nhdfad;H3K27ac_Nhek;H3K27ac_Nhlf;H3K27ac_Osteobl;H3K27ac_Panc1;H3K4me1_Dnd41;H3K4me1_Gm12878;H3K4me1_Gm12878_V2;H3K4me1_H1hesc;H3K4me1_Hepg2;H3K4me1_Hmec;H3K4me1_Hsmm;H3K4me1_Hsmmt;H3K4me1_Huvec;H3K4me1_K562_broadInst;H3K4me1_K562_syd;H3K4me1_K562b_syd;H3K4me1_Nha;H3K4me1_Nhdfad;…
chr1	32708000	32709500	0.775	H3K27ac_Dnd41;H3K27ac_Helas3;H3K27ac_Nhdfad;H3K27ac_Nhlf;H3K27ac_Osteobl;H3K27ac_Panc1;H3K4me1_Gm12878;H3K4me1_Gm12878_V2;H3K4me1_Helas3;H3K4me1_Hepg2;H3K4me1_Hmec;H3K4me1_Hsmm;H3K4me1_Hsmmt;H3K4me1_Huvec;H3K4me1_K562_broadInst;H3K4me1_Nhdfad;H3K4me1_Nhlf;H3K4me1_Nt2d1;H3K4me1_Osteobl;H3K4me1_Panc1;H3K4me1_Pbmc
chr1	32715000	32716500	0.610	H3K27ac_Dnd41;H3K27ac_Gm12878;H3K27ac_H1hesc;H3K27ac_Hepg2;H3K27ac_Hmec;H3K27ac_Huvec;H3K27ac_Osteobl;H3K4me1_Dnd41;H3K4me1_Gm12878;H3K4me1_Gm12878_V2;H3K4me1_H1hesc;H3K4me1_Hepg2;H3K4me1_Hmec;H3K4me1_Hsmmt;H3K4me1_Huvec;H3K4me1_K562_broadInst;H3K4me1_Nha;H3K4me1_Nhdfad;H3K4me1_Nhek;H3K4me1_Nhlf;H3K4me1_Nt2d1;H3K4me1_Osteobl;H3K4me1_Pbmc
chr1	32738000	32739500	0.561	H3K27ac_Dnd41;H3K27ac_Gm12878;H3K27ac_H1hesc;H3K27ac_K562;H3K27ac_Panc1;H3K4me1_Dnd41;H3K4me1_Gm12878;H3K4me1_Gm12878_V2;H3K4me1_H1hesc;H3K4me1_Helas3;H3K4me1_Hepg2;H3K4me1_Hmec;H3K4me1_K562_broadInst;H3K4me1_K562_syd;H3K4me1_K562b_syd;H3K4me1_Nhek;H3K4me1_Nt2d1;H3K4me1_Panc1;H3K4me1_Pbmc
chr1	32756000	32757500	1.848	H3K27ac_Dnd41;H3K27ac_Gm12878;H3K27ac_H1hesc;H3K27ac_Helas3;H3K27ac_Hepg2;H3K27ac_Hmec;H3K27ac_Hsmm;H3K27ac_Huvec;H3K27ac_K562;H3K27ac_Nha;H3K27ac_Nhdfad;H3K27ac_Nhek;H3K27ac_Nhlf;H3K27ac_Osteobl;H3K27ac_Panc1;H3K4me1_Dnd41;H3K4me1_Gm12878;H3K4me1_Gm12878_V2;H3K4me1_Helas3;H3K4me1_Hepg2;H3K4me1_Hmec;H3K4me1_Hsmm;H3K4me1_Huvec;H3K4me1_K562_broadInst;H3K4me1_K562_syd;H3K4me1_K562b_syd;H3K4me1_Nha;H…
chr1	32802000	32804500	1.345;1.026	H3K27ac_Dnd41;H3K27ac_Gm12878;H3K27ac_H1hesc;H3K27ac_Hepg2;H3K27ac_Hmec;H3K27ac_Hsmmt;H3K27ac_K562;H3K27ac_Nha;H3K27ac_Panc1;H3K4me1_Dnd41;H3K4me1_Gm12878;H3K4me1_Gm12878_V2;H3K4me1_H1hesc;H3K4me1_Hepg2;H3K4me1_Hmec;H3K4me1_Hsmm;H3K4me1_Hsmmt;H3K4me1_Huvec;H3K4me1_K562_broadInst;H3K4me1_K562_syd;H3K4me1_K562b_syd;H3K4me1_Nha;H3K4me1_Nhdfad;H3K4me1_Nhek;H3K4me1_Nhlf;H3K4me1_Nt2d1;H3K4me1_Osteobl;H…
chr1	32811000	32812500	0.572	H3K27ac_Dnd41;H3K27ac_Hepg2;H3K27ac_K562;H3K27ac_Osteobl;H3K4me1_Gm12878;H3K4me1_Gm12878_V2;H3K4me1_Hepg2;H3K4me1_Huvec;H3K4me1_K562_broadInst;H3K4me1_K562_syd;H3K4me1_K562b_syd;H3K4me1_Pbmc
chr1	32866000	32867500	0.821	H3K27ac_Dnd41;H3K27ac_Helas3;H3K27ac_Hsmm;H3K27ac_Hsmmt;H3K27ac_K562;H3K27ac_Nha;H3K27ac_Nhdfad;H3K27ac_Nhlf;H3K27ac_Osteobl;H3K4me1_Dnd41;H3K4me1_Gm12878;H3K4me1_Gm12878_V2;H3K4me1_H1hesc;H3K4me1_Helas3;H3K4me1_Hepg2;H3K4me1_Hsmm;H3K4me1_Hsmmt;H3K4me1_K562_broadInst;H3K4me1_K562_syd;H3K4me1_K562b_syd;H3K4me1_Nha;H3K4me1_Nhdfad;H3K4me1_Nhek;H3K4me1_Nhlf;H3K4me1_Osteobl;H3K4me1_Pbmc
chr1	32879000	32880500	0.729	H3K27ac_Dnd41;H3K27ac_K562;H3K4me1_Dnd41;H3K4me1_Gm12878;H3K4me1_Gm12878_V2;H3K4me1_Helas3;H3K4me1_Hepg2;H3K4me1_K562_broadInst;H3K4me1_Nhdfad
chr1	32892000	32893500	1.148	H3K27ac_Dnd41;H3K27ac_H1hesc;H3K4me1_Gm12878_V2;H3K4me1_H1hesc;H3K4me1_Hmec;H3K4me1_Hsmm;H3K4me1_K562_syd;H3K4me1_K562b_syd;H3K4me1_Nha;H3K4me1_Nhek;H3K4me1_Osteobl
chr1	32914000	32915500	0.587	H3K27ac_Dnd41;H3K27ac_H1hesc;H3K27ac_Hepg2;H3K27ac_Hsmmt;H3K27ac_K562;H3K27ac_Nha;H3K4me1_Helas3;H3K4me1_Hepg2;H3K4me1_Hmec;H3K4me1_K562_broadInst;H3K4me1_Nha;H3K4me1_Osteobl
chr1	32920000	32921500	0.581	H3K27ac_Dnd41;H3K4me1_Helas3;H3K4me1_Hmec;H3K4me1_Hsmmt;H3K4me1_Huvec
chr1	32929000	32930500	0.865	H3K4me1_Gm12878;H3K4me1_Gm12878_V2;H3K4me1_H1hesc;H3K4me1_Hepg2;H3K4me1_Hmec;H3K4me1_Hsmm;H3K4me1_Huvec;H3K4me1_K562_syd;H3K4me1_K562b_syd;H3K4me1_Nha;H3K4me1_Nhdfad;H3K4me1_Nhek;H3K4me1_Nhlf;H3K4me1_Osteobl;H3K4me1_Panc1
chr1	32931000	32932500	0.705	H3K4me1_Gm12878;H3K4me1_Gm12878_V2;H3K4me1_H1hesc;H3K4me1_Hepg2;H3K4me1_Hmec;H3K4me1_Huvec;H3K4me1_K562_syd;H3K4me1_K562b_syd;H3K4me1_Nha;H3K4me1_Nhdfad;H3K4me1_Nhek;H3K4me1_Nhlf;H3K4me1_Osteobl
chr1	32959000	32963500	1.179;1.247;1.620;1.667	H3K27ac_Hsmm;H3K27ac_Hsmmt;H3K27ac_Huvec;H3K27ac_Osteobl;H3K4me1_Gm12878;H3K4me1_Gm12878_V2;H3K4me1_Hepg2;H3K4me1_Hmec;H3K4me1_Hsmm;H3K4me1_Hsmmt;H3K4me1_Huvec;H3K4me1_K562_broadInst;H3K4me1_Nha;H3K4me1_Nhdfad;H3K4me1_Nhek;H3K4me1_Nhlf;H3K4me1_Osteobl
chr1	32965000	32966500	0.552	H3K27ac_H1hesc;H3K27ac_Helas3;H3K27ac_Hmec;H3K27ac_Hsmm;H3K27ac_Hsmmt;H3K27ac_Huvec;H3K27ac_K562;H3K27ac_Nha;H3K27ac_Nhek;H3K27ac_Nhlf;H3K27ac_Panc1;H3K4me1_Dnd41;H3K4me1_Gm12878;H3K4me1_Gm12878_V2;H3K4me1_Hepg2;H3K4me1_Hmec;H3K4me1_Hsmmt;H3K4me1_Huvec;H3K4me1_K562_broadInst;H3K4me1_K562_syd;H3K4me1_K562b_syd
chr1	33006000	33007500	1.094	H3K27ac_Dnd41;H3K27ac_H1hesc;H3K27ac_Helas3;H3K27ac_Hmec;H3K27ac_Hsmm;H3K27ac_Nhdfad;H3K27ac_Nhlf;H3K27ac_Panc1;H3K4me1_Dnd41;H3K4me1_Gm12878;H3K4me1_Gm12878_V2;H3K4me1_H1hesc;H3K4me1_Helas3;H3K4me1_Hepg2;H3K4me1_Hmec;H3K4me1_Hsmm;H3K4me1_Hsmmt;H3K4me1_Huvec;H3K4me1_K562_broadInst;H3K4me1_Nha;H3K4me1_Nhdfad;H3K4me1_Nhek;H3K4me1_Nhlf;H3K4me1_Osteobl;H3K4me1_Panc1;H3K4me1_Pbmc
chr1	33169000	33170500	1.309	H3K27ac_Helas3;H3K27ac_Hmec;H3K27ac_Hsmm;H3K27ac_Hsmmt;H3K27ac_K562;H3K27ac_Nha;H3K27ac_Nhdfad;H3K27ac_Nhek;H3K27ac_Nhlf;H3K27ac_Osteobl;H3K4me1_Gm12878;H3K4me1_Gm12878_V2;H3K4me1_H1hesc;H3K4me1_Helas3;H3K4me1_Hepg2;H3K4me1_Hmec;H3K4me1_Hsmm;H3K4me1_Hsmmt;H3K4me1_Huvec;H3K4me1_K562_broadInst;H3K4me1_K562_syd;H3K4me1_K562b_syd;H3K4me1_Nha;H3K4me1_Nhdfad;H3K4me1_Nhek;H3K4me1_Nhlf;H3K4me1_Nt2d1;H3K4…
chr1	33178000	33179500	0.838	H3K27ac_H1hesc;H3K27ac_Helas3;H3K27ac_Hsmmt;H3K27ac_K562;H3K27ac_Panc1;H3K4me1_Dnd41;H3K4me1_Gm12878_V2;H3K4me1_H1hesc;H3K4me1_Helas3;H3K4me1_Hepg2;H3K4me1_Hmec;H3K4me1_Hsmm;H3K4me1_Huvec;H3K4me1_K562_broadInst;H3K4me1_K562_syd;H3K4me1_K562b_syd;H3K4me1_Nha;H3K4me1_Nhdfad;H3K4me1_Nhek;H3K4me1_Osteobl;H3K4me1_Pbmc
chr1	33181000	33182500	1.462	H3K27ac_H1hesc;H3K27ac_Helas3;H3K27ac_Hepg2;H3K27ac_Hmec;H3K27ac_K562;H3K27ac_Nhek;H3K4me1_Gm12878;H3K4me1_Gm12878_V2;H3K4me1_H1hesc;H3K4me1_Helas3;H3K4me1_Hepg2;H3K4me1_Hmec;H3K4me1_K562_broadInst;H3K4me1_K562_syd;H3K4me1_K562b_syd;H3K4me1_Nha;H3K4me1_Nhdfad;H3K4me1_Nhek;H3K4me1_Nhlf;H3K4me1_Nt2d1;H3K4me1_Panc1
chr1	33191000	33192500	0.614	H3K27ac_H1hesc;H3K27ac_Helas3;H3K27ac_Hmec;H3K27ac_Hsmm;H3K27ac_Hsmmt;H3K27ac_Huvec;H3K27ac_K562;H3K27ac_Nha;H3K27ac_Nhdfad;H3K27ac_Nhek;H3K27ac_Nhlf;H3K27ac_Osteobl;H3K4me1_Dnd41;H3K4me1_Gm12878;H3K4me1_Gm12878_V2;H3K4me1_H1hesc;H3K4me1_Helas3;H3K4me1_Hepg2;H3K4me1_Hmec;H3K4me1_Hsmm;H3K4me1_Hsmmt;H3K4me1_Huvec;H3K4me1_K562_broadInst;H3K4me1_K562_syd;H3K4me1_K562b_syd;H3K4me1_Nha;H3K4me1_Nhdfad;H…
chr1	33202000	33203500	1.251	H3K27ac_H1hesc;H3K27ac_Helas3;H3K27ac_Hepg2;H3K27ac_Nhek;H3K27ac_Panc1;H3K4me1_H1hesc;H3K4me1_Helas3;H3K4me1_Hepg2;H3K4me1_Nhek;H3K4me1_Nt2d1;H3K4me1_Panc1
chr1	33208000	33209500	0.569	H3K27ac_H1hesc;H3K27ac_Helas3;H3K27ac_Hepg2;H3K27ac_Hmec;H3K27ac_Huvec;H3K27ac_K562;H3K27ac_Nhdfad;H3K27ac_Nhek;H3K27ac_Panc1;H3K4me1_Gm12878_V2;H3K4me1_H1hesc;H3K4me1_Helas3;H3K4me1_Hepg2;H3K4me1_Hmec;H3K4me1_Hsmm;H3K4me1_Hsmmt;H3K4me1_Huvec;H3K4me1_K562_broadInst;H3K4me1_K562_syd;H3K4me1_K562b_syd;H3K4me1_Nha;H3K4me1_Nhdfad;H3K4me1_Nhek;H3K4me1_Nhlf;H3K4me1_Nt2d1;H3K4me1_Osteobl;H3K4me1_Panc1;H…
chr1	33218000	33219500	0.611	H3K27ac_H1hesc;H3K27ac_Helas3;H3K27ac_Hmec;H3K27ac_K562;H3K27ac_Nha;H3K27ac_Nhek;H3K27ac_Panc1;H3K4me1_Dnd41;H3K4me1_Gm12878;H3K4me1_Gm12878_V2;H3K4me1_H1hesc;H3K4me1_Hmec;H3K4me1_Hsmm;H3K4me1_Hsmmt;H3K4me1_Huvec;H3K4me1_K562_broadInst;H3K4me1_K562_syd;H3K4me1_K562b_syd;H3K4me1_Nha;H3K4me1_Nhdfad;H3K4me1_Nhek;H3K4me1_Nhlf;H3K4me1_Osteobl;H3K4me1_Pbmc
chr1	33220000	33221500	0.728	H3K27ac_H1hesc;H3K27ac_Helas3;H3K27ac_Hepg2;H3K27ac_Hmec;H3K27ac_K562;H3K27ac_Nha;H3K27ac_Nhdfad;H3K27ac_Nhek;H3K27ac_Panc1;H3K4me1_Gm12878;H3K4me1_Gm12878_V2;H3K4me1_H1hesc;H3K4me1_Helas3;H3K4me1_Hepg2;H3K4me1_Hmec;H3K4me1_Hsmm;H3K4me1_Hsmmt;H3K4me1_Huvec;H3K4me1_K562_broadInst;H3K4me1_K562_syd;H3K4me1_K562b_syd;H3K4me1_Nha;H3K4me1_Nhdfad;H3K4me1_Nhek;H3K4me1_Nhlf;H3K4me1_Osteobl;H3K4me1_Panc1;H…
chr1	33225000	33228500	0.781;1.516;1.359	H3K27ac_H1hesc;H3K27ac_Helas3;H3K27ac_Hepg2;H3K27ac_Hmec;H3K27ac_Hsmmt;H3K27ac_K562;H3K27ac_Nha;H3K27ac_Nhdfad;H3K27ac_Nhek;H3K27ac_Nhlf;H3K27ac_Osteobl;H3K27ac_Panc1;H3K4me1_Gm12878;H3K4me1_Gm12878_V2;H3K4me1_H1hesc;H3K4me1_Helas3;H3K4me1_Hepg2;H3K4me1_Hmec;H3K4me1_Hsmm;H3K4me1_Hsmmt;H3K4me1_Huvec;H3K4me1_K562_broadInst;H3K4me1_K562_syd;H3K4me1_K562b_syd;H3K4me1_Nha;H3K4me1_Nhdfad;H3K4me1_Nhek;H…
chr1	33337000	33339500	0.723;0.881	H3K27ac_Dnd41;H3K27ac_H1hesc;H3K27ac_Hsmm;H3K27ac_Hsmmt;H3K4me1_Dnd41;H3K4me1_Gm12878;H3K4me1_Gm12878_V2;H3K4me1_H1hesc;H3K4me1_Hepg2;H3K4me1_Hmec;H3K4me1_Hsmm;H3K4me1_Hsmmt;H3K4me1_Huvec;H3K4me1_K562_broadInst;H3K4me1_K562_syd;H3K4me1_K562b_syd;H3K4me1_Nha;H3K4me1_Nhdfad;H3K4me1_Nhlf;H3K4me1_Nt2d1;H3K4me1_Osteobl;H3K4me1_Panc1;H3K4me1_Pbmc
chr1	33340000	33344500	0.939;0.642;0.952;1.606	H3K27ac_Dnd41;H3K27ac_Gm12878;H3K27ac_H1hesc;H3K4me1_Dnd41;H3K4me1_Gm12878;H3K4me1_Gm12878_V2;H3K4me1_H1hesc;H3K4me1_Hepg2;H3K4me1_Hmec;H3K4me1_Hsmm;H3K4me1_Hsmmt;H3K4me1_K562_broadInst;H3K4me1_K562_syd;H3K4me1_K562b_syd;H3K4me1_Nhek;H3K4me1_Nt2d1;H3K4me1_Panc1
chr1	33347000	33348500	0.879	H3K27ac_Dnd41;H3K4me1_H1hesc;H3K4me1_Hepg2;H3K4me1_Hsmm;H3K4me1_K562_syd;H3K4me1_K562b_syd
chr1	33357000	33358500	0.769	H3K4me1_Gm12878;H3K4me1_Gm12878_V2;H3K4me1_H1hesc;H3K4me1_Hepg2;H3K4me1_Hmec;H3K4me1_Huvec;H3K4me1_K562_broadInst;H3K4me1_K562_syd;H3K4me1_K562b_syd;H3K4me1_Nha;H3K4me1_Nhdfad;H3K4me1_Nhek;H3K4me1_Nt2d1
chr1	33365000	33366500	0.515	H3K27ac_Hmec;H3K27ac_Nhek;H3K27ac_Panc1;H3K4me1_H1hesc;H3K4me1_Hmec;H3K4me1_Huvec;H3K4me1_K562_broadInst;H3K4me1_K562_syd;H3K4me1_K562b_syd;H3K4me1_Nhdfad;H3K4me1_Nhek;H3K4me1_Nhlf;H3K4me1_Panc1
chr1	33390000	33391500	0.723	H3K4me1_Gm12878;H3K4me1_Gm12878_V2;H3K4me1_H1hesc;H3K4me1_Hepg2;H3K4me1_Huvec;H3K4me1_K562_broadInst;H3K4me1_K562_syd;H3K4me1_K562b_syd;H3K4me1_Nha;H3K4me1_Nhek;H3K4me1_Pbmc
chr1	33399000	33400500	1.147	H3K27ac_Dnd41;H3K27ac_Helas3;H3K27ac_Hepg2;H3K27ac_Hmec;H3K27ac_Huvec;H3K27ac_Nhek;H3K27ac_Osteobl;H3K4me1_Gm12878;H3K4me1_Gm12878_V2;H3K4me1_H1hesc;H3K4me1_Helas3;H3K4me1_Hepg2;H3K4me1_Hmec;H3K4me1_Hsmm;H3K4me1_Hsmmt;H3K4me1_Huvec;H3K4me1_K562_broadInst;H3K4me1_Nha;H3K4me1_Nhdfad;H3K4me1_Nhek;H3K4me1_Osteobl;H3K4me1_Panc1
chr1	33428000	33429500	0.866	H3K27ac_Dnd41;H3K27ac_Gm12878;H3K27ac_H1hesc;H3K27ac_Helas3;H3K27ac_Hepg2;H3K27ac_Hmec;H3K27ac_Hsmm;H3K27ac_Hsmmt;H3K27ac_Huvec;H3K27ac_K562;H3K27ac_Nhdfad;H3K27ac_Nhek;H3K27ac_Nhlf;H3K27ac_Osteobl;H3K27ac_Panc1;H3K4me1_Dnd41;H3K4me1_Gm12878;H3K4me1_Gm12878_V2;H3K4me1_H1hesc;H3K4me1_Helas3;H3K4me1_Hepg2;H3K4me1_Hmec;H3K4me1_Hsmm;H3K4me1_Hsmmt;H3K4me1_Huvec;H3K4me1_K562_broadInst;H3K4me1_K562_syd;…
chr1	33437000	33440500	0.726;2.059;1.266	H3K27ac_H1hesc;H3K27ac_Hsmmt;H3K27ac_Huvec;H3K27ac_Nhdfad;H3K27ac_Osteobl;H3K4me1_Gm12878;H3K4me1_Gm12878_V2;H3K4me1_H1hesc;H3K4me1_Hepg2;H3K4me1_Hmec;H3K4me1_Hsmm;H3K4me1_Hsmmt;H3K4me1_Huvec;H3K4me1_K562_syd;H3K4me1_K562b_syd;H3K4me1_Nha;H3K4me1_Nhdfad;H3K4me1_Nhek;H3K4me1_Nhlf;H3K4me1_Osteobl;H3K4me1_Pbmc
chr1	33446000	33448500	0.984;0.918	H3K27ac_Gm12878;H3K27ac_Helas3;H3K27ac_Hmec;H3K27ac_Hsmm;H3K27ac_Hsmmt;H3K27ac_Huvec;H3K27ac_K562;H3K27ac_Nha;H3K27ac_Nhdfad;H3K27ac_Nhek;H3K27ac_Nhlf;H3K27ac_Osteobl;H3K27ac_Panc1;H3K4me1_Gm12878;H3K4me1_Gm12878_V2;H3K4me1_H1hesc;H3K4me1_Helas3;H3K4me1_Hepg2;H3K4me1_Hmec;H3K4me1_Hsmm;H3K4me1_Hsmmt;H3K4me1_Huvec;H3K4me1_K562_broadInst;H3K4me1_Nha;H3K4me1_Nhdfad;H3K4me1_Nhek;H3K4me1_Nhlf;H3K4me1_N…
chr1	33449000	33451500	1.335;1.634	H3K27ac_Gm12878;H3K27ac_H1hesc;H3K27ac_Hmec;H3K27ac_Huvec;H3K27ac_Nhdfad;H3K27ac_Nhlf;H3K27ac_Osteobl;H3K4me1_Gm12878;H3K4me1_Gm12878_V2;H3K4me1_H1hesc;H3K4me1_Hmec;H3K4me1_Hsmm;H3K4me1_Hsmmt;H3K4me1_Huvec;H3K4me1_Nha;H3K4me1_Nhdfad;H3K4me1_Nhek;H3K4me1_Nhlf;H3K4me1_Nt2d1;H3K4me1_Osteobl;H3K4me1_Pbmc
chr1	33454000	33456500	0.859;0.658	H3K27ac_Gm12878;H3K27ac_Helas3;H3K27ac_Hmec;H3K27ac_Hsmm;H3K27ac_Hsmmt;H3K27ac_Huvec;H3K27ac_K562;H3K27ac_Nha;H3K27ac_Nhdfad;H3K27ac_Nhek;H3K27ac_Nhlf;H3K27ac_Osteobl;H3K27ac_Panc1;H3K4me1_Gm12878;H3K4me1_Gm12878_V2;H3K4me1_H1hesc;H3K4me1_Helas3;H3K4me1_Hmec;H3K4me1_Hsmm;H3K4me1_Hsmmt;H3K4me1_Huvec;H3K4me1_K562_broadInst;H3K4me1_Nha;H3K4me1_Nhdfad;H3K4me1_Nhek;H3K4me1_Nhlf;H3K4me1_Osteobl;H3K4me1…
chr1	33457000	33459500	1.557;1.238	H3K27ac_Gm12878;H3K27ac_H1hesc;H3K27ac_Helas3;H3K27ac_Hmec;H3K27ac_Hsmm;H3K27ac_Hsmmt;H3K27ac_Huvec;H3K27ac_K562;H3K27ac_Nha;H3K27ac_Nhdfad;H3K27ac_Nhek;H3K27ac_Nhlf;H3K27ac_Osteobl;H3K4me1_Dnd41;H3K4me1_Gm12878;H3K4me1_Gm12878_V2;H3K4me1_H1hesc;H3K4me1_Helas3;H3K4me1_Hepg2;H3K4me1_Hmec;H3K4me1_Hsmm;H3K4me1_Hsmmt;H3K4me1_Huvec;H3K4me1_K562_broadInst;H3K4me1_K562_syd;H3K4me1_K562b_syd;H3K4me1_Nha;…
chr1	33472000	33473500	0.741	H3K27ac_Dnd41;H3K27ac_Gm12878;H3K27ac_H1hesc;H3K27ac_Helas3;H3K27ac_Hmec;H3K27ac_Hsmmt;H3K27ac_Huvec;H3K27ac_Nha;H3K27ac_Nhdfad;H3K27ac_Nhek;H3K27ac_Osteobl;H3K4me1_Gm12878;H3K4me1_Gm12878_V2;H3K4me1_H1hesc;H3K4me1_Helas3;H3K4me1_Hepg2;H3K4me1_Hmec;H3K4me1_Hsmm;H3K4me1_Hsmmt;H3K4me1_Huvec;H3K4me1_K562_broadInst;H3K4me1_Nha;H3K4me1_Nhdfad;H3K4me1_Nhek;H3K4me1_Nhlf;H3K4me1_Osteobl;H3K4me1_Panc1;H3K…
chr1	33520000	33521500	0.594	H3K27ac_Hsmm;H3K27ac_Hsmmt;H3K27ac_Osteobl;H3K4me1_Dnd41;H3K4me1_Helas3;H3K4me1_Hepg2;H3K4me1_Hmec;H3K4me1_Hsmm;H3K4me1_Hsmmt;H3K4me1_Huvec;H3K4me1_K562_broadInst;H3K4me1_K562_syd;H3K4me1_K562b_syd;H3K4me1_Nha;H3K4me1_Nhek;H3K4me1_Nhlf;H3K4me1_Osteobl;H3K4me1_Pbmc
chr1	33526000	33527500	0.800	H3K27ac_Hmec;H3K27ac_Hsmm;H3K27ac_Hsmmt;H3K27ac_Nha;H3K27ac_Nhek;H3K27ac_Osteobl;H3K4me1_Helas3;H3K4me1_Hmec;H3K4me1_Hsmm;H3K4me1_Hsmmt;H3K4me1_Nha;H3K4me1_Nhdfad;H3K4me1_Nhek;H3K4me1_Osteobl
chr1	33551000	33552500	0.754	H3K27ac_Hsmmt;H3K27ac_Osteobl;H3K4me1_Hsmm;H3K4me1_Hsmmt
chr1	33592000	33594500	1.094;0.832	H3K27ac_Dnd41;H3K27ac_Gm12878;H3K27ac_H1hesc;H3K27ac_Hepg2;H3K27ac_Hmec;H3K27ac_Hsmm;H3K27ac_Hsmmt;H3K27ac_Huvec;H3K27ac_K562;H3K27ac_Nha;H3K27ac_Nhdfad;H3K27ac_Nhek;H3K27ac_Nhlf;H3K27ac_Osteobl;H3K27ac_Panc1;H3K4me1_Dnd41;H3K4me1_Gm12878;H3K4me1_Gm12878_V2;H3K4me1_H1hesc;H3K4me1_Helas3;H3K4me1_Hepg2;H3K4me1_Hmec;H3K4me1_Hsmm;H3K4me1_Hsmmt;H3K4me1_Huvec;H3K4me1_K562_broadInst;H3K4me1_K562_syd;H3K…
chr1	33603000	33604500	0.849	H3K27ac_Dnd41;H3K27ac_Osteobl;H3K4me1_H1hesc;H3K4me1_Hepg2;H3K4me1_Hsmmt;H3K4me1_Nha
chr1	33616000	33619500	0.891;0.854;1.291	H3K27ac_Dnd41;H3K27ac_H1hesc;H3K27ac_Hsmmt;H3K27ac_Nhek;H3K27ac_Osteobl;H3K4me1_Dnd41;H3K4me1_Gm12878_V2;H3K4me1_H1hesc;H3K4me1_Hepg2;H3K4me1_Hmec;H3K4me1_Hsmm;H3K4me1_Hsmmt;H3K4me1_Nha;H3K4me1_Nhdfad;H3K4me1_Nhek;H3K4me1_Nhlf;H3K4me1_Nt2d1;H3K4me1_Osteobl
chr1	33626000	33628500	1.379;1.398	H3K27ac_Dnd41;H3K27ac_H1hesc;H3K27ac_Nha;H3K27ac_Osteobl;H3K4me1_H1hesc;H3K4me1_Hepg2;H3K4me1_Huvec;H3K4me1_K562_broadInst;H3K4me1_K562_syd;H3K4me1_K562b_syd;H3K4me1_Nha;H3K4me1_Nhlf;H3K4me1_Nt2d1
chr1	33629000	33630500	0.657	H3K27ac_Dnd41;H3K27ac_Huvec;H3K27ac_Nha;H3K27ac_Osteobl;H3K4me1_H1hesc;H3K4me1_Helas3;H3K4me1_Hepg2;H3K4me1_Huvec;H3K4me1_K562_broadInst;H3K4me1_Nha;H3K4me1_Nhlf;H3K4me1_Nt2d1;H3K4me1_Osteobl
chr1	33635000	33636500	0.529	H3K27ac_Dnd41;H3K27ac_Hsmmt;H3K27ac_Osteobl;H3K4me1_H1hesc;H3K4me1_Hmec;H3K4me1_Hsmm;H3K4me1_Hsmmt;H3K4me1_Huvec;H3K4me1_Nha;H3K4me1_Nhek;H3K4me1_Nt2d1;H3K4me1_Osteobl
chr1	33645000	33646500	1.426	H3K27ac_Dnd41;H3K27ac_Osteobl;H3K4me1_Dnd41;H3K4me1_Gm12878;H3K4me1_Gm12878_V2;H3K4me1_H1hesc;H3K4me1_Hepg2;H3K4me1_Hmec;H3K4me1_Hsmm;H3K4me1_Hsmmt;H3K4me1_Huvec;H3K4me1_K562_broadInst;H3K4me1_K562_syd;H3K4me1_K562b_syd;H3K4me1_Nha;H3K4me1_Nhdfad;H3K4me1_Nhek;H3K4me1_Nhlf;H3K4me1_Osteobl;H3K4me1_Panc1;H3K4me1_Pbmc
chr1	33648000	33649500	1.240	H3K27ac_Dnd41;H3K27ac_Hsmm;H3K27ac_Hsmmt;H3K27ac_Huvec;H3K27ac_Osteobl;H3K4me1_Dnd41;H3K4me1_Gm12878;H3K4me1_Gm12878_V2;H3K4me1_H1hesc;H3K4me1_Helas3;H3K4me1_Hepg2;H3K4me1_Hmec;H3K4me1_Hsmm;H3K4me1_Hsmmt;H3K4me1_Huvec;H3K4me1_K562_broadInst;H3K4me1_K562_syd;H3K4me1_K562b_syd;H3K4me1_Nha;H3K4me1_Nhdfad;H3K4me1_Nhek;H3K4me1_Nhlf;H3K4me1_Osteobl;H3K4me1_Panc1;H3K4me1_Pbmc
chr1	33694000	33695500	1.028	H3K4me1_Gm12878;H3K4me1_Gm12878_V2;H3K4me1_Hsmmt;H3K4me1_Nhdfad;H3K4me1_Nhlf;H3K4me1_Osteobl
chr1	33700000	33701500	0.604	H3K27ac_Dnd41;H3K27ac_Hepg2;H3K4me1_Dnd41;H3K4me1_Gm12878;H3K4me1_Gm12878_V2;H3K4me1_H1hesc;H3K4me1_Hepg2;H3K4me1_Hmec;H3K4me1_Huvec;H3K4me1_Nha;H3K4me1_Nhek
chr1	33709000	33710500	0.535	H3K27ac_Hepg2;H3K27ac_Hmec;H3K27ac_Nhek;H3K4me1_Hepg2;H3K4me1_Hmec;H3K4me1_Hsmm;H3K4me1_Hsmmt;H3K4me1_Nha;H3K4me1_Nhek;H3K4me1_Panc1
chr1	33720000	33721500	1.079	H3K27ac_Dnd41;H3K27ac_Gm12878;H3K27ac_H1hesc;H3K27ac_Helas3;H3K27ac_Hepg2;H3K27ac_Hmec;H3K27ac_Hsmm;H3K27ac_Hsmmt;H3K27ac_Huvec;H3K27ac_Nha;H3K27ac_Nhdfad;H3K27ac_Osteobl;H3K27ac_Panc1;H3K4me1_Dnd41;H3K4me1_Gm12878;H3K4me1_Gm12878_V2;H3K4me1_Hepg2;H3K4me1_Hmec;H3K4me1_Hsmm;H3K4me1_Hsmmt;H3K4me1_Huvec;H3K4me1_K562_syd;H3K4me1_K562b_syd;H3K4me1_Nha;H3K4me1_Nhdfad;H3K4me1_Nhek;H3K4me1_Pbmc
chr1	33726000	33727500	0.608	H3K27ac_Dnd41;H3K27ac_Gm12878;H3K27ac_H1hesc;H3K27ac_Hepg2;H3K27ac_Osteobl;H3K4me1_Dnd41;H3K4me1_Gm12878;H3K4me1_Gm12878_V2;H3K4me1_H1hesc;H3K4me1_Hepg2;H3K4me1_Hsmm;H3K4me1_Hsmmt;H3K4me1_Nha;H3K4me1_Nt2d1;H3K4me1_Osteobl
chr1	33803000	33805500	1.821;0.528	H3K27ac_Dnd41;H3K27ac_H1hesc;H3K27ac_Hepg2;H3K27ac_Hmec;H3K27ac_Hsmm;H3K27ac_Hsmmt;H3K27ac_Huvec;H3K27ac_K562;H3K27ac_Nha;H3K27ac_Nhdfad;H3K27ac_Nhek;H3K27ac_Nhlf;H3K27ac_Osteobl;H3K27ac_Panc1;H3K4me1_Dnd41;H3K4me1_Gm12878;H3K4me1_Gm12878_V2;H3K4me1_H1hesc;H3K4me1_Helas3;H3K4me1_Hepg2;H3K4me1_Hmec;H3K4me1_Hsmm;H3K4me1_Hsmmt;H3K4me1_Huvec;H3K4me1_K562_broadInst;H3K4me1_Nha;H3K4me1_Nhdfad;H3K4me1_N…
chr1	33807000	33809500	2.021;1.233	H3K27ac_Dnd41;H3K27ac_Gm12878;H3K27ac_H1hesc;H3K27ac_Helas3;H3K27ac_Hepg2;H3K27ac_Hmec;H3K27ac_Hsmm;H3K27ac_Hsmmt;H3K27ac_Huvec;H3K27ac_Nha;H3K27ac_Nhdfad;H3K27ac_Nhek;H3K27ac_Nhlf;H3K27ac_Osteobl;H3K27ac_Panc1;H3K4me1_Dnd41;H3K4me1_Gm12878;H3K4me1_Gm12878_V2;H3K4me1_H1hesc;H3K4me1_Helas3;H3K4me1_Hepg2;H3K4me1_Hmec;H3K4me1_Hsmm;H3K4me1_Hsmmt;H3K4me1_Huvec;H3K4me1_K562_broadInst;H3K4me1_Nha;H3K4me…
chr1	33812000	33814500	1.401;0.935	H3K27ac_Dnd41;H3K27ac_Gm12878;H3K27ac_Helas3;H3K27ac_Hepg2;H3K27ac_Hmec;H3K27ac_Hsmm;H3K27ac_Hsmmt;H3K27ac_Huvec;H3K27ac_K562;H3K27ac_Nha;H3K27ac_Nhdfad;H3K27ac_Nhek;H3K27ac_Nhlf;H3K27ac_Osteobl;H3K27ac_Panc1;H3K4me1_Dnd41;H3K4me1_Gm12878;H3K4me1_Gm12878_V2;H3K4me1_H1hesc;H3K4me1_Helas3;H3K4me1_Hepg2;H3K4me1_Hmec;H3K4me1_Hsmm;H3K4me1_Hsmmt;H3K4me1_Huvec;H3K4me1_K562_broadInst;H3K4me1_K562_syd;H3K…
chr1	33829000	33832500	2.008;1.576;1.011	H3K27ac_H1hesc;H3K27ac_Hsmm;H3K27ac_Hsmmt;H3K27ac_Nha;H3K27ac_Nhdfad;H3K27ac_Nhlf;H3K27ac_Osteobl;H3K4me1_Gm12878_V2;H3K4me1_H1hesc;H3K4me1_Hepg2;H3K4me1_Hmec;H3K4me1_Hsmm;H3K4me1_Hsmmt;H3K4me1_K562_broadInst;H3K4me1_Nha;H3K4me1_Nhdfad;H3K4me1_Nhek;H3K4me1_Nhlf;H3K4me1_Nt2d1;H3K4me1_Osteobl;H3K4me1_Panc1
chr1	33843000	33844500	0.510	H3K27ac_Nhdfad;H3K27ac_Nhlf;H3K27ac_Osteobl;H3K4me1_Hmec;H3K4me1_Hsmm;H3K4me1_Hsmmt;H3K4me1_Nha;H3K4me1_Nhdfad;H3K4me1_Nhek;H3K4me1_Nhlf;H3K4me1_Osteobl;H3K4me1_Pbmc
chr1	33845000	33846500	0.674	H3K27ac_Gm12878;H3K27ac_Nhdfad;H3K27ac_Nhek;H3K27ac_Nhlf;H3K27ac_Osteobl;H3K4me1_Gm12878;H3K4me1_Gm12878_V2;H3K4me1_H1hesc;H3K4me1_Hmec;H3K4me1_Hsmm;H3K4me1_Hsmmt;H3K4me1_Nha;H3K4me1_Nhdfad;H3K4me1_Nhek;H3K4me1_Nhlf;H3K4me1_Osteobl;H3K4me1_Pbmc
chr1	33847000	33850500	0.885;1.552;1.581	H3K27ac_Hsmm;H3K27ac_Hsmmt;H3K27ac_Nha;H3K27ac_Nhdfad;H3K27ac_Nhek;H3K27ac_Nhlf;H3K27ac_Osteobl;H3K4me1_Gm12878;H3K4me1_Gm12878_V2;H3K4me1_H1hesc;H3K4me1_Helas3;H3K4me1_Hepg2;H3K4me1_Hmec;H3K4me1_Hsmm;H3K4me1_Hsmmt;H3K4me1_Huvec;H3K4me1_Nha;H3K4me1_Nhdfad;H3K4me1_Nhek;H3K4me1_Nhlf;H3K4me1_Osteobl;H3K4me1_Pbmc
chr1	33854000	33856500	0.857;0.829	H3K27ac_Hsmm;H3K27ac_Hsmmt;H3K27ac_Nha;H3K27ac_Nhdfad;H3K27ac_Nhlf;H3K27ac_Osteobl;H3K4me1_Gm12878;H3K4me1_Gm12878_V2;H3K4me1_Hmec;H3K4me1_Hsmm;H3K4me1_Hsmmt;H3K4me1_Nha;H3K4me1_Nhdfad;H3K4me1_Nhlf;H3K4me1_Osteobl
chr1	33857000	33859500	2.000;1.742	H3K27ac_Hsmmt;H3K27ac_Nhdfad;H3K27ac_Nhlf;H3K27ac_Osteobl;H3K4me1_Gm12878;H3K4me1_Gm12878_V2;H3K4me1_H1hesc;H3K4me1_Hsmm;H3K4me1_Hsmmt;H3K4me1_K562_broadInst;H3K4me1_Nha;H3K4me1_Nhdfad;H3K4me1_Nhlf;H3K4me1_Osteobl
chr1	33861000	33863500	0.775;0.630	H3K27ac_K562;H3K27ac_Nhdfad;H3K27ac_Nhlf;H3K27ac_Osteobl;H3K4me1_Gm12878;H3K4me1_Gm12878_V2;H3K4me1_Hepg2;H3K4me1_Hsmm;H3K4me1_Hsmmt;H3K4me1_K562_broadInst;H3K4me1_Nha;H3K4me1_Nhdfad;H3K4me1_Nhlf;H3K4me1_Osteobl;H3K4me1_Pbmc
chr1	33875000	33877500	1.540;1.368	H3K27ac_Hsmm;H3K27ac_Hsmmt;H3K27ac_Nha;H3K27ac_Nhdfad;H3K27ac_Nhlf;H3K27ac_Osteobl;H3K4me1_Hsmm;H3K4me1_Hsmmt;H3K4me1_Nha;H3K4me1_Nhdfad;H3K4me1_Nhlf;H3K4me1_Osteobl
chr1	33889000	33891500	1.191;1.393	H3K27ac_Hmec;H3K27ac_Hsmm;H3K27ac_Hsmmt;H3K27ac_Nha;H3K27ac_Nhdfad;H3K27ac_Osteobl;H3K4me1_Gm12878;H3K4me1_Gm12878_V2;H3K4me1_H1hesc;H3K4me1_Helas3;H3K4me1_Hmec;H3K4me1_Hsmm;H3K4me1_Hsmmt;H3K4me1_Nha;H3K4me1_Nhdfad;H3K4me1_Nhek;H3K4me1_Nhlf;H3K4me1_Osteobl
chr1	33898000	33903500	1.000;1.631;0.761;0.733;0.664	H3K27ac_Helas3;H3K27ac_Hmec;H3K27ac_Hsmm;H3K27ac_Hsmmt;H3K27ac_Huvec;H3K27ac_Nha;H3K27ac_Nhdfad;H3K27ac_Nhek;H3K27ac_Nhlf;H3K27ac_Osteobl;H3K4me1_Gm12878_V2;H3K4me1_H1hesc;H3K4me1_Helas3;H3K4me1_Hepg2;H3K4me1_Hmec;H3K4me1_Hsmm;H3K4me1_Hsmmt;H3K4me1_Huvec;H3K4me1_K562_broadInst;H3K4me1_Nha;H3K4me1_Nhdfad;H3K4me1_Nhek;H3K4me1_Nhlf;H3K4me1_Nt2d1;H3K4me1_Osteobl;H3K4me1_Pbmc
chr1	33908000	33910500	1.822;1.953	H3K27ac_Helas3;H3K27ac_Hsmm;H3K27ac_Hsmmt;H3K27ac_Huvec;H3K27ac_Nhdfad;H3K27ac_Nhlf;H3K27ac_Osteobl;H3K4me1_Gm12878;H3K4me1_H1hesc;H3K4me1_Helas3;H3K4me1_Hmec;H3K4me1_Hsmm;H3K4me1_Hsmmt;H3K4me1_Huvec;H3K4me1_Nha;H3K4me1_Nhdfad;H3K4me1_Nhek;H3K4me1_Nhlf;H3K4me1_Osteobl
chr1	33920000	33922500	0.782;0.968	H3K27ac_Nha;H3K27ac_Nhdfad;H3K27ac_Osteobl;H3K4me1_Gm12878;H3K4me1_Gm12878_V2;H3K4me1_H1hesc;H3K4me1_Helas3;H3K4me1_Hmec;H3K4me1_Hsmm;H3K4me1_Hsmmt;H3K4me1_Huvec;H3K4me1_K562_broadInst;H3K4me1_Nha;H3K4me1_Nhdfad;H3K4me1_Nhek;H3K4me1_Nhlf;H3K4me1_Osteobl;H3K4me1_Pbmc
chr1	33923000	33925500	0.586;0.925	H3K27ac_Gm12878;H3K27ac_Hsmm;H3K27ac_Hsmmt;H3K27ac_Huvec;H3K27ac_Nha;H3K27ac_Nhdfad;H3K27ac_Nhek;H3K27ac_Nhlf;H3K27ac_Osteobl;H3K4me1_Gm12878;H3K4me1_Gm12878_V2;H3K4me1_Helas3;H3K4me1_Hmec;H3K4me1_Hsmm;H3K4me1_Hsmmt;H3K4me1_Huvec;H3K4me1_Nha;H3K4me1_Nhdfad;H3K4me1_Nhek;H3K4me1_Nhlf;H3K4me1_Osteobl;H3K4me1_Pbmc
chr1	33933000	33937500	0.816;1.008;1.368;1.090	H3K27ac_Dnd41;H3K27ac_Hmec;H3K27ac_Hsmm;H3K27ac_Hsmmt;H3K27ac_K562;H3K27ac_Nha;H3K27ac_Nhdfad;H3K27ac_Nhek;H3K27ac_Nhlf;H3K27ac_Osteobl;H3K27ac_Panc1;H3K4me1_Dnd41;H3K4me1_Gm12878;H3K4me1_Gm12878_V2;H3K4me1_H1hesc;H3K4me1_Helas3;H3K4me1_Hepg2;H3K4me1_Hmec;H3K4me1_Hsmm;H3K4me1_Hsmmt;H3K4me1_Huvec;H3K4me1_K562_broadInst;H3K4me1_K562_syd;H3K4me1_K562b_syd;H3K4me1_Nha;H3K4me1_Nhdfad;H3K4me1_Nhek;H3K4…
chr1	34078000	34079500	0.614	H3K27ac_H1hesc;H3K27ac_Nhdfad
chr1	34149000	34150500	0.743	H3K27ac_H1hesc;H3K27ac_Nhdfad;H3K4me1_Nha;H3K4me1_Nhdfad;H3K4me1_Nhlf
chr1	34178000	34179500	0.537	H3K27ac_H1hesc;H3K27ac_Nhdfad;H3K4me1_Nhdfad;H3K4me1_Nt2d1
chr1	34352000	34353500	1.022	H3K27ac_H1hesc;H3K27ac_Nhlf;H3K4me1_H1hesc
chr1	34359000	34360500	0.579	H3K27ac_H1hesc;H3K27ac_Nha;H3K27ac_Nhdfad;H3K27ac_Nhlf;H3K4me1_H1hesc;H3K4me1_Nha;H3K4me1_Nhdfad;H3K4me1_Nhlf;H3K4me1_Nt2d1
chr1	34368000	34369500	0.583	H3K27ac_H1hesc;H3K27ac_Nha;H3K27ac_Nhdfad;H3K27ac_Nhlf;H3K4me1_Gm12878;H3K4me1_Gm12878_V2;H3K4me1_K562_broadInst;H3K4me1_Nha;H3K4me1_Nhdfad;H3K4me1_Nhek;H3K4me1_Nhlf
chr1	34436000	34437500	0.632	H3K27ac_H1hesc;H3K27ac_Nhdfad;H3K4me1_H1hesc;H3K4me1_Nha;H3K4me1_Nhdfad;H3K4me1_Nhlf;H3K4me1_Nt2d1
chr1	34450000	34451500	0.616	H3K27ac_H1hesc;H3K27ac_Nhdfad;H3K27ac_Nhlf;H3K4me1_H1hesc;H3K4me1_Hsmmt;H3K4me1_Nha;H3K4me1_Nhdfad;H3K4me1_Nhlf;H3K4me1_Nt2d1
chr1	34522000	34524500	1.258;1.000	H3K27ac_H1hesc;H3K4me1_H1hesc
chr1	34614000	34615500	0.527	H3K27ac_H1hesc;H3K4me1_H1hesc;H3K4me1_Nt2d1
chr1	34644000	34645500	0.634	H3K27ac_H1hesc;H3K4me1_H1hesc
chr1	34653000	34655500	1.218;0.656	H3K27ac_Gm12878;H3K27ac_H1hesc;H3K4me1_H1hesc;H3K4me1_Nt2d1
chr1	34785000	34786500	0.644	H3K4me1_Nha;H3K4me1_Nhdfad;H3K4me1_Nhek;H3K4me1_Nhlf
chr1	34844000	34846500	1.157;1.019	H3K27ac_K562;H3K4me1_K562_broadInst;H3K4me1_Nha
chr1	34935000	34936500	0.516	H3K4me1_H1hesc
chr1	34965000	34967500	0.974;1.235	H3K4me1_H1hesc
chr1	35055000	35057500	1.381;0.714	H3K27ac_H1hesc;H3K4me1_Gm12878;H3K4me1_Gm12878_V2;H3K4me1_H1hesc
chr1	35063000	35064500	0.817	H3K4me1_Gm12878;H3K4me1_Gm12878_V2;H3K4me1_H1hesc
chr1	35146000	35148500	0.503;0.631	.
chr1	35149000	35151500	1.274;1.172	H3K4me1_Dnd41;H3K4me1_H1hesc;H3K4me1_Hepg2
chr1	35174000	35177500	1.633;1.302;0.765	.
chr1	35207000	35209500	1.266;1.376	H3K4me1_Dnd41;H3K4me1_H1hesc;H3K4me1_Hepg2;H3K4me1_Hmec;H3K4me1_Nhek
chr1	35215000	35216500	0.954	H3K27ac_H1hesc;H3K4me1_H1hesc;H3K4me1_Helas3;H3K4me1_Hmec;H3K4me1_Nhek;H3K4me1_Nt2d1
chr1	35236000	35238500	1.003;0.864	H3K27ac_Hmec;H3K27ac_Nhek;H3K4me1_Hmec;H3K4me1_Nhek;H3K4me1_Nt2d1;H3K4me1_Osteobl
chr1	35252000	35253500	1.144	H3K27ac_H1hesc;H3K27ac_Hmec;H3K27ac_Nhek;H3K4me1_H1hesc;H3K4me1_Hmec;H3K4me1_Hsmmt;H3K4me1_Nhdfad;H3K4me1_Nhek;H3K4me1_Nhlf;H3K4me1_Nt2d1
chr1	35257000	35258500	0.554	H3K4me1_Gm12878;H3K4me1_Gm12878_V2;H3K4me1_H1hesc;H3K4me1_Hmec;H3K4me1_Nhek;H3K4me1_Osteobl
chr1	35290000	35292500	0.884;1.264	H3K27ac_Huvec;H3K4me1_H1hesc;H3K4me1_Hepg2;H3K4me1_Huvec;H3K4me1_K562_broadInst;H3K4me1_K562_syd;H3K4me1_K562b_syd;H3K4me1_Nt2d1
chr1	35309000	35310500	0.670	H3K27ac_H1hesc;H3K27ac_Huvec;H3K27ac_K562;H3K4me1_H1hesc;H3K4me1_Hepg2;H3K4me1_Hmec;H3K4me1_Huvec;H3K4me1_K562_broadInst;H3K4me1_K562_syd;H3K4me1_K562b_syd;H3K4me1_Nt2d1
chr1	35396000	35397500	0.923	.
chr1	35436000	35437500	1.023	H3K27ac_Dnd41;H3K27ac_Hsmmt;H3K27ac_Osteobl;H3K4me1_Gm12878_V2;H3K4me1_H1hesc;H3K4me1_Helas3;H3K4me1_Hepg2;H3K4me1_Hsmmt;H3K4me1_K562_broadInst;H3K4me1_Osteobl
chr1	35528000	35529500	0.980	H3K27ac_Helas3;H3K27ac_Huvec;H3K27ac_Osteobl;H3K4me1_Gm12878;H3K4me1_Gm12878_V2;H3K4me1_Helas3;H3K4me1_Hsmmt;H3K4me1_Huvec;H3K4me1_K562_syd;H3K4me1_K562b_syd;H3K4me1_Osteobl;H3K4me1_Pbmc
chr1	35667000	35669500	1.422;1.041	H3K27ac_Dnd41;H3K27ac_Hsmmt;H3K4me1_Dnd41;H3K4me1_Gm12878;H3K4me1_Gm12878_V2;H3K4me1_H1hesc;H3K4me1_Huvec;H3K4me1_K562_broadInst;H3K4me1_Nha;H3K4me1_Nhdfad;H3K4me1_Nhek;H3K4me1_Osteobl;H3K4me1_Pbmc
chr1	35687000	35689500	0.777;1.110	H3K27ac_Nhdfad;H3K27ac_Nhlf;H3K27ac_Osteobl;H3K4me1_H1hesc;H3K4me1_Hsmmt;H3K4me1_K562_broadInst;H3K4me1_Nhdfad;H3K4me1_Nhlf;H3K4me1_Osteobl
chr1	35730000	35731500	0.784	H3K27ac_Hsmmt;H3K27ac_K562;H3K27ac_Nhdfad;H3K27ac_Osteobl;H3K27ac_Panc1;H3K4me1_Dnd41;H3K4me1_Gm12878;H3K4me1_Gm12878_V2;H3K4me1_Hepg2;H3K4me1_Hmec;H3K4me1_Hsmm;H3K4me1_Hsmmt;H3K4me1_Huvec;H3K4me1_K562_broadInst;H3K4me1_Nhdfad;H3K4me1_Nhek;H3K4me1_Osteobl;H3K4me1_Panc1;H3K4me1_Pbmc
chr1	35733000	35734500	1.102	H3K27ac_Dnd41;H3K27ac_Gm12878;H3K27ac_H1hesc;H3K27ac_Helas3;H3K27ac_Hepg2;H3K27ac_Hmec;H3K27ac_Hsmm;H3K27ac_Hsmmt;H3K27ac_Huvec;H3K27ac_K562;H3K27ac_Nha;H3K27ac_Nhdfad;H3K27ac_Nhek;H3K27ac_Nhlf;H3K27ac_Osteobl;H3K27ac_Panc1;H3K4me1_Dnd41;H3K4me1_Gm12878;H3K4me1_Gm12878_V2;H3K4me1_H1hesc;H3K4me1_Helas3;H3K4me1_Hepg2;H3K4me1_Hmec;H3K4me1_Hsmm;H3K4me1_Hsmmt;H3K4me1_Huvec;H3K4me1_K562_broadInst;H3K4m…
chr1	35965000	35966500	0.928	H3K27ac_Dnd41;H3K27ac_K562;H3K4me1_Dnd41;H3K4me1_Gm12878_V2;H3K4me1_Helas3;H3K4me1_K562_broadInst;H3K4me1_K562_syd;H3K4me1_K562b_syd;H3K4me1_Panc1;H3K4me1_Pbmc
chr1	36126000	36127500	0.831	H3K27ac_Dnd41
chr1	36156000	36158500	0.892;0.589	H3K27ac_Dnd41;H3K4me1_H1hesc;H3K4me1_Hsmmt;H3K4me1_K562_broadInst;H3K4me1_K562_syd;H3K4me1_K562b_syd
chr1	36172000	36175500	0.895;1.385;0.600	H3K27ac_Dnd41;H3K27ac_H1hesc;H3K27ac_Osteobl;H3K4me1_Dnd41;H3K4me1_Gm12878;H3K4me1_Gm12878_V2;H3K4me1_H1hesc;H3K4me1_Hepg2;H3K4me1_Hmec;H3K4me1_Hsmmt;H3K4me1_Huvec;H3K4me1_K562_broadInst;H3K4me1_K562_syd;H3K4me1_K562b_syd;H3K4me1_Nha;H3K4me1_Nhdfad;H3K4me1_Nhek;H3K4me1_Nt2d1;H3K4me1_Osteobl;H3K4me1_Pbmc
chr1	36192000	36193500	0.878	H3K27ac_Dnd41;H3K27ac_Osteobl;H3K4me1_Gm12878_V2;H3K4me1_H1hesc;H3K4me1_Hsmmt;H3K4me1_K562_broadInst;H3K4me1_Osteobl
chr1	36342000	36343500	0.520	H3K27ac_Dnd41;H3K27ac_Osteobl;H3K4me1_K562_broadInst
chr1	36351000	36353500	1.067;0.941	H3K27ac_Dnd41;H3K27ac_Gm12878;H3K27ac_H1hesc;H3K27ac_K562;H3K27ac_Osteobl;H3K4me1_Dnd41;H3K4me1_Gm12878;H3K4me1_Gm12878_V2;H3K4me1_H1hesc;H3K4me1_Helas3;H3K4me1_Hepg2;H3K4me1_Hsmm;H3K4me1_Hsmmt;H3K4me1_Huvec;H3K4me1_K562_broadInst;H3K4me1_K562_syd;H3K4me1_K562b_syd;H3K4me1_Nha;H3K4me1_Nhek;H3K4me1_Nhlf;H3K4me1_Nt2d1;H3K4me1_Osteobl;H3K4me1_Panc1;H3K4me1_Pbmc
chr1	36400000	36402500	1.020;1.492	H3K27ac_Dnd41;H3K27ac_K562;H3K27ac_Osteobl;H3K4me1_Dnd41;H3K4me1_Gm12878;H3K4me1_Gm12878_V2;H3K4me1_Helas3;H3K4me1_Hepg2;H3K4me1_Huvec;H3K4me1_K562_broadInst;H3K4me1_K562_syd;H3K4me1_K562b_syd;H3K4me1_Nhdfad;H3K4me1_Osteobl;H3K4me1_Panc1;H3K4me1_Pbmc
chr1	36582000	36583500	0.806	H3K27ac_Hmec;H3K27ac_Hsmmt;H3K27ac_Nha;H3K27ac_Nhdfad;H3K27ac_Nhlf;H3K27ac_Osteobl;H3K4me1_Gm12878;H3K4me1_Gm12878_V2;H3K4me1_H1hesc;H3K4me1_Hepg2;H3K4me1_Hmec;H3K4me1_Hsmm;H3K4me1_Hsmmt;H3K4me1_Nha;H3K4me1_Nhdfad;H3K4me1_Nhek;H3K4me1_Nhlf;H3K4me1_Nt2d1;H3K4me1_Osteobl;H3K4me1_Pbmc
chr1	36584000	36585500	0.919	H3K27ac_Hmec;H3K27ac_Hsmm;H3K27ac_Hsmmt;H3K27ac_Osteobl;H3K4me1_Gm12878;H3K4me1_H1hesc;H3K4me1_Hepg2;H3K4me1_Hsmm;H3K4me1_Hsmmt;H3K4me1_K562_syd;H3K4me1_K562b_syd;H3K4me1_Nha;H3K4me1_Nhdfad;H3K4me1_Nhlf;H3K4me1_Nt2d1;H3K4me1_Osteobl;H3K4me1_Pbmc
chr1	36589000	36590500	0.783	H3K27ac_Hmec;H3K27ac_Osteobl;H3K4me1_Gm12878;H3K4me1_Gm12878_V2;H3K4me1_H1hesc;H3K4me1_Hepg2;H3K4me1_Hsmmt;H3K4me1_K562_broadInst;H3K4me1_Nhdfad;H3K4me1_Osteobl;H3K4me1_Pbmc
chr1	36591000	36593500	1.267;0.915	H3K27ac_Nhlf;H3K27ac_Osteobl;H3K4me1_Gm12878;H3K4me1_H1hesc;H3K4me1_Helas3;H3K4me1_Hepg2;H3K4me1_Hmec;H3K4me1_Hsmm;H3K4me1_Hsmmt;H3K4me1_Huvec;H3K4me1_K562_broadInst;H3K4me1_K562_syd;H3K4me1_K562b_syd;H3K4me1_Nha;H3K4me1_Nhdfad;H3K4me1_Nhek;H3K4me1_Nt2d1;H3K4me1_Osteobl;H3K4me1_Panc1;H3K4me1_Pbmc
chr1	36598000	36601500	1.033;0.845;0.959	H3K27ac_Helas3;H3K27ac_Hmec;H3K27ac_Hsmm;H3K27ac_Hsmmt;H3K27ac_Huvec;H3K27ac_K562;H3K27ac_Nha;H3K27ac_Nhdfad;H3K27ac_Nhek;H3K27ac_Nhlf;H3K27ac_Osteobl;H3K4me1_Gm12878;H3K4me1_H1hesc;H3K4me1_Helas3;H3K4me1_Hepg2;H3K4me1_Hmec;H3K4me1_Hsmm;H3K4me1_Hsmmt;H3K4me1_Huvec;H3K4me1_K562_broadInst;H3K4me1_Nha;H3K4me1_Nhdfad;H3K4me1_Nhek;H3K4me1_Nhlf;H3K4me1_Osteobl;H3K4me1_Panc1;H3K4me1_Pbmc
chr1	36616000	36617500	1.794	H3K27ac_Dnd41;H3K27ac_Gm12878;H3K27ac_H1hesc;H3K27ac_Helas3;H3K27ac_Hepg2;H3K27ac_Hmec;H3K27ac_Hsmm;H3K27ac_Hsmmt;H3K27ac_Huvec;H3K27ac_K562;H3K27ac_Nha;H3K27ac_Nhdfad;H3K27ac_Nhek;H3K27ac_Nhlf;H3K27ac_Osteobl;H3K27ac_Panc1;H3K4me1_Dnd41;H3K4me1_Gm12878;H3K4me1_Gm12878_V2;H3K4me1_H1hesc;H3K4me1_Helas3;H3K4me1_Hepg2;H3K4me1_Hmec;H3K4me1_Hsmm;H3K4me1_Hsmmt;H3K4me1_Huvec;H3K4me1_K562_broadInst;H3K4m…
chr1	36620000	36621500	1.966	H3K27ac_Dnd41;H3K27ac_Gm12878;H3K27ac_H1hesc;H3K27ac_Helas3;H3K27ac_Hepg2;H3K27ac_Hmec;H3K27ac_Hsmm;H3K27ac_Hsmmt;H3K27ac_Huvec;H3K27ac_K562;H3K27ac_Nha;H3K27ac_Nhdfad;H3K27ac_Nhek;H3K27ac_Nhlf;H3K27ac_Osteobl;H3K27ac_Panc1;H3K4me1_Dnd41;H3K4me1_Gm12878;H3K4me1_Gm12878_V2;H3K4me1_H1hesc;H3K4me1_Helas3;H3K4me1_Hepg2;H3K4me1_Hmec;H3K4me1_Hsmm;H3K4me1_Hsmmt;H3K4me1_Huvec;H3K4me1_K562_broadInst;H3K4m…
chr1	36669000	36670500	1.007	H3K27ac_Helas3;H3K27ac_Hsmm;H3K27ac_Hsmmt;H3K27ac_Nhdfad;H3K27ac_Nhlf;H3K27ac_Osteobl;H3K27ac_Panc1;H3K4me1_H1hesc;H3K4me1_Helas3;H3K4me1_Hepg2;H3K4me1_Hmec;H3K4me1_Hsmm;H3K4me1_Hsmmt;H3K4me1_Nha;H3K4me1_Nhdfad;H3K4me1_Nhlf;H3K4me1_Osteobl;H3K4me1_Panc1;H3K4me1_Pbmc
chr1	36672000	36673500	0.830	H3K27ac_Hsmm;H3K27ac_Hsmmt;H3K27ac_Osteobl;H3K4me1_Gm12878;H3K4me1_Gm12878_V2;H3K4me1_H1hesc;H3K4me1_Hepg2;H3K4me1_Hmec;H3K4me1_Hsmm;H3K4me1_Hsmmt;H3K4me1_Nha;H3K4me1_Nhek;H3K4me1_Osteobl;H3K4me1_Panc1
chr1	36688000	36689500	0.866	H3K27ac_Dnd41;H3K27ac_Gm12878;H3K27ac_H1hesc;H3K27ac_Helas3;H3K27ac_Hepg2;H3K27ac_Hmec;H3K27ac_Hsmm;H3K27ac_Hsmmt;H3K27ac_Huvec;H3K27ac_K562;H3K27ac_Nha;H3K27ac_Nhdfad;H3K27ac_Nhek;H3K27ac_Nhlf;H3K27ac_Osteobl;H3K27ac_Panc1;H3K4me1_Dnd41;H3K4me1_Gm12878;H3K4me1_Gm12878_V2;H3K4me1_H1hesc;H3K4me1_Helas3;H3K4me1_Hepg2;H3K4me1_Hmec;H3K4me1_Hsmm;H3K4me1_Hsmmt;H3K4me1_Huvec;H3K4me1_K562_broadInst;H3K4m…
chr1	36705000	36706500	0.835	H3K27ac_H1hesc;H3K27ac_Hepg2;H3K27ac_Hsmm;H3K27ac_Hsmmt;H3K27ac_K562;H3K27ac_Nha;H3K27ac_Nhdfad;H3K27ac_Nhlf;H3K27ac_Osteobl;H3K4me1_Gm12878;H3K4me1_Helas3;H3K4me1_Hepg2;H3K4me1_Hsmm;H3K4me1_Hsmmt;H3K4me1_K562_broadInst;H3K4me1_Nha;H3K4me1_Nhdfad;H3K4me1_Nhlf;H3K4me1_Osteobl
chr1	36750000	36751500	0.798	H3K27ac_Gm12878;H3K27ac_H1hesc;H3K27ac_Hmec;H3K27ac_Hsmm;H3K27ac_Hsmmt;H3K27ac_Huvec;H3K27ac_K562;H3K27ac_Nha;H3K27ac_Nhdfad;H3K27ac_Nhek;H3K27ac_Osteobl;H3K4me1_Gm12878;H3K4me1_Gm12878_V2;H3K4me1_Helas3;H3K4me1_Hepg2;H3K4me1_Hsmm;H3K4me1_Hsmmt;H3K4me1_K562_broadInst;H3K4me1_Nhdfad;H3K4me1_Nhlf;H3K4me1_Osteobl;H3K4me1_Panc1
chr1	36838000	36841500	1.850;2.628;1.601	H3K27ac_Dnd41;H3K27ac_Gm12878;H3K27ac_H1hesc;H3K27ac_Helas3;H3K27ac_Hepg2;H3K27ac_Hmec;H3K27ac_Hsmm;H3K27ac_Hsmmt;H3K27ac_Huvec;H3K27ac_K562;H3K27ac_Nha;H3K27ac_Nhdfad;H3K27ac_Nhek;H3K27ac_Nhlf;H3K27ac_Osteobl;H3K27ac_Panc1;H3K4me1_Dnd41;H3K4me1_Gm12878;H3K4me1_Gm12878_V2;H3K4me1_H1hesc;H3K4me1_Helas3;H3K4me1_Hepg2;H3K4me1_Hmec;H3K4me1_Hsmm;H3K4me1_Hsmmt;H3K4me1_Huvec;H3K4me1_K562_broadInst;H3K4m…
chr1	36852000	36854500	1.775;0.927	H3K27ac_Dnd41;H3K27ac_Gm12878;H3K27ac_H1hesc;H3K27ac_Helas3;H3K27ac_Hepg2;H3K27ac_Hmec;H3K27ac_Hsmm;H3K27ac_Hsmmt;H3K27ac_Huvec;H3K27ac_K562;H3K27ac_Nha;H3K27ac_Nhdfad;H3K27ac_Nhek;H3K27ac_Nhlf;H3K27ac_Osteobl;H3K27ac_Panc1;H3K4me1_Dnd41;H3K4me1_Gm12878;H3K4me1_Gm12878_V2;H3K4me1_H1hesc;H3K4me1_Helas3;H3K4me1_Hepg2;H3K4me1_Hmec;H3K4me1_Hsmm;H3K4me1_Hsmmt;H3K4me1_Huvec;H3K4me1_K562_broadInst;H3K4m…
chr1	36981000	36983500	0.711;0.655	H3K27ac_H1hesc;H3K27ac_K562;H3K27ac_Osteobl;H3K4me1_H1hesc;H3K4me1_Hepg2;H3K4me1_Hmec;H3K4me1_K562_broadInst;H3K4me1_K562_syd;H3K4me1_K562b_syd;H3K4me1_Nhek;H3K4me1_Osteobl;H3K4me1_Pbmc
chr1	36984000	36986500	0.648;0.825	H3K27ac_H1hesc;H3K27ac_Osteobl;H3K4me1_H1hesc;H3K4me1_K562_broadInst;H3K4me1_K562_syd;H3K4me1_K562b_syd
chr1	36989000	36991500	1.618;0.983	H3K27ac_H1hesc;H3K27ac_Osteobl;H3K4me1_Gm12878;H3K4me1_Gm12878_V2;H3K4me1_H1hesc;H3K4me1_K562_broadInst;H3K4me1_K562_syd;H3K4me1_K562b_syd;H3K4me1_Nt2d1
chr1	36995000	36996500	0.755	H3K27ac_H1hesc;H3K27ac_Osteobl
chr1	37019000	37020500	0.847	.
chr1	37041000	37043500	1.029;0.582	H3K27ac_H1hesc;H3K4me1_H1hesc
chr1	37047000	37048500	0.577	H3K27ac_H1hesc;H3K4me1_H1hesc;H3K4me1_Hmec;H3K4me1_Nhek
chr1	37050000	37053500	1.144;1.053;0.885	H3K27ac_Nhek;H3K4me1_H1hesc;H3K4me1_Hmec;H3K4me1_K562_broadInst;H3K4me1_Nhek;H3K4me1_Nt2d1
chr1	37089000	37090500	0.554	H3K27ac_H1hesc;H3K4me1_H1hesc;H3K4me1_Hepg2
chr1	37109000	37110500	0.775	H3K4me1_Gm12878;H3K4me1_Gm12878_V2;H3K4me1_Nt2d1
chr1	37115000	37117500	0.755;0.841	H3K4me1_H1hesc
chr1	37138000	37139500	0.584	H3K27ac_H1hesc;H3K4me1_H1hesc;H3K4me1_Nt2d1
chr1	37169000	37170500	0.613	H3K4me1_Dnd41;H3K4me1_H1hesc;H3K4me1_K562_broadInst;H3K4me1_Panc1
chr1	37175000	37178500	1.396;0.950;0.861	H3K4me1_H1hesc;H3K4me1_Nt2d1
chr1	37204000	37205500	0.573	H3K27ac_H1hesc;H3K4me1_H1hesc;H3K4me1_Nt2d1
chr1	37218000	37219500	0.622	H3K4me1_H1hesc;H3K4me1_Hepg2;H3K4me1_Huvec;H3K4me1_Nt2d1
chr1	37230000	37232500	1.417;0.824	H3K27ac_H1hesc;H3K4me1_H1hesc;H3K4me1_Nt2d1
chr1	37233000	37237500	0.778;1.038;0.556;0.661	H3K27ac_H1hesc;H3K4me1_H1hesc;H3K4me1_Nt2d1
chr1	37243000	37244500	1.020	H3K27ac_H1hesc;H3K4me1_H1hesc
chr1	37249000	37251500	1.239;0.885	H3K27ac_H1hesc;H3K4me1_Hepg2
chr1	37252000	37253500	0.656	H3K27ac_H1hesc
chr1	37300000	37302500	0.626;0.597	H3K4me1_H1hesc;H3K4me1_Nt2d1
chr1	37312000	37314500	0.605;1.545	H3K27ac_H1hesc;H3K4me1_H1hesc;H3K4me1_Nt2d1
chr1	37322000	37324500	0.925;1.088	H3K4me1_H1hesc;H3K4me1_Hepg2;H3K4me1_Nt2d1
chr1	37331000	37332500	1.323	H3K4me1_K562_broadInst
chr1	37336000	37337500	0.695	.
chr1	37389000	37391500	1.329;1.678	H3K4me1_H1hesc
chr1	37430000	37432500	0.599;1.202	.
chr1	37454000	37455500	0.731	.
chr1	37500000	37505500	2.022;1.218;1.165;0.940;0.829	H3K27ac_H1hesc;H3K4me1_H1hesc;H3K4me1_K562_broadInst;H3K4me1_K562_syd;H3K4me1_K562b_syd;H3K4me1_Nt2d1
chr1	37507000	37509500	0.876;0.634	H3K27ac_H1hesc;H3K4me1_H1hesc;H3K4me1_Nt2d1
chr1	37516000	37518500	0.633;0.692	H3K4me1_H1hesc;H3K4me1_Nt2d1
chr1	37521000	37525500	0.791;0.589;0.947;0.842	H3K4me1_H1hesc
chr1	37537000	37540500	1.074;1.549;1.566	H3K4me1_Hepg2
chr1	37543000	37544500	0.742	.
chr1	37588000	37590500	1.131;1.168	.
chr1	37652000	37653500	0.747	.
chr1	37700000	37701500	1.028	H3K27ac_H1hesc;H3K4me1_H1hesc;H3K4me1_Nt2d1
chr1	37704000	37707500	1.338;1.678;1.040	H3K27ac_H1hesc;H3K4me1_Gm12878;H3K4me1_Gm12878_V2;H3K4me1_H1hesc;H3K4me1_Hmec;H3K4me1_Nt2d1
chr1	37720000	37725500	1.687;1.094;0.792;1.253;1.035	H3K27ac_Gm12878;H3K4me1_H1hesc;H3K4me1_Nt2d1
chr1	37731000	37733500	0.792;1.320	H3K4me1_H1hesc;H3K4me1_Nt2d1
chr1	37740000	37741500	0.890	H3K27ac_H1hesc;H3K4me1_H1hesc;H3K4me1_Nt2d1
chr1	37756000	37757500	0.693	H3K27ac_Gm12878;H3K27ac_H1hesc;H3K4me1_Gm12878;H3K4me1_Gm12878_V2
chr1	37780000	37782500	0.761;1.360	H3K27ac_H1hesc;H3K4me1_H1hesc;H3K4me1_Nt2d1
chr1	37783000	37785500	2.296;1.875	H3K27ac_H1hesc;H3K4me1_H1hesc;H3K4me1_K562_syd;H3K4me1_K562b_syd;H3K4me1_Nt2d1
chr1	37819000	37820500	0.690	.
chr1	37828000	37829500	1.399	H3K4me1_H1hesc;H3K4me1_Nt2d1
chr1	37859000	37860500	0.702	H3K27ac_H1hesc;H3K4me1_H1hesc;H3K4me1_Nt2d1
chr1	37875000	37877500	1.164;0.780	H3K4me1_H1hesc;H3K4me1_Hsmmt;H3K4me1_K562_broadInst;H3K4me1_K562_syd;H3K4me1_K562b_syd
chr1	37936000	37939500	1.544;1.977;0.638	H3K27ac_Dnd41;H3K27ac_Gm12878;H3K27ac_H1hesc;H3K27ac_Helas3;H3K27ac_Hepg2;H3K27ac_Hmec;H3K27ac_Hsmm;H3K27ac_Hsmmt;H3K27ac_Huvec;H3K27ac_K562;H3K27ac_Nha;H3K27ac_Nhdfad;H3K27ac_Nhek;H3K27ac_Nhlf;H3K27ac_Osteobl;H3K27ac_Panc1;H3K4me1_Dnd41;H3K4me1_Gm12878;H3K4me1_Gm12878_V2;H3K4me1_H1hesc;H3K4me1_Helas3;H3K4me1_Hepg2;H3K4me1_Hmec;H3K4me1_Hsmm;H3K4me1_Hsmmt;H3K4me1_Huvec;H3K4me1_K562_broadInst;H3K4m…
chr1	37942000	37945500	0.701;0.936;0.842	H3K27ac_Dnd41;H3K27ac_Gm12878;H3K27ac_H1hesc;H3K27ac_Helas3;H3K27ac_Hepg2;H3K27ac_Hmec;H3K27ac_Hsmm;H3K27ac_Hsmmt;H3K27ac_Huvec;H3K27ac_K562;H3K27ac_Nha;H3K27ac_Nhdfad;H3K27ac_Nhek;H3K27ac_Nhlf;H3K27ac_Osteobl;H3K27ac_Panc1;H3K4me1_Dnd41;H3K4me1_Gm12878;H3K4me1_Gm12878_V2;H3K4me1_H1hesc;H3K4me1_Helas3;H3K4me1_Hepg2;H3K4me1_Hmec;H3K4me1_Hsmm;H3K4me1_Hsmmt;H3K4me1_Huvec;H3K4me1_K562_broadInst;H3K4m…
chr1	38020000	38022500	1.907;1.527	H3K27ac_Dnd41;H3K27ac_Gm12878;H3K27ac_H1hesc;H3K27ac_Helas3;H3K27ac_Hepg2;H3K27ac_Hmec;H3K27ac_Hsmm;H3K27ac_Hsmmt;H3K27ac_Huvec;H3K27ac_K562;H3K27ac_Nha;H3K27ac_Nhdfad;H3K27ac_Nhek;H3K27ac_Nhlf;H3K27ac_Osteobl;H3K27ac_Panc1;H3K4me1_Dnd41;H3K4me1_Gm12878;H3K4me1_Gm12878_V2;H3K4me1_H1hesc;H3K4me1_Helas3;H3K4me1_Hepg2;H3K4me1_Hmec;H3K4me1_Hsmm;H3K4me1_Hsmmt;H3K4me1_Huvec;H3K4me1_K562_broadInst;H3K4m…
chr1	38096000	38097500	0.866	H3K4me1_Gm12878_V2;H3K4me1_H1hesc
chr1	38126000	38130500	1.279;1.183;1.017;0.879	H3K27ac_H1hesc;H3K4me1_Gm12878;H3K4me1_Gm12878_V2;H3K4me1_H1hesc;H3K4me1_Hepg2;H3K4me1_Hmec;H3K4me1_Nhek;H3K4me1_Nt2d1
chr1	38132000	38133500	0.747	H3K27ac_Nhdfad;H3K4me1_Gm12878;H3K4me1_H1hesc;H3K4me1_Nhdfad;H3K4me1_Nt2d1
chr1	38141000	38142500	0.829	H3K27ac_Gm12878;H3K27ac_H1hesc;H3K4me1_Gm12878;H3K4me1_Gm12878_V2;H3K4me1_H1hesc;H3K4me1_Hsmmt;H3K4me1_Pbmc
chr1	38229000	38230500	2.101	H3K4me1_H1hesc;H3K4me1_K562_syd;H3K4me1_K562b_syd
[truncated: 82,636 more rows]
